# Supplementary material for: Variations in DNA methylation and the role of regulatory factors in rice (Oryza sativa) response to lunar orbit stressors
Source: Front Plant Sci. 2024 Nov 14;15:1427578. doi: 10.3389/fpls.2024.1427578 (PMC11603183; doi:10.3389/fpls.2024.1427578)
Supplement: Supplementary file 7 [file Table1.xls]

Table S1 mRNA gene expression level.
gene_id	TC1-readcount	TC2-readcount	TC3-readcount	TS1-readcount	TS2-readcount	TS3-readcount	HC1-readcount	HC2-readcount	HC3-readcount	HS1-readcount	HS2-readcount	HS3-readcount	TC1-FKPM	TC2-FKPM	TC3-FKPM	TS1-FKPM	TS2-FKPM	TS3-FKPM	HC1-FKPM	HC2-FKPM	HC3-FKPM	HS1-FKPM	HS2-FKPM	HS3-FKPM
Os01g0100200	5	4	15	17	18	8	11	21	5	43	10	3	0.107933	0.066046	0.238226	0.383883	0.418433	0.192047	0.191086	0.302485	0.079659	0.50322	0.162084	0.04406
Os01g0100400	109	206	87	148	116	168	177	243	282	239	154	187	1.111189	1.596952	0.600695	1.416439	1.124146	1.803861	1.291955	1.484118	1.885506	1.158466	1.044952	1.561668
Os01g0100100	2985	3751	3955	2962	2894	3259	5334	6356	5952	2486	5840	4144	11.590134	11.028872	10.45157	10.787251	10.681621	13.306643	14.767196	14.698112	15.094964	4.575978	15.051825	13.135088
Os01g0100500	862	1112	1166	935	742	709	1577	1829	1681	953	1732	1387	10.130304	10.199859	9.574516	10.636586	8.403561	8.511806	13.400916	13.081833	13.215149	5.648907	13.870279	13.286756
Os01g0100600	298	421	483	241	304	265	478	524	620	775	468	389	5.403649	6.289575	6.481305	4.440441	5.642789	5.110296	6.700758	6.067414	7.721738	8.806773	6.003963	5.976427
Os01g0100650	24	33	26	15	9	13	17	22	31	50	16	30	1.27068	1.313937	0.933756	0.712744	0.456937	0.714602	0.634858	0.703746	1.067851	1.273774	0.547393	1.28101
Os01g0100700	1796	1764	2763	1653	1428	1026	1347	1965	2315	2138	2692	1351	36.377705	27.060398	38.097958	31.409367	27.489164	21.849758	19.449999	23.704754	30.633547	20.539539	36.204472	22.346142
Os01g0100800	508	743	736	555	419	476	1309	1470	1297	647	1121	1124	4.65303	5.846889	4.895232	6.150032	4.187918	4.640413	9.918088	8.127313	8.722478	3.788046	7.396814	9.552049
Os01g0100900	2878	4773	5475	3527	2933	2927	6985	9320	9892	5242	7791	6096	15.871958	19.937567	20.554802	18.243042	15.382121	16.981443	27.468954	30.618507	35.640411	13.708978	28.527378	27.450977
Os01g0101150	67	64	88	64	108	74	138	170	218	157	116	126	0.826433	0.59693	0.742055	0.746864	1.27251	0.96535	1.226064	1.263953	1.774209	0.926133	0.961983	1.28238
Os01g0101200	5183	6207	7879	4745	3674	3854	2831	2608	3153	3976	3498	2340	61.330494	60.507023	62.596279	49.414471	36.347244	40.765827	20.956905	15.140464	21.28561	20.347706	25.537642	19.710888
Os01g0101300	276	267	381	273	261	189	478	849	623	767	570	451	2.842013	2.076536	2.665461	2.633186	2.551756	2.041024	3.505737	5.205338	4.185455	3.743162	3.892	3.791394
Os01g0101600	3876	5121	5286	4329	4521	4195	8486	9297	8512	9512	7422	7041	32.599281	34.106522	29.961189	33.579445	35.472477	37.484867	51.213127	45.304264	44.75845	29.370361	40.924347	48.335114
XLOC_000028	2	2	4	5	10	4	19	30	15	15	9	9	0.042838	0.025081	0.046136	0.0897	0.210124	0.085237	0.29186	0.386982	0.210114	0.152718	0.125657	0.158732
Os01g0101700	371	448	949	319	415	323	2498	2433	2441	4213	4161	2388	6.75224	6.174299	11.761291	5.437987	7.180882	6.179354	32.447681	26.400219	29.042919	36.393238	50.322216	35.513081
Os01g0101800	13	11	14	9	12	5	117	163	93	53	97	92	0.104233	0.066112	0.079456	0.072261	0.098607	0.038627	0.720346	0.838959	0.526376	0.215339	0.554481	0.647831
XLOC_000029	66	68	89	58	94	138	465	621	408	1294	304	360	0.122803	0.095453	0.112747	0.101611	0.167537	0.271052	0.622845	0.69468	0.500146	1.15284	0.378958	0.550921
XLOC_010882	4	6	2	7	4	8	39	50	11	101	36	5	0.032965	0.034123	0.01122	0.048801	0.031133	0.069348	0.22541	0.245382	0.056702	0.394435	0.193301	0.033642
Os01g0102300	1366	2470	2413	2313	1474	1281	3011	2876	3335	1954	2702	2137	36.646648	50.19516	44.072792	58.20277	37.588703	36.129002	57.611225	45.979748	58.45607	24.867069	48.124584	46.814041
Os01g0102400	23	32	20	20	34	13	59	116	87	35	49	53	0.400389	0.413752	0.231802	0.319265	0.563206	0.231942	0.7388	1.211882	0.997723	0.28517	0.571223	0.752745
Os01g0102500	277	384	518	321	393	378	489	777	816	643	460	527	3.951742	4.252141	5.283435	4.23735	5.510626	5.810975	5.173508	6.440776	7.53582	4.51965	4.410138	6.076194
Os01g0102600	5678	6597	10642	5422	6700	3719	3807	3877	3504	3492	6294	3122	77.470886	67.933113	98.435234	69.456985	86.69873	53.378208	36.980808	31.469637	31.473986	22.755388	56.853207	34.813896
Os01g0102700	624	635	884	714	762	728	1651	1647	1602	1097	1443	1533	10.085225	7.92027	10.020092	11.11035	10.660437	10.119991	17.243395	17.287819	18.508818	10.071608	15.471078	18.840599
Os01g0102800	561	839	862	721	580	606	1589	1896	1636	913	1353	1435	4.744034	5.369832	4.96067	5.712346	4.658783	5.382868	9.578991	9.548391	9.032303	3.660096	7.593271	9.906553
Os01g0103100	165	174	242	101	104	126	307	329	398	856	309	244	2.59482	2.061639	2.572696	1.491772	1.541017	2.088241	3.429249	3.062397	4.064342	6.413638	3.211096	3.118869
Os01g0103075	27	44	43	38	18	21	102	78	79	232	69	92	0.50602	0.612611	0.544701	0.6555	0.318241	0.412136	1.357414	0.86518	0.966726	2.059783	0.854122	1.399294
Os01g0103400	115	168	174	113	135	86	124	182	218	324	194	129	5.43041	6.024663	5.613689	5.029006	6.103379	4.279256	4.175349	5.146874	6.755322	7.309329	6.115672	5.00229
Os01g0103600	549	872	904	893	538	628	1746	1800	2207	1257	1574	1410	12.046696	14.026383	13.649453	17.679132	10.874977	12.674859	24.242147	21.424437	26.104692	11.100715	22.217836	19.81263
Os01g0103700	133	162	182	147	141	167	221	237	228	136	167	229	0.765343	0.708131	0.713841	0.79817	0.776134	1.014876	0.911734	0.817143	0.859035	0.371252	0.64189	1.079121
Os01g0103800	700	910	1343	886	586	518	1270	1765	1614	1074	1658	1358	6.744443	6.637238	8.806349	8.006485	5.36823	5.245245	8.719123	10.124697	10.158442	4.90368	10.602838	10.682843
Os01g0104000	496	599	745	479	460	491	1149	1498	1582	842	1308	1157	4.357247	4.005614	4.482866	3.940787	3.836179	4.545748	7.218204	7.836101	9.099765	3.511986	7.6286	8.305421
Os01g0104200	23	7	8	7	9	5	7	11	9	12	4	9	0.590818	0.13534	0.144097	0.166562	0.22677	0.125439	0.128256	0.167475	0.155794	0.141373	0.059021	0.190184
Os01g0104100	1377	1399	1814	1613	2114	1724	2486	2779	2575	1489	3094	2347	17.957359	13.151732	15.907694	19.1612	25.551643	21.622639	21.800188	20.133631	20.42186	9.295752	25.872068	23.437296
Os01g0104400	3381	6091	6224	3073	2571	2616	2824	4152	5045	6950	5124	2948	81.688454	110.920403	102.64669	67.692474	58.346893	62.8843	45.547138	58.148697	76.81002	80.647362	80.314125	55.112396
Os01g0104600	4061	5011	6697	4098	3878	4211	7719	8925	6758	1360	8209	6460	17.769527	16.62956	19.983025	16.871296	16.112669	19.408314	24.110723	23.333408	19.314102	2.745684	23.91938	23.003523
Os01g0102900	41366	85156	67415	98159	33542	50761	81341	81554	84469	18795	50828	53226	1485.631958	2377.32373	1663.587891	3206.347412	1115.505249	224.658615	243.287399	203.981049	231.489685	238.761734	1134.93103	182.69313
Os01g0102850	911	2579	3601	4754	1071	1872	4050	2358	3227	3413	2696	1415	5.411995	12.447885	15.809117	27.667206	7.14037	11.860376	19.167494	8.042545	12.85113	9.371414	11.186433	6.730213
Os01g0103000	288	667	425	631	195	416	1038	826	960	135	293	520	3.723289	6.543017	3.746956	7.670083	2.397013	5.669045	9.5877	6.37223	8.120972	0.82507	2.514213	5.496755
Os01g0104900	50	227	72	148	6	92	350	391	384	763	205	301	0.321099	1.103071	0.314571	0.890094	0.033797	0.616682	1.60209	1.494053	1.608918	2.322102	0.871261	1.574412
Os01g0104800	2619	2910	4094	2426	2840	2656	4457	5406	5406	3169	5291	3984	12.296581	10.362242	12.960156	10.768331	12.75057	13.128645	14.829208	15.0495	16.399954	6.951413	16.367592	15.254266
Os01g0105800	43	99	151	39	49	23	197	183	136	120	297	199	0.661772	1.15599	1.583703	0.553841	0.704534	0.35773	2.164327	1.674334	1.367227	0.876257	3.034931	2.49547
Os01g0105400	1146	1353	1350	1186	1065	1286	2252	2577	2746	6465	2103	2208	8.879042	7.936586	7.117246	8.617825	7.843018	10.477509	12.44053	11.892237	13.897748	23.756847	10.818307	13.965163
Os01g0105900	2117	3619	3999	3474	1809	1665	5369	4343	4075	6147	4259	4661	17.629576	22.832844	22.678099	27.142033	14.323077	14.583963	31.891811	21.548109	22.175299	24.282591	23.553782	31.704187
XLOC_000071	82	113	81	114	70	61	157	141	178	452	83	128	1.464055	1.529676	0.982524	1.911355	1.177709	1.146467	2.007144	1.498279	2.084072	3.838727	0.982244	1.859381
Os01g0106200	1293	2030	2091	1709	1278	1152	2559	3398	3469	5704	3014	2439	16.035112	19.067816	17.653734	19.879276	15.070017	15.026177	22.636957	25.109539	28.107658	33.557449	24.821405	24.700617
Os01g0106500	359	276	473	287	213	216	582	510	580	561	548	375	11.310601	6.600032	10.154606	8.484187	6.375083	7.150613	13.084078	9.583143	11.954499	8.38768	11.47753	9.650574
Os01g0106600	64	135	84	45	25	68	65	68	141	44	85	70	1.894757	3.028187	1.686449	1.237959	0.702808	2.124543	1.374181	1.197607	2.727735	0.613077	1.674177	1.694344
Os01g0106700	7908	12400	10423	11561	9654	11473	19841	24140	23016	8057	15908	18185	11.935861	14.338049	10.926496	16.137804	14.282813	18.563211	20.786371	21.359579	23.270966	6.855914	16.638536	22.472786
Os01g0107400	29	100	44	87	30	104	2	23	35	6	36	6	1.757161	4.631132	1.805789	5.004392	1.728774	6.677279	0.087432	0.810208	1.38432	0.162614	1.445936	0.299669
XLOC_000096	32	42	13	18	11	49	13	24	3	41	5	5	0.51448	0.509656	0.140268	0.266389	0.16315	0.830108	0.146921	0.225004	0.022432	0.309409	0.045595	0.056076
Os01g0106800	2496	3020	3722	2726	3038	2486	3320	4614	5016	3316	5109	3420	29.4058	26.942337	29.848475	30.124359	34.026718	30.802721	27.885166	32.375832	38.60009	18.525635	39.958725	32.894905
Os01g0106900	15885	20189	29032	15368	13649	10572	22956	27623	18101	12450	37827	18242	90.172043	86.709122	112.068703	81.713966	73.487785	62.981171	92.779373	93.285927	66.94001	33.553829	142.366837	84.435478
Os01g0107000	2198	3464	4041	2644	2630	1897	3182	3432	3269	2724	3539	2343	22.115839	26.413761	27.714392	24.989592	25.218142	20.049187	22.722189	20.635111	21.495874	13.099974	23.624083	19.240786
Os01g0107700	75	151	63	119	43	72	59	114	95	7	90	65	0.708303	1.080712	0.404915	1.052463	0.382851	0.713971	0.39779	0.643328	0.587565	0.02989	0.565732	0.501372
Os01g0107900	8573	8182	11138	6880	7911	5765	6625	7450	7410	6390	9209	5319	61.768795	44.663139	54.585506	46.500923	54.234524	43.753025	34.050171	32.001972	34.871029	22.077932	44.024666	31.35408
XLOC_010980	14	29	37	44	22	6	6	12	30	16	8	10	0.343674	0.545194	0.644658	1.04396	0.529784	0.160674	0.102626	0.173608	0.501187	0.189899	0.126948	0.19172
Os01g0108000	2799	3470	3589	3143	3096	2747	5679	6988	6105	2640	5056	4836	9.806269	9.208181	8.559316	10.327335	10.312632	10.122996	14.188817	14.584765	13.973083	4.385842	11.759237	13.833341
Os01g0108600	1192	1725	1480	1165	1906	1521	762	1159	1611	3206	1126	724	14.185089	15.576884	12.00203	13.013193	21.576441	19.114426	6.480316	8.228652	12.530152	18.087254	8.898376	7.035645
Os01g0109000	77	181	77	134	50	71	341	345	270	684	220	294	1.521336	2.696333	1.034397	2.488188	0.76088	1.481024	4.836277	4.089055	3.408156	6.456317	2.899868	4.778477
Os01g0108200	2374	3286	3802	2813	2944	2689	6343	6931	6877	4611	5679	5498	9.314201	9.767891	10.155695	10.354761	10.983709	11.098104	17.750179	16.201248	17.630116	8.581388	14.794885	17.617455
Os01g0109500	29	25	31	31	52	17	88	81	110	111	15	23	0.541209	0.351562	0.403848	0.555553	0.953201	0.335841	1.208367	0.926729	1.379261	1.014819	0.180043	0.362968
Os01g0109201	132	193	177	135	203	123	62	86	273	102	82	128	0.496907	0.553617	0.455629	0.478854	0.730382	0.486747	0.166887	0.192295	0.673097	0.181607	0.204208	0.395293
Os01g0109300	2022	2536	3099	2180	2103	1828	4269	3939	4342	2681	3872	2973	14.8617	13.814965	15.859354	15.090712	14.59212	12.92279	21.179348	16.56743	20.767982	7.05136	19.348804	17.257278
Os01g0109750	328	568	493	428	266	352	500	517	488	116	572	443	7.2445	9.362795	7.748266	10.395998	5.07478	7.060963	7.09521	6.402249	7.370955	1.298727	9.195687	6.96078
Os01g0110050	15	32	46	17	19	16	57	61	61	88	83	44	0.257569	0.430737	0.566114	0.27446	0.315131	0.301609	0.739436	0.660226	0.72359	0.753931	0.996054	0.653425
Os01g0110100	481	584	987	320	300	450	743	850	516	1362	1098	499	2.586429	2.383251	3.618643	1.612743	1.535657	2.548858	2.852379	2.726573	1.813444	3.479762	3.926555	2.193335
Os01g0110700	102	269	105	206	29	75	134	398	245	655	197	200	0.30885	0.618981	0.216815	0.586417	0.081697	0.238874	0.290232	0.897451	0.485511	0.942895	0.510922	0.496159
Os01g0110500	345	356	252	185	234	243	126	283	235	498	172	136	2.621921	2.052925	1.302926	1.318026	1.689757	1.946306	0.684333	1.283061	1.167633	1.798237	0.866089	0.84478
Os01g0110400	659	955	1296	1073	635	577	1311	1820	2050	1737	1919	1653	5.861371	6.434007	7.85032	8.952125	5.365238	5.397586	8.314912	9.642652	11.913725	7.328618	11.33686	12.00591
Os01g0111100	1793	2618	2052	1310	909	919	643	1020	818	681	453	451	43.566528	48.188263	33.943539	29.846184	20.989357	23.495602	11.138014	14.75616	12.97278	7.840021	7.302151	8.939349
Os01g0109700	8780	12416	13535	11879	9208	9136	22348	26962	23056	14291	21629	18408	31.197338	33.414364	32.739571	39.590691	31.108852	34.144886	56.620865	57.063885	53.512562	24.079021	51.019775	53.403404
Os01g0111300	72	50	24	22	21	45	178	178	165	432	89	161	2.728694	1.419922	0.621946	0.772388	0.734193	1.804696	4.828208	4.053128	4.098728	7.822351	2.241555	5.003451
Os01g0111200	3033	4752	4301	3469	2431	2780	5819	6980	7728	2692	5374	4917	19.222681	22.814255	18.558952	20.622856	14.651399	18.533564	26.302366	26.354855	31.997103	8.089879	22.612284	25.44767
Os01g0111800	20	104	32	10	6	20	12	32	28	14	34	6	0.92169	4.532773	1.028885	0.428968	0.267496	0.993588	0.401665	1.07944	0.85941	0.312246	1.28633	0.2297
Os01g0111700	105	46	54	57	105	93	31	119	38	242	107	94	3.369669	1.107714	1.180296	1.705559	3.204614	3.133256	0.702578	2.275892	0.798333	3.688794	2.287456	2.46842
Os01g0111900	150	349	143	130	108	140	108	226	263	248	92	97	4.438757	7.857739	2.893045	3.60886	3.045666	4.36947	2.284912	3.986356	5.096286	3.485228	1.81146	2.33165
Os01g0111400	383	741	620	700	395	488	1344	1282	1285	509	1129	1039	3.798305	5.567377	4.185036	6.521788	3.721868	5.084926	9.514618	7.582666	8.328861	2.392624	7.432281	8.424421
Os01g0112100	163	173	198	220	233	205	485	553	409	108	395	428	1.116817	0.897389	0.919307	1.412722	1.512913	1.474754	2.365998	2.26129	1.825414	0.351537	1.797219	2.386876
Os01g0112201	27	11	17	17	58	15	39	23	13	123	26	33	0.744156	0.229984	0.308163	0.429622	1.504675	0.410582	0.769858	0.374782	0.234485	1.611008	0.462402	0.731807
Os01g0112300	432	518	612	341	376	337	1002	1022	1174	800	959	841	3.729361	3.387723	3.599445	2.761876	3.084141	3.05662	6.168072	5.257896	6.624724	3.275851	5.500735	5.932845
Os01g0113000	69	66	60	48	87	78	103	95	104	21	61	70	0.355009	0.256675	0.210469	0.230387	0.425437	0.422705	0.380259	0.293139	0.348901	0.050277	0.206841	0.293766
Os01g0112500	1493	2458	3381	3009	1963	1927	8958	9885	10709	16086	7026	8190	17.801893	22.342739	27.932587	33.223934	21.890999	23.794277	75.212845	68.767822	80.002975	73.181114	56.500782	77.706741
Os01g0113600	43	93	62	26	14	50	38	70	52	33	9	15	0.410448	0.795159	0.621753	0.274232	0.412198	0.910421	0.625496	0.762412	0.321146	0.15026	0.057404	0.169944
Os01g0113650	214	282	212	37	340	100	4	27	10	32	15	4	3.261354	3.253902	2.196967	0.526627	4.927961	1.603258	0.043562	0.245083	0.094314	0.228239	0.151548	0.049548
Os01g0113350	96	193	137	83	120	168	533	730	571	658	438	432	1.318971	2.010636	1.285208	1.065829	1.563625	2.434878	5.235014	5.998621	5.141867	4.300519	4.010891	4.864303
Os01g0113400	174	228	302	194	235	211	179	240	167	171	201	231	1.07047	0.818316	1.30306	0.887023	1.537333	1.038904	0.796354	0.948612	0.758554	0.592669	1.005647	1.187281
Os01g0113450	27	50	25	50	28	52	150	166	195	43	157	140	0.365915	0.507693	0.228392	0.630495	0.3579	0.744682	1.452731	1.346727	1.735021	0.273785	1.41423	1.552734
Os01g0113500	105	158	122	93	148	136	532	468	496	144	384	388	0.908673	1.043479	0.719194	0.758974	1.224012	1.244245	3.308817	2.42882	2.821607	0.595221	2.221969	2.763618
Os01g0113700	82	104	134	110	83	97	267	277	282	229	332	186	1.075493	1.029836	1.194874	1.348921	1.033258	1.329534	2.491138	2.163724	2.415431	1.420645	2.887383	1.988376
Os01g0113800	65	33	41	43	28	38	49	162	182	19	84	80	0.557581	0.211163	0.237764	0.344562	0.225048	0.347381	0.303732	0.837376	1.02937	0.078141	0.482571	0.564034
Os01g0113900	286	463	223	254	118	195	364	388	177	206	771	442	2.977835	3.657948	1.581299	2.487023	1.163736	2.14122	2.70722	2.411409	1.203785	1.017431	5.339357	3.761325
XLOC_000171	62	32	69	41	57	51	49	57	56	16	73	57	1.190674	0.451833	0.892949	0.716726	1.058458	0.9776	0.677668	0.617359	0.683201	0.141449	0.907004	0.829065
Os01g0114100	152	126	103	198	152	111	204	212	122	107	197	154	1.84398	1.155955	0.849621	2.259184	1.752522	1.414436	1.771318	1.537204	0.965418	0.614216	1.593218	1.530772
Os01g0114200	71	110	96	67	35	121	49	44	53	14	59	53	0.492253	0.840578	0.453709	0.437871	0.231914	0.890379	0.244499	0.181707	0.237904	0.046275	0.27186	0.298628
Os01g0114300	670	556	417	543	403	461	912	846	707	143	951	915	5.823332	3.658547	2.467299	4.422029	3.327111	4.208097	5.653988	4.377677	4.010516	0.589415	5.484793	6.492776
Os01g0117900	263	2465	302	254	134	430	422	311	404	442	356	221	4.138261	29.347742	3.252022	3.792447	2.023517	7.191175	4.837159	2.986537	4.189093	3.467644	3.761747	2.848837
Os01g0118000	740	1208	1636	657	781	503	1022	2653	2536	8608	2792	1191	6.674374	8.254732	10.043937	5.555042	6.693357	4.769006	6.571455	14.258408	14.945925	36.832901	16.719393	8.774246
Os01g0118300	76	68	123	92	260	249	78	54	53	29	89	29	0.398548	0.359633	0.642711	0.638449	2.054524	1.578585	0.28246	0.159931	0.205163	0.069911	0.397763	0.183472
Os01g0118400	344	329	368	444	1111	983	62	217	185	250	111	65	3.904328	2.828295	2.840189	4.726826	12.000521	11.751304	0.499188	1.468207	1.370148	1.34592	0.83346	0.599525
Os01g0118100	2389	2453	2978	2679	3118	2555	4544	5527	4621	2931	4951	3633	12.256264	9.532748	10.400342	12.890305	15.211044	13.790974	16.625315	16.890474	15.486117	7.131123	16.865744	15.219765
Os01g0118700	386	799	691	535	441	318	575	1079	1349	3325	617	737	4.084754	6.417191	4.988521	5.319602	4.442766	3.539871	4.342851	6.810929	9.340487	16.719002	4.342523	6.373943
Os01g0119500	1252	1779	1587	2117	1552	1709	2942	3600	3499	4260	2467	2409	12.242671	13.179271	10.566913	19.423145	14.434653	17.58074	20.522305	20.976564	22.359976	19.761839	16.017715	19.236876
Os01g0116650	1277	1722	3299	2349	527	447	7846	7197	6278	6294	8183	6606	0.282112	0.288099	0.496258	0.48686	0.110677	0.103679	1.23625	0.947235	0.90612	0.659518	1.200345	1.191753
Os01g0114800	93	24	106	173	69	125	479	340	143	1573	325	214	0.511254	0.165304	0.340923	0.770346	0.376534	0.632548	1.62657	1.173467	0.609978	3.803644	1.102925	0.994922
Os01g0115100	109	95	60	95	58	68	251	216	208	37	305	238	1.312465	0.986194	0.38695	1.251815	0.582834	1.011213	2.519361	1.834087	1.899179	0.280998	3.009545	2.661823
Os01g0115300	1647	2892	2522	3053	2570	3474	6768	7984	10411	8909	4709	6552	2.887867	3.449975	2.098712	6.572369	3.022846	5.43744	11.819069	11.4626	9.417507	5.617971	3.902637	13.067039
Os01g0115200	136	169	186	180	144	154	441	514	432	94	424	363	1.95726	1.740201	1.065574	2.325562	1.227919	2.49629	3.603283	3.78161	4.46071	0.768457	4.545287	3.935744
XLOC_000182	189	323	207	511	378	316	705	878	1010	1740	307	646	0.439011	0.567728	0.326699	1.112335	0.834541	0.770106	1.167526	1.214469	1.531523	1.916683	0.472614	1.223968
XLOC_000183	194	248	199	211	254	272	573	568	578	1198	328	469	0.66794	0.645614	0.466342	0.680203	0.829856	0.984313	1.405	1.163879	1.298012	1.955733	0.749271	1.318543
Os01g0115500	5	3	10	20	16	2	146	122	135	43	75	118	0.146651	0.045665	0.2016	0.546292	0.45335	0.06272	3.089698	2.152231	2.628503	0.607952	1.479582	2.853334
Os01g0115566	20	52	142	105	55	33	661	628	789	205	508	653	0.801817	1.571518	3.88864	3.955024	2.083625	1.382435	18.974611	15.044673	20.73727	3.905629	13.5783	21.467752
Os01g0115600	122	296	1200	807	369	199	3445	3360	4160	354	2895	3228	0.951204	1.75731	6.417231	5.946045	2.756557	1.64436	19.301914	15.726772	21.356113	1.315892	15.099977	20.708853
Os01g0115725	65	85	82	123	51	77	317	376	222	853	381	292	0.403904	0.610514	0.486255	0.9612	0.301464	0.612084	1.600546	1.655379	1.097585	3.209544	1.888762	2.033939
Os01g0115700	138	292	148	140	9	69	577	384	127	426	1603	543	1.80029	2.894281	1.317333	1.711321	0.112004	0.945375	5.390949	2.99766	1.085355	2.64802	13.953159	5.802837
Os01g0115750	117	209	91	119	43	77	221	133	112	108	248	137	1.315962	1.784597	0.698204	1.260375	0.458371	0.915851	1.778046	0.890621	0.826403	0.578245	1.859265	1.263615
Os01g0115800	139	177	150	182	100	125	1041	1299	881	905	1203	1079	1.575826	1.519417	1.161265	1.935783	1.075635	1.485818	8.447233	8.80684	6.549189	4.884143	9.091858	10.033122
Os01g0116100	59	47	70	32	53	3	35	125	20	8	187	83	0.471246	0.283606	0.386468	0.236665	0.401305	0.023063	0.200564	0.602556	0.101357	0.030206	1.007457	0.546405
Os01g0115900	184	155	194	113	103	95	717	975	631	302	1521	805	1.656385	1.061903	1.194873	0.957354	0.882529	0.899813	4.623352	5.251025	3.728034	1.295262	9.132689	5.941891
Os01g0116400	545	808	1100	960	340	366	4217	3720	3299	2239	3780	2863	6.489778	7.28966	8.920549	10.720202	3.849534	4.57608	35.826553	26.401711	25.671885	12.650689	29.893995	27.847729
Os01g0116900	6297	9059	16111	8127	9364	6059	37238	35617	35294	4898	33897	34485	5.948486	6.48203	10.361084	7.201398	8.41049	6.020922	25.08462	20.042082	21.779945	2.194218	21.258507	26.59943
Os01g0116600	999	1477	1419	1487	1122	1160	2617	2885	2758	1723	2236	2353	6.725781	9.001772	7.775224	9.720674	8.473412	8.811295	14.310215	11.50677	13.133362	6.857925	11.591323	15.079364
Os01g0116800	38	15	102	56	119	85	70	157	30	251	177	57	0.996101	0.298422	1.861704	1.408593	3.026291	2.401332	1.338817	2.504087	0.514515	3.192994	3.161056	1.243367
Os01g0116901	9	5	10	6	26	18	20	18	11	69	23	5	0.094753	0.037821	0.077347	0.056127	0.277333	0.208834	0.164265	0.120093	0.079509	0.375331	0.170177	0.039246
Os01g0117000	135	219	146	109	66	99	152	103	122	86	152	116	1.501517	1.848525	1.107497	1.135202	0.691726	1.160478	1.206902	0.682591	0.885879	0.454559	1.125222	1.054145
Os01g0117100	552	800	511	273	290	427	279	219	233	72	311	222	5.00479	5.496868	3.154168	2.318028	2.49626	4.06817	1.799706	1.183345	1.378122	0.306485	1.869385	1.640374
Os01g0117200	732	625	1534	1875	532	632	7505	4913	4396	1215	8984	5096	5.5805	3.60538	7.960718	13.409787	3.853024	5.065901	40.813412	22.317188	21.900269	4.39144	45.486378	31.73119
Os01g0117266	46	22	60	54	10	40	110	170	170	57	284	127	3.029369	1.104381	2.737614	3.391308	0.637833	2.759965	5.254997	6.779984	7.44093	1.802563	12.658375	6.953619
Os01g0117300	108	53	81	158	19	121	330	295	241	94	844	504	2.504202	0.91676	1.277809	3.426567	0.419818	2.956127	5.464557	4.073197	3.65276	1.033411	13.0144	9.558493
Os01g0117400	70	88	139	60	32	29	135	124	81	169	230	101	3.384092	3.246164	4.612024	2.743331	1.461616	1.451602	4.68503	3.58567	2.564493	3.897093	7.429261	4.001896
Os01g0117500	16	47	89	25	13	21	116	50	74	103	224	116	0.154949	0.347037	0.595134	0.225673	0.116278	0.212598	0.8132	0.292234	0.476117	0.480261	1.472095	0.934502
Os01g0117600	366	581	655	235	236	215	402	541	426	506	822	391	4.363358	5.245232	5.314712	2.61896	2.667236	2.687376	3.417156	3.838175	3.314178	2.8598	6.505728	3.801917
XLOC_011090	432	385	470	479	390	280	620	514	573	443	590	489	1.545446	1.070871	1.540471	1.723441	1.644875	1.478389	2.347404	1.599521	2.007695	1.296502	2.02915	2.026029
Os01g0117700	24	30	57	42	25	20	24	49	32	16	20	31	0.236723	0.217666	0.379127	0.383656	0.228222	0.198677	0.165563	0.285672	0.202081	0.074439	0.129679	0.248267
Os01g0120300	6618	8781	8651	6782	7439	5833	11018	11521	10175	3861	9205	7852	25.447758	25.573889	22.644632	24.460224	27.196262	23.591028	30.209711	26.387821	25.557039	7.039226	23.49655	24.650358
Os01g0120400	530	999	1212	740	1040	589	1170	1853	1575	2938	1799	1315	5.272453	7.531619	8.216374	6.908739	9.838827	6.166658	8.306664	10.991053	10.24686	13.823102	11.891704	10.687537
Os01g0120500	8532	8365	16046	7299	7236	5444	7338	8958	8113	31966	15054	6969	58.686462	43.579899	75.133858	47.091015	47.318699	39.386967	35.987839	36.700603	36.451706	104.263718	68.739174	39.135651
Os01g0120600	248	239	308	274	304	264	568	792	775	930	612	524	2.834126	2.062943	2.392888	2.933066	3.29539	3.170814	4.629228	5.391948	5.782814	5.042404	4.642707	4.886451
Os01g0120700	1470	2381	2620	1668	1860	1661	3945	3670	3903	2536	2291	2981	18.707899	22.946611	22.699018	19.914492	22.499741	22.236961	35.79739	27.823145	32.445679	15.307043	19.3507	30.978857
Os01g0120800	5935	7552	9161	6873	6054	5412	10832	13182	13426	14722	13315	10563	32.632683	40.663555	30.972641	48.743095	47.127174	30.546888	50.885799	37.126228	60.410961	57.969589	40.883232	41.819397
Os01g0121100	1801	2396	3209	3135	2204	1965	6156	7522	6961	8771	5008	4641	17.061899	17.147169	21.419601	27.952734	19.710289	19.436403	42.808941	43.351673	42.76775	39.119812	32.683842	35.912918
Os01g0121200	99	153	68	62	19	51	342	759	263	333	335	319	0.686346	0.809284	0.321269	0.405544	0.121761	0.371784	1.705225	3.161432	1.198186	1.104528	1.551551	1.820987
Os01g0121500	98	190	185	26	144	44	14	77	5	89	3	2	3.736753	5.472869	4.802832	0.919081	5.194952	1.727134	0.378215	1.737834	0.109042	1.595751	0.063884	0.033637
Os01g0121300	1270	1681	1917	1854	1460	1585	2377	3398	2995	2363	2561	2315	8.019141	8.038555	8.238677	10.977143	8.766978	10.525926	10.700826	12.778818	12.351583	7.074038	10.734079	11.934422
Os01g0121400	45	53	109	71	90	57	117	74	88	150	76	82	0.297914	0.268398	0.500164	0.446748	0.574418	0.397444	0.558634	0.295663	0.383889	0.477923	0.336741	0.448374
Os01g0121600	182	542	456	179	382	145	204	395	284	802	171	165	7.331483	16.553682	12.523581	6.751841	14.631419	6.128431	5.862293	9.481821	7.484813	15.349901	4.563709	5.422828
Os01g0121700	3999	5934	6563	6349	4674	3646	8576	10340	10531	7369	8590	7470	18.743748	21.066582	20.938234	27.911713	20.826969	17.971926	28.659096	28.865232	32.240913	16.377668	26.726826	28.582058
Os01g0121800	512	1020	1173	844	1068	841	1537	2515	2220	3015	1865	1587	5.405878	7.988045	8.020852	8.129356	10.34829	9.524452	11.286499	15.464976	15.153175	11.312027	12.900742	13.727882
Os01g0122000	83	257	123	111	75	120	254	240	263	338	190	232	1.633511	3.835739	1.651349	2.052465	1.404816	2.487275	3.570537	2.813575	3.386954	3.158414	2.484996	3.727877
Os01g0123900	5743	8473	1144	2236	3279	5196	169	689	1618	535	557	259	203.775665	227.702133	27.61558	74.407127	110.592125	193.915588	4.270574	14.561622	37.498138	8.993111	13.105371	7.497155
Os01g0124100	4	16	37	45	8	8	41	46	117	30	8	53	0.129924	0.396273	0.818996	1.37341	0.248715	0.268736	0.954056	0.892008	2.497276	0.460409	0.169601	1.407266
Os01g0124200	682	909	572	2169	60	186	1805	1031	2523	53	230	1185	19.590696	19.781439	11.187114	58.473389	1.618479	5.615892	36.975082	17.643509	47.360611	0.72114	4.381203	27.795441
Os01g0124650	49	333	234	490	100	64	983	4342	5547	3529	678	1114	1.752796	9.039488	5.719916	16.504423	3.40995	2.416961	25.174564	92.959686	130.233948	60.139954	16.158504	32.66584
Os01g0124700	14	100	78	137	18	6	202	729	1221	1086	140	257	0.532176	2.876868	2.009741	4.859649	0.620186	0.214313	5.462511	16.509396	30.341175	19.584633	3.532929	7.974492
Os01g0125550	54	367	57	24	59	46	374	54	66	320	30	55	0.987194	0.779249	0.714024	0.401556	0.469694	0.23924	0.714877	0.594252	0.464097	0.423116	0.358174	0.230253
Os01g0125700	317	147	287	268	214	207	354	851	675	462	447	444	4.115749	0.780275	0.908461	3.383587	1.1948	1.604805	1.348534	6.111252	1.448889	4.518814	1.127273	1.251227
Os01g0125600	7	14	10	7	3	3	23	23	34	20	25	18	0.09773	0.148791	0.090926	0.094907	0.039338	0.043405	0.235908	0.199942	0.325206	0.139075	0.233783	0.211527
Os01g0125800	573	1127	986	764	693	492	1754	1661	2373	2657	1766	1529	3.384022	5.044582	3.965633	4.236892	3.890794	3.05723	7.391544	5.846941	9.162378	7.449174	6.928838	7.380368
Os01g0125850	43	101	124	120	58	43	125	109	196	478	197	138	0.26794	0.480565	0.532524	0.70835	0.342503	0.284757	0.558771	0.408288	0.806181	1.43092	0.821841	0.708927
Os01g0125900	1664	2463	2652	2225	1986	2225	4455	5279	4692	2361	4253	3798	8.490104	9.520072	9.21518	10.653326	9.636677	11.942458	16.215353	16.049465	15.643904	5.715008	14.40992	15.828222
Os01g0126000	3	3	7	12	15	3	25	10	11	81	42	28	0.053776	0.040731	0.10646	0.27926	0.357899	0.06646	0.446697	0.146049	0.17563	0.969975	0.693389	0.572948
Os01g0126200	10328	11749	19026	10284	11034	9466	17905	20625	18289	81613	18211	14152	37.230286	32.078049	46.687008	34.768478	37.814461	35.890224	46.020252	44.282906	43.062115	139.503738	43.577839	41.649597
Os01g0126401	18	25	67	15	32	30	38	49	41	197	33	18	0.139528	0.143581	0.350703	0.10884	0.23022	0.238552	0.205333	0.226959	0.204666	0.723979	0.169965	0.112773
Os01g0126600	288	333	618	417	471	361	610	828	703	854	765	658	2.408775	2.114527	3.525079	3.278046	3.754898	3.178851	3.648685	4.135127	3.852382	3.39484	4.260995	4.506065
Os01g0127300	3218	2915	5286	3786	3379	2502	3640	4417	4882	11544	5241	4001	24.341669	16.698809	27.215412	26.862453	24.301689	19.902622	19.631187	19.898111	24.12241	41.409084	26.314032	24.70645
Os01g0127400	850	857	1493	885	847	572	713	717	716	784	934	653	10.093217	7.710767	12.078639	9.859461	9.562864	7.150694	6.036127	5.075479	5.55308	4.418926	7.370934	6.33717
Os01g0127450	43	15	39	42	27	20	46	77	39	18	30	52	1.903856	0.479038	1.172465	1.738276	1.111448	0.914764	1.455125	2.03635	1.121798	0.370275	0.884761	1.857393
Os01g0127900	209	306	306	181	439	234	143	328	222	174	193	132	1.159327	1.287347	1.155624	0.943779	2.321302	1.365903	0.565879	1.086558	0.804304	0.457327	0.712562	0.595288
Os01g0127700	800	1475	1673	813	1805	1210	584	1387	1578	1854	539	767	7.251856	10.125196	10.324884	6.906784	15.55223	11.532878	3.77231	7.488235	9.341873	7.970956	3.241827	5.676844
Os01g0128100	16	23	11	13	15	7	59	65	74	81	51	42	0.121935	0.133301	0.052764	0.089287	0.109181	0.055301	0.323261	0.29553	0.369009	0.293671	0.261187	0.263003
Os01g0128200	279	570	457	319	268	326	1713	1846	1863	2750	1281	2362	2.555387	3.948526	2.845424	2.738232	2.326199	3.133235	11.181634	10.067037	11.143085	11.940573	7.786942	17.662403
Os01g0128250	43	50	50	37	54	46	13	48	23	13	15	26	0.850241	0.738607	0.664809	0.681184	1.000641	0.943862	0.17813	0.556702	0.293109	0.120777	0.195086	0.420205
Os01g0128300	206	302	264	362	418	254	237	423	466	686	197	183	4.833635	5.355649	4.216909	7.952546	9.310923	6.267967	3.964697	5.905606	7.134881	7.627769	3.055576	3.496561
Os01g0128400	3852	5600	7097	5795	5794	5134	8787	12282	11732	22193	9560	8522	23.488407	25.849129	29.408949	33.078133	33.546566	32.962605	38.197968	44.583313	46.650646	63.853157	38.70647	42.40416
Os01g0129500	86	230	193	211	60	100	120	387	685	959	176	204	0.899161	1.83353	1.385921	2.087932	0.59628	1.099987	0.902315	2.432881	4.721634	4.798682	1.228025	1.758747
Os01g0129550	4	5	7	10	1	5	5	3	31	34	2	4	0.096833	0.091618	0.11023	0.206558	0.023093	0.127744	0.080359	0.043305	0.491305	0.380389	0.026873	0.077471
Os01g0128700	39	73	99	48	38	63	142	180	84	260	119	87	1.155483	1.626193	1.982198	1.315687	1.063513	1.963901	2.992336	3.169009	1.61287	3.654776	2.339492	2.091674
Os01g0128800	6200	8558	7690	5615	6354	6410	17476	19803	11646	10172	26261	14479	27.99741	29.26898	23.637865	23.779581	27.279474	30.444254	56.271187	53.262619	34.350368	21.781336	78.724854	53.380608
Os01g0130000	1304	2063	2416	1787	1282	1431	3125	3300	5074	4668	2647	3167	11.884758	14.266756	15.037889	15.303844	11.138954	13.712367	20.335941	17.927923	30.226387	20.152441	16.048218	23.604359
Os01g0130100	13	43	26	33	30	15	40	48	67	44	17	46	0.449593	1.196324	0.646405	1.133572	1.045814	0.558515	1.044214	1.043404	1.609114	0.759423	0.403581	1.360459
Os01g0130400	888	1344	409	692	185	438	32	26	22	55	12	3	5.522325	6.332491	1.732366	4.035979	1.093472	2.863683	0.138686	0.094003	0.085383	0.16133	0.046341	0.014248
Os01g0130200	178	236	228	107	223	222	185	353	516	881	297	283	14.094211	14.152726	12.297442	7.93501	16.804245	18.491909	10.43649	16.673555	26.716364	33.162182	15.623006	18.340694
Os01g0130900	283	652	484	1652	1384	1772	186	270	316	623	154	114	10.588895	18.530266	12.369322	58.16399	49.38879	69.972702	4.957432	6.028827	7.732075	11.074598	3.827853	3.472835
Os01g0131300	2709	4798	4860	3472	3230	3170	8275	9075	7279	37361	9221	8116	86.520248	116.074326	105.675117	104.000832	98.077263	106.488518	188.46051	172.652115	151.870834	565.900757	195.518082	211.659531
Os01g0131800	390	501	686	530	395	364	922	824	954	242	928	641	7.264792	8.234595	9.826707	10.20662	7.032745	6.958818	13.16892	10.602766	13.591122	2.402666	13.312082	11.487466
Os01g0132050	23	30	25	35	18	18	62	68	52	213	54	40	0.473525	0.489166	0.359739	0.556212	0.403748	0.419036	0.305079	0.280282	0.822799	2.470741	0.675861	0.703009
Os01g0132500	76	99	150	140	181	149	171	186	144	641	99	141	1.747906	1.732842	2.362814	3.040591	3.974916	3.628544	2.812458	2.566285	2.175143	7.045228	1.513261	2.670088
Os01g0132700	252	264	354	200	203	208	376	428	392	216	432	433	5.321983	4.607548	6.190857	5.014874	4.547211	4.637105	6.145555	5.152932	5.114986	2.387368	5.906827	7.367973
Os01g0131450	1362	2088	1759	1053	1602	1417	2883	3103	2860	5079	1794	2055	22.462135	25.878532	20.029522	16.353443	25.486137	24.392052	34.421329	30.233641	30.555933	39.962528	19.939379	28.075983
Os01g0131600	13555	19843	22939	22915	18296	17750	32496	39234	38044	51501	23945	29221	437.622406	489.477356	494.609222	692.881104	523.049683	540.080078	740.255981	710.980286	777.345764	756.05188	501.20105	736.233521
Os01g0132766	229	325	218	339	252	303	404	518	636	901	185	294	5.361664	5.767334	3.467316	7.435531	5.611551	7.470689	6.744252	7.230807	9.737101	10.012734	2.864779	5.61744
Os01g0132800	7466	9331	13151	8401	10304	7143	8553	8624	9140	8058	9161	6746	49.464027	46.821175	59.308529	52.199444	64.906311	49.776253	40.401257	34.030506	39.550228	25.314598	40.290791	36.485313
Os01g0133400	1746	2763	3312	2418	1823	1524	3646	4707	5308	6389	4493	3088	10.966917	13.150775	14.16491	14.247416	10.891632	10.068195	16.334663	17.615675	21.786829	19.038998	18.741102	15.843582
Os01g0133500	365	628	445	439	469	636	645	1112	904	1400	972	857	4.203239	5.215895	3.866392	5.034628	5.18266	7.069894	5.259778	8.202769	7.38054	9.384872	7.518365	8.028032
Os01g0134200	25	12	48	44	27	14	51	72	91	12	64	72	0.398942	0.134302	0.512507	0.4358	0.281776	0.272378	0.408895	0.451372	0.619539	0.058026	0.478413	0.957474
Os01g0134500	1353	1656	3110	2548	1797	1936	710	592	483	95	436	388	11.009309	10.201282	17.224092	19.440619	13.901852	16.563728	4.118863	2.865358	2.563034	0.365755	2.350337	2.573475
Os01g0134700	1448	1344	3745	572	1637	524	701	2422	1053	4651	1180	632	20.366508	14.316181	35.869576	7.549023	21.902063	7.747909	7.031785	20.295036	9.676594	31.03406	11.022744	7.256396
Os01g0135600	121	459	231	225	138	118	83	241	80	225	59	229	1.554228	3.280466	2.045356	2.011311	1.327393	1.673221	0.484005	1.309801	0.722137	0.876083	0.472936	1.49835
Os01g0135700	627	1701	2115	743	1848	532	49	243	32	516	69	46	21.46468	44.103504	49.294601	23.845737	60.144928	19.127415	1.193342	4.949212	0.69847	8.364296	1.552757	1.284679
Os01g0135800	9	7	6	5	14	7	4	16	3	7	15	4	0.305355	0.182443	0.140912	0.167562	0.489042	0.240958	0.089094	0.341484	0.070146	0.124926	0.373263	0.12291
Os01g0136300	62	74	117	58	21	19	62	103	104	252	57	39	2.135056	1.91087	2.730432	1.872535	0.657045	0.686804	1.505999	2.101319	2.484113	4.110312	1.293611	1.078128
Os01g0135900	1000	2198	1608	573	457	451	2413	6536	3928	27325	4276	3324	36.497887	60.756062	39.958385	19.605803	15.850214	17.317467	62.803959	142.112305	93.660347	473.015778	103.618942	99.067528
Os01g0136400	2692	4185	3252	4103	6957	6338	3628	4799	3766	1578	3570	2976	8.521004	10.035546	7.007685	12.18351	20.94363	21.109257	8.189069	9.0499	7.787868	2.369036	7.502996	7.693359
Os01g0136450	341	554	389	191	601	699	330	571	460	269	193	282	12.700622	15.626595	9.855589	6.662049	21.287306	27.377619	8.752712	12.663481	11.191865	4.73634	4.765155	8.557324
Os01g0136500	604	876	656	524	1155	995	639	808	818	259	496	480	24.719604	27.136448	18.254332	20.107359	44.938396	42.810368	18.630939	19.686346	21.861668	5.008781	13.458138	16.031748
Os01g0136502	7	10	2	1	3	1	12	20	10	29	8	4	0.205522	0.219365	0.041305	0.004301	0.068841	0.027671	0.256182	0.354522	0.189178	0.419693	0.144194	0.089306
Os01g0136600	8	26	22	22	34	36	48	51	42	109	46	45	0.328018	0.840459	0.636736	0.842878	1.369312	1.618816	1.43356	1.297747	1.159461	2.193121	1.296669	1.571034
Os01g0136700	4	4	28	25	61	36	58	389	43	123	67	98	0.028702	0.021486	0.135403	0.16799	0.412616	0.265577	0.292485	1.662694	0.197182	0.418062	0.318924	0.569865
Os01g0136800	622	1170	1408	989	1488	740	3314	3206	2821	4777	1832	2312	3.733234	5.32264	5.757099	5.570528	8.496688	4.671559	14.198321	11.473479	11.070051	13.60854	7.305882	11.339304
Os01g0136850	125	187	231	155	203	75	352	377	355	911	194	265	0.823398	0.934351	1.041	0.957619	1.276345	0.518945	1.662034	1.487319	1.535423	2.860163	0.850361	1.431093
Os01g0136900	51	86	151	133	90	28	1099	1190	785	790	512	863	0.8203	1.048813	1.649502	2.012371	1.367513	0.459646	12.647589	11.439206	8.273669	6.046756	5.484457	11.37571
Os01g0137400	308	567	193	601	649	400	329	487	292	123	366	349	0.651236	0.909019	0.277894	1.191489	1.304413	0.888803	0.495597	0.61315	0.4024	0.123258	0.513467	0.602937
Os01g0137266	56	71	69	4	59	81	83	149	19	106	76	134	0.223375	0.213009	0.186222	0.012401	0.220953	0.346326	0.234405	0.355916	0.049885	0.201256	0.201732	0.437323
Os01g0137200	34	16	6	14	11	5	5	15	8	6	6	1	1.315657	0.476761	0.157595	0.501385	0.411359	0.196866	0.130626	0.351983	0.206569	0.112657	0.157713	0.023707
Os01g0137250	19	26	5	16	24	21	5	17	7	5	17	19	0.437144	0.451203	0.071759	0.341231	0.525974	0.509329	0.075288	0.231086	0.103457	0.05007	0.259743	0.344256
Os01g0137282	23	20	32	103	53	95	58	99	56	87	30	38	0.886021	0.583953	0.827519	3.750886	1.929018	3.877938	1.581047	2.281955	1.420988	1.603582	0.749909	1.204293
Os01g0137300	99	87	137	121	129	112	357	257	264	31	337	179	0.937811	0.623346	0.883722	1.079467	1.16454	1.117966	2.424527	1.459373	1.639097	0.140102	2.128157	1.391301
Os01g0138100	13	21	17	43	35	8	32	87	61	32	30	22	0.168812	0.199604	0.179944	0.535282	0.4701	0.108615	0.290387	0.720999	0.512949	0.230377	0.27563	0.258653
Os01g0138300	98	100	60	44	92	79	14	79	23	19	34	34	0.804508	0.603607	0.326649	0.329698	0.716802	0.660595	0.077968	0.373043	0.117477	0.070718	0.176847	0.218724
Os01g0138400	121	123	382	151	322	146	422	1223	1423	2126	343	754	0.90513	0.698645	1.95001	1.05673	2.290071	1.150032	2.25725	5.464487	6.97153	7.563889	1.707538	4.615447
Os01g0138451	5	11	27	12	17	4	12	51	81	84	24	17	0.207577	0.339849	0.765584	0.454648	0.667718	0.145743	0.354357	1.282385	2.240572	1.679318	0.653709	0.555335
Os01g0138500	770	565	619	524	934	988	99	230	102	179	228	161	8.474855	4.625292	4.750903	5.494747	10.055773	12.142303	0.873865	1.539484	0.711352	1.421746	1.66016	1.494094
Os01g0138600	78	48	95	69	46	64	95	120	42	23	115	92	1.332619	0.46896	0.995726	1.03274	0.713288	1.043044	1.032329	1.173799	0.36656	0.136012	1.176584	1.226232
Os01g0138800	145	106	79	44	252	108	51	53	44	254	64	44	2.48245	1.373755	0.920196	0.708096	4.114019	1.945396	0.617298	0.541995	0.493379	2.072656	0.72729	0.609054
Os01g0137700	198	189	700	797	582	510	3505	3548	5091	480	1347	2621	2.607625	1.888778	6.298675	9.892065	7.319243	7.089141	33.066013	27.962204	43.999886	3.006404	11.830545	28.309425
Os01g0137950	39	34	148	382	316	221	1900	1747	3089	145	600	1508	1.17435	0.784208	3.064951	10.926648	9.151823	7.079968	41.353615	31.769039	61.585777	2.086084	12.155079	37.575314
Os01g0138900	13707	19057	21389	19574	14314	13532	21395	27582	33761	35474	22321	22881	134.1073	141.224152	142.463318	179.633743	133.153015	139.262039	149.258224	160.736969	215.77124	164.585709	144.97467	182.774963
Os01g0139700	15	4	57	8	21	37	8	17	11	25	55	14	0.771836	0.125312	2.098953	0.393553	1.073227	2.097431	0.275169	0.543169	0.374337	0.629677	1.967291	0.584636
Os01g0140400	50	49	18	17	25	25	28	18	19	113	47	7	0.241607	0.182138	0.056836	0.07657	0.111357	0.126087	0.094276	0.050877	0.057098	0.257737	0.149069	0.026957
Os01g0139000	222	638	248	245	255	404	213	221	321	190	181	160	5.668331	12.336367	4.293294	5.847712	6.178341	10.82807	3.860399	3.351532	5.347426	2.299426	3.067491	3.327135
Os01g0139200	3093	4595	5224	4501	4367	3982	6242	9830	10544	4509	5872	5454	35.10297	39.50972	40.365414	47.926228	47.128994	47.545017	50.519215	66.466644	78.183434	24.271776	44.245308	50.547108
Os01g0140700	23	8	19	57	60	77	9	12	19	117	10	20	0.704042	0.182851	0.410118	1.681497	1.791159	2.582875	0.195314	0.227581	0.378396	1.759633	0.192985	0.518765
XLOC_000505	4	4	4	9	14	6	9	41	1	11	12	6	0.047533	0.042842	0.034434	0.12538	0.18681	0.084651	0.091534	0.360718	0.006806	0.073326	0.114437	0.068995
Os01g0140500	1601	1913	2971	2473	1557	1352	3665	4244	5191	6029	3366	3145	65.855095	59.623474	83.217743	95.438736	60.893791	58.477455	107.514412	104.010101	139.522964	117.637199	91.935036	105.648438
Os01g0141000	1215	1763	3532	1773	2287	1398	4612	6191	8149	10602	2475	4165	24.466055	26.900639	48.440601	33.512615	43.809425	29.618397	66.259674	74.301163	107.262535	101.304848	33.105595	68.526337
Os01g0141100	8164	14849	17540	11477	11199	9221	14019	17406	18189	13836	15666	12311	41.141148	54.983082	56.901245	52.044258	51.427612	46.220531	48.501232	49.091782	56.806671	29.508125	49.590443	47.559055
Os01g0141150	47	59	87	38	29	20	325	1262	60	20	20	40	0.343498	0.327271	0.436774	0.262936	0.203368	0.114304	1.339896	4.306241	0.288646	0.052141	0.097198	0.235604
Os01g0141600	4059	5536	5993	3340	6392	4805	3603	4994	3926	3223	5229	3326	26.244501	27.108437	26.378269	20.251318	39.295197	32.677479	16.607584	19.229795	16.580559	9.881806	22.442867	17.553169
Os01g0141700	405	439	812	339	507	432	509	918	543	707	856	496	2.902213	2.384044	3.965633	2.282724	3.461232	3.256317	2.605565	3.922513	2.546248	2.403967	4.077571	2.906356
Os01g0141900	915	1460	1331	1056	778	790	2160	2344	2674	3225	2093	1668	5.880267	7.109406	5.823492	6.363498	4.751661	5.341547	9.899425	8.974592	11.231396	9.83172	8.93047	8.756149
XLOC_011403	10	24	22	16	13	9	48	26	22	10	37	36	0.234406	0.427534	0.352224	0.34325	0.284435	0.215885	0.804158	0.364218	0.331523	0.109712	0.57767	0.691262
Os01g0142100	7325	8583	12809	7038	6786	5039	7907	7489	8476	2943	9613	5884	46.849873	41.536037	55.667229	42.205791	41.269032	33.974487	36.014999	28.52417	35.381603	8.982306	40.774471	30.761175
Os01g0142200	291	326	453	221	186	161	421	407	374	303	521	369	6.399397	4.78108	6.007065	3.166032	3.135725	3.252619	4.964566	4.234224	3.410108	3.183004	5.49291	4.741517
Os01g0142300	352	336	571	353	363	288	1644	1605	1487	2731	2395	1307	3.20137	2.303803	3.245295	2.945262	3.089348	2.569804	9.780283	8.013948	8.064781	11.878267	13.312874	9.009356
Os01g0142500	214	524	501	451	293	256	1447	2199	1635	4727	2210	1690	2.264537	4.215681	3.62167	4.491644	2.95234	2.850893	10.959828	13.913429	11.341807	23.814405	15.583084	14.65294
XLOC_000542	1	3	7	4	3	5	8	13	7	40	11	7	0.020547	0.036988	0.084949	0.059102	0.042328	0.100788	0.105729	0.155428	0.093682	0.382197	0.142083	0.108948
Os01g0142950	2	2	3	11	4	2	9	31	2	19	6	4	0.013035	0.010321	0.01148	0.077668	0.027551	0.012833	0.049112	0.143611	0.010129	0.06692	0.027363	0.021835
Os01g0143100	1250	1255	1860	809	1246	943	1261	1319	1291	811	1813	874	11.066116	8.414608	11.211585	6.713712	10.486453	8.781518	7.963377	6.954666	7.468358	3.406374	10.65672	6.316342
Os01g0143300	760	872	1281	780	728	511	1072	1427	1406	1107	1639	932	9.00458	7.819205	10.331979	8.667532	8.196802	6.360497	9.0523	10.066355	10.880516	6.219816	12.893272	9.012386
Os01g0143350	26	43	66	67	16	13	37	59	56	126	33	26	0.335414	0.430579	0.589254	0.832408	0.201084	0.170017	0.344833	0.461829	0.482344	0.788796	0.286995	0.276337
Os01g0142600	33	88	59	66	8	27	893	1078	817	166	525	965	0.466009	0.962829	0.573895	0.892336	0.104215	0.401336	9.212045	9.287352	7.720959	1.137554	5.039567	11.402926
Os01g0142800	1071	2427	2254	3171	1541	1661	9427	9365	9937	18646	5369	6987	13.381148	23.518063	19.577698	38.334679	18.958214	22.057087	86.07798	70.863831	82.035789	114.003632	45.725147	72.075897
Os01g0142875	148	376	324	473	217	232	1206	1014	1184	4660	500	948	2.354448	4.550669	3.525351	7.086832	3.292492	3.900608	13.747733	9.653339	12.364603	35.343632	5.308245	12.379896
Os01g0143800	6742	6814	12044	5243	6565	3418	3900	4622	6230	11348	6516	3309	97.442497	74.484062	118.359459	70.902779	90.19796	51.844082	39.948181	39.565182	58.702602	77.618896	62.389698	38.960194
Os01g0143900	104	398	337	82	67	94	207	604	274	1020	335	287	5.103885	14.887933	11.31329	3.757414	3.132255	4.853087	7.282799	17.768806	8.827317	23.900347	10.995474	11.583364
Os01g0144000	754	891	1008	940	768	769	1314	2026	1867	1955	1563	1367	6.094045	5.456558	5.548847	7.128774	5.904371	6.539101	7.575224	9.762143	9.864797	7.497961	8.388906	9.024389
Os01g0144100	5164	6593	8098	3478	3752	2342	2032	2438	2688	1540	3933	1633	79.22332	76.617516	84.578568	50.042427	54.733501	37.796524	22.225452	22.273321	26.938742	11.203229	40.050858	20.445274
Os01g0144200	958	1671	1655	1662	808	677	2111	2131	2206	458	2412	1862	13.095516	17.297421	15.399908	21.304205	10.503184	9.72957	20.578465	17.349556	19.697439	2.96472	21.892159	20.786097
Os01g0144500	3	4	18	12	25	10	12	27	4	204	24	27	0.052824	0.054284	0.257101	0.230514	0.507979	0.217598	0.186978	0.348785	0.056199	2.112591	0.340573	0.47201
Os01g0144340	359	537	593	382	461	431	962	1040	1040	911	1337	728	1.871672	2.120105	2.101951	1.866901	2.28422	2.361195	3.573655	3.227995	3.542537	2.252626	4.625533	3.097254
Os01g0144380	25	8	7	9	11	4	25	23	21	47	19	10	0.152408	0.034255	0.030098	0.053014	0.066121	0.0266	0.112608	0.085932	0.086503	0.139544	0.079714	0.051445
Os01g0144800	4	6	12	6	4	2	25	51	14	58	51	16	0.151671	0.17232	0.309743	0.213391	0.143965	0.079768	0.665813	1.148027	0.346418	1.042489	1.260232	0.485307
Os01g0144900	55	75	89	34	33	37	110	94	87	262	135	108	0.705326	0.724426	0.780181	0.404	0.395028	0.499444	1.012839	0.716179	0.731635	1.602677	1.154024	1.132886
Os01g0144600	158	247	219	264	294	233	498	446	442	119	396	342	2.654498	2.875733	2.260494	3.937686	4.438877	3.704247	5.881246	4.946784	4.732464	1.132253	4.200484	5.442551
Os01g0144700	467	733	817	884	387	339	1171	1106	1155	1913	1066	1023	9.008891	10.712551	10.721891	15.993169	7.087863	6.876492	16.102682	12.704575	14.546779	17.50098	13.651986	16.103971
Os01g0146200	16	4	23	8	18	35	59	59	64	69	50	30	0.501917	0.095081	0.48082	0.235486	0.535892	1.15382	1.316052	1.094745	1.311675	1.026222	1.040818	0.754827
Os01g0145200	126	351	426	352	182	180	639	798	664	587	502	610	0.970975	1.884725	3.860018	4.087774	2.059962	2.54041	5.488631	5.619342	5.305129	2.43963	4.142144	5.738408
Os01g0146101	2842	5700	5808	5005	2904	3204	10656	11886	11286	13099	10546	8974	3.474755	5.278144	4.833676	5.739405	3.374892	4.120556	7.648987	8.655656	9.013428	6.517514	8.55988	7.274093
XLOC_000577	14	30	34	18	12	17	32	46	27	37	27	18	0.62517	1.005216	1.028954	0.753919	0.509482	0.7985	1.004469	1.221353	0.786187	0.782482	0.800374	0.655513
Os01g0145600	112	323	364	314	222	234	562	739	747	586	502	644	1.859166	4.079392	4.135787	4.896946	3.525591	4.117138	6.676017	7.340966	8.133739	4.621504	5.556405	8.765403
Os01g0147200	1224	1291	1588	1636	1603	1435	2751	3422	3092	4265	2666	2505	12.229013	9.899649	10.931078	15.334143	15.308386	15.292764	20.022812	20.863283	20.540266	20.215878	17.824188	20.86195
Os01g0147250	2	9	1	3	2	4	18	12	6	3	8	8	0.018984	0.062134	0.00644	0.02668	0.017145	0.040071	0.12068	0.067467	0.036739	0.013548	0.050537	0.05939
Os01g0147400	4	2	3	10	4	11	55	37	34	35	14	24	0.10382	0.036856	0.057265	0.274581	0.092746	0.373402	1.262997	0.70748	0.70828	0.52375	0.297829	0.623386
Os01g0147600	58	33	78	46	55	35	223	167	193	326	137	153	0.728746	0.300149	0.791522	0.821455	0.681228	0.372668	2.65019	1.478509	1.816935	3.254165	1.534339	1.784417
Os01g0147700	622	913	1103	758	603	504	1437	1635	1629	4313	1624	1231	4.711056	5.24164	5.693935	5.387701	4.341043	4.019036	7.766829	7.383663	8.064589	15.507514	8.171367	7.618533
Os01g0147900	37700	46974	54418	31692	27327	22281	24117	32690	39244	71638	45217	22571	307.113953	289.835846	301.77243	242.146667	211.65361	190.914169	140.078659	158.610718	208.818863	276.726379	244.520081	150.111481
Os01g0148100	2531	3561	4248	2722	2401	2597	6009	8465	7369	7537	5702	6535	8.085929	8.617472	9.237267	8.154366	7.290985	8.72469	13.687609	16.108513	15.378544	11.418297	12.091906	17.045712
Os01g0148000	3077	4506	4334	5218	4228	3910	8967	10453	8607	6847	7826	7388	24.227551	26.878958	23.236509	38.546696	31.655437	32.387856	50.357388	49.032772	44.27747	25.569897	40.915142	47.504307
Os01g0148050	6410	9476	9198	9415	8034	7986	18224	18807	16171	6133	14520	13399	27.38859	30.665403	26.75305	37.730736	32.635628	35.89138	55.520756	47.862534	45.131588	12.425938	41.182983	46.741501
Os01g0148400	1412	1853	1856	1824	1799	1711	2414	3123	2920	2116	2848	2140	8.234666	8.188981	7.372655	9.982803	9.978724	10.498905	10.043074	10.853221	11.130042	5.85462	11.029714	10.195738
Os01g0148500	1187	1212	1465	1630	1446	1164	2430	2945	3073	3236	2608	1951	9.84693	7.614873	8.273754	12.681242	11.405788	10.151501	14.375697	14.551348	16.653194	12.730496	14.360619	13.215608
Os01g0148700	1038	1548	2145	1252	1146	872	1738	2396	2140	3518	2736	1578	11.420187	12.762045	15.895912	12.847219	11.988578	9.998415	13.507035	15.600065	15.226719	18.37627	19.828892	14.148569
Os01g0153700	79	65	70	143	90	116	278	395	324	187	208	261	1.330921	0.834512	0.810802	2.270162	1.451934	2.066191	3.370903	4.002416	3.591468	1.505022	2.342002	3.62179
Os01g0154600	186	379	101	21	14	54	122	69	77	125	397	199	1.689732	2.551582	0.584386	0.158851	0.109425	0.509762	0.87558	0.344092	0.486483	0.582972	2.552152	1.516136
Os01g0154500	9	21	38	13	9	15	34	22	23	17	30	13	0.086822	0.169488	0.272665	0.125931	0.085101	0.16476	0.255177	0.135076	0.158205	0.084886	0.208161	0.109859
XLOC_000685	17	17	37	11	20	39	18	101	11	132	27	27	0.105528	0.079804	0.152606	0.064071	0.115802	0.252612	0.079701	0.372194	0.041374	0.388245	0.108006	0.135978
Os01g0154950	24	24	73	39	23	7	649	855	338	5541	1077	1134	0.248654	0.18265	0.499841	0.376874	0.200708	0.082018	4.881157	5.234007	2.226952	27.136059	7.496974	9.597093
Os01g0155400	2299	3025	3336	2751	2453	2705	4308	5417	4287	3053	4304	3528	11.890875	11.848341	11.746437	13.345762	12.062277	14.716725	15.885911	16.686514	14.483126	7.487826	14.77854	14.89817
Os01g0155800	55	23	515	103	1017	40	407	1048	1782	9994	3740	1337	1.059408	0.330804	6.808995	1.862799	18.811907	0.806204	5.637392	12.136213	22.640984	92.202316	48.303158	21.228573
Os01g0157800	292	181	382	262	244	284	277	461	322	150	500	327	4.045391	1.201146	4.247213	2.836596	3.858244	2.533694	1.674423	2.405683	1.489447	0.414812	5.535118	2.141593
Os01g0155500	3195	4078	5862	4296	9432	6586	4110	5649	4695	18914	4290	3350	27.348913	26.442997	34.16037	34.494884	76.773872	59.308212	25.084694	28.805248	26.251684	76.783058	24.380545	23.409422
Os01g0155600	1759	2788	2567	2203	1668	1912	4191	5122	5775	3046	3401	3869	18.610022	22.370329	18.454329	21.77836	16.799477	21.280167	31.635593	32.326855	39.933582	15.31632	23.80084	33.34832
Os01g0149350	83	69	107	57	87	57	63	116	74	29	60	85	0.523365	0.328725	0.459608	0.333145	0.516701	0.372879	0.281659	0.434322	0.304216	0.083966	0.247645	0.434657
Os01g0149500	200	225	365	239	198	298	284	378	298	145	454	257	0.620164	0.529488	0.771583	0.695874	0.58452	0.972445	0.628459	0.69959	0.605171	0.365024	3.512829	0.651567
Os01g0149900	2007	2327	2968	2405	3420	3524	3434	3855	2731	1242	3868	2919	21.328796	21.125486	23.226959	23.185608	33.057743	36.182915	26.551138	27.875187	23.225637	5.771302	31.627224	25.035706
Os01g0149400	123	204	186	141	52	90	285	439	349	1309	357	175	13.864726	17.384224	14.271554	14.891955	5.559172	10.636259	22.953821	29.493505	25.712976	70.167755	26.72537	16.109583
Os01g0149600	213	401	509	357	146	163	704	968	1011	1952	731	747	8.891842	12.700205	14.484004	13.973521	5.774151	7.152544	20.970871	24.106157	27.598389	38.700748	20.289114	25.489338
Os01g0149750	70	70	132	120	142	128	247	313	188	242	228	250	0.583422	0.419901	0.733617	0.924203	1.094262	1.100678	1.441146	1.542789	0.985754	0.964126	1.263285	1.682217
Os01g0149700	17	6	30	13	9	17	23	29	27	37	28	21	0.144278	0.038491	0.168911	0.100582	0.067914	0.14983	0.13658	0.144498	0.14929	0.146479	0.154118	0.143918
Os01g0149800	10057	19162	32113	7402	10469	4220	9551	11037	9367	98422	44645	13594	165.482422	238.825424	359.725067	114.245079	163.784424	73.040817	112.059761	108.173866	100.682358	767.986816	487.686981	182.634979
Os01g0150000	1606	2474	2585	2713	1775	1833	2580	2777	2565	1049	3197	2275	29.715143	34.860149	35.108013	52.389172	32.469135	33.466946	35.225628	30.904192	32.128471	10.092133	40.110355	34.199268
Os01g0150100	470	761	629	661	392	526	1571	1740	1551	998	1464	1374	3.458616	4.248935	3.151944	4.566733	2.74646	4.071846	8.253418	7.638834	7.466269	3.485876	7.162727	8.265455
Os01g0150200	511	896	931	563	244	328	877	1214	914	865	940	733	5.482659	7.061759	6.634134	5.584017	2.4217	3.477799	6.467958	7.516328	6.209564	4.211692	6.446259	6.120242
Os01g0150700	58	47	69	50	26	31	137	179	128	57	72	137	0.319972	0.196844	0.258765	0.261838	0.133152	0.178524	0.541697	0.592142	0.463269	0.148311	0.265577	0.620423
Os01g0150800	54	50	49	69	46	71	160	185	196	47	96	92	0.582308	0.301412	0.367263	0.561056	0.407688	0.643765	1.13993	1.207406	1.378958	0.233176	0.601633	0.711757
Os01g0151100	1180	1475	2736	2001	1791	1650	2141	3243	2100	4824	2782	1958	12.707555	12.030501	20.05864	20.21306	18.342808	18.695028	16.44002	20.801872	14.773272	24.639587	19.888815	17.217066
Os01g0151200	16384	17182	27119	17308	20104	13276	17978	16123	15154	17184	20904	13812	138.605164	110.755836	155.894226	136.639374	161.169098	118.333763	108.570137	81.1381	83.833496	68.078423	117.473137	95.003464
Os01g0151400	1756	3662	2927	4502	1858	2846	7295	7964	8147	24736	4240	5699	11.238051	17.754784	12.752176	27.029715	11.306878	19.164679	33.299141	30.367237	34.067863	75.091393	18.016203	29.786381
Os01g0151500	123	461	486	434	465	305	694	819	1941	5470	893	840	0.518609	1.476328	1.396981	1.721904	1.867601	1.355394	2.092182	2.061583	5.363023	10.972765	2.506148	2.899117
Os01g0151600	373	662	404	600	360	373	1170	897	1036	329	670	892	2.550127	3.432942	1.883358	3.85148	2.34398	2.686983	5.710937	3.659846	4.632364	1.066951	3.043149	4.986621
Os01g0151700	216	263	307	211	195	105	424	346	178	204	562	392	2.060557	1.89649	1.993673	1.885837	1.764686	1.047864	2.885612	1.965522	1.108548	0.922629	3.559386	3.053696
Os01g0151900	85	115	158	154	141	98	168	181	177	61	140	141	1.003789	1.029995	1.267275	1.70229	1.580829	1.216589	1.414239	1.273834	1.365715	0.339972	1.098948	1.35999
Os01g0152000	191	187	155	218	686	521	17	165	144	80	45	34	1.231935	0.912837	0.679632	1.319595	4.211925	3.536347	0.076386	0.634405	0.605847	0.243153	0.189044	0.175483
Os01g0152050	23	23	12	35	65	53	73	10	16	32	10	5	0.124614	0.096072	0.04521	0.179051	0.341101	0.310888	0.460405	0.041071	0.057813	0.083274	0.035466	0.037551
Os01g0152200	9	6	18	15	27	19	7	32	25	88	15	22	0.218654	0.103309	0.298354	0.342218	0.613323	0.463743	0.104433	0.461722	0.383692	1.007172	0.240154	0.420425
Os01g0152300	214	384	335	202	136	86	339	512	739	1572	380	287	9.712934	13.17994	10.347922	8.55811	5.832034	4.073293	10.969508	13.829638	21.888973	33.827801	11.432698	10.606034
Os01g0152951	1056	1192	1205	461	345	325	1351	1653	2303	9557	1627	984	19.354546	19.608253	13.677938	7.319295	5.654058	5.656692	20.298252	18.519587	25.118315	86.030571	20.712275	13.559649
Os01g0152800	707	222	623	88	85	209	769	1373	1738	3192	972	855	6.710791	1.352548	4.046491	0.15776	0.155483	1.733359	5.085862	7.530116	11.062272	14.884046	5.89422	6.648911
Os01g0152500	27	31	52	47	56	54	46	63	87	39	52	61	0.289304	0.251179	0.377863	0.473561	0.571935	0.606912	0.34982	0.402318	0.612635	0.199665	0.366116	0.530771
Os01g0152600	17	6	17	23	10	9	24	33	18	27	18	25	0.154317	0.040606	0.101964	0.190845	0.079592	0.078924	0.154955	0.178381	0.10433	0.114275	0.108331	0.183998
Os01g0152700	179	362	403	318	244	206	398	476	483	190	535	368	19.410297	29.818892	29.891037	32.452671	25.265247	23.5485	30.875162	30.867287	34.38316	9.817672	38.644081	32.663963
Os01g0152850	105	141	126	96	117	133	245	309	189	377	285	232	0.975206	0.995774	0.797108	0.837713	1.03154	1.305674	1.626683	1.717785	1.147594	1.666237	1.76478	1.76555
Os01g0152900	420	542	579	322	218	218	820	1051	1350	2034	1198	642	18.001984	17.600306	16.895744	12.927362	8.865568	9.800725	25.064497	26.835905	37.80542	41.368565	34.088253	22.469933
Os01g0152950	134	230	311	300	169	151	637	661	669	843	502	459	3.126102	4.089845	4.960725	6.586612	3.753798	3.723915	10.664642	9.233072	10.248619	9.384031	7.821815	8.783739
Os01g0153100	1158	1971	2281	1230	680	542	2993	3699	4038	11688	3719	2181	47.170959	60.851791	63.290497	47.018753	26.344614	23.234257	86.985802	89.804733	107.496613	225.913803	100.63398	72.583458
Os01g0153200	51	86	81	45	107	83	181	194	177	22	117	155	0.776471	1.153282	0.832132	0.635508	1.551717	1.321893	1.958889	1.954673	1.981729	0.156209	1.267211	1.929724
Os01g0153250	60	86	95	81	79	89	245	264	177	187	155	152	0.593455	0.641218	0.641201	0.753116	0.737466	0.928102	1.730163	1.556442	1.146001	0.875489	1.018028	1.227622
Os01g0153275	6	6	7	2	3	5	18	26	9	25	2	14	0.06793	0.051395	0.053641	0.021238	0.028633	0.049858	0.144662	0.17407	0.066558	0.132962	0.015031	0.126512
Os01g0153300	2319	3064	3894	2294	1168	1095	3774	4934	4620	16850	4987	2783	99.162086	99.256027	113.370903	92.006454	47.472206	49.236797	115.090187	125.675087	129.047699	341.737	141.58313	97.161011
Os01g0153400	4237	4291	6285	3389	4304	2819	4203	4430	4476	1870	4702	3011	26.420488	20.267076	26.68129	19.822554	25.52066	18.491425	18.687365	16.455795	18.232937	5.529648	19.464046	15.329706
Os01g0157900	1557	1926	2166	2191	2563	1338	1215	2337	1974	3904	1883	1069	17.9237	16.800016	16.980019	23.664223	28.068752	16.20446	9.977219	16.030107	14.846314	21.320375	14.397583	10.047208
Os01g0158000	927	1733	1954	1655	1067	1182	3275	3721	3579	2632	2566	3208	6.203622	8.820541	8.935586	10.414994	6.794625	8.364901	15.713624	14.88009	15.722679	8.370134	11.466668	17.613607
Os01g0158100	432	575	901	539	507	278	335	575	600	3045	655	430	14.405882	14.544313	20.474257	16.884136	16.106081	9.74754	7.967443	11.44071	13.096104	48.247276	14.509971	11.72622
Os01g0158400	4	16	21	17	4	5	10	20	22	12	58	21	0.103712	0.312048	0.398325	0.398736	0.09208	0.135826	0.169838	0.337964	0.365504	0.149244	1.012635	0.484344
Os01g0158200	632	844	1308	988	977	779	1265	1788	1680	1981	1764	1330	7.073595	7.149652	9.964306	10.365894	10.39423	9.160513	10.09464	11.914531	12.27799	10.511846	13.106141	12.150495
Os01g0158500	270	447	418	457	810	615	276	604	529	102	300	423	1.997009	2.670359	2.242802	4.391865	6.993773	5.731422	2.039725	3.62757	3.394456	0.442213	1.932183	3.442328
Os01g0158566	24	34	56	16	35	30	46	63	68	67	39	54	1.123787	1.201448	1.79042	0.673752	1.57199	1.508794	1.563996	1.772992	2.115679	1.513543	1.206373	2.073013
Os01g0158600	136	142	228	135	239	278	176	264	225	108	161	128	1.252595	0.992041	1.432714	1.170194	2.097726	2.698592	1.15964	1.450643	1.35969	0.469413	0.985129	0.966634
Os01g0158800	15	43	52	79	9	23	22	151	73	174	58	52	0.084238	0.189803	0.20704	0.433474	0.04941	0.139108	0.090096	0.526588	0.277085	0.485691	0.224317	0.248508
Os01g0158900	2956	4211	3818	3875	3197	3561	4136	6030	6038	6510	3502	3745	25.754631	25.386459	21.407696	29.733507	22.556849	28.924582	22.956224	26.241085	29.080555	20.22024	17.658545	23.619896
Os01g0159300	2998	5302	6052	2560	5301	3243	6887	8650	6028	2716	5983	5556	18.483276	24.759066	25.400534	14.800858	31.073315	21.030256	30.274359	31.765713	24.27582	7.940274	24.48661	27.964241
Os01g0159400	2396	3592	4488	2743	1980	1911	4369	5666	5301	2336	4105	3934	12.512086	14.207872	15.951615	13.434817	9.827342	10.496457	16.265968	17.623709	18.082094	5.783974	14.228919	16.773468
Os01g0159800	7	42	30	14	6	11	199	267	515	406	105	244	0.231402	0.970962	0.681079	0.442607	0.188975	0.381594	4.798728	5.243504	10.471624	6.016628	2.329227	6.165715
Os01g0160100	233	282	324	122	129	75	254	1687	269	1681	501	305	1.816087	1.66302	1.720916	0.88851	0.953558	0.612991	1.411177	7.839443	1.370644	6.219792	2.592121	1.938506
Os01g0160800	123	128	144	101	724	173	28	301	44	192	38	44	3.077911	2.417049	2.452199	2.353442	17.238316	4.543519	0.499628	4.48872	0.719501	2.275142	0.631668	0.880359
XLOC_011602	346	490	302	419	431	476	930	855	421	1120	627	710	2.652601	3.522219	1.498887	2.908289	3.593594	3.969013	4.569326	3.697471	3.123121	8.196738	4.444026	4.853523
Os01g0161300	403	413	175	121	235	243	327	276	205	43	691	316	3.695347	2.869874	1.089145	1.036513	2.048977	2.340827	2.135636	1.506582	1.225079	0.187244	4.209098	2.365353
XLOC_000762	232	118	377	335	143	168	1714	2074	802	1512	2433	1679	1.333988	0.511528	1.478973	1.810026	0.780468	1.012497	7.042871	7.118476	3.017882	4.130417	9.307715	7.898773
Os01g0162200	2347	5616	2381	5201	8650	12872	278	732	157	201	283	288	54.974209	99.644135	37.965675	114.27951	192.665985	317.192505	4.633069	10.205841	2.392006	2.227999	4.401194	5.504553
Os01g0162300	129	259	102	2472	2865	4461	118	181	30	51	104	110	3.610755	5.528009	1.940609	65.339867	76.753891	132.238098	2.353931	3.029949	0.538896	0.669021	1.931409	2.526972
Os01g0162400	40	127	58	1738	2590	3130	17	56	17	138	19	18	1.264621	3.093029	1.266182	52.445198	79.242523	105.920364	0.372559	1.07107	0.34758	2.105156	0.38838	0.450067
Os01g0162500	5	15	31	58	93	92	120	182	85	166	102	108	0.034897	0.152123	0.168321	0.669581	0.738573	0.789082	0.788722	1.020412	0.498417	1.384466	0.552155	0.844828
Os01g0162701	290	343	332	295	173	225	678	689	642	616	415	661	1.598978	2.384037	2.510991	3.186341	0.985981	1.273609	4.920465	4.255105	4.8253	3.390037	3.2506	5.961732
Os01g0162800	29	33	97	65	71	88	181	618	199	274	515	217	0.245174	0.214773	0.562505	0.523735	0.577451	0.792589	1.106093	3.161759	1.117865	1.114672	2.938818	1.517929
Os01g0162900	28	35	41	30	25	17	24	28	30	44	7	16	0.409566	0.397024	0.428145	0.434496	0.361156	0.265314	0.252314	0.243961	0.287984	0.30977	0.065907	0.192977
Os01g0163000	17	20	31	41	28	28	332	678	698	309	550	420	0.161557	0.148937	0.207458	0.374222	0.260206	0.283662	2.325953	3.969046	4.484327	1.440516	3.586472	3.367281
Os01g0164400	594	682	535	763	699	614	1108	1885	1493	574	1217	1103	6.247155	5.435964	3.82909	7.536058	6.995809	6.801353	8.317473	11.821771	10.270747	2.866747	8.506035	9.48323
Os01g0164500	476	468	650	486	495	335	784	1067	1017	2281	847	618	4.264227	3.176667	3.962472	4.085711	4.219244	3.157742	5.012879	5.698771	5.954043	9.699593	5.037746	4.523615
Os01g0164800	55	58	149	45	90	73	34	71	36	32	55	44	0.51886	0.417994	0.966974	0.399517	0.812362	0.727344	0.229126	0.401203	0.223962	0.14375	0.344616	0.342642
Os01g0164900	24	48	95	43	62	41	32	65	23	54	30	57	0.231642	0.34784	0.622083	0.384764	0.569918	0.412073	0.220324	0.373356	0.143959	0.24632	0.19242	0.44573
Os01g0165000	435	639	706	475	882	705	654	1004	912	718	602	676	2.809638	3.174284	3.172046	2.964023	5.492685	4.838017	3.134711	3.952202	3.956305	2.287087	2.685558	3.675625
Os01g0165200	105	301	121	158	83	172	109	58	58	8	45	47	0.609266	1.402024	0.475455	0.972269	0.664197	1.010421	0.637296	0.192921	0.211043	0.036596	0.164331	0.315377
Os01g0164600	3175	3379	5559	3120	3219	2476	3228	2919	2553	3079	4809	2549	43.039429	34.408077	51.671997	39.908237	42.258533	35.234924	29.716213	22.699715	21.41198	20.055061	42.413513	27.315536
Os01g0164700	894	1367	1229	978	887	945	1646	2110	1912	980	1996	1818	6.137403	6.98992	5.633022	6.222259	5.603234	6.309761	7.545566	8.123254	8.200022	3.334225	8.84076	9.74971
Os01g0165800	435	740	698	647	538	671	1373	1699	1628	1091	1352	1273	3.274897	4.21913	3.579076	4.565408	3.850845	5.310172	7.373152	7.62093	8.008764	3.894508	6.756267	7.826124
Os01g0166400	25	4	39	32	13	12	8	13	27	6	11	8	0.22718	0.062779	0.418365	0.494911	0.109904	0.280187	0.048305	0.17341	0.319518	0.062664	0.146348	0.134935
Os01g0166300	66	116	80	110	71	99	78	144	146	96	160	162	1.432469	1.892937	1.176471	2.22615	1.460494	2.24116	1.203103	1.855866	2.062779	0.981888	2.302368	2.860086
Os01g0166100	406	1020	522	397	291	275	1049	1006	1260	1424	917	1014	4.051849	7.710607	3.546368	3.713599	2.757698	2.881954	7.461058	5.979404	8.216455	6.738111	6.073034	8.261502
Os01g0166700	1383	2238	2419	1697	1133	1274	2375	2203	2003	540	2727	1782	25.447216	31.047215	30.220499	29.425428	19.463835	23.879894	28.973911	22.397905	22.589334	3.790632	31.852236	24.503559
Os01g0166800	232	213	206	404	285	205	398	719	247	445	366	358	1.866071	1.2977	1.127509	3.047169	2.178369	1.732575	2.278803	3.444565	1.298064	1.69665	1.952625	2.350972
Os01g0167100	34	90	49	73	38	43	277	388	294	60	226	211	0.759318	0.943513	0.456715	0.935128	0.425674	0.764191	3.365576	4.12122	3.239307	0.742365	2.121156	3.289613
Os01g0167400	146	327	212	182	168	129	195	312	205	626	169	171	3.489481	5.923302	3.449002	4.075424	3.818932	3.23365	3.322348	4.452227	3.203971	7.111938	2.683551	3.339985
Os01g0167600	9	12	8	10	7	6	8	71	35	40	10	11	0.231805	0.217777	0.137475	0.229636	0.16271	0.163845	0.130361	1.09878	0.589004	0.487846	0.15744	0.222051
Os01g0167700	77	129	98	86	90	91	179	311	195	168	161	148	0.330007	0.403045	0.286519	0.318194	0.328501	0.36922	0.520092	0.778369	0.58412	0.32431	0.471688	0.571646
Os01g0167900	28	24	49	42	71	61	6	64	4	10	34	7	0.262503	0.167154	0.312679	0.369632	0.639981	0.604851	0.035124	0.359691	0.020643	0.044661	0.209575	0.053624
Os01g0167500	1591	3132	3526	2615	1349	1927	6531	7338	8571	4381	6192	5810	14.925903	22.263052	22.526329	23.018929	12.034545	19.017183	43.707386	41.020004	52.542988	19.498072	38.576653	44.516243
Os01g0167750	11	28	72	78	49	48	189	243	227	931	152	139	0.172645	0.325121	0.767316	1.143496	0.725704	0.796327	2.125625	2.280193	2.336161	6.967685	1.586552	1.788153
Os01g0167800	47	154	113	93	98	70	253	327	206	115	145	236	0.329508	0.83381	0.546057	0.623389	0.665342	0.522357	1.28988	1.393053	0.959304	0.387271	0.686882	1.375606
Os01g0168100	4106	9195	10661	5640	11467	6465	5879	6246	8638	6155	5696	4811	24.59973	41.517784	43.39756	32.579086	66.058449	44.11824	25.2365	26.198063	34.610329	23.135115	30.629391	23.331194
Os01g0168200	117	307	277	166	63	65	506	539	719	170	630	474	3.307372	6.598605	5.592859	4.208935	1.693594	1.58124	8.648565	7.144962	11.887435	2.198101	11.699154	8.968179
Os01g0168300	258	470	471	410	306	289	643	743	844	1514	622	591	2.492198	3.434011	3.094289	3.70936	2.803518	2.926474	4.422446	4.270573	5.32534	6.934482	3.98771	4.655348
Os01g0168450	388	339	473	447	408	308	403	450	567	1391	256	247	3.860122	1.948609	2.666127	3.183885	2.941153	3.105515	2.578858	2.033678	2.811022	5.011722	1.785253	2.120635
Os01g0168400	3508	4610	5613	3755	3461	3485	4427	5353	5833	9418	3433	3202	28.97776	28.843645	31.561405	29.093475	27.177483	30.279337	26.074287	26.33889	31.472017	36.894085	18.82621	21.593515
Os01g0168500	822	1139	1317	880	711	871	1769	2174	1889	459	2018	1555	5.451999	5.72193	5.946953	5.469734	4.483067	6.075736	8.366193	8.587096	8.182229	1.441215	8.88564	8.416955
Os01g0168800	8	20	27	15	4	15	24	71	53	288	29	27	0.092488	0.192851	0.236285	0.173645	0.044041	0.194894	0.223576	0.550053	0.453754	1.792498	0.245793	0.280361
Os01g0168600	322	420	496	396	271	290	502	754	729	641	600	512	2.467964	2.444498	2.592741	2.852501	1.975819	2.344629	2.747591	3.45113	3.658113	2.333596	3.056884	3.209524
Os01g0169800	350	456	841	440	571	423	390	551	379	2493	501	225	2.421474	2.392234	3.964887	2.859876	3.760217	3.083606	1.924409	2.273339	1.715551	8.195177	2.304112	1.270844
Os01g0169500	4010	5951	7294	6184	4552	5063	13666	14675	14435	14530	11275	11749	8.523056	9.579935	10.540239	12.321788	9.186285	11.317261	20.714659	18.576046	20.032354	14.565662	15.911928	20.389048
Os01g0169900	1297	1856	1992	2222	1852	1558	3401	4157	4249	4164	3421	2649	9.1142	9.881601	9.532694	14.652592	12.375664	11.518653	17.045956	17.405369	19.512333	13.88012	15.963246	15.201471
Os01g0170000	243	290	380	650	1125	569	112	262	103	1005	157	108	6.061131	5.483253	6.449977	15.232639	26.717066	14.93793	1.984919	3.888021	1.67467	11.905925	2.59009	2.196567
Os01g0170051	131	229	207	302	526	300	63	113	87	560	59	40	1.219137	1.621649	1.316331	2.647523	4.683994	2.951302	0.416968	0.627195	0.531694	2.485399	0.362579	0.300347
Os01g0170100	596	547	640	621	494	517	1390	1494	1391	472	1124	1089	4.206501	2.925593	3.076602	4.110714	3.318216	3.841318	7.000404	6.283643	6.419372	1.578708	5.271672	6.280986
Os01g0170700	105	76	235	111	102	112	182	210	180	413	228	178	0.758195	0.411027	1.152188	0.751194	0.698983	0.850734	0.93312	0.901998	0.846663	1.413292	1.090979	1.046617
Os01g0170600	1436	1073	2994	1045	1884	900	1683	2047	2024	2826	4437	1628	11.604492	7.670038	15.852123	10.117757	13.265198	7.425369	7.051214	12.254522	12.352468	8.340981	17.307009	12.006142
Os01g0170800	134	133	172	189	128	148	351	446	369	455	311	403	1.611806	1.215258	1.416101	2.143141	1.462695	1.875455	3.024023	3.212561	2.918442	2.611807	2.499401	3.97753
Os01g0170900	14	11	6	9	6	2	9	30	4	50	2	10	0.42285	0.25215	0.123698	0.236035	0.171807	0.032742	0.184475	0.54188	0.079217	0.718081	0.040254	0.224267
Os01g0171000	740	1361	652	410	434	458	318	370	554	251	326	245	4.064977	5.663862	2.438121	2.109149	2.265737	2.643463	1.242566	1.209967	1.988233	0.653489	1.189488	1.095478
Os01g0171800	357	895	477	722	457	508	1995	2463	1899	2461	2119	1800	3.046922	5.781532	2.76804	5.779277	3.703546	4.558144	12.135188	12.517967	10.581759	9.959433	12.002806	12.539051
Os01g0172000	448	723	810	788	433	396	1309	1803	2068	979	1649	1504	3.814077	4.67071	4.702305	6.304605	3.51042	3.552702	7.955595	9.15952	11.520414	3.957892	9.33215	10.470125
Os01g0172100	922	1257	1452	734	381	589	1335	1448	1367	1723	1302	987	11.474822	11.856471	12.312239	8.565666	4.507611	7.707078	11.858145	10.742123	11.117871	10.173546	10.76089	10.031075
Os01g0172200	375	595	631	550	311	324	790	1040	1079	741	782	700	2.33041	2.797472	2.667655	3.206334	1.836988	2.11511	3.499008	3.850132	4.378415	2.181828	3.223983	3.549058
Os01g0172300	190	337	275	193	170	187	523	515	480	426	400	338	2.50443	2.969876	3.516053	4.53997	3.931309	4.340868	4.192519	7.323566	6.896212	4.391464	6.133622	6.551953
Os01g0172400	4378	7673	8959	6083	5711	3883	8501	10328	8953	19663	9458	7877	34.912491	46.461418	48.664459	45.480671	43.517033	32.865986	48.117867	49.051994	46.565933	121.486832	49.862717	51.092712
Os01g0172600	82	578	114	93	51	74	154	228	110	263	208	80	0.53936	3.861346	0.955066	0.779742	0.377465	0.382911	0.905608	0.762111	0.407002	0.61611	0.682845	0.322455
Os01g0172701	25	109	46	56	21	49	72	110	60	161	91	72	0.760508	2.534372	0.951624	1.606569	0.592347	1.585168	1.566319	2.023243	1.202294	2.348984	1.846429	1.814322
Os01g0172800	244	580	331	228	100	149	261	433	513	1231	430	238	9.035458	16.258421	8.343603	7.887963	3.492086	5.79579	6.877389	9.537516	12.411201	21.611353	10.565293	7.1896
Os01g0173000	573	831	1603	888	862	666	1421	1688	1308	2704	2298	1189	4.185469	4.593215	7.968625	6.079987	5.984142	5.114439	7.400122	7.343759	6.240416	9.36597	11.142516	7.088319
Os01g0173100	362	470	576	378	275	230	529	801	782	982	722	617	11.604589	10.965625	12.265326	10.564076	8.292014	7.266089	9.93033	13.548934	14.169211	15.308993	13.730021	13.711352
Os01g0173900	2370	2278	3193	2393	3340	2768	4046	5402	4461	8510	4106	2972	11.912106	8.675014	10.927811	11.28502	15.964377	14.638833	14.504514	16.175177	14.649743	20.289614	13.704018	12.200357
Os01g0174000	16	30	20	62	38	23	95	72	106	196	75	59	0.327367	0.472211	0.272318	1.20828	0.753909	0.493848	1.416438	0.89425	1.446562	1.95169	1.040288	1.003245
Os01g0174100	149	322	236	151	70	96	721	730	583	89	754	555	6.404828	10.536895	6.947249	6.107379	2.861742	4.354589	22.230293	18.786234	16.461308	1.821491	21.640839	19.578953
Os01g0174200	82	42	60	32	20	60	90	90	74	200	106	63	3.650095	1.390533	1.806007	1.329695	0.823996	2.786852	2.844584	2.378677	2.143385	4.220474	3.125869	2.272255
Os01g0174300	383	764	608	326	196	283	562	933	1225	651	939	580	2.843596	4.32365	3.091382	2.268764	1.302029	2.201857	2.97817	4.110772	5.979125	2.299125	4.649122	3.52592
Os01g0174500	38	83	93	90	51	66	241	238	303	202	227	143	0.740118	0.835895	1.135744	1.652372	0.806863	1.095977	2.848219	2.220183	3.155624	1.449483	1.976478	1.889741
Os01g0174700	153	133	291	81	61	142	220	244	319	934	213	184	2.358826	1.611836	2.984614	1.476104	0.900603	2.474142	2.588005	2.348794	3.315956	6.827833	2.245941	2.387857
Os01g0174900	738	864	1535	810	679	547	1050	1560	1841	618	1758	1407	8.445767	7.485112	11.956542	8.686228	7.388085	6.57655	8.566163	10.632398	13.759677	3.350459	13.35255	13.143628
XLOC_000931	68	183	226	65	150	119	31	125	105	681	56	37	2.038544	4.157679	4.612435	1.82684	4.268562	3.732129	0.659839	2.227062	2.054611	9.694145	1.115577	0.90488
Os01g0175100	293	738	824	274	821	325	215	440	716	1857	225	142	10.030171	19.165913	19.246895	8.816376	26.765009	11.698021	5.255928	8.988486	16.038034	30.21648	5.123499	3.957051
XLOC_011784	2	4	14	8	33	4	31	25	20	4	7	6	0.025273	0.058015	0.185603	0.146273	0.617678	0.082018	0.427702	0.293243	0.251268	0.036975	0.082883	0.094211
Os01g0175400	121	88	221	167	160	114	334	436	431	115	270	289	1.023113	0.562082	1.273204	1.324548	1.286108	1.012922	2.013635	2.197351	2.385742	0.458899	1.516237	1.995813
Os01g0175000	4307	5719	8115	5385	4488	3536	6208	7149	8426	13124	8434	5135	40.864552	41.146999	52.683384	48.144817	40.582924	35.325111	42.427471	40.461128	52.36132	59.564751	53.502487	39.821342
Os01g0175500	108	140	140	169	102	115	482	566	610	918	339	394	1.651639	1.632316	1.459259	2.440205	1.482439	1.856195	5.292697	5.191896	6.138227	6.704653	3.460509	4.952849
Os01g0175700	622	135	1056	206	833	384	5812	13269	1290	7754	20517	6982	4.261523	0.699312	4.928367	1.320631	5.428	2.764546	28.426426	54.212845	5.779862	25.219976	93.429512	39.098808
Os01g0175850	14	12	38	2	14	14	14	223	56	1104	45	40	0.287663	0.179391	0.527974	0.038545	0.273502	0.295952	0.205013	2.720678	0.738984	10.762641	0.610254	0.659056
Os01g0176050	37	40	127	140	151	65	193	421	210	982	157	223	0.245	0.273827	0.742266	1.329876	1.30908	0.573503	1.359288	2.243057	1.106784	4.225101	1.133788	1.565708
Os01g0176000	87	61	199	114	151	83	705	2098	580	4565	742	767	1.044409	0.555791	1.631045	1.293203	1.72972	1.049765	6.079023	15.112004	4.580638	26.182196	5.953607	7.568893
Os01g0176100	9	12	21	36	31	12	99	92	74	142	53	91	0.140834	0.15237	0.244176	0.571803	0.489888	0.205352	1.195615	0.930764	0.821104	1.144925	0.593066	1.262143
Os01g0176150	1	3	30	35	2	2	22	52	3	103	35	20	0.066345	0.136276	1.512156	2.42069	0.085361	0.104872	1.122323	2.265763	0.124954	3.606159	1.699469	1.190912
Os01g0176300	52	55	143	152	131	127	140	244	219	411	166	206	0.563218	0.445928	1.051063	1.54055	1.340427	1.441302	1.077137	1.572055	1.547447	2.108626	1.190598	1.818336
Os01g0177100	23	35	38	10	9	40	10	25	36	52	59	35	0.263067	0.098127	0.16829	0.036405	0.031822	0.155061	0.024445	0.055303	0.087013	0.091251	0.15859	0.21355
Os01g0176700	189	241	214	109	163	137	244	298	297	673	206	180	2.38956	2.310151	1.845679	1.285545	1.954797	1.816856	2.201327	2.243303	2.456089	4.042402	1.72881	1.859861
Os01g0177900	95	93	56	54	65	81	137	155	103	197	69	57	0.5783	0.248525	0.143698	0.207811	0.357705	0.45472	0.324798	0.383418	0.340427	0.336501	0.174733	0.296257
Os01g0177200	3939	5450	5660	4710	3837	3799	8550	10230	10342	6844	8746	8106	13.686576	14.344586	13.388927	15.349413	12.676085	13.883193	21.184052	21.17404	23.474888	11.276959	20.174389	22.995203
Os01g0178000	4224	5950	7191	5457	4360	4692	9617	8488	8078	4780	8070	6612	35.469604	37.833057	41.419647	43.442253	35.326942	41.732998	57.254452	42.227623	44.182766	19.516462	45.072208	44.71944
Os01g0178100	485	775	792	488	555	389	2558	2675	2447	2753	2139	1971	4.003411	4.850749	4.454796	3.776947	4.355317	3.381077	15.078231	13.172291	13.213612	10.791012	11.736951	13.303491
Os01g0178200	142	222	320	325	242	181	603	876	746	1418	613	619	1.133111	1.350577	1.728576	2.449691	1.80879	1.57921	3.562364	4.33136	3.958892	5.311098	3.278394	4.178483
Os01g0178300	67	181	146	92	40	37	120	62	114	10	162	42	2.093535	4.26737	3.099161	2.697449	1.177266	1.210243	2.660435	1.141433	2.324191	0.136977	3.363786	1.062514
Os01g0178400	166	364	416	365	162	288	771	647	639	137	268	637	2.976225	4.943589	5.078365	6.131318	2.758551	5.432358	9.858063	6.912601	7.486783	1.158726	3.182173	9.320573
XLOC_000970	22	51	42	20	23	10	44	61	48	19	29	30	0.330126	0.585997	0.433739	0.283428	0.331495	0.159455	0.474674	0.550925	0.47321	0.136854	0.291414	0.363778
Os01g0178700	171	228	242	124	165	186	241	562	350	217	364	348	1.38578	1.40147	1.337026	0.940843	1.267729	1.585476	1.395844	2.718989	1.857846	0.833366	1.962645	2.304217
Os01g0178500	400	1329	1180	821	354	438	3800	3575	3891	3215	2125	2748	4.81447	12.13448	9.682281	9.279751	4.050251	5.542691	32.665882	25.675022	30.641363	18.382292	17.008715	27.046341
Os01g0179000	4	6	20	10	90	18	10	29	23	4	3	17	0.070516	0.080116	0.239454	0.165352	1.504488	0.333654	0.12461	0.304156	0.262393	0.028534	0.035108	0.243912
Os01g0178900	132	117	160	271	292	218	854	979	796	380	684	757	2.386613	1.595574	1.9661	4.59777	5.020092	4.142892	11.012669	10.546747	9.400666	3.254483	8.216669	11.178283
Os01g0179200	1453	1733	2093	1919	1425	1439	2418	3611	3728	4086	3002	2600	10.561969	9.53719	10.355951	13.078978	9.849449	11.000492	12.530558	15.635161	17.699862	14.085621	14.485075	15.430186
Os01g0179300	2584	4354	5027	3251	3896	2943	4451	4762	5483	9150	3842	3637	50.344975	60.984749	63.433647	55.42746	67.344482	58.171165	55.102306	48.470188	61.026253	59.33725	49.311344	50.524925
Os01g0179400	1758	2628	2808	2531	2475	2386	5796	6329	5873	5564	5000	4758	3.988681	4.51706	4.337143	5.386588	5.3389	5.695708	9.378991	8.554871	8.705193	5.987436	7.533008	8.815423
Os01g0179500	1789	2560	2540	2211	2116	1988	5359	6046	4875	3233	4753	4340	10.040637	10.886812	9.707429	11.641384	11.29571	11.736681	21.452337	20.217609	17.878773	8.605663	17.71512	19.894415
Os01g0179600	1241	325	1203	307	4089	494	2885	6058	1682	74160	6977	4374	23.619198	4.680281	15.586174	5.481891	74.020348	9.88807	39.167782	68.707108	20.913425	669.6203	88.191895	67.99054
Os01g0179700	1275	1931	2147	1625	1269	951	2200	2795	2964	786	2805	2136	10.822691	12.417803	12.405854	12.936823	10.244328	8.487458	13.320843	14.132837	16.43642	3.162374	15.810443	14.807763
Os01g0179800	2933	2382	4925	2623	5538	3241	7236	6234	3654	17570	8246	4955	15.571507	9.580523	17.803576	13.064245	27.959595	18.101213	27.400728	19.718977	12.673775	44.245285	29.070349	21.48279
Os01g0180400	19	18	25	12	12	19	11	29	35	31	23	29	0.265633	0.190826	0.246986	0.155605	0.15774	0.285193	0.109353	0.247806	0.331094	0.211495	0.220208	0.338175
Os01g0180300	2157	3768	2795	2103	2277	1963	1172	1094	1519	926	973	689	25.265852	30.155682	22.274435	21.989401	22.311113	22.841436	9.217341	7.384999	10.308164	2.747905	7.798757	6.341956
Os01g0180700	167	210	323	167	266	153	494	516	356	484	495	316	1.141242	1.089576	1.509172	1.07037	1.732973	1.103219	2.413484	2.109663	1.593577	1.574088	2.254238	1.766447
Os01g0180600	735	1087	926	878	696	692	2033	1973	1943	1759	1787	1666	2.670164	2.985481	2.263886	2.965467	2.3536	2.662046	5.752132	4.268501	4.582415	3.233053	4.434628	5.127696
Os01g0181166	16	30	40	29	8	15	25	51	93	60	37	35	0.833742	1.233382	1.44859	1.439406	0.364856	0.846893	0.963607	1.647405	3.276096	1.541575	1.332596	1.533414
Os01g0180800	3296	4519	5089	3695	3248	2418	5389	7865	7578	10061	9451	6307	35.624073	36.192818	36.572712	33.04454	33.561413	25.904945	38.129005	48.859787	52.07198	55.934669	64.694412	51.801899
Os01g0180850	139	215	242	227	106	114	214	307	340	538	353	237	0.897375	1.049256	1.063493	1.374136	0.649214	0.770662	0.984936	1.178643	1.430876	1.645621	1.513837	1.250028
Os01g0181000	504	634	937	659	650	374	879	1159	1100	2434	844	643	4.434633	4.228837	5.615105	5.44098	5.438851	3.459843	5.51904	6.076667	6.32443	10.163874	4.929951	4.617636
Os01g0181033	6	7	3	11	8	3	11	14	23	3	6	11	0.481908	0.432557	0.150451	0.847904	0.590902	0.226064	0.631535	0.678984	1.217512	0.110318	0.318436	0.686496
XLOC_001010	38	52	64	37	21	32	74	69	41	258	46	39	0.505149	0.515547	0.578474	0.461496	0.258776	0.436941	0.699879	0.545815	0.355682	1.624604	0.405687	0.419734
Os01g0181300	75	79	78	43	58	44	20	39	57	119	97	49	1.287259	1.078685	0.87449	0.649288	1.069098	0.757818	0.219586	0.461022	0.720024	1.157122	1.150918	0.788182
Os01g0182300	22	33	25	39	14	26	79	100	129	642	59	74	0.875416	1.014255	0.692086	1.476649	0.532542	1.122274	2.283835	2.420578	3.440853	12.482634	1.584505	2.455122
Os01g0182500	48	85	123	80	89	102	126	210	160	90	82	102	0.927389	1.217226	1.595304	1.48521	1.528761	2.078628	1.824468	2.394488	1.949862	0.763004	0.888377	1.635362
Os01g0182400	144	199	329	151	186	96	484	576	385	447	557	461	1.210023	1.270723	1.885023	1.189544	1.489912	0.846695	2.906144	2.890514	2.117691	1.784857	3.114295	3.17334
Os01g0182100	286	381	825	466	511	337	923	1098	1260	3218	1376	983	2.889948	2.913272	5.668985	4.413223	4.902918	3.57286	6.645614	6.603561	8.312706	15.417521	9.228219	8.103048
Os01g0182200	2457	3236	4429	4339	2810	2111	9590	8140	8738	15525	6055	5656	25.373568	25.721582	31.569611	42.043526	28.11726	23.118967	70.649124	51.083591	59.836239	86.703011	42.105186	47.704071
Os01g0183300	122	133	88	15	170	182	60	274	198	359	242	71	0.796694	0.65869	0.392294	0.087279	1.062587	1.25808	0.278552	1.072387	0.847126	1.119003	1.053281	0.380388
Os01g0183600	46	107	49	47	28	23	105	96	89	239	37	64	0.782702	1.366629	0.564767	0.746795	0.452131	0.407053	1.273497	0.970205	0.986002	1.923215	0.414131	0.886378
Os01g0182832	758	1191	1221	932	703	812	1763	2230	1909	492	1895	1712	11.448961	13.626495	12.553169	13.209682	10.094744	12.898073	18.989269	20.073963	18.837479	3.521565	19.013012	21.123018
Os01g0182900	721	908	1155	990	989	1069	1977	2483	1881	1773	1426	1654	10.005121	9.535101	10.911195	12.886974	13.047164	15.604027	19.558792	20.524664	17.048645	11.668649	13.129593	18.740942
Os01g0183000	66	119	182	132	175	97	289	586	369	1244	323	232	0.840194	1.143628	1.578428	1.571568	2.119384	1.29374	2.630517	4.459109	3.075389	7.537835	2.740026	2.415113
Os01g0183100	495	398	814	489	743	486	818	1039	1036	1019	940	752	3.506254	2.136186	3.924609	3.246781	5.00291	3.621704	4.13336	4.384867	4.797817	3.422717	4.424117	4.351773
Os01g0183633	100	188	218	155	89	116	211	285	210	106	336	219	1.863092	3.88526	3.907526	3.822971	1.909676	2.893567	3.728132	4.167163	3.308172	1.304428	5.511236	4.335199
Os01g0183800	1671	3133	3699	2906	1956	2124	6821	7065	6957	4110	5678	6086	13.739093	19.513466	20.706184	22.408159	15.288662	18.363541	39.994312	34.601234	37.365528	16.023291	30.992643	40.858688
Os01g0183850	4	33	39	22	19	5	13	17	14	115	11	6	0.240367	1.517781	1.581444	1.237716	1.046874	0.306462	0.545323	0.590505	0.540008	3.305969	0.420936	0.259346
Os01g0184000	728	684	953	646	605	482	1332	1486	1324	1432	1243	1271	6.283262	4.52805	5.674611	5.272171	5.10518	4.409358	8.298496	7.724105	7.604418	6.317644	7.295016	9.131165
Os01g0184200	2196	3317	2924	3019	2450	3335	6726	9244	9897	7807	5307	7125	7.210214	8.395352	6.690888	9.436665	7.792345	11.676527	16.104595	18.374924	21.58223	12.106314	11.800864	19.391424
Os01g0184050	111	230	153	156	101	105	134	161	281	610	78	204	2.22683	3.347149	2.074685	2.872325	1.854489	2.142537	1.891228	1.92382	3.42966	5.655381	0.943973	3.260068
Os01g0184100	181	306	301	194	205	211	231	321	459	826	210	264	6.820844	8.733273	7.713737	6.859248	7.333256	8.364968	6.200771	7.201142	11.303698	14.775908	5.257012	8.112886
Os01g0182600	98435	134508	125268	149098	131577	142699	194211	231385	218740	106418	141425	154480	335.643341	347.546539	290.998779	477.323181	426.929413	512.172791	472.754822	470.284882	487.632111	172.320053	320.387268	430.41394
Os01g0182700	284	461	158	46	152	228	213	626	1072	799	135	256	0.927961	1.144016	0.350522	0.138952	0.470755	0.783734	0.495733	1.220259	2.294007	1.240689	0.293602	0.682971
Os01g0184500	5942	6061	8757	4683	6404	4700	5293	5862	6068	9623	6517	4545	41.121307	31.766813	41.254738	30.397121	42.136486	34.212559	26.117598	24.161779	27.429363	31.577269	29.93693	25.675659
Os01g0184700	38	45	112	56	94	52	105	138	196	477	107	77	0.639172	0.582179	1.294886	0.895492	1.522052	0.91681	1.270565	1.395286	2.187022	3.861539	1.205988	1.066906
Os01g0184800	404	684	882	773	401	270	1576	2124	1835	2699	1359	1564	4.112624	5.282637	6.12111	7.386996	3.88489	2.895115	11.456878	12.895705	12.221	13.049791	9.196247	13.014328
Os01g0184900	4433	6724	6957	6969	4284	4449	13948	14542	16054	6227	10496	12407	20.647337	23.309641	21.672865	30.436926	18.962868	21.788286	46.309566	40.275837	47.985077	13.73544	31.886276	46.35178
Os01g0185250	47	90	76	127	88	93	31	59	56	305	22	44	1.431678	2.081413	1.587651	3.655122	2.556827	2.995183	0.67219	1.081137	1.122925	4.453205	0.449742	1.086448
Os01g0185300	803	1840	1989	3733	2579	1536	1059	2003	1828	5350	661	1014	5.547997	9.208145	9.158412	23.098475	16.345284	10.67924	5.200304	7.876423	8.009843	16.754822	2.906952	5.481721
Os01g0185200	6684	9944	11308	7923	5772	5619	11110	12064	10249	7602	12425	8459	40.935417	49.728603	53.038818	51.976418	36.282887	42.073479	57.7155	51.742645	49.046013	37.172356	57.321747	47.50222
Os01g0185400	702	1285	1306	1221	1091	1311	2443	2561	2187	1342	1815	1939	5.260772	7.294421	6.663901	8.585289	7.774451	10.331626	13.058138	11.43452	10.706212	4.77029	9.032413	11.865086
Os01g0185500	211	397	246	311	161	283	334	535	611	357	331	346	1.51708	2.172	1.209086	2.101449	1.104359	2.145664	1.718176	2.298568	2.881943	1.220996	1.583278	2.037064
Os01g0186000	28	79	61	107	98	43	52	25	138	53	17	35	1.173102	2.56701	1.781806	4.300946	3.981859	1.918615	1.56658	0.619474	3.882463	1.075013	0.484836	1.205455
Os01g0186200	3799	5628	6069	5753	4795	4087	6444	6300	6765	12232	4816	5353	35.395409	39.713341	38.448845	50.412712	42.546215	40.079235	42.93544	34.979626	41.160927	53.974983	29.802801	40.724808
Os01g0186600	32	7	102	38	20	86	962	1153	713	1857	1595	800	1.039904	0.172278	2.249308	1.140117	0.616813	2.914064	22.332264	22.341616	15.152374	28.655811	34.469242	21.242176
Os01g0186900	3213	8548	8235	104	5225	881	27	340	205	676	67	48	78.139847	160.526855	140.642075	2.452472	124.861237	23.303659	0.482123	5.05297	3.335367	8.072944	1.121821	0.958118
Os01g0186950	468	1609	1371	18	942	94	14	53	34	186	23	8	13.140944	34.235497	26.127823	0.471817	25.046722	2.615823	0.278475	0.873272	0.617983	2.489882	0.432565	0.184937
Os01g0187000	20	45	43	33	14	36	47	43	65	151	59	45	0.342528	0.587805	0.507195	0.534975	0.232155	0.66185	0.581324	0.449094	0.740149	1.252177	0.686758	0.646439
Os01g0186700	2441	3563	3703	3278	3933	3540	7169	8851	8816	4936	7575	6366	7.947868	8.788059	8.209736	10.011047	12.178839	12.124381	16.647053	17.16984	18.754509	7.621871	16.376204	16.927629
Os01g0187350	61	83	68	114	69	79	141	235	207	526	80	106	1.657624	1.692551	1.254921	2.907652	1.778619	2.257319	2.726853	3.810344	3.667349	6.795727	1.436506	2.345122
Os01g0187400	3835	4801	5070	5741	6135	5070	11089	14048	12541	10246	8921	9975	10.266916	9.735576	9.239034	14.415521	15.615488	14.27631	21.169233	22.401344	21.932348	13.007391	15.854014	21.803123
Os01g0187500	650	909	888	768	714	755	1553	1885	1379	3230	1265	1560	6.91894	7.517396	6.539603	7.781105	7.664501	8.433873	11.533557	11.365384	9.800216	19.790977	8.647445	14.663249
Os01g0187900	2395	3326	5005	3719	3312	2314	4720	7894	9191	10870	5073	4180	18.135456	19.075771	25.795341	26.410833	23.842691	18.426456	25.48237	35.602936	45.457962	39.028339	25.496216	25.836315
Os01g0188100	803	737	1466	643	1180	568	2592	2017	2421	2229	3551	1952	5.534157	3.851033	6.882333	4.155004	7.739098	4.118718	12.747315	8.284401	10.907283	7.290941	16.25878	10.99236
Os01g0188200	156	252	261	213	145	134	609	621	654	479	451	462	1.314894	1.611107	1.50398	1.691783	1.168108	1.193547	3.677111	3.131757	3.616649	1.922205	2.531995	3.192608
Os01g0188525	64	196	195	135	299	104	138	165	170	344	150	122	0.414167	0.96047	0.820377	0.833236	1.781594	0.703405	0.661037	0.640049	0.742837	1.513302	0.630534	0.676243
Os01g0188400	5657	14354	9671	7764	13528	8799	12074	13209	12644	28120	12974	10837	33.295837	63.67704	38.619766	42.739517	75.38694	54.301731	50.429302	46.087299	48.388508	77.962158	50.450481	51.841202
Os01g0188900	1634	2241	2128	2037	1576	1712	3179	2613	3378	2149	2242	2506	13.372735	14.717176	12.587268	16.3929	13.740313	15.321664	19.209681	13.212334	19.102762	8.808486	12.231284	16.499657
Os01g0189100	278	292	907	631	585	489	1225	1031	1238	361	597	1131	0.603211	0.481389	1.342853	1.288228	1.20918	1.118113	1.900474	1.336805	1.760368	0.371824	0.862473	2.009637
Os01g0189700	242	427	559	394	415	314	633	691	679	425	659	836	2.668045	2.700541	3.449516	3.188858	2.837016	3.097925	3.829241	4.607411	3.200747	2.685259	4.557472	5.558808
Os01g0189800	866	1006	1521	1513	993	778	3076	3164	3965	2803	2409	2554	11.447656	10.072025	13.690019	18.765394	12.483026	10.822857	29.002317	24.923777	34.255997	17.581211	21.148544	27.571537
Os01g0190300	151	403	155	173	189	219	190	139	163	325	206	83	2.150959	4.363688	1.503438	2.309587	2.561692	3.283995	1.928381	1.182967	1.514193	2.198942	1.951364	0.9589
Os01g0190000	3146	3709	7520	4307	4801	3272	6216	5819	5722	21262	5029	4435	49.274113	44.008282	80.194763	63.280243	71.51226	53.905338	69.428833	54.293571	58.553047	157.956863	52.294804	56.719505
Os01g0191000	16	27	67	28	33	60	184	200	278	85	173	242	0.131383	0.182553	0.495543	0.267556	0.259771	0.535737	1.320325	1.199544	1.77145	0.623399	1.131392	1.717159
Os01g0191100	3088	3309	5632	3237	2784	1969	3221	3945	4198	5743	5812	2851	48.096283	39.041615	59.722187	47.293858	41.222961	32.262066	35.770309	36.597767	42.718662	42.422226	60.097	36.253883
Os01g0191300	264	397	243	172	136	213	446	501	600	393	449	401	3.218149	3.691795	1.741244	1.719037	1.294267	1.999158	3.315885	3.42976	4.229234	2.781478	3.131084	3.36527
Os01g0191200	15863	23116	21196	21410	9882	12036	21930	16283	22112	17895	16760	15404	301.787445	332.379333	274.053192	382.325684	179.064743	242.257065	298.146179	184.457794	274.849884	159.359726	210.729706	239.558685
Os01g0191500	2869	4510	5313	3763	2748	2576	5303	6529	6218	3371	6122	4135	16.279356	19.384857	20.524664	20.027819	14.826148	15.374644	21.459707	22.069693	23.050512	9.070208	23.065376	19.160372
Os01g0191900	189	525	406	304	206	223	599	1087	1155	1224	461	529	4.527532	9.560576	6.638574	6.8592	4.700971	5.625868	10.263724	15.570774	18.150105	13.96139	7.350071	10.379962
Os01g0191700	4869	8795	9891	4572	6851	5097	5901	9808	10694	11754	8199	5821	39.694775	54.307594	54.891777	34.96048	53.104626	43.705486	34.299797	47.624874	56.948608	45.437332	44.372128	38.743572
Os01g0192000	1165	1335	3022	2380	1134	1771	2860	3832	6267	7114	2243	1969	23.760031	20.654127	42.295643	45.315674	16.46891	39.019081	42.919037	46.89333	83.219582	51.54924	31.08066	33.894413
Os01g0192101	158	183	387	365	184	211	288	480	714	1459	173	259	2.891152	2.534873	4.828117	6.259078	3.205525	4.051387	3.754831	5.240574	8.54539	12.673382	2.101983	3.866959
Os01g0192900	28	82	62	165	52	142	7	61	89	66	14	7	0.441988	1.010683	0.682396	2.516921	0.790257	2.419043	0.071756	0.584285	0.940917	0.502562	0.14736	0.090668
Os01g0192500	16	37	26	26	3	20	52	21	49	65	21	34	0.492166	0.893163	0.561304	0.776098	0.074711	0.675556	1.208164	0.402039	1.030313	0.997606	0.437476	0.902655
Os01g0192550	120	144	97	105	78	152	185	255	231	126	231	180	2.855903	2.605728	1.574815	2.33417	1.757811	3.803417	3.14367	3.623169	3.598464	1.418761	3.661161	3.504238
Os01g0192600	12	79	14	70	22	34	36	55	47	58	25	13	0.113042	0.613082	0.091805	0.673779	0.211444	0.366265	0.258439	0.333556	0.311288	0.280652	0.166669	0.102213
Os01g0192300	359	677	745	755	256	250	3887	4050	4165	7724	3762	5014	6.047751	8.193555	8.441294	11.833755	4.029706	4.550454	47.435028	40.001568	44.984077	59.897358	41.349434	69.727356
XLOC_012047	20	16	20	23	22	11	18	27	15	81	10	39	0.356718	0.211407	0.245589	0.383346	0.368813	0.20808	0.224317	0.294823	0.18047	0.704962	0.116078	0.58468
Os01g0193400	6	21	22	26	14	26	45	41	41	141	28	33	0.086622	0.23039	0.212011	0.340249	0.177859	0.418786	0.461268	0.344574	0.381679	0.962392	0.259233	0.377389
Os01g0193500	198	219	338	247	210	198	549	646	572	856	418	465	3.022661	2.531753	3.519808	3.542327	3.048014	3.189481	5.995424	5.89142	5.723954	6.211508	4.240994	5.814059
Os01g0193600	1937	1701	3393	1535	2873	1772	1952	2185	1595	2944	2396	1717	12.803384	8.515222	15.265438	9.5174	18.054483	12.320901	9.197382	8.599747	6.883219	9.22688	10.510712	9.262129
Os01g0193700	60	100	167	74	95	61	60	88	78	412	95	82	0.586833	0.971285	1.114653	0.675184	0.880533	0.622176	0.418748	0.673086	0.498176	1.918263	0.616962	0.651724
Os01g0194200	51	37	47	78	45	68	174	222	164	314	97	80	0.584213	0.323883	0.370883	0.848946	0.489857	0.820745	1.432297	1.534422	1.239459	1.726855	0.746314	0.750423
Os01g0193900	861	1158	1404	1272	1335	973	2554	3847	2817	2483	2317	2209	4.811585	4.995157	5.167946	6.422891	7.778595	5.520339	9.59296	12.043506	9.746827	8.050532	7.830613	9.659612
Os01g0194000	642	1163	1234	512	1840	1082	722	1060	1026	2533	609	639	10.900028	14.963469	14.273516	8.148373	29.732761	19.332092	8.739398	10.71812	11.389151	20.423124	6.873307	8.861591
Os01g0194300	772	1054	1634	1628	2380	1733	2846	3650	3445	3548	2203	2298	5.096056	5.268258	7.346082	10.085052	14.943367	12.036017	13.402485	14.356377	14.859204	11.11192	9.656626	12.387765
Os01g0194600	149	280	216	338	405	207	235	523	654	1242	300	370	6.73667	9.577815	6.646766	14.336615	17.447979	9.834723	7.585422	14.105907	19.342499	26.685513	8.997726	13.68166
Os01g0195000	141	406	424	524	285	288	820	1017	1253	2407	525	628	1.690046	3.699158	3.47078	5.914729	3.253774	3.644829	7.034894	7.291149	9.850516	13.74284	4.190957	6.173985
Os01g0195500	1863	2441	3868	2287	2225	1477	2518	3474	3578	7942	3675	2091	23.528913	23.355	33.265907	27.093277	26.723604	19.627226	22.677084	26.137609	29.520174	47.5741	30.819328	21.56464
Os01g0197900	219	160	324	146	261	206	594	744	372	112	428	518	1.37983	0.76092	1.390407	0.860484	1.560391	1.360502	2.668937	2.792005	1.529552	0.334027	1.789841	2.665116
Os01g0198000	364	676	595	508	510	279	862	1125	1175	356	1180	684	1.119616	1.57668	1.248188	1.468782	1.49387	0.903364	1.894535	2.064024	2.364229	0.519232	2.41282	1.719882
Os01g0198100	72	149	273	109	105	161	165	317	249	753	213	260	0.563221	0.887429	1.464366	0.803756	0.782008	1.331188	0.925339	1.487927	1.278922	2.817946	1.115445	1.668963
Os01g0196500	172	259	248	295	260	184	461	729	618	1371	451	451	1.910571	2.184128	1.88285	3.090861	2.754067	2.161083	3.667331	4.847082	4.508121	7.260481	3.338446	4.109897
Os01g0197100	176	496	312	334	369	200	608	687	930	2465	442	694	2.351164	5.171648	2.900418	4.216202	4.845843	2.836063	5.904603	5.606401	8.318211	14.86973	4.015489	7.734102
Os01g0196600	194	380	379	226	272	271	270	573	497	762	439	331	3.334123	4.962387	4.442008	3.654471	4.458164	4.913982	3.311457	5.888366	5.597897	6.234797	5.028137	4.659971
Os01g0196800	61	113	69	118	101	113	98	240	182	70	153	172	0.634141	0.88703	0.48324	1.142296	0.991335	1.235779	0.725836	1.484513	1.234953	0.34497	1.051466	1.456826
Os01g0197150	189	187	123	157	119	44	203	179	275	769	145	208	0.869272	0.633749	0.254413	0.662789	0.51453	0.140005	0.608124	0.516313	0.801259	1.816628	0.42063	0.801221
Os01g0197200	1132	1911	2036	1303	1311	1211	2373	3236	2732	3262	2641	2140	8.93144	11.421583	10.937003	9.646195	9.837103	10.048433	13.356921	15.211762	14.084993	12.210714	13.839949	13.791459
Os01g0197350	3	2	2	2	3	2	2	1	2	6	2	2	0.177912	0.083273	0.061335	0.085276	0.197507	0.096557	0.059974	0.00478	0.067126	0.189295	0.061676	0.076123
Os01g0197400	1054	1998	2007	2354	1218	1079	4062	3576	3959	2113	2420	3017	5.183009	6.575207	5.995955	9.446804	5.455597	5.129957	11.426353	9.153111	11.373137	5.247397	6.409477	10.38158
Os01g0197450	42	48	65	63	80	53	85	138	134	414	66	58	0.664657	0.570018	0.701721	0.933687	1.207584	0.871926	0.961654	1.301399	1.390391	3.118926	0.695126	0.745354
Os01g0197500	288	169	325	255	136	295	381	582	474	340	275	347	5.233925	2.697627	4.421041	4.732637	2.927969	6.172028	5.146981	5.736976	7.108906	3.567793	4.117701	5.449697
Os01g0197700	1054	146	1197	585	2244	1872	98	1500	307	14887	1092	245	6.235451	0.653352	4.821407	3.246894	12.63011	11.654559	0.411578	5.287451	1.18584	41.795399	4.290055	1.184064
Os01g0198702	13	6	10	20	2	14	26	41	69	168	11	28	0.315072	0.093151	0.161084	0.454037	0.046709	0.361727	0.453512	0.596348	1.095553	1.94838	0.179261	0.559796
Os01g0198200	9911	12798	16609	11202	10987	10307	17631	22014	18750	18728	19389	15464	61.299435	58.586834	69.927628	64.209473	64.429436	67.086266	76.189484	80.630203	75.697685	49.471447	79.038826	77.186089
Os01g0198250	26	34	40	15	17	27	28	36	44	9	39	11	0.287162	0.274349	0.294335	0.157742	0.218091	0.31062	0.213792	0.230068	0.319033	0.048948	0.279664	0.091098
Os01g0199700	66	119	164	85	86	38	90	126	94	754	182	83	0.53883	0.737028	0.913221	0.655745	0.670492	0.321817	0.522153	0.614617	0.500834	2.937091	0.989728	0.556524
Os01g0199400	518	423	656	624	952	1114	376	940	449	756	928	505	4.848954	3.042571	4.492649	6.101392	9.204597	10.77437	2.87724	5.598624	3.025338	4.115226	6.225491	4.070674
Os01g0198900	876	1917	1608	2668	1379	863	5221	5296	4704	11273	5896	4744	27.943239	46.330231	34.926979	79.928925	41.872692	28.944708	118.902336	100.765091	98.145012	170.887482	125.006638	123.695061
Os01g0200400	229	255	346	246	175	118	505	563	418	453	536	319	0.963308	1.5985	1.967029	1.966064	1.109588	1.054666	2.774766	1.894086	1.94068	0.965579	2.98366	1.860261
Os01g0200500	929	1167	1475	955	879	885	1459	1870	1869	3621	2009	1525	8.349891	7.951824	9.03135	8.052732	7.514758	8.366072	9.359193	10.016037	10.982283	15.444935	11.996638	11.194622
Os01g0199900	2144	2194	2843	1828	1993	1910	2568	2730	2920	2062	2844	2075	16.778187	13.116435	17.016508	15.735076	17.569403	15.899437	14.161068	12.698295	14.91228	9.898614	15.699463	12.523198
Os01g0200000	758	1097	1354	919	841	704	1768	1999	1789	1686	1804	1489	9.848292	10.928411	11.963834	11.088043	10.303329	9.476739	15.682964	14.994592	14.731235	10.036241	15.271769	15.142557
Os01g0200150	11	18	19	9	24	25	10	23	16	49	1	17	0.144993	0.179126	0.16673	0.107268	0.298659	0.337699	0.09058	0.181042	0.136042	0.309407	0.005703	0.178291
XLOC_012141	5	4	2	6	9	7	10	37	7	29	9	14	0.095329	0.057764	0.025958	0.106105	0.159037	0.120461	0.131956	0.419188	0.086512	0.262183	0.113065	0.213774
Os01g0201000	284	354	455	474	403	367	736	743	763	362	681	628	8.542458	8.046194	9.303185	13.351638	11.500905	11.606483	15.781425	13.303499	14.97755	5.155452	13.578382	15.405715
Os01g0201100	87	309	244	210	254	122	86	653	184	782	98	114	1.370678	3.685295	2.616482	3.095416	3.806922	2.012764	0.956711	6.136184	1.889112	5.850017	1.017383	1.463326
Os01g0201250	30	30	26	44	29	20	43	45	26	302	36	24	0.783346	0.606673	0.472062	1.080495	0.736155	0.561293	0.80742	0.708505	0.453081	3.815307	0.628243	0.522859
Os01g0201700	22	163	58	83	39	50	162	133	103	56	12	28	0.079348	0.520849	0.146619	0.353739	0.142941	0.186292	0.527841	0.285327	0.280468	0.106662	0.026738	0.098905
Os01g0201200	1368	1140	2625	754	1105	1127	4110	5995	2518	8776	10219	3965	10.574257	6.67692	13.814837	5.467897	8.125159	9.164793	22.659372	27.615309	12.720201	32.183205	52.463596	25.034466
Os01g0201900	1040	1137	1209	1690	1592	1205	3521	3204	3637	1679	1828	2392	6.959784	5.765987	5.511594	10.616876	10.136197	8.48833	16.813242	12.779847	15.911483	5.331551	8.12649	13.077496
Os01g0202500	1598	2074	1825	2821	2238	1972	2131	2667	2910	3591	1182	1081	29.615578	29.118233	23.025665	49.059467	39.439568	38.46048	28.167835	29.445766	35.244541	31.569363	14.547779	16.354414
Os01g0203400	64	116	120	43	126	71	97	179	124	151	162	110	2.389647	3.297839	3.071701	1.51065	4.488452	2.780913	2.594993	4.010528	3.046427	2.687465	4.043105	3.358722
Os01g0203000	457	738	995	625	850	655	1074	2212	2149	1434	970	1188	6.384876	7.806812	9.45651	8.19178	11.281666	9.61892	10.694221	18.404287	19.61133	9.501738	8.995996	13.552813
Os01g0203300	280	351	439	259	241	251	700	657	531	1037	694	665	1.132937	0.996297	1.175043	1.314832	0.88521	1.044859	2.639093	1.659489	1.969704	2.224061	2.420188	2.767381
Os01g0203800	1114	1332	1545	1077	1192	1206	4046	5995	5149	26088	4160	4075	4.904838	4.393387	4.59356	4.45385	5.004996	5.548892	12.733818	15.819411	14.901416	55.088757	12.1175	14.720419
Os01g0203900	60	75	45	105	74	48	126	232	257	1220	146	202	0.966701	0.911299	0.489407	1.589542	1.128155	0.807322	1.444003	2.229168	2.704928	9.345469	1.560057	2.659207
Os01g0204000	181	301	447	191	342	209	661	808	521	327	643	496	1.153216	1.633798	2.238393	1.261428	2.309405	1.550773	3.390146	3.529195	2.490614	1.11542	3.108771	2.919225
Os01g0205300	89	192	111	89	34	63	114	94	105	51	129	70	2.746311	4.037488	2.275544	2.664651	0.882581	1.712291	2.592783	1.821135	2.097311	0.89054	2.324053	1.577834
Os01g0205100	776	1290	1423	1050	721	949	2059	2356	2217	1448	1935	1535	5.729348	7.213394	7.154836	7.275884	5.059708	7.374936	10.846282	10.36453	10.697747	5.070317	9.485985	9.254634
Os01g0205200	338	401	603	482	521	305	400	386	323	352	373	227	5.117914	4.600174	6.216337	6.840088	7.504453	4.858684	4.319915	3.475595	3.188813	2.523131	3.748574	2.802693
Os01g0205500	2676	3552	4801	2738	2146	1668	2786	3108	3725	6416	4120	2074	36.849335	37.052418	45.008221	35.36927	28.093531	24.152418	27.353966	25.491032	33.507805	41.901043	37.660358	23.316637
Os01g0205600	48	104	135	127	56	50	186	307	269	821	157	162	1.661167	2.710427	3.185355	4.12335	1.824461	1.818552	4.589792	6.3408	6.081425	13.510919	3.602852	4.566773
Os01g0205700	746	1469	1442	1457	1308	1106	2104	2679	2942	796	2118	1607	8.628805	12.862056	11.353492	15.805666	14.383463	13.452599	17.347815	18.450581	22.22504	4.362196	16.259827	15.170997
Os01g0206200	155	128	164	192	129	128	413	462	523	514	404	267	4.206774	2.354518	2.241567	4.240212	3.028066	2.857259	5.902473	4.683803	7.588953	4.603383	5.457499	5.357038
Os01g0206800	28	74	53	7	8	24	46	94	61	122	29	30	0.189195	0.385069	0.250086	0.03969	0.051821	0.17199	0.226118	0.386221	0.275617	0.401586	0.130139	0.167904
Os01g0207200	18	17	28	26	19	4	26	23	18	40	13	16	0.23297	0.17112	0.254765	0.323841	0.229473	0.05629	0.246626	0.183333	0.15637	0.250929	0.115457	0.174767
Os01g0207400	71	165	96	228	49	172	62	97	37	95	71	41	2.192626	3.881672	2.024633	6.625738	1.430904	5.609687	1.352169	1.783067	0.746038	1.390017	1.449222	1.031622
Os01g0206600	72	150	191	134	69	44	343	324	318	310	104	252	3.772225	5.950048	6.835426	6.612631	3.403916	2.424414	12.83781	10.13578	10.915034	7.730082	3.617667	10.7927
Os01g0206650	118	128	103	29	34	55	513	394	242	1228	836	600	0.972823	1.152601	0.579631	0.223576	0.265267	0.511003	4.059639	2.390927	1.434621	6.881789	5.010731	5.223567
Os01g0206700	391	518	690	190	63	185	2797	1725	70	164	5040	3504	10.871896	10.901091	13.160985	4.921986	1.592959	5.354831	56.061028	28.922428	0.767985	1.266658	93.752007	80.502388
Os01g0209150	2	2	2	2	2	2	26	10	4	13	6	8	0.087645	0.067055	0.060065	0.083037	0.083892	0.080084	0.79936	0.256093	0.115655	0.258736	0.176308	0.270082
Os01g0208600	2024	3250	3453	2592	2388	2504	4651	6493	4764	2625	4767	3924	9.04545	10.332022	10.077806	10.371007	9.658923	11.439695	14.092065	16.189924	13.032573	5.157172	13.610258	13.354311
Os01g0208700	19542	22744	24397	32368	29361	26366	23420	27226	22683	76083	22633	17908	59.433197	52.391914	50.509102	92.330605	84.898415	84.342514	50.786301	49.317589	45.059898	109.722588	45.693325	44.465431
Os01g0208800	483	575	606	821	849	495	559	738	595	3200	452	421	9.574443	8.626579	8.16899	15.258871	15.997965	10.31544	7.896185	8.702642	7.695823	30.07938	5.938721	6.808594
Os01g0209000	1978	3017	3220	3408	2151	2256	4908	5683	5184	4301	4735	3931	12.904361	14.892842	14.303546	20.826851	13.331134	15.469169	22.817465	22.072889	22.039259	13.300421	20.503448	20.908371
Os01g0200700	311899	415210	903022	588671	338937	237588	629520	532454	325825	184083	1429178	456866	7877.787598	7943.25	15526.2627	13945.84277	8139.29834	6312.056641	11337.14453	8010.169434	5375.483398	2204.716553	23962.71094	9421.080078
Os01g0209500	312	568	427	201	349	400	223	337	319	128	209	298	1.091725	1.504931	1.016894	0.65722	1.159818	1.472482	0.554487	0.701981	0.729086	0.211903	0.485222	0.84937
Os01g0209200	3059	4231	3734	2849	2103	2384	4967	5199	6787	3303	5367	5206	7.530998	7.889783	6.258268	6.579819	4.921671	6.174193	8.720128	7.624082	10.915531	3.855964	8.771753	10.464229
Os01g0209400	1307	2040	2289	1703	1192	1369	2694	3690	2970	10987	3177	2322	8.060438	9.526431	9.610272	9.852861	6.989079	8.880589	11.846949	13.555321	11.965095	32.13377	13.007616	11.691628
Os01g0209901	259	519	382	965	672	151	592	709	542	931	206	386	3.249503	4.910102	3.954633	11.321833	7.986685	2.19972	5.276442	5.280006	4.421198	6.948669	1.887026	3.935243
Os01g0209800	1354	2632	2136	4810	3773	4632	4131	6382	3480	21874	4614	2523	18.933296	27.867889	20.296503	62.695633	49.950699	67.714073	40.874115	52.769455	31.652254	145.547852	42.476688	28.697779
Os01g0210500	1517	2283	3200	2179	2386	1557	1759	2114	2659	5946	2524	1591	41.693275	47.542458	59.876461	56.187614	62.371353	45.004185	34.477776	34.619488	47.738461	77.513885	46.055534	35.71069
Os01g0210550	151	229	281	167	136	65	81	91	161	283	154	123	9.980805	11.484035	12.656338	10.388796	8.56497	4.534855	3.821388	3.567058	6.961968	8.888089	6.776567	6.659299
Os01g0210600	1198	3355	2469	1838	535	467	1441	2005	1587	2486	2708	1115	38.099514	80.829399	53.443108	54.817894	16.15469	15.609775	32.665554	37.974747	32.966724	37.497631	57.163754	28.938471
Os01g0210800	110	245	111	113	114	252	175	209	107	259	148	162	0.732302	1.235683	0.502898	0.702469	0.71718	1.762619	0.827816	0.827209	0.462244	0.815199	0.652101	0.877311
Os01g0210750	341	335	286	185	262	353	281	411	289	72	246	308	2.309348	1.915056	1.578311	1.432029	1.915113	2.544735	1.583489	2.107639	1.39735	0.213391	1.606707	1.766263
Os01g0210700	476	607	373	257	156	206	72	269	271	86	815	269	3.280228	3.169556	1.749139	1.667507	1.078401	1.49478	0.373308	1.105186	1.220471	0.280256	3.738659	1.50976
Os01g0211600	113	209	174	160	114	165	281	345	262	838	285	213	2.270912	3.189667	2.381346	3.02068	2.185696	3.482743	4.032757	4.135664	3.443572	8.010073	3.812336	3.49191
Os01g0212700	12	29	14	10	26	22	2	13	6	87	18	4	0.346628	0.634227	0.272314	0.273029	0.711012	0.670787	0.041538	0.225543	0.114159	1.198358	0.346895	0.094967
Os01g0212400	1617	2348	2802	831	1196	1017	961	1409	1503	1500	1868	894	9.962322	10.960876	11.756589	4.800708	7.007976	6.594434	4.222947	5.17232	6.048513	4.384472	7.642031	4.497005
Os01g0213350	2	14	5	15	22	7	5	23	6	15	3	9	0.010566	0.077135	0.020564	0.102545	0.148893	0.051603	0.024299	0.097914	0.028351	0.049561	0.011328	0.050583
Os01g0213400	232	475	719	537	1016	665	577	874	597	2127	456	428	7.345603	11.423559	15.541595	15.988306	30.694183	22.199667	13.070811	16.535618	12.37467	32.043182	9.603744	11.087173
Os01g0212100	7314	11551	11012	8964	7884	9063	21058	20942	21720	8070	16394	15804	13.99276	16.741474	14.440168	16.150917	14.132275	18.245361	28.69393	23.506535	26.979103	7.382695	20.907717	24.485518
XLOC_012316	62	17	32	30	10	18	254	63	98	91	169	36	0.58465	0.175843	0.250282	0.204749	0.071438	0.218422	1.3982	0.371096	0.729095	0.379712	1.12292	0.431565
Os01g0214200	417	1116	1331	1527	591	624	4768	4424	6136	7052	3045	3877	5.355978	10.872311	11.656645	18.428097	7.22145	8.438137	43.743225	33.906601	51.579273	43.033249	26.007984	40.728069
Os01g0214300	987	1736	1760	1269	969	1326	3182	3825	3546	714	2855	2452	5.904283	7.868287	7.169753	7.124488	5.510292	8.345657	13.581014	13.634964	13.862445	2.025347	11.3451	11.979565
Os01g0214400	2322	2593	3406	2868	3580	2765	3366	3504	3489	3226	3064	2530	22.679592	19.17898	22.648802	26.271271	33.246941	28.408733	23.439838	20.386652	22.261267	14.941157	19.867315	20.172113
Os01g0214500	45	110	186	215	186	45	334	387	521	165	350	363	2.079146	3.861928	5.862781	9.339429	8.176702	2.151814	11.053823	10.696858	15.79926	3.62941	10.776978	13.752164
Os01g0215000	123	338	72	165	141	47	85	48	61	73	46	11	0.943291	1.972492	0.373603	1.190012	1.029015	0.376579	0.463712	0.219216	0.305304	0.2639	0.23515	0.068501
Os01g0215100	29	100	70	64	74	79	109	119	131	381	59	46	2.330892	6.199196	3.862367	4.897003	5.73858	6.747644	6.33589	5.804222	6.974374	14.805133	3.156513	3.046526
Os01g0214901	38	115	134	70	85	74	302	166	359	918	252	240	0.425436	1.022459	0.901478	0.646173	0.781747	0.66862	1.922428	1.945207	1.850602	3.459974	1.391994	1.873187
Os01g0214800	789	1884	1317	842	1004	935	3974	5636	5064	7849	4233	4327	9.591063	17.652262	9.323623	10.072976	9.224456	11.813959	25.751526	30.380499	30.255896	31.368612	26.616138	31.135744
Os01g0217000	72	246	56	53	26	85	43	81	69	46	9	47	0.616515	1.88903	0.38533	0.504027	0.209896	0.907944	0.259438	0.479838	0.450083	0.185118	0.04885	0.325192
Os01g0217500	246	338	173	166	69	324	107	380	133	562	291	140	1.055588	1.099426	0.503173	0.668202	0.28132	1.46218	0.325937	0.971489	0.371594	1.144331	0.829233	0.487975
Os01g0217800	454	868	557	496	368	416	1022	1138	1430	1718	911	838	4.158333	6.028261	3.473947	4.263644	3.206565	4.006818	6.682576	6.21499	8.568109	7.469569	5.542675	6.272378
Os01g0218200	60	93	97	84	75	95	64	139	64	133	81	55	0.368935	0.438327	0.408518	0.486076	0.440563	0.618872	0.281763	0.515411	0.25717	0.393369	0.332901	0.278372
Os01g0218100	67	72	162	112	78	50	761	1373	620	6321	428	792	0.887542	0.72814	1.473869	1.399115	0.991742	0.696142	7.276157	10.972319	5.43373	40.239021	3.806242	8.67777
Os01g0218500	72	209	162	48	43	69	267	360	553	528	159	306	1.204774	2.735085	1.950136	0.765858	0.760222	0.96708	3.268159	3.675192	6.287076	4.643055	1.780585	4.27253
Os01g0218032	10204	14560	13602	12217	13794	13147	18161	24500	19496	8304	17505	15896	26.245604	28.367445	23.817207	29.474037	33.735134	35.571136	33.308556	37.536606	32.757759	10.128724	29.890858	33.383007
Os01g0219000	65	86	109	96	75	66	135	188	193	870	133	123	2.03678	2.051544	2.322276	2.830278	2.228246	2.165136	3.020069	3.52869	3.961366	12.999071	2.779537	3.150342
Os01g0219100	50	189	166	209	86	75	246	479	317	213	415	341	0.562008	1.611364	1.269052	2.207644	0.921842	0.886277	1.980653	3.218701	2.336619	1.138869	3.10512	3.142298
Os01g0218900	507	818	958	823	572	515	1805	1687	1674	5709	1499	1469	5.359885	6.54848	6.896364	8.159046	5.749888	5.731397	13.612906	10.631141	11.564219	28.642298	10.527195	12.683896
Os01g0219200	16	39	80	29	34	39	135	179	51	242	57	103	0.152377	0.28819	0.541709	0.266479	0.317623	0.401612	0.958724	1.058073	0.328747	1.144041	0.372791	0.837703
Os01g0218700	5857	8682	9971	7794	5873	5841	9911	11681	11220	5332	10903	8269	27.946005	31.368364	32.370945	34.873417	26.634346	29.316528	33.973618	33.180447	34.951931	12.058251	34.519478	32.202347
Os01g0218800	2405	3524	4028	2600	2781	2434	4426	5053	3947	4669	3928	3284	10.078669	11.187984	11.491223	10.217799	11.080484	10.728745	13.225545	12.612975	10.804303	9.276327	10.925517	11.236384
Os01g0220200	2223	3234	5186	2871	2504	2269	8084	10416	11433	8448	8821	7286	33.446232	36.846775	53.119888	40.514668	35.816853	35.900173	86.722824	93.351257	112.367638	60.275215	88.101151	89.498405
Os01g0220700	94	158	153	22	14	103	17	52	5	16	144	26	2.126635	2.722641	2.367579	0.455396	0.296097	2.467798	0.271484	0.70333	0.061923	0.169519	2.182921	0.482796
Os01g0220300	1354	1936	2238	1716	1459	792	2365	2466	3188	5150	3163	2061	12.035585	13.032324	13.543201	14.307609	12.332138	7.403465	14.993371	13.056449	18.514458	21.714148	18.66647	14.958611
Os01g0220400	656	1137	1368	1170	1009	604	2738	11602	5711	55420	3005	3291	25.124321	32.968021	35.655308	42.018753	36.721836	24.316896	74.744362	264.659363	142.862244	1006.485535	76.384956	102.887421
Os01g0221300	101	177	166	132	47	98	247	315	335	335	316	250	1.225952	1.631407	1.370623	1.508414	0.544417	1.246715	2.140295	2.28395	2.66466	1.932198	2.549914	2.478884
Os01g0221400	381	433	274	207	207	139	55	114	146	581	252	120	48.443195	41.675045	23.691362	24.615568	25.002621	18.550663	4.946153	8.564856	12.127356	35.02998	21.228531	12.460121
Os01g0221000	9	23	54	52	22	5	56	55	102	39	11	22	0.516087	1.086997	2.309485	3.079565	1.284894	0.276955	2.505101	2.04903	4.179624	1.147224	0.456795	1.13322
Os01g0221100	223	662	364	903	178	301	1627	1644	2217	610	304	802	1.785456	3.992058	2.159685	7.213841	1.471079	2.57956	9.737508	8.71014	12.693714	2.449123	1.710584	5.572883
Os01g0221500	1934	2188	2692	1585	1580	1541	1680	1821	1936	2147	2537	1338	27.454466	23.526356	26.009697	21.100464	21.326	23.003748	17.004881	15.398247	17.947857	14.44906	23.907129	15.503934
Os01g0221600	2151	2608	5178	402	1316	2949	1947	1928	125	1923	3999	1582	21.210375	19.478384	34.763149	3.712309	12.340917	30.593147	13.692651	11.324758	0.801612	8.992148	26.184454	12.739906
Os01g0221700	1374	2263	2607	1478	1466	1154	1099	941	1289	2377	1101	484	13.080944	16.3281	16.90597	13.198513	13.271543	11.555502	7.463097	5.335978	8.017744	10.734092	6.961782	3.760792
Os01g0221900	469	854	1208	767	884	477	1194	1187	1011	2047	886	656	5.517824	7.759996	9.727373	8.268826	9.923182	5.822706	9.95489	8.448195	7.993696	11.215126	6.946947	6.268118
Os01g0222800	11	5	8	19	11	16	30	57	42	81	19	22	0.293537	0.086183	0.152384	0.477638	0.28731	0.451872	0.593141	0.942214	0.768196	1.074519	0.344686	0.498774
Os01g0222900	27	16	15	15	17	33	13	44	14	8	97	28	1.021932	0.44717	0.381324	0.54503	0.598397	1.306644	0.357057	1.000782	0.335532	0.137649	2.478183	0.87579
Os01g0223000	71	90	77	71	70	90	197	261	324	297	235	248	1.349631	1.289021	0.990499	1.257735	1.251081	1.785157	2.676731	2.955848	4.027135	2.681998	2.966431	3.846475
Os01g0222500	289	402	180	161	90	102	528	585	551	146	440	331	2.348811	2.474483	0.993871	1.225116	0.689333	0.870442	3.064144	2.835961	2.92863	0.562013	2.37575	2.196939
Os01g0222600	983	3168	1819	2478	329	583	3959	3410	3565	1160	3136	3196	53.422482	130.515854	67.339493	126.419815	16.968559	33.345654	153.552109	110.463921	126.674988	29.92304	113.229324	141.936844
Os01g0222700	197	660	429	403	221	263	1156	1421	1199	257	839	933	1.389638	3.542549	2.21088	2.869988	1.478761	2.09814	5.952263	6.41645	5.757227	0.922944	4.037317	5.415113
Os01g0223200	2211	3443	3335	1332	1445	1721	3291	4181	5217	8747	4896	3095	18.710106	22.07152	19.214857	10.573484	11.62598	15.321739	19.865057	21.08054	28.849257	35.113476	27.512896	21.391134
Os01g0223600	424	812	549	1008	600	879	1289	1769	1826	3553	809	1136	4.286469	6.217501	3.772483	9.551388	5.762346	9.34537	9.286962	10.647903	12.052649	17.030977	5.427363	9.37516
Os01g0224100	641	328	622	329	1329	1244	63	135	59	551	91	31	12.158056	4.838977	8.253848	5.865	24.018881	24.880337	0.871123	1.564206	0.74438	5.092076	1.17474	0.490933
Os01g0223700	384	490	723	581	538	430	747	777	658	346	725	735	4.392273	4.246131	5.636941	6.243362	5.851342	5.171163	6.101185	5.299218	4.92281	1.877093	5.510938	6.869322
Os01g0224400	120	171	216	77	107	136	351	402	373	78	325	279	1.241373	1.33997	1.520433	0.747404	1.055121	1.477516	2.595068	2.482432	2.526026	0.382846	2.233471	2.359468
Os01g0224500	487	524	698	434	471	403	812	746	802	1224	939	793	7.682556	6.272625	7.503269	6.425273	7.074564	6.68625	9.140427	7.014732	8.276631	9.170848	9.84822	10.222481
Os01g0224700	56	82	274	77	71	71	151	135	50	481	184	140	0.465249	0.522155	1.569986	0.604807	0.56589	0.6238	0.902773	0.67533	0.270583	1.919571	1.025613	0.958578
XLOC_012461	3084	6807	4173	5508	3716	6363	14430	14134	14424	8984	10482	12265	6.673773	11.897826	6.941428	10.631813	8.128004	13.075284	23.130903	19.151123	19.625477	15.006722	12.809857	20.480202
XLOC_001581	349	849	440	675	509	701	1322	1421	1421	2810	616	1186	0.495013	0.911255	0.423976	0.896915	0.685202	1.045265	1.336805	1.199956	1.316112	1.8899	0.579423	1.373496
Os01g0223500	53	137	166	169	116	106	424	462	716	545	228	398	1.56045	3.076902	3.405727	5.6563	3.210379	3.247061	9.124928	8.705433	15.999881	8.543785	4.604931	9.816044
Os01g0225100	4361	5831	6449	5705	4917	4924	11255	13489	11957	24697	9735	9228	19.099228	19.342468	19.225674	23.437187	20.47345	22.682621	35.146801	35.188202	34.20628	51.292694	28.302917	32.998291
Os01g0225200	947	1145	1795	1056	985	1038	2291	2545	2477	1446	2267	2086	4.319263	3.958654	5.575547	4.519735	4.275102	4.980535	7.455121	6.92028	7.384297	3.128843	6.870186	7.773838
Os01g0225300	743	836	924	525	547	608	1208	1255	1142	784	1025	956	5.71198	5.141158	4.961946	4.017587	3.976548	5.158545	7.314067	6.095622	5.876915	2.466145	5.586137	6.248089
Os01g0225400	253	386	609	419	434	281	331	506	483	786	342	418	8.531162	9.863071	14.006321	13.264845	13.942376	9.98513	7.967302	10.168399	10.658893	12.578032	7.658959	11.508602
Os01g0226300	24	94	80	62	66	33	11	23	63	34	58	23	0.641747	1.902877	1.458019	1.549057	1.681399	0.928415	0.209551	0.360958	1.101635	0.430773	1.037439	0.500766
XLOC_012505	1325	1670	1237	930	1125	1219	1585	2779	1324	3245	1325	1425	2.646905	2.878795	2.240317	1.759097	2.662239	3.239557	2.375051	3.527067	2.27511	4.262228	2.049172	2.4684
Os01g0225700	3	7	5	3	10	4	8	2	8	27	8	6	0.190808	0.344285	0.204826	0.152726	0.631902	0.262457	0.392781	0.043165	0.339151	0.881517	0.35929	0.327667
Os01g0226600	128	100	139	47	83	121	177	262	208	1232	315	172	1.177844	0.730826	0.86181	0.414533	0.725447	1.216969	1.191898	1.440302	1.238545	5.427182	2.008245	1.30049
Os01g0226500	578	686	718	547	360	497	891	775	1138	942	836	654	5.775232	5.287761	4.854141	5.165958	3.381278	5.458875	6.437253	4.825507	7.534224	4.598242	5.374917	5.394174
Os01g0227250	94	203	219	140	118	158	177	142	118	266	147	184	0.608079	1.000369	0.969112	0.851262	0.729654	1.081084	0.819218	0.54968	0.499865	0.81952	0.63544	0.978451
Os01g0227200	2100	3468	2946	2744	3135	3990	2833	3159	3420	5181	3702	2939	13.240457	16.564085	12.646877	16.231234	18.796188	26.465075	12.736069	11.863172	14.087537	15.492747	15.49679	15.132451
Os01g0227100	33862	42409	47875	46229	35139	36565	26172	27725	29520	24568	23492	18862	164.008881	155.529785	157.744385	209.924026	161.815384	186.248169	90.419403	80.0728	93.377686	56.363945	75.521942	74.658615
Os01g0227300	1858	3013	2497	2946	2638	3406	2318	2654	2549	1482	2880	1986	26.856325	34.87191	27.298595	51.884148	41.77364	56.81609	28.573439	26.277781	28.438951	12.498386	33.173264	27.415487
Os01g0227350	372	660	649	692	570	248	1045	1235	1303	4464	1068	894	1.346592	3.495477	2.629184	2.192053	2.711305	0.909994	2.450183	5.148001	2.723993	31.797827	4.398896	5.620419
Os01g0227400	354	655	456	449	367	408	1633	2314	1808	9649	1809	1388	11.528251	16.163641	10.115212	13.715795	11.344014	13.958053	37.944157	44.904057	38.483589	149.116928	39.134647	36.923111
Os01g0227500	1734	3437	2314	2603	1949	2163	4543	6622	4544	42241	4771	3623	16.10594	24.185774	14.633154	22.677092	17.215254	21.132973	30.091328	36.645679	27.574736	186.102692	29.420645	27.481918
Os01g0227700	322	1131	567	1232	315	250	3341	4189	4877	4657	1875	2931	2.522497	6.724427	3.026282	9.074371	2.346006	2.058417	18.705547	19.591555	25.01483	17.341885	9.773993	18.791351
Os01g0227800	332	718	721	490	405	399	567	695	247	2610	1030	307	4.375823	7.159571	6.468833	6.057296	5.06811	5.526762	5.32074	5.448805	2.119871	16.311041	9.004943	3.296055
XLOC_001649	80	94	150	66	193	146	323	150	542	173	275	228	0.465065	0.415336	0.59852	0.36014	1.071748	0.894119	1.346834	0.520983	2.072708	0.48045	1.069067	1.089366
Os01g0228300	374	617	655	480	365	395	1330	1481	1483	926	1386	1269	6.075334	8.118621	7.646617	7.581231	5.800081	6.863002	14.621168	13.82585	15.302467	6.051515	14.477095	15.904827
Os01g0228500	29	20	30	11	22	16	23	43	53	162	45	21	0.580724	0.297239	0.40659	0.19825	0.40259	0.333302	0.320631	0.512174	0.681798	1.536221	0.593982	0.338389
Os01g0228400	332	487	732	842	857	366	4377	3801	3573	10558	3652	3100	3.074614	3.415065	4.613883	7.315261	7.551531	3.561538	28.92028	20.979258	21.629425	46.400608	22.466764	23.454069
Os01g0228450	37	74	123	165	182	43	461	450	505	1749	409	356	0.519984	0.793224	1.194799	2.211765	2.472514	0.639087	4.696531	3.83631	4.715537	11.872585	3.885577	4.153152
Os01g0228600	1837	2106	2488	1507	1802	1545	1779	2530	2243	5061	2332	1737	37.755375	32.903271	34.906059	29.068705	35.342865	33.429543	26.146944	31.111389	30.279083	52.04887	32.005539	29.236891
Os01g0229000	37	44	63	36	34	43	89	68	18	9	40	30	0.417077	0.372654	0.484207	0.377001	0.362521	0.504319	0.722275	0.458239	0.130028	0.048624	0.302406	0.277982
Os01g0228800	430	678	505	470	191	256	1109	1497	1181	882	1304	940	3.018273	3.56672	2.380359	3.059416	1.255282	1.979542	5.475214	6.170682	5.343867	2.894483	5.990909	5.312164
Os01g0229100	953	1259	1840	1646	1090	900	2439	3483	3192	2656	2560	2580	9.599082	9.528987	12.509904	15.433527	10.366347	9.488749	17.368786	20.778198	20.956963	12.552842	16.968206	21.210846
Os01g0229400	183	241	80	100	123	109	29	40	56	29	16	30	2.279304	2.446887	0.660682	1.230985	1.577384	1.523836	0.235375	0.270812	0.428224	0.155174	0.140266	0.272404
Os01g0229200	3069	4636	5616	5953	4319	3954	8572	9911	9998	5253	7234	7166	13.929189	14.940331	16.891102	25.087469	18.886738	19.228006	27.892416	26.918705	28.761877	11.224945	21.193176	26.293556
Os01g0229250	106	254	172	186	183	126	237	348	349	192	176	210	0.481338	0.873464	0.529431	0.79218	0.78668	0.601288	0.765141	0.940682	1.033281	0.413374	0.5285	0.77621
Os01g0229300	332	428	501	407	400	339	1135	1306	1044	865	979	954	1.52517	1.492527	1.568155	1.756281	1.749446	1.637782	3.724919	3.579967	3.139054	1.886482	2.991243	3.584792
Os01g0229500	313	649	678	519	305	471	1046	1166	830	3580	916	1041	4.391674	6.909406	6.487279	6.837835	4.073925	6.962314	10.493548	9.771093	7.621475	23.884529	8.548128	11.959554
Os01g0229600	529	611	692	398	572	384	399	261	121	1578	519	240	15.318553	13.398119	13.652977	10.80488	15.76458	11.688261	8.23178	4.494722	2.287486	21.684847	9.970501	5.671922
Os01g0230800	2	12	19	36	22	14	26	46	22	35	8	23	0.059511	0.249566	0.365951	0.97887	0.599952	0.408131	0.546957	0.806511	0.424226	0.493556	0.158021	0.539475
Os01g0229900	566	728	761	649	693	884	1218	1542	1231	1830	774	1036	3.994446	4.33598	3.974025	4.608936	4.576083	6.763373	6.333504	6.880297	5.909013	6.794233	3.877404	6.661339
Os01g0230200	371	916	1097	709	400	279	1427	1476	1392	1601	1294	1270	1.308063	2.448889	2.633958	2.344563	1.34218	1.032826	3.590915	3.101861	3.209633	2.679657	3.031208	3.658764
Os01g0231000	2630	4609	4101	1998	1444	2415	1580	2199	1957	4666	2792	1486	20.538803	26.932032	21.805984	14.797847	10.931803	19.919937	8.970296	10.297812	9.992927	17.286104	14.804157	9.565769
Os01g0231700	1032	1172	1396	987	771	490	992	1366	1321	4179	1764	981	20.960358	18.041607	19.316019	18.807007	14.89265	10.469039	14.365992	16.529696	17.529289	40.274914	23.796471	16.275082
Os01g0231800	98	361	249	208	117	66	447	546	735	138	550	474	0.90908	3.721606	2.471654	2.612197	1.264586	0.638902	3.810863	4.159001	5.759898	0.708444	4.854502	4.47569
Os01g0231500	3248	4018	4518	2965	3117	3733	4743	5505	4573	3787	5461	4020	19.504179	18.561716	20.744717	20.013926	20.56933	25.430531	22.422646	20.148619	19.956247	13.680502	23.595659	20.970728
Os01g0231900	2569	3614	4133	2800	2431	2566	4134	4666	5069	1357	5415	3468	12.527058	13.34994	13.719222	12.805776	11.271826	13.15915	14.373656	13.554686	16.147747	3.137088	17.530485	13.809541
Os01g0232000	350	799	499	566	179	297	705	728	745	411	558	567	12.666561	21.935936	12.302785	19.23584	6.155384	11.32914	18.217999	15.72558	17.639126	7.070163	13.41862	16.778269
Os01g0231950	50	60	40	78	11	5	57	70	64	70	61	37	2.494621	2.233859	1.348858	3.632272	0.514116	0.254497	2.011669	2.053381	2.056275	1.64578	2.004601	1.477731
Os01g0232300	2796	3138	4217	2789	3420	2569	4548	5540	5099	1887	4998	3889	11.879236	10.097367	12.198071	11.114594	13.817006	11.483025	13.778672	14.020662	14.153414	3.800888	14.097599	13.491831
Os01g0232400	1743	3001	3312	2208	1883	1619	3484	4827	4692	3135	5062	3894	10.027243	13.082105	12.977586	11.918115	10.304311	9.798447	14.292198	16.535748	17.632183	8.561344	19.332912	18.294245
Os01g0232450	10	13	8	9	16	11	14	14	14	5	20	30	0.311236	0.292328	0.166867	0.261217	0.459338	0.354086	0.304671	0.24513	0.269922	0.060905	0.404859	0.767452
Os01g0232500	2181	3144	2973	2986	2089	1681	6523	6147	6455	5167	4477	4793	14.55055	15.911237	13.50685	18.689138	13.276178	11.828357	30.921255	24.358562	28.034842	16.324114	19.784384	26.036312
Os01g0232550	38	66	39	43	22	14	51	99	55	129	42	60	0.957729	1.262929	0.663212	1.027508	0.531353	0.361693	0.928298	1.493101	0.907088	1.559459	0.696957	1.241354
Os01g0232700	3720	3752	6232	3108	3668	2447	3365	3861	4319	3757	4798	2978	32.686256	24.796438	37.076584	25.539627	30.799774	22.768904	21.075352	20.271013	24.637978	15.617225	27.782885	21.483727
Os01g0232800	1793	3501	4092	3734	1902	2243	5841	8397	8478	5938	6150	6312	10.666731	15.780822	16.579369	20.843266	10.76019	14.038944	24.787781	29.766201	32.960297	16.759113	24.298502	30.67223
Os01g0233800	8	19	10	12	8	15	17	30	24	30	35	3	0.058389	0.110815	0.052749	0.082917	0.05594	0.12398	0.092907	0.140572	0.120674	0.110992	0.184528	0.014435
Os01g0233900	12	99	49	28	31	38	128	270	231	206	215	184	0.076548	0.481497	0.210797	0.164709	0.18792	0.25305	0.584601	1.03239	0.966945	0.627874	0.915284	0.962543
Os01g0234100	330	491	501	277	397	511	686	1036	718	1575	855	555	1.973472	2.222832	2.038386	1.549499	2.255106	3.213772	2.923392	3.688156	2.801703	4.465602	3.392005	2.707402
Os01g0234300	135	255	216	170	108	133	235	255	335	860	347	182	3.535178	5.056496	3.839735	4.170963	2.677473	3.663945	4.383432	3.969638	5.724038	10.67972	6.027762	3.886343
Os01g0234433	14	70	81	45	44	37	52	58	62	390	50	30	0.41718	1.677178	1.760906	1.323894	1.325185	1.219671	1.17526	1.10161	1.278066	5.907386	1.050498	0.773349
Os01g0234499	94	138	195	106	71	123	105	170	205	761	193	121	3.713351	4.118415	5.254904	3.933089	2.651373	5.10181	2.957144	4.002119	5.287164	14.295907	5.058192	3.898098
Os01g0233000	4199	13782	6400	5489	3047	4488	18651	14606	17351	48721	8094	11781	52.155312	129.668915	54.120064	63.953835	35.982197	58.633926	165.199127	108.068275	140.787018	286.988678	66.739128	119.482552
Os01g0234800	201	318	276	155	145	265	341	558	465	252	371	297	2.562858	2.921726	3.615611	1.786706	2.759833	3.549228	4.803307	5.070089	6.121527	1.750148	5.207864	3.577817
Os01g0234700	43	69	94	21	60	18	39	58	74	217	95	50	1.257147	1.558892	1.906674	0.578108	1.683386	0.548796	0.828634	1.02083	1.425514	3.06045	1.869362	1.213318
Os01g0234900	955	1797	1310	1004	963	1044	859	1473	1174	1472	979	839	10.568394	15.065157	9.867488	10.422053	10.135045	12.14555	6.777982	9.70607	8.488321	7.722507	7.188995	7.57868
Os01g0235100	617	789	2079	648	1089	348	2272	1811	1452	3695	4486	2331	9.384851	9.084503	21.521017	9.24507	15.744608	5.556663	24.636393	16.404131	14.42628	26.650682	45.2943	28.949371
Os01g0235200	266	447	425	286	294	327	736	958	716	903	731	751	2.158476	2.028567	1.452362	1.236969	1.625059	1.887215	2.851295	3.659473	3.044824	2.559729	3.11555	3.119977
Os01g0235300	391	848	777	727	446	430	1415	1873	1932	2398	1396	1702	6.039272	9.916922	8.163558	10.512683	6.550177	6.971731	15.576568	17.224968	19.480707	17.491404	14.304469	21.45545
Os01g0235325	18	25	45	16	43	13	55	57	59	233	55	58	1.925969	2.021638	3.255335	1.604935	4.328824	1.422143	4.194608	3.594504	4.107967	11.822436	3.86495	5.046576
Os01g0235350	128	164	186	140	136	121	500	433	454	426	521	413	0.708799	0.725783	0.732953	0.747428	0.765521	0.685664	2.080264	1.531875	1.705626	1.162006	2.045009	1.881656
Os01g0235400	836	908	1217	968	767	832	1648	2015	2167	3715	1672	1406	9.067188	7.439642	8.934904	9.97014	8.216269	9.810906	12.913771	13.7004	15.748929	20.977764	12.461433	12.921173
Os01g0235632	70	66	111	120	61	70	158	142	115	256	100	122	0.657488	0.468081	0.710288	1.057826	0.546508	0.693438	1.06162	0.793639	0.705044	1.147697	0.625602	0.93929
Os01g0235700	866	1459	1340	1250	1050	874	2149	2279	2008	2808	1942	1691	8.733342	11.154623	9.212182	11.839161	9.891545	9.284866	15.475086	13.711813	13.176878	13.443424	13.015789	13.937481
Os01g0235800	1126	1426	1443	1746	1086	1251	2804	3356	3010	1526	2727	2576	8.373138	8.028825	7.302423	12.173602	7.675139	9.783024	14.866109	14.864782	14.619389	5.378482	13.459345	15.638932
Os01g0236400	46	53	85	19	28	19	9	19	34	47	35	27	0.440006	0.379337	0.554962	0.163766	0.253679	0.182487	0.059448	0.107336	0.208188	0.212335	0.218018	0.206906
Os01g0236300	449	566	342	235	146	281	594	384	271	901	518	370	2.849918	2.723135	1.479909	1.389504	0.871252	1.87593	2.688185	1.442541	1.116721	2.717076	2.184461	1.921793
Os01g0235850	303	395	298	430	393	240	1127	1504	1639	7583	1064	1668	6.078047	5.992228	4.061283	8.088348	7.488462	5.066411	21.309258	23.104408	23.152222	93.605614	18.314386	27.333872
Os01g0235900	1188	1165	1126	1721	1795	1049	7074	7521	7312	30876	6762	6663	30.738625	22.83111	19.821388	41.764576	44.149548	28.556528	130.523819	115.922966	123.60083	378.917755	116.161469	140.769562
Os01g0236000	221	394	318	494	462	451	678	744	897	3286	591	623	1.433458	1.929785	1.402827	3.006903	2.850568	3.08267	3.141129	2.880754	4.132426	10.57421	2.91251	3.704871
Os01g0236700	7548	11169	11018	8110	7067	7613	23096	22333	14592	14792	25488	17807	69.0504	79.605232	67.010437	72.679062	61.170624	72.744408	154.143997	123.608437	88.072632	46.08033	156.643112	138.838913
Os01g0236800	811	944	1082	894	850	570	1758	1925	2169	2324	2262	1526	5.111228	4.50574	4.64289	5.28514	5.093474	3.779169	7.903501	7.228908	8.929635	6.945868	9.467252	7.851739
Os01g0236900	57	15	36	54	49	53	53	36	45	355	57	63	0.576451	0.113637	0.246295	0.510244	0.465082	0.560464	0.382473	0.216746	0.29113	1.703622	0.37724	0.517531
Os01g0237200	26	45	45	4	14	13	10	24	4	5	50	4	0.644539	0.910189	0.788817	0.091459	0.352805	0.327131	0.162323	0.350335	0.057743	0.072336	0.89238	0.133135
Os01g0237000	4	13	15	15	11	5	5	17	6	26	11	5	0.087223	0.211198	0.225514	0.319691	0.223236	0.113105	0.074427	0.220539	0.086143	0.276445	0.15268	0.087422
Os01g0237100	6171	7364	7979	6038	4612	4413	5316	6425	5107	3641	6770	4035	81.230263	73.418938	71.497269	74.551857	57.714222	61.097206	49.893715	50.374767	43.907318	22.723969	59.158897	43.35791
XLOC_012682	244	429	215	398	295	363	860	929	1019	1212	288	652	0.293292	0.39305	0.175404	0.450238	0.336604	0.46228	0.979717	0.719747	0.800157	0.691007	0.229467	0.643981
Os01g0238200	525	880	860	711	504	490	1166	870	1079	1552	865	937	17.965712	22.857155	20.0581	22.875608	16.405787	17.66173	28.521299	17.775925	24.140511	25.229849	19.691771	26.208435
Os01g0238287	65	80	97	85	93	60	128	90	106	247	77	118	5.746878	5.355203	5.863527	7.068444	7.843351	5.531973	8.109346	4.743837	6.105827	10.380496	4.497686	8.55969
Os01g0238500	24509	30797	24410	16336	15578	13656	4531	6923	4445	6834	7710	4185	291.414337	277.677673	197.720154	182.097931	176.442337	171.023544	38.416027	49.084587	34.557781	38.620144	60.833233	40.654312
Os01g0238600	1037	1705	1557	1136	779	920	1274	1728	1965	3745	2052	1359	11.8385	14.741177	12.096267	12.157646	8.453129	11.046766	10.367332	11.751091	14.65408	20.274992	15.555363	12.670158
Os01g0238800	352	331	637	250	294	182	319	496	363	702	535	344	6.734764	4.936014	8.632353	4.948366	5.68303	3.7289	4.439179	5.871637	4.683753	6.770317	7.147753	5.42802
Os01g0238900	2292	3541	3966	3540	2442	2242	6743	7656	8095	4019	6047	7039	10.189863	11.921717	12.002892	14.761496	10.320634	10.483844	21.372538	20.272812	23.508282	8.472808	17.844616	25.549833
Os01g0239000	11293	19541	21502	24668	18981	19429	41827	50891	47281	133614	34244	35334	58.493279	75.891907	73.806709	115.071251	90.829903	104.906647	151.002563	152.343735	156.035553	312.398315	114.083725	145.254852
XLOC_012704	10	54	29	41	4	22	112	55	124	97	62	66	0.170651	0.69755	0.336733	0.654872	0.064792	0.394661	1.358742	0.558157	1.381097	0.78477	0.695659	0.918806
Os01g0239300	98	184	146	109	33	61	380	333	504	145	244	304	2.427149	3.471445	2.466708	2.529888	0.781453	1.588065	6.758695	4.942025	8.215337	1.704937	4.039871	6.18014
Os01g0239100	1660	2091	2458	1566	1393	1190	2782	3638	3380	3894	3452	2838	13.988264	6.881483	6.899887	8.353479	6.248575	6.420824	17.580933	20.45532	20.733789	18.462027	21.050249	21.561174
Os01g0239150	68	60	128	75	24	36	93	156	131	252	75	99	0.931112	0.622014	1.196699	0.958514	0.308847	0.438369	0.908534	1.281537	1.175995	1.643537	0.683252	1.107475
Os01g0239200	49287	77400	74910	50261	39412	39807	37853	42392	45899	55948	46995	26816	379.729919	451.67749	392.887207	363.213898	288.70105	322.595306	207.947327	194.533585	230.991241	204.398682	240.358963	168.675949
Os01g0239700	1372	2427	2336	3311	1808	1895	5872	7628	8746	5778	3450	4754	12.174514	15.846088	13.608907	26.538616	14.645246	17.276093	36.282124	38.694298	48.725468	22.523201	19.612312	33.143837
Os01g0241000	61	158	113	229	339	187	444	514	681	1586	330	393	1.134127	2.233964	1.439302	4.025871	6.025407	3.68385	5.930545	5.732955	8.334621	14.097581	4.100333	6.002282
Os01g0241100	343	612	824	494	480	321	906	934	1023	262	983	749	2.474489	3.349077	4.052895	3.349119	3.29826	2.435107	4.666926	4.021146	4.832126	0.897438	4.718086	4.419663
Os01g0242300	145	282	218	208	96	142	235	294	260	147	396	262	2.501003	4.019395	2.901348	3.507742	1.262209	2.491224	2.441225	2.975317	2.809756	1.322162	4.428111	3.244564
Os01g0242400	2	2	2	2	6	4	24	22	4	40	10	6	0.049088	0.037181	0.033416	0.03576	0.140015	0.103267	0.420011	0.321616	0.064128	0.458091	0.157718	0.107941
Os01g0242500	270	565	683	434	244	361	651	717	718	641	842	561	3.6711	5.823321	6.326008	5.570003	3.152486	5.189877	6.334657	5.808332	6.415905	4.161045	7.626808	6.277808
Os01g0242600	1130	2630	1733	2535	1670	1552	3131	3226	3611	2780	2944	2598	6.24083	10.987671	6.501624	13.104048	8.714088	8.961644	12.293921	10.590885	13.010103	7.240185	10.781519	11.679348
Os01g0242800	54	141	66	103	58	83	94	206	158	696	68	68	0.367369	0.728028	0.30453	0.654084	0.372559	0.588366	0.454567	0.834756	0.702559	2.24846	0.305425	0.375331
Os01g0242900	198	411	287	508	251	252	503	683	646	1263	493	373	2.889357	6.259957	3.668089	5.999734	4.375305	4.166425	4.154617	6.105527	6.801427	6.071413	5.219434	4.475186
Os01g0243000	164	307	352	184	304	179	206	276	140	386	184	111	1.932708	2.73805	2.823307	2.028634	3.40755	2.21526	1.726673	1.938184	1.074758	2.159069	1.438517	1.061357
Os01g0243400	123	411	98	111	80	77	48	85	116	266	71	72	5.805266	14.786873	3.159327	4.928901	3.571815	3.825461	1.596182	2.389236	3.596749	5.978147	2.217548	2.775604
Os01g0243100	339	483	394	290	527	315	179	350	310	155	209	131	3.240986	3.495271	2.561613	2.598682	4.786937	3.164429	1.216497	1.989265	1.932454	0.700999	1.327548	1.016249
Os01g0243200	436	664	782	496	587	630	1768	1980	2080	982	1736	1661	2.819973	3.003386	2.900155	2.534056	3.285966	4.972985	6.867963	6.510853	7.40494	2.569028	6.280846	7.573225
Os01g0243300	110	272	72	23	89	61	17	14	11	14	6	7	3.866704	7.240201	1.714011	0.745672	2.952369	2.249318	0.402077	0.29176	0.25	0.231388	0.126491	0.200919
Os01g0246200	44	66	425	50	942	31	72	54	11	15043	442	64	0.251926	0.284071	1.657748	0.265277	5.133523	0.184568	0.290763	0.181627	0.037728	40.903339	1.679109	0.299077
Os01g0246400	165	132	1110	82	1907	71	18	138	38	22242	1571	74	4.844085	2.925222	22.212831	2.243708	53.321274	2.176381	0.367983	2.416839	0.726228	310.18042	30.658554	1.764832
Os01g0246500	215	387	358	398	283	375	493	416	392	286	401	313	1.57363	2.141202	1.782676	2.726829	1.965658	2.887741	2.573908	1.814195	1.871299	0.991941	1.94667	1.871002
Os01g0246100	3864	6437	5693	5687	4274	4416	10570	11293	8956	2887	8497	8145	14.310665	18.056681	14.354345	19.755371	15.048318	17.205143	27.915911	24.912537	21.667824	5.070313	20.891579	24.62895
Os01g0247500	257	327	329	206	201	160	318	324	322	948	515	347	3.325663	3.2114	2.901258	2.506327	2.471752	2.17619	2.941877	2.498847	2.724442	5.83569	4.438553	3.676816
Os01g0246700	3391	5605	11036	6408	24743	11020	3818	9601	7636	16259	2826	3374	36.876274	46.170475	81.702232	65.363762	255.857864	126.070274	29.603428	62.192924	54.24472	83.853302	20.401516	29.957329
Os01g0247600	469	948	660	814	483	395	981	508	1105	564	534	516	15.218834	24.566748	15.592806	26.379791	16.023842	14.00561	23.982067	10.705944	25.733374	9.503295	11.952724	14.955067
Os01g0248400	2121	3567	3073	2491	2547	2683	3739	5259	5048	2310	4442	3621	11.525324	14.685482	11.368419	12.698871	13.161002	15.33765	14.489053	17.027302	17.923504	5.952474	16.028896	16.067108
Os01g0248500	164	353	491	346	693	403	511	1337	534	1774	848	535	2.159046	3.527337	4.412205	4.281024	8.70332	5.589755	4.810604	10.514877	4.603782	11.107651	7.42921	5.762252
Os01g0248701	13	19	36	27	32	24	28	55	494	125	31	32	0.291047	0.34727	0.583627	0.60765	0.731638	0.601768	0.474799	0.780186	7.790748	1.425884	0.487189	0.626945
Os01g0248600	746	1251	1412	1137	855	699	2137	2521	2371	755	2135	1782	7.153479	9.473452	9.674949	10.388402	7.812483	7.023575	16.16832	15.843243	15.37784	3.523692	14.938874	15.297086
Os01g0249200	106	376	202	191	97	163	129	340	927	592	188	221	1.019912	2.753955	1.332128	1.728782	0.888079	1.658355	0.889584	1.959812	5.867987	2.718395	1.203979	1.741373
Os01g0249300	2052	3268	3620	2629	2009	2268	3917	4160	4582	2988	4356	3175	49.315666	59.393112	58.701645	55.034107	44.258614	54.545383	59.621342	55.821831	68.953606	33.788532	66.992065	57.285492
Os01g0250600	1342	1647	2280	1490	1100	1127	2196	2323	2198	2337	2547	1899	13.683269	12.718594	15.931218	14.246687	10.775031	12.421207	16.021891	14.106462	14.637625	11.324244	17.344984	15.876667
XLOC_012837	1192	1847	1451	1392	1014	1225	3527	3703	4074	2208	2835	3392	4.390138	6.53511	4.352984	4.817203	4.583677	5.248343	9.410657	8.486988	10.372309	5.134892	7.553399	11.585984
Os01g0250900	9426	13291	12013	9969	8275	8831	7018	7943	7636	13142	7441	5309	33.782055	36.078297	29.306276	33.511395	28.195602	33.290756	17.933664	16.955343	17.876144	22.333124	17.703079	15.532001
Os01g0251000	791	1218	1562	1132	989	780	1942	2075	2095	1998	1360	1739	5.165524	6.030975	6.948107	6.938577	6.142327	5.362699	9.053365	8.077958	8.94576	6.192068	5.90082	9.282768
Os01g0251100	1513	1584	2499	1542	1409	1272	2067	2770	2885	4237	3188	1925	9.943021	7.883408	11.181018	9.502484	8.797513	8.792411	9.683258	10.840745	12.383967	13.20401	13.906475	10.330445
Os01g0251200	722	507	958	341	573	734	711	1598	1637	2760	1427	1337	4.648092	4.430468	4.449224	3.439445	3.515659	5.414023	3.736608	7.731847	8.225529	9.356747	8.518492	9.033072
Os01g0252200	365	559	792	554	437	321	794	925	1068	822	903	791	2.737198	3.1712	4.038354	3.889901	3.110916	2.526345	4.243534	4.13056	5.229281	2.919948	4.494495	4.839434
Os01g0252100	4286	6525	7614	5984	6295	6240	7469	10152	8844	5204	9152	6622	53.520756	61.126232	64.106194	70.394066	74.658333	81.27404	66.661064	75.501892	72.086533	30.408823	75.935806	67.014595
Os01g0252600	1012	1778	1656	1711	1131	994	1436	1385	1641	3675	1115	1097	19.596239	26.073931	21.828594	31.080559	20.821032	20.249928	19.819767	15.971415	20.756157	33.751591	14.335128	17.33309
Os01g0252900	517	617	671	461	370	445	1002	1106	1163	506	822	823	4.251519	2.781165	2.775076	3.020926	2.128278	2.765737	6.084546	3.772206	5.844913	3.390083	3.362022	3.825196
Os01g0253100	2542	4783	3992	3523	2596	2856	6119	6404	6596	3988	5866	4598	11.116691	15.71051	11.646487	14.032411	9.231392	13.032588	18.398026	16.238562	18.201044	7.105821	16.596573	15.987698
Os01g0253500	5	33	11	34	2	7	12	38	48	7	14	4	0.131645	0.656235	0.197035	0.837011	0.050066	0.189799	0.225279	0.592993	0.820805	0.087394	0.242013	0.084837
Os01g0253600	245	415	512	225	213	233	660	742	596	260	979	564	3.662888	4.691701	5.212176	3.15563	3.017691	3.654856	7.038142	6.610436	5.818119	1.843493	9.716739	6.879292
Os01g0253900	1603	3459	3188	3047	2803	2727	2174	3656	3041	6605	1839	2332	11.892856	19.443289	16.103474	21.20245	19.771065	21.281597	11.501628	16.189791	14.740041	23.239052	9.057011	14.127063
Os01g0253300	8592	14199	17149	16760	7520	7574	34432	31032	36183	18710	24830	27787	51.880505	64.843353	70.241966	94.545021	43.183159	48.132458	147.252838	111.082481	141.968735	53.279743	99.03083	136.547104
Os01g0254000	3600	5636	4910	4756	3185	3038	6422	8584	7639	12695	8632	6412	21.850254	25.912247	20.292036	27.080158	18.381351	19.399527	27.799314	31.037701	30.29142	36.545361	34.7864	31.780254
Os01g0254200	971	1922	2147	1374	1189	1038	1157	1572	2393	677	2279	1079	11.395734	17.088829	17.158169	15.123663	13.270053	12.812795	9.678472	10.990063	18.348389	3.764602	17.756168	10.340881
Os01g0254850	63	50	78	14	15	16	10	30	12	8	9	2	2.442744	1.484043	2.073146	0.483853	0.534737	0.621029	0.279782	0.686808	0.298277	0.147677	0.230438	0.064072
Os01g0254800	235	253	238	255	263	264	487	428	738	346	348	406	1.487229	1.132738	0.981374	1.518019	1.742615	1.734532	2.040858	1.680763	3.076344	1.204945	1.435549	2.016245
Os01g0254100	5146	10155	10288	9265	4935	5369	22624	25786	25800	7348	17799	17868	16.851892	25.190094	22.936991	28.459677	15.366936	18.492853	52.832478	50.301285	55.193604	11.411258	40.090034	47.776699
Os01g0254900	2265	4409	4110	3280	3336	3127	4931	5986	6531	9041	4976	3916	24.097029	35.559845	30.343695	33.891655	33.577885	34.44157	38.057877	38.575165	46.545547	46.219463	36.189159	34.735069
Os01g0254950	77	126	87	75	101	102	101	176	161	604	103	96	2.346412	2.918672	1.811025	2.149086	2.924438	3.254044	2.185306	3.19812	3.216393	8.748472	2.080069	2.373158
Os01g0255700	70	100	78	166	89	53	212	197	315	502	142	177	0.425606	0.460749	0.322995	0.948561	0.515585	0.335697	0.922542	0.909364	1.435172	1.457938	0.576784	1.097502
Os01g0256300	35	114	114	37	159	60	81	140	96	446	117	41	0.668128	1.646717	1.480851	0.648082	2.889494	1.205312	1.101155	1.5956	1.194239	4.042701	1.48158	0.638653
Os01g0255000	5854	6538	10952	6494	7066	5534	5322	7305	6798	18192	7951	4907	58.551872	49.529663	74.57325	60.929825	67.198669	58.228188	37.952972	43.52412	44.416698	86.291214	52.793587	40.071918
Os01g0255100	50	6	25	14	81	51	19	30	8	61	16	4	0.850445	0.065845	0.291529	0.223606	1.314839	0.908399	0.226813	0.300262	0.088481	0.498436	0.172573	0.053194
Os01g0256800	225	282	163	151	127	201	153	263	310	76	161	109	0.758034	1.090504	0.59715	0.475493	0.405616	0.710638	0.368222	0.528723	1.059717	0.120123	0.359022	0.299759
Os01g0256600	666	802	1159	701	600	400	1151	1370	1417	1604	1345	1127	10.897003	9.93832	12.91494	10.759714	9.338016	6.88156	13.428274	13.359785	15.1541	12.451004	14.614119	15.055559
Os01g0257100	9	43	6	9	16	2	16	25	13	84	40	8	0.386103	1.414224	0.17935	0.345636	0.659716	0.092273	0.499977	0.644827	0.346489	1.737783	1.165074	0.286963
Os01g0256900	1620	2528	1958	1653	1197	1042	2476	2971	4063	6000	2627	1940	13.400821	15.839346	11.024649	12.823105	9.415857	9.062079	14.603734	14.642725	21.958019	23.5397	14.425106	13.100105
Os01g0257400	267	786	578	298	308	350	401	612	415	136	438	334	1.434392	3.198508	2.111875	1.498282	1.571728	1.977669	1.534976	1.959841	1.454612	0.344768	1.560308	1.464737
Os01g0258100	29	35	58	38	73	34	17	19	37	2	34	26	0.283646	0.264138	0.498021	0.356193	0.789099	0.53512	0.117278	0.109947	0.318785	0.009072	0.235231	0.211628
Os01g0257900	24	23	40	26	39	22	20	31	30	51	13	20	0.215254	0.159209	0.247423	0.224229	0.340999	0.209743	0.131756	0.169979	0.179964	0.221951	0.07984	0.151067
Os01g0258000	38	79	35	61	39	52	67	138	103	128	86	49	0.90623	1.4291	0.575325	1.382506	0.893281	1.311988	1.142789	1.982988	1.6189	1.462508	1.375978	0.949824
Os01g0256400	536	609	4728	1093	702	809	1063	1315	1050	710	788	825	6.726948	10.824385	18.134932	12.70599	7.46585	6.508675	9.002296	6.159664	11.099703	6.154819	11.904108	10.960574
Os01g0256500	6549	15045	14403	20675	18529	8680	13319	12949	20235	32483	9053	13038	247.700195	430.992767	370.831604	733.447754	666.319458	345.310364	359.193298	291.701355	499.910614	582.587219	227.303406	402.589996
Os01g0258600	90	151	175	118	63	79	48	149	110	15	113	113	2.656914	3.482452	3.596874	3.101233	1.617903	2.416072	1.007236	2.642763	2.066916	0.183491	2.141088	2.710089
Os01g0258700	964	1208	1303	1764	1566	1383	2897	4595	4154	1871	3099	2787	5.624805	5.361529	5.176776	9.659876	8.694697	8.488464	12.0625	15.998979	15.894268	5.209417	12.016591	13.305164
Os01g0259400	54	52	73	62	57	76	84	97	142	54	58	92	0.209863	0.151342	0.191296	0.224578	0.208972	0.30921	0.231262	0.225138	0.359352	0.099197	0.148424	0.291111
Os01g0259200	1670	1967	2360	2140	1866	1984	5931	7186	5874	2341	5530	5067	14.032795	13.107022	14.205564	17.857794	13.666898	17.439129	36.728935	37.958477	33.882858	9.936583	32.39666	36.464977
Os01g0259600	10955	12932	15120	10959	12103	10120	13855	14589	14346	9306	13505	11295	45.554482	40.7309	42.800304	42.743629	47.848827	44.263206	41.077919	36.133808	38.965942	18.349115	37.279877	38.344734
Os01g0259900	192	282	465	399	275	69	1175	815	1092	1203	558	702	1.21028	1.320307	2.11358	2.278566	1.736973	0.676842	5.841041	3.175459	4.457729	3.308348	2.32578	3.457285
Os01g0260000	62	53	95	67	64	94	55	93	70	51	60	73	1.641008	1.050327	1.712553	1.661529	1.607408	2.617302	1.02843	1.468554	1.209418	0.637055	1.057476	1.577059
Os01g0260500	259	442	437	370	380	291	479	676	627	1002	285	409	1.236685	1.597013	1.420551	1.657125	1.725609	1.459418	1.629418	1.923325	1.957444	2.268944	0.902543	1.593304
Os01g0260800	225	1381	637	118	143	210	286	297	277	79	597	239	1.341986	6.241022	2.583998	0.656943	0.811146	1.318052	1.212674	1.055449	1.075895	0.221551	2.360916	1.163575
Os01g0260700	4863	6764	7694	5393	4716	4097	7941	8709	8882	7871	8080	5956	36.617908	38.582825	39.441372	38.090813	33.761497	32.453274	42.641151	39.06448	43.692146	28.105692	40.39185	36.615726
Os01g0261000	22	31	11	16	16	9	26	39	29	59	17	11	1.610145	1.702064	0.548706	1.07724	1.114258	0.693693	1.343829	1.69024	1.387748	2.032478	0.824351	0.658087
Os01g0261100	4327	7178	7289	5007	4828	4349	10702	12483	10747	4386	10100	9216	23.505495	29.532255	26.952511	25.511288	24.934631	24.848112	41.449894	40.389771	38.131916	11.297016	36.421925	40.872787
Os01g0261200	6061	11047	12244	11668	10357	8686	11667	17092	12989	5489	11444	8430	39.519382	54.719612	55.866253	70.924606	64.068428	59.415489	53.976799	66.208549	55.151737	16.85792	49.304501	44.756672
XLOC_002122	4	18	12	1	4	6	8	62	6	90	19	16	0.032039	0.120706	0.0727	0.003339	0.028769	0.054419	0.050681	0.3245	0.030229	0.377797	0.110241	0.109426
Os01g0261500	379	459	518	488	370	338	850	987	1190	724	677	924	4.462398	4.951633	4.650825	6.156565	6.950005	4.714152	8.642425	8.31284	10.967542	6.27113	6.257306	10.020741
Os01g0263400	70	58	137	110	147	88	125	204	136	190	122	175	0.649825	0.404181	0.86646	0.957398	1.298632	0.854224	0.825896	1.127943	0.823801	0.837008	0.748401	1.327033
Os01g0263500	634	755	1004	647	672	699	1378	1845	1382	2273	1608	1111	4.214688	3.80127	4.542842	4.030945	4.242445	4.886202	6.528014	7.304465	6.000526	7.163547	7.093017	6.030449
Os01g0263600	1794	2319	2995	2028	2568	2285	5778	7041	5982	16620	4950	5004	3.133316	3.172615	3.57542	3.299008	4.39854	4.168595	7.197662	7.512659	6.815469	13.694506	5.847122	7.315106
Os01g0264000	24	42	125	62	45	38	448	495	510	195	509	431	0.415876	0.550938	1.467261	0.999746	0.741848	0.691714	5.543752	5.110668	5.7821	1.603821	5.863945	6.103699
Os01g0263900	4	8	10	12	12	4	66	50	51	31	38	41	0.10265	0.141505	0.167124	0.269105	0.275874	0.107793	1.202908	0.763134	0.849083	0.37691	0.636337	0.858044
Os01g0264500	2778	2798	5334	3206	2824	1932	3848	4380	5441	2857	4900	3762	23.040638	17.576773	30.115278	24.941759	22.272247	16.852592	22.754248	21.637186	29.477915	11.23674	26.979786	25.477097
Os01g0262500	148	169	128	26	53	74	81	79	36	418	165	69	2.362492	2.04531	1.388535	0.381996	0.805111	1.242992	0.920299	0.746062	0.369639	3.176974	1.748469	0.894184
Os01g0262600	1548	1719	1937	2051	1764	1706	3550	4521	4215	3855	2991	3459	9.956164	8.535322	8.823901	12.738735	10.65205	11.894282	16.365698	17.900536	18.108738	13.101628	12.46005	18.584517
Os01g0262700	1555	1957	2211	1672	1842	1630	2274	2549	2483	1163	2078	1898	11.730472	11.272021	11.646013	12.276034	13.418559	13.080008	12.468838	11.607465	12.542417	5.267276	10.461697	11.849822
Os01g0264700	1013	1103	1083	1006	787	711	1137	2678	2347	2508	2158	1550	8.354422	6.886407	6.080256	7.77541	6.170503	6.164831	6.681749	13.151813	12.641106	9.808734	11.813379	10.436471
Os01g0265000	30	80	69	66	56	51	120	259	266	845	117	128	0.563497	1.135118	0.879705	1.161014	0.997702	0.992604	1.601611	2.89589	3.261135	7.522787	1.44756	1.952284
Os01g0265200	2059	1906	2790	1842	2622	1445	1909	2269	2312	2075	2013	1442	16.032988	11.242747	14.791708	13.452996	19.412809	11.83152	10.601742	10.525806	11.758802	7.662896	10.404986	9.166009
Os01g0265700	619	859	936	927	845	666	1364	1262	1416	1586	1516	832	5.949077	6.247972	6.123709	8.354946	7.712769	6.725271	9.346721	7.218894	8.887439	7.225008	9.671348	6.522421
Os01g0265400	1155	1523	1220	1301	853	1813	1136	2317	1861	922	845	1699	2.609788	2.404073	1.882807	3.20687	2.084183	5.051587	1.879152	3.284838	2.604398	2.173973	1.322186	3.316228
Os01g0265900	547	447	734	390	414	411	682	789	793	406	872	648	4.853266	3.006163	4.437867	3.248168	3.494045	3.837215	4.318567	4.171669	4.598903	1.710503	5.1393	4.697567
Os01g0265800	3000	4162	4392	3398	3046	2372	4366	6431	6116	16507	5318	4229	33.920807	35.526943	34.175533	35.9702	32.763195	28.072151	34.896034	43.41518	45.639965	88.834091	40.322872	38.828102
Os01g0266100	24	42	27	101	59	46	27	77	62	77	33	11	0.777656	1.039072	0.602704	3.084372	1.814928	1.561121	0.631916	1.497145	1.320959	1.197209	0.709822	0.268655
Os01g0266000	3754	4383	4764	4134	4023	3465	6081	7183	8117	3675	6163	5297	12.433838	10.995696	10.741405	12.84199	12.666956	12.070621	14.359617	14.169303	17.560997	5.771652	13.549417	14.322097
Os01g0266400	10	18	14	18	8	6	11	15	29	50	12	12	0.530535	0.731323	0.510828	0.918285	0.366094	0.336362	0.423522	0.464331	1.01486	1.274984	0.421656	0.533769
Os01g0266500	304	465	245	262	423	315	399	779	331	1382	543	362	3.934746	4.83997	2.097143	3.185139	5.496316	4.393803	3.733087	6.278935	2.789491	8.440449	4.857197	3.897513
Os01g0266600	1273	1852	2778	1387	1610	835	997	1076	1649	1571	1787	936	12.42731	13.709064	18.457577	12.669256	15.079021	8.528577	6.870479	6.249342	10.509181	7.192317	11.614821	7.421999
Os01g0266200	1203	1751	1157	1408	1131	1411	3203	3675	3567	490	2173	2509	8.429426	9.294778	5.518022	9.250644	7.536295	10.401423	16.004154	15.338578	16.32622	1.628381	10.106649	14.352249
Os01g0266800	1014	1397	1570	2434	1190	957	3990	2724	2672	481	3712	2976	4.605565	4.808539	4.857872	10.373287	5.141624	4.574188	12.932031	7.37272	7.932808	1.036511	11.198932	11.042248
Os01g0267100	1267	1946	2078	2541	1411	1371	3523	3808	3837	2078	2765	2802	6.502221	7.564068	7.259323	12.230083	6.885242	7.401088	12.893744	11.640336	12.862561	5.057806	9.419968	11.739207
Os01g0267300	6	4	27	12	13	8	24	42	12	83	4	20	0.115353	0.058312	0.350785	0.216512	0.233867	0.154941	0.322776	0.481633	0.149774	0.753982	0.051107	0.313124
Os01g0267400	58	115	118	92	116	81	168	221	213	98	164	174	0.6571	1.491962	1.050816	1.515231	1.749091	1.40221	1.920474	2.336826	2.23027	0.946938	2.183988	2.491448
Os01g0267200	2084	3261	4874	3378	2380	1816	4213	6114	5537	15686	5563	3929	18.117945	21.476065	28.84734	27.552492	19.673584	16.603724	26.121828	31.664194	31.448612	64.679741	32.109978	27.893057
Os01g0267600	112	195	234	113	159	95	201	344	390	1038	213	219	1.228659	1.621666	1.744528	1.157951	1.653207	1.095685	1.570728	2.247265	2.79874	5.410394	1.549321	1.962286
Os01g0267800	12	6	6	11	2	6	25	78	26	84	13	17	0.285988	0.108307	0.094313	0.245294	0.045318	0.150409	0.411004	1.097464	0.394888	0.94401	0.204931	0.313396
Os01g0267900	1957	3036	3187	2744	1512	1539	5112	5554	6439	4756	3925	4841	17.418432	20.465244	19.312212	22.907309	12.790004	14.408558	32.446774	29.444307	37.441235	20.073385	23.191216	35.179558
Os01g0268100	1630	1653	2080	1538	1795	1233	3703	5437	4540	1949	5213	4228	6.820044	5.23816	5.9251	6.035506	7.142199	5.424895	11.049994	13.551424	12.409431	3.866035	14.480893	14.444388
Os01g0268600	1120	1235	2472	1512	1595	1236	1740	2349	2121	1905	390	1212	4.349137	3.631512	6.537184	5.508967	5.890084	5.049991	4.819274	5.434995	5.382176	3.508964	1.004898	3.843596
Os01g0268300	16571	17641	26513	13763	18804	14140	11799	11861	12797	15382	15226	8965	57.115768	43.830204	56.939629	41.777641	58.117336	47.032978	25.914906	21.795145	26.380508	19.834583	31.046625	23.14813
Os01g0268800	941	1370	1539	1473	1346	1183	2664	4103	2991	5655	2516	2463	8.715302	9.8737	9.932765	13.068782	12.093766	11.437496	17.773439	23.08392	18.532381	25.616295	15.914778	18.880697
Os01g0268900	2130	2593	3899	2662	2642	2282	1865	2111	2200	2865	2179	1535	19.063799	17.578289	23.759359	22.348965	22.4823	21.479475	11.902834	11.254338	12.862247	12.158745	12.946313	11.214619
Os01g0269000	729	1067	1292	938	823	763	1594	2953	2350	1896	2040	1921	5.250287	5.81659	6.331829	6.331745	5.633728	5.773315	8.184323	12.665037	11.052781	6.475303	9.751917	11.296043
Os01g0269100	1095	1412	2176	1794	1254	1249	3301	4492	3913	5132	2884	2882	6.455706	6.304949	8.73792	9.92307	7.029309	7.746268	13.88094	15.780095	15.074178	14.355265	11.290087	13.8803
Os01g0269500	113	252	111	176	66	93	1045	898	701	316	592	636	0.527095	0.887517	0.351345	0.768551	0.290556	0.456096	3.475449	2.495118	2.134172	0.697666	1.831453	2.41964
Os01g0269550	18	72	22	56	12	18	273	242	183	190	108	121	0.156471	0.473226	0.129839	0.456546	0.093924	0.160255	1.692484	1.253055	1.034822	0.782156	0.620414	0.854668
Os01g0269900	710	951	1153	954	785	758	1312	1567	1601	1194	1506	1267	6.646541	6.924559	7.354598	8.714338	7.377501	7.570055	9.182587	9.230963	10.038297	6.184475	10.230068	10.395871
Os01g0269950	17	34	18	45	9	17	27	62	63	35	17	14	0.221164	0.346794	0.163128	0.563288	0.105139	0.232012	0.25005	0.492985	0.547255	0.220234	0.146718	0.143971
Os01g0270300	18	151	75	90	295	84	15	30	7	62	32	11	0.252059	1.637392	0.722545	1.181412	3.657559	1.2344	0.131557	0.220551	0.054029	0.372058	0.264789	0.105311
Os01g0270100	2372	4111	4973	2736	3070	1675	4075	5868	5682	13612	5880	3679	20.402357	26.661592	28.937929	21.949694	25.015932	15.054542	24.828405	29.866653	31.735912	55.071667	33.360348	25.689697
Os01g0271000	523	653	792	637	553	600	887	1075	1059	1383	976	879	5.775748	3.680984	8.203172	6.007984	6.516184	5.004757	6.038768	5.569991	7.699018	4.407854	9.851089	9.491765
Os01g0271200	211	290	214	205	162	134	338	356	341	91	469	292	1.438928	1.499678	0.993905	1.315008	1.053431	0.961438	1.647076	1.448879	1.520824	0.293138	2.127188	1.626791
Os01g0271400	5092	6004	9562	7172	7074	4298	7699	8774	8152	11393	8938	5649	37.407833	33.409832	47.819477	49.41843	49.411011	33.213566	40.328445	38.391861	39.119274	39.690201	43.588604	33.882919
Os01g0271500	2240	3080	4144	2831	2530	1894	4207	5122	4474	5553	4593	3547	15.427393	16.071661	19.434563	18.291061	16.569069	13.724151	20.66147	21.015902	20.12937	18.140984	21.004332	19.946301
Os01g0271700	849	694	1176	511	535	394	427	613	652	311	1092	555	23.619242	14.119885	22.005672	12.818227	14.068932	10.944478	7.018598	9.06492	10.823522	3.787637	18.568941	11.083068
Os01g0272600	239	296	408	243	401	394	706	1063	947	740	785	627	1.565302	1.468502	1.82263	1.494505	2.501556	2.716807	3.301634	4.154408	4.057698	2.300956	3.419795	3.354763
Os01g0272850	394	544	96	694	612	423	385	456	701	2400	184	216	2.32902	2.438507	0.383729	3.849662	3.442086	2.630264	1.623271	1.605899	2.706405	6.735529	0.721401	1.042648
Os01g0272800	3805	5680	6553	5446	4943	4092	2506	4056	4660	1534	2265	1692	50.064262	56.611618	58.694828	67.208649	61.833443	56.629536	23.509611	31.785564	40.05125	9.568821	19.784674	18.173779
Os01g0273000	2400	3770	3633	1526	1770	1497	1561	2265	2635	3784	4052	1624	28.521936	33.944767	29.394844	17.010139	20.004538	18.711939	13.22506	16.031956	20.457878	21.327888	31.975159	15.756381
Os01g0273150	66	46	119	28	6	24	136	83	18	59	45	88	0.51829	0.27148	0.640681	0.206645	0.041363	0.198567	0.768851	0.391106	0.092072	0.21857	0.234749	0.569726
Os01g0273300	111	152	140	331	300	239	492	692	609	2091	350	407	1.73177	1.792772	1.486773	4.840168	4.449079	3.919334	5.473012	6.435954	6.209691	15.482884	3.623058	5.181301
Os01g0273500	887	1360	1436	1119	1017	1063	2957	3395	2835	782	1934	2261	5.328912	6.191858	5.876671	6.307109	5.812532	6.720152	12.675355	12.1579	11.133126	2.227622	7.71698	11.100065
Os01g0274100	32	61	52	73	36	16	167	152	120	906	132	172	0.445817	0.65783	0.508039	0.975545	0.490931	0.23257	1.704122	1.300236	1.120897	6.16789	1.252826	2.008456
Os01g0274800	9	13	7	18	20	29	7	40	5	53	9	12	0.163771	0.17237	0.081631	0.305125	0.330686	0.544421	0.083045	0.431971	0.059469	0.453764	0.099944	0.168749
XLOC_013203	5	6	2	14	12	6	27	46	16	59	19	7	0.05599	0.046196	0.013766	0.147985	0.130275	0.064759	0.223047	0.321101	0.120526	0.333004	0.143665	0.06611
Os01g0275300	786	1025	1318	976	827	527	737	971	847	373	1029	718	36.988819	36.523956	42.217457	43.083263	37.01289	26.074291	24.735121	27.20779	26.027582	8.324443	32.134407	27.586767
Os01g0275600	5803	7097	7390	7877	5712	5223	9767	11362	11050	5346	12275	7998	24.137302	21.950874	20.584049	30.206312	22.183029	22.717873	28.821976	27.65033	29.753994	10.366831	34.043522	26.83252
Os01g0275950	2167	2360	2458	1645	1872	2707	3768	4367	2902	3669	4017	3052	10.330354	8.571469	8.093461	7.438673	8.670799	13.724899	13.002331	12.533727	9.695007	8.166958	12.845437	12.026939
Os01g0275800	185	112	232	68	70	73	329	452	380	938	232	105	1.556632	0.771684	1.370359	0.577486	0.567014	0.716518	2.105046	2.55298	2.261483	3.743662	1.436149	0.801037
Os01g0275900	47	36	10	46	104	4	84	80	88	759	8	83	0.419776	0.241484	0.058906	0.379511	0.888112	0.030737	0.536078	0.423544	0.514907	3.233236	0.044331	0.6051
Os01g0276000	7822	9271	11365	7454	4828	3241	7852	11003	12248	7794	11338	8701	76.699608	68.85601	75.864288	68.55497	45.012989	33.425701	54.899967	64.262413	78.451721	36.242702	73.803139	69.656769
Os01g0276300	7	26	21	3	3	32	12	29	3	85	15	7	0.175601	0.567246	0.401602	0.058491	0.060678	0.965202	0.246485	0.491625	0.041687	1.151992	0.269426	0.142035
Os01g0276400	210	334	325	277	334	248	332	536	427	917	288	322	4.841421	5.835588	5.106818	5.987427	7.329051	6.020647	5.465697	7.369373	6.441823	10.047451	4.407643	6.07351
Os01g0276100	3027	4008	4090	3395	2915	2923	5048	6064	5229	5718	5593	3966	19.574318	19.631989	18.005411	20.589716	17.923664	19.881798	23.276264	23.359249	22.086405	17.533533	24.01119	20.940041
Os01g0276200	804	858	1130	835	659	510	1002	1353	1532	1103	1328	908	4.927033	3.983852	4.716876	4.797378	3.841693	3.288765	4.378668	4.941642	6.134375	3.205026	5.402397	4.545907
Os01g0276500	1053	1497	2244	1263	1126	1029	1126	1306	1585	2706	1544	1168	7.125477	7.65699	10.320014	8.005428	7.232437	7.30978	5.404438	5.251115	6.980272	8.633924	6.92617	6.439846
Os01g0276600	118	211	188	276	89	124	363	492	410	1778	291	271	2.043683	2.778238	2.227159	4.507262	1.4665	2.263916	4.5047	5.099711	4.654029	14.679358	3.360883	3.849468
Os01g0276700	621	703	1370	577	772	676	870	1431	745	3067	1575	1142	3.744644	3.166181	5.649185	3.252377	4.530633	4.371192	3.976821	5.142735	3.018116	9.19345	6.706736	5.713229
Os01g0276900	163	479	508	240	285	254	243	388	339	2376	378	276	6.257653	13.993656	13.329067	8.652873	10.450542	10.271983	6.671287	8.911202	8.542352	43.479721	9.678257	8.686173
Os01g0276800	2910	4849	5495	5176	3282	3069	8997	11353	11218	9734	8234	8528	21.766176	22.851067	22.57349	27.155416	20.278589	20.045624	35.361134	40.393635	44.295712	22.829741	32.398094	41.907509
Os01g0277700	622	854	973	857	405	531	1081	1810	1754	1077	1550	1197	5.230957	5.436988	5.571277	6.760246	3.232208	4.695001	6.481939	9.064841	9.633204	4.293838	8.653153	8.216141
Os01g0278000	603	783	502	51	216	71	12	22	19	64	14	8	17.816879	17.508894	10.081598	1.397715	6.048612	2.188497	0.24852	0.382577	0.357389	0.889722	0.272959	0.191446
Os01g0277500	97	265	133	128	120	167	83	257	215	161	168	118	0.667024	1.388542	0.62324	0.825833	0.787692	1.209374	0.409227	1.05975	0.969333	0.527894	0.771126	0.662443
Os01g0277600	1345	2087	2131	1799	1526	1521	3433	4789	3807	4326	3102	2969	6.363118	7.476918	6.861726	7.980903	6.864382	7.56759	11.580423	13.496437	11.765802	9.704825	9.740855	11.46576
XLOC_002348	69	161	127	125	101	128	156	261	256	398	206	201	1.309128	2.683093	1.594644	2.273654	1.793838	2.744675	2.06912	2.988906	3.448294	3.960452	3.008353	3.202388
Os01g0278200	893	1092	1114	778	791	1144	1440	2032	2216	2233	1189	1576	5.743114	5.482939	5.276039	5.761047	4.992103	7.896066	7.31281	9.553307	11.04867	14.511581	6.014372	9.727747
Os01g0278600	267	494	427	308	320	338	549	761	539	1257	512	454	2.830607	3.862902	3.051045	2.998653	3.105751	3.599536	3.711477	4.512577	3.330411	6.388835	3.337026	3.601906
Os01g0278900	4991	6673	9940	5665	5576	3364	2670	3339	3147	5667	4538	2190	114.705002	116.170372	155.525436	122.119751	121.852425	81.321732	43.748177	45.71207	47.247223	61.761395	69.237587	41.080242
Os01g0278950	16	60	79	59	186	83	149	155	149	764	120	81	0.138506	0.405409	0.476248	0.487439	1.580256	0.771317	0.945842	0.824309	0.869518	3.235865	0.707886	0.589661
Os01g0278975	14	12	17	13	38	33	22	40	23	160	19	22	0.149341	0.094149	0.130455	0.136394	0.399842	0.386378	0.169959	0.267082	0.166311	0.851417	0.139424	0.195927
Os01g0279000	17	27	66	9	23	29	24	23	10	72	51	42	0.123786	0.145488	0.329899	0.058053	0.154467	0.218991	0.125186	0.098306	0.047833	0.248448	0.244592	0.25129
Os01g0279200	1946	3080	3296	2951	2641	2170	5214	6150	5829	3260	6448	4521	9.337316	10.95793	10.552995	13.163159	12.020439	10.795984	17.096092	16.761681	17.489014	7.705831	19.694456	17.245182
Os01g0279100	56743	51413	99077	31282	38643	33063	50832	50013	31289	87907	130860	46774	985.127441	649.727905	1103.366699	472.879425	626.111267	598.870605	595.113708	493.592987	337.754395	666.938599	1464.37561	631.041992
Os01g0279300	1176	2911	1939	1255	773	775	4161	5578	5776	5156	5974	3981	24.386253	45.723587	27.368624	24.407753	15.229545	16.900246	61.540558	68.916779	78.25515	50.710194	82.253349	67.410812
Os01g0279400	9828	3077	8361	7928	6216	11024	6356	15330	3682	5826	18375	3848	22.663305	5.372778	13.124607	17.147024	13.627168	26.738279	10.449935	21.056135	5.544734	6.370428	28.128674	7.243719
Os01g0279500	24	5	4	22	13	17	17	72	15	47	31	5	0.199667	0.027535	0.019699	0.16955	0.097225	0.147677	0.098516	0.35515	0.08191	0.184045	0.170596	0.034142
Os01g0280200	4	10	3	4	5	7	23	10	3	21	5	3	0.071773	0.139526	0.028672	0.070584	0.080092	0.13291	0.318026	0.110335	0.02742	0.189322	0.05592	0.034388
Os01g0280400	932	551	1381	867	1379	1082	453	509	564	403	559	440	7.246568	3.243323	7.312767	6.324726	10.196862	8.852283	2.511663	2.355161	2.865381	1.486305	2.884227	2.791373
Os01g0279900	725	980	803	761	772	699	1711	2155	1678	688	1392	1344	5.894245	6.018597	5.345084	6.832124	7.166503	6.629503	9.848269	9.63718	8.593036	4.508893	7.946984	10.221933
Os01g0280000	2522	4218	3582	3597	2609	3214	7615	8808	9528	2882	7199	6227	6.992711	8.816216	8.298606	9.319937	6.902531	11.332212	17.989109	14.428183	20.62574	4.862817	15.699364	16.779936
Os01g0279700	19022	22304	29607	25315	22874	20754	26338	26287	19641	46646	30501	20149	302.592377	249.920273	313.039856	377.325928	372.861938	374.09491	329.527405	265.463867	209.433289	204.469864	331.905884	287.320618
Os01g0279800	1177	2642	2407	2087	1099	968	2445	2932	4209	2386	3005	2071	15.581752	26.498243	21.710619	25.924759	13.833146	13.476368	23.054293	23.114059	36.364792	14.909224	26.404503	22.353327
Os01g0281000	2287	3012	3209	1956	2188	2128	7740	7584	6070	24770	8163	7146	18.348217	18.304482	17.524363	14.72004	16.688469	17.957176	44.280357	36.243469	31.812424	94.243767	43.475956	46.812569
Os01g0281050	72	83	103	75	102	64	192	189	151	1866	165	228	4.237761	3.693077	4.126598	4.140663	5.673546	3.946712	8.057759	6.646521	5.796922	52.247456	6.446866	10.984871
Os01g0281100	154	229	229	128	267	285	995	1313	870	2887	1896	1436	1.329687	1.497123	1.342357	1.033752	2.190738	2.584018	6.128385	6.751659	4.907504	11.826768	10.86822	10.127948
Os01g0281400	2766	4197	5949	5006	3571	3771	8009	10813	10155	13510	9138	7643	14.763534	16.966324	21.614214	25.060978	18.118494	21.16979	30.479666	34.377014	35.406128	34.195858	32.378502	33.307159
XLOC_013331	91	93	117	44	76	79	93	94	60	102	96	68	1.795754	1.384372	1.561404	0.803937	1.422203	1.627202	1.311084	1.10024	0.767063	0.949268	1.248966	1.085843
Os01g0283300	345	438	540	212	259	355	271	524	360	577	445	263	9.481318	9.12431	10.11104	5.456728	6.746811	10.251564	5.307706	8.574435	6.454055	7.512667	8.106354	5.878537
Os01g0283000	120	166	204	179	51	94	391	599	562	287	327	361	0.757905	0.806148	0.878024	1.068422	0.260367	0.634214	1.767322	2.18985	2.322109	0.888262	1.361616	1.895081
Os01g0283100	953	1592	1585	1123	858	814	2116	2237	2330	1704	2143	1727	21.172878	27.989954	26.136984	23.02462	16.709862	16.38628	31.649536	27.197548	32.976269	17.209372	31.188335	29.228384
Os01g0283400	18	13	63	18	34	19	18	26	12	52	8	7	0.955997	0.503277	2.253648	0.885399	1.674909	1.026039	0.680639	0.81808	0.40259	1.298898	0.253896	0.295796
Os01g0283500	178	320	281	229	289	150	504	666	630	943	670	593	3.352262	4.57302	3.554172	3.898317	5.063793	3.092223	6.730422	7.633447	7.776138	8.996328	8.629934	9.359722
Os01g0284700	1778	1489	1986	1007	1730	718	771	840	1312	1912	1286	761	18.300283	11.607988	13.921971	9.718491	16.938103	7.768588	5.659089	5.150251	8.819006	9.333329	8.78562	6.390024
Os01g0284900	153	194	224	122	514	196	181	862	306	2437	253	261	1.544942	1.487509	1.542361	1.156338	4.953831	2.08709	1.308698	5.211755	2.027112	11.731181	1.69991	2.156107
XLOC_013352	25	77	72	157	45	45	57	110	93	177	57	73	0.42145	1.022868	0.85017	2.577119	0.735854	0.82158	0.703233	1.139901	1.057874	1.468576	0.653413	1.037452
Os01g0286000	132	410	299	432	200	151	635	905	721	787	595	633	1.186891	2.803344	1.833367	3.653183	1.715924	1.42768	4.090067	4.865213	4.250949	3.368292	3.566597	4.668264
Os01g0286100	537	1352	1430	780	2175	1200	1387	2684	2737	5096	2124	1591	5.188141	9.889563	9.403651	7.069067	19.9797	12.188142	9.555198	15.442471	17.275221	23.348614	13.62097	12.551044
Os01g0286200	56	119	113	98	154	88	99	227	234	598	116	195	0.571794	0.933725	0.796169	0.94992	1.514067	0.953514	0.731282	1.398889	1.582054	2.939026	0.798455	1.64791
Os01g0286900	19	29	94	20	17	17	10	46	30	67	39	41	0.282797	0.387654	0.999539	0.285004	0.272862	0.261023	0.118934	0.437337	0.300546	0.507514	0.418546	0.511097
Os01g0287400	22	30	3	9	19	17	36	34	71	32	52	68	0.390584	0.461508	0.048096	0.164987	0.391111	0.332897	0.602399	0.353359	0.803338	0.254051	0.62867	0.941086
Os01g0287600	232	456	255	344	162	143	143	455	429	226	52	178	4.569289	6.800121	3.416318	6.343608	3.026879	2.942801	2.000872	5.327062	5.511258	2.10802	0.67227	2.849592
Os01g0286550	47	64	118	97	68	36	48	45	63	193	47	24	3.240001	3.366906	5.641154	6.353544	4.533275	2.604653	2.392467	1.864982	2.881918	6.414155	2.167256	1.354661
Os01g0286600	3504	4453	6161	3501	3587	2408	2863	2203	2175	4841	3232	1814	29.926739	28.810654	35.821877	28.04258	29.128643	21.634825	17.431767	11.204284	12.132304	19.608017	18.325289	12.644316
Os01g0287700	70	104	172	92	147	120	161	453	247	264	210	176	0.88664	0.990789	1.034867	1.298008	1.22344	1.627386	1.657092	2.358962	2.620912	1.236915	2.149479	1.950496
Os01g0289900	28	19	39	26	17	12	24	26	15	34	23	25	0.403473	0.206354	0.384523	0.356894	0.238617	0.180637	0.248873	0.228665	0.137708	0.233055	0.217476	0.290716
Os01g0289600	1529	1854	4893	3301	3018	1979	27284	59443	43849	204995	27624	32841	6.093164	5.595035	13.273474	12.336172	11.434214	8.295152	77.523483	141.091385	114.139061	387.37146	73.076439	106.848946
Os01g0289732	99	102	251	148	206	123	1298	1779	1896	10026	561	1279	2.094754	1.659493	3.66758	2.912749	4.000054	2.695384	19.706808	22.615202	24.768364	98.818344	7.447482	20.523663
Os01g0290600	35	58	65	52	51	41	240	355	718	599	68	192	0.706045	0.894363	0.891975	0.994834	0.987719	0.873147	3.485941	4.319589	9.578609	5.799087	0.920378	3.188862
Os01g0290700	109	126	92	133	40	72	117	226	282	28	107	125	3.986354	3.504438	2.290175	4.562418	1.37674	2.766361	3.050483	4.930992	6.752578	0.487254	2.591337	3.726102
Os01g0290800	64	103	90	74	101	93	432	665	420	222	425	375	0.903719	1.107321	0.867386	0.983064	1.367684	1.392622	4.398559	5.660814	3.91818	1.503821	4.030288	4.376284
Os01g0290000	14761	25362	25395	21095	15321	14679	26104	27204	33764	17519	22778	19313	149.753784	190.078629	170.13237	197.403732	148.263992	155.506516	185.832184	164.844589	219.569748	80.125259	149.48291	159.409988
Os01g0290100	2227	3197	3923	3016	2711	2051	5462	6541	6475	15085	5153	4288	16.622477	18.070299	19.932322	21.109249	19.234793	16.099377	29.069717	29.077785	31.566202	53.3913	25.533436	26.130825
Os01g0293000	104	178	162	26	113	25	176	157	300	833	312	174	1.213816	1.58041	1.291976	0.275409	1.25536	0.305072	1.466282	1.09424	2.296152	4.626075	2.422894	1.662578
Os01g0291500	58	283	634	343	108	137	647	2555	4668	3649	1269	808	0.441181	1.639137	3.306217	2.463434	0.830699	1.102496	3.536606	11.658702	23.364412	13.261208	6.458694	5.050721
Os01g0291733	25	82	103	104	60	78	121	280	653	657	112	193	0.214399	0.535857	0.607444	0.838417	0.488957	0.711126	0.744064	1.441477	3.698145	2.700655	0.643334	1.362003
Os01g0292200	31450	32041	37325	24865	18391	20021	80227	42217	32272	33555	61865	57981	300.964874	216.127396	217.106049	197.739029	156.25264	186.235397	484.659454	219.126602	187.880386	123.34861	356.597229	417.210358
Os01g0292700	251	439	278	251	129	146	1148	619	902	613	593	527	4.876914	6.468482	3.674959	4.586315	2.373581	2.974836	15.941096	7.175309	11.467641	5.656684	7.658527	8.376742
Os01g0292900	3689	4990	5763	4316	4853	4433	9586	10785	9655	9347	7829	7691	19.371845	19.722151	20.487619	21.245687	24.102615	24.358208	35.760914	33.623669	33.003307	23.177938	27.259207	32.818878
Os01g0293200	213	236	357	284	259	256	755	938	927	1570	691	710	1.384531	1.166747	1.585582	1.736692	1.605966	1.756987	3.510036	3.643368	3.951873	4.856441	2.993776	3.783123
Os01g0295700	1891	2833	2704	1965	3972	2210	1600	2644	2239	1886	1547	1430	22.539259	25.585526	21.94486	21.979073	45.035049	27.716061	13.597228	18.774799	17.435369	10.661486	12.240507	13.915182
Os01g0295900	743	1074	906	663	860	877	1044	963	1071	536	806	693	12.142427	12.544253	10.017673	9.330804	14.030071	13.712414	11.738857	9.539074	10.842803	4.455324	8.046478	8.237032
Os01g0296200	23	57	14	73	19	18	17	40	41	100	14	23	0.504717	0.962065	0.201399	1.52486	0.388214	0.408619	0.264897	0.519679	0.589796	1.053851	0.198694	0.40904
XLOC_013523	2	3	4	1	2	3	17	31	6	38	4	12	0.033199	0.037718	0.040529	0.003114	0.031564	0.049587	0.196493	0.300859	0.065056	0.298057	0.044077	0.162628
Os01g0297200	13	3	20	24	13	13	43	336	288	370	63	61	0.198491	0.025578	0.213947	0.355393	0.192647	0.21301	0.49121	3.244755	3.042609	2.844143	0.675298	0.795796
Os01g0298400	23	87	74	10	32	6	8	57	4	62	20	22	0.636081	1.821412	1.390512	0.259775	0.842115	0.174598	0.157982	0.941054	0.072363	0.813461	0.366483	0.497461
Os01g0298301	39	115	75	137	103	108	154	171	206	220	171	199	0.410406	2.187692	1.182477	3.067497	2.039435	2.530624	2.355042	2.36663	3.072753	2.405076	2.710777	3.473138
Os01g0299150	10	10	34	24	20	9	10	35	52	124	5	20	0.484768	0.391724	1.163914	1.15904	0.983112	0.488871	0.349845	1.075228	1.728955	3.027727	0.17166	0.818628
Os01g0299200	21	24	46	51	31	32	56	83	72	60	58	55	0.504779	0.448338	0.756973	1.173779	0.704733	0.814491	0.977996	1.217044	1.146209	0.698021	0.943834	1.092988
Os01g0299300	42	59	50	14	29	29	38	86	58	127	38	44	0.316638	0.332704	0.254447	0.093311	0.205489	0.223394	0.203306	0.383449	0.282434	0.455612	0.187926	0.271342
Os01g0296000	80	78	158	67	91	106	113	239	240	88	133	136	0.814192	0.601885	1.103459	0.637415	0.885064	1.139599	0.824982	1.46314	1.608928	0.425492	0.906286	1.134797
Os01g0296100	4975	8326	9487	10009	5226	5792	17559	16861	16516	9533	12350	14369	34.174995	43.29966	44.296936	64.379158	34.05722	41.738991	85.805237	68.840149	73.961754	31.100399	56.178558	80.456291
Os01g0299400	702	930	1379	933	510	539	1514	1350	1728	2107	1609	1192	8.265145	8.300172	11.059228	10.304093	5.714593	6.67781	12.718275	9.476415	13.303543	11.771565	12.58604	11.461317
Os01g0299500	699	1373	1201	1072	821	905	2285	2476	2948	2810	2048	1969	8.170798	12.166613	9.567497	11.758645	9.131954	11.140045	19.068466	17.257004	22.533428	15.596298	15.907365	18.815239
Os01g0300200	2695	3852	4439	4869	2680	2723	7432	6951	7566	3692	7991	5797	14.127262	14.923688	15.841686	23.175978	13.323462	15.023622	25.842918	20.730247	24.6661	10.364469	26.056152	24.136086
Os01g0300600	1575	2490	2981	2344	1716	1613	4627	5595	5808	1849	4538	4029	12.806007	15.337294	16.506266	17.880466	13.266075	13.795303	26.839638	27.11062	30.858765	7.132318	24.50633	26.759741
Os01g0301300	88	182	114	130	87	48	277	241	204	201	202	193	1.352538	2.285156	1.1878	1.917596	1.143812	0.767251	2.772838	2.115262	2.07618	1.385096	1.992836	2.480199
Os01g0301000	550	788	1283	849	774	616	1336	1524	1690	2493	1368	1226	4.539061	4.926052	7.213949	6.578998	6.073899	5.349165	7.870368	7.500251	9.119838	9.767212	7.500361	8.265484
Os01g0301700	122	172	258	226	173	169	413	410	466	350	442	368	1.184353	1.320142	1.960152	2.66381	1.611734	1.922677	3.095581	2.805179	3.124326	1.85577	3.262439	3.322968
Os01g0302000	221	522	221	62	89	97	46	44	91	13	239	38	11.476927	20.586828	7.833451	3.031319	4.365043	5.288975	1.677139	1.344287	3.088089	0.310554	8.24662	1.588981
Os01g0301900	18	90	42	11	13	8	3	8	23	26	79	4	1.86298	7.324117	3.037716	1.046527	1.301142	0.803798	0.163754	0.458173	1.569844	1.329678	5.625215	0.348322
Os01g0302100	62	75	91	92	79	48	120	220	505	74	105	224	0.703896	0.654949	0.684244	1.004791	0.826029	0.717209	1.08683	2.018606	3.975407	0.477164	0.984222	2.192843
Os01g0302250	78	113	124	129	115	60	148	120	181	117	117	133	3.371022	3.699953	3.644468	5.206304	4.720833	2.685572	4.559608	3.079696	5.112276	2.380543	3.355167	4.696598
Os01g0302800	172	237	164	240	114	127	286	243	338	740	301	226	7.598822	7.929693	4.937953	9.967223	4.781256	5.918132	9.016839	6.394158	9.781125	15.54822	8.838686	8.159574
Os01g0302900	18	22	47	105	63	58	121	441	219	309	200	323	0.115503	0.109557	0.208818	0.38044	0.393582	0.405178	0.572987	0.973094	0.534131	0.573202	0.533175	0.988825
Os01g0303600	65	206	21	47	7	37	4	38	10	25	9	3	1.126186	2.606465	0.235079	0.717258	0.109745	0.657721	0.044637	0.377577	0.11142	0.191505	0.092	0.031628
Os01g0303800	75	296	162	141	63	43	244	264	455	267	162	282	1.594407	4.802452	2.355423	2.835592	1.291003	0.962652	3.727878	3.375246	6.384324	2.718956	2.31594	4.92814
Os01g0303200	1247	1593	1774	1501	1148	1380	2329	2879	2926	2026	2279	1913	3.965372	3.838241	3.841399	4.477024	3.471345	4.6168	5.282338	5.454704	6.080716	3.056033	4.812602	4.966778
Os01g0304100	29	53	10	6	13	18	67	71	62	22	56	31	0.133772	0.19034	0.030716	0.024536	0.057533	0.085705	0.226071	0.20091	0.192707	0.049576	0.176492	0.118621
Os01g0304000	4147	3327	3829	2626	2513	1838	2130	3550	3192	698	5414	2696	80.154419	48.713749	50.382248	47.612587	46.182621	37.357571	29.352911	40.866444	40.302502	6.392726	69.473572	42.542286
Os01g0304300	200	359	382	310	293	219	646	832	757	686	549	574	1.961994	2.625634	2.329623	2.65237	2.795462	2.37643	4.171424	4.749915	4.466422	3.389843	3.228192	3.788206
Os01g0305200	187	355	232	168	753	204	156	357	326	39	161	199	4.496118	6.153245	3.703095	3.171529	12.401402	4.439174	2.593972	5.508823	5.072517	0.620505	2.448707	4.032352
Os01g0306400	36	33	80	52	289	52	57	68	36	130	22	46	0.74224	0.522217	1.137805	1.004862	5.756472	1.140252	0.847313	0.839028	0.490391	1.282116	0.296783	0.777893
Os01g0303000	52514	78923	109132	72902	59613	46961	40102	50750	47243	171492	69177	35260	2211.842529	2517.790283	3129.021729	2880.053467	2387.216797	2080.519287	1204.341797	1273.155029	1299.732056	3425.098633	1934.185913	1212.473999
Os01g0306800	21366	23839	44986	27466	34366	19084	21560	21088	23000	8601	20083	14597	73.060516	61.743401	104.716812	88.09259	111.730492	68.63987	52.567192	42.949955	51.371891	13.94608	45.587662	40.750751
Os01g0307500	21	224	73	60	5	46	108	266	213	129	38	213	0.140217	1.148794	0.334907	0.377848	0.026734	0.323172	0.519338	1.072367	0.938973	0.413113	0.167371	1.175238
Os01g0307624	7	5	13	6	26	14	2	29	4	18	2	4	0.086348	0.047531	0.103378	0.070553	0.305797	0.183059	0.017898	0.21544	0.032792	0.103275	0.015996	0.040987
Os01g0307686	24	46	26	26	84	28	14	65	29	84	24	14	0.687115	1.017813	0.503218	0.688626	2.315018	0.857684	0.278572	1.125276	0.553	1.156117	0.44944	0.318684
Os01g0306900	1696	2015	3063	1927	1492	1454	3626	4227	4109	4181	5346	3282	11.335943	10.201086	13.935852	12.08082	9.480572	10.2176	17.279913	16.830252	17.941191	13.251398	23.719736	17.907715
XLOC_002814	10	16	30	10	14	26	65	112	26	140	34	54	0.110074	0.133575	0.224094	0.103383	0.146714	0.301281	0.50958	0.733836	0.187046	0.730429	0.248578	0.485158
Os01g0308300	28	56	53	39	31	37	121	140	141	55	107	119	0.254183	0.397124	0.332828	0.338534	0.276263	0.356003	0.80697	0.781967	0.861027	0.240527	0.665125	0.907789
Os01g0309451	182	172	2125	227	117	289	645	974	957	55	583	967	5.146478	3.676702	10.411674	6.018802	3.139483	2.639399	13.024907	16.436642	17.7132	0.735301	10.96614	22.359772
Os01g0309800	3617	4845	6718	4154	2503	3103	9193	11342	8936	9992	13102	7452	84.618301	85.506325	106.680206	89.995064	54.364422	75.035416	150.197189	155.742203	134.803162	110.276756	200.511383	139.934128
Os01g0309900	1667	2472	2798	2652	2043	1937	4262	4957	4822	2240	3585	3587	12.102717	13.59413	13.830306	18.060894	14.107754	14.795398	22.069618	21.442381	22.871948	7.712931	17.284044	21.269463
Os01g0310100	587	951	731	730	582	461	2598	2404	2846	890	1708	2347	1.476357	1.811578	1.250614	1.721267	1.391376	1.220156	4.659742	3.602844	4.676397	1.061542	2.853001	4.821447
Os01g0310500	2732	3588	3202	2517	2374	2731	5499	6027	6242	4445	4964	4932	14.166555	13.156333	10.729093	11.197802	11.145922	14.047244	18.189938	16.587341	18.052284	13.66931	15.895364	18.770905
Os01g0311400	71	142	142	171	107	91	453	495	474	2792	286	378	3.589777	5.486083	4.90171	8.183036	5.174012	4.848946	16.445002	15.030314	15.792935	67.532356	9.686479	15.712647
Os01g0310800	724	1189	1230	1335	956	1163	2802	3262	2927	671	2003	2371	5.009391	6.236573	5.795499	8.669662	6.291618	8.468367	13.832343	13.453234	13.24056	2.20201	9.205942	13.404397
Os01g0311100	358	474	524	272	326	255	591	837	751	2144	472	487	14.524918	14.57347	14.481448	10.332262	12.579391	10.851115	17.099762	20.225033	19.895857	41.272835	12.701432	16.140074
Os01g0311300	32	40	70	46	43	34	85	74	95	47	47	31	1.403768	1.340368	2.096473	1.914578	1.801942	1.571371	2.673194	1.949462	2.728415	0.987684	1.382107	1.101931
Os01g0311800	5	11	9	7	3	6	13	14	5	27	5	3	0.083774	0.158632	0.088293	0.117865	0.039825	0.096742	0.14285	0.1351	0.056884	0.232669	0.066827	0.023793
Os01g0311500	209	591	435	376	166	227	1108	1194	1807	637	917	988	1.052254	2.388877	1.543288	1.891797	0.791768	1.301634	4.05295	3.690857	6.031847	1.522354	3.153017	4.161786
XLOC_013737	5	7	4	5	9	5	21	31	22	39	22	17	0.06113	0.076338	0.03279	0.06777	0.111505	0.073693	0.215176	0.262782	0.207935	0.267395	0.209162	0.200292
Os01g0313300	503	783	811	463	1194	762	225	374	451	546	133	133	15.460003	18.220377	16.969654	13.334725	34.887226	24.640064	4.918175	6.832741	9.053745	7.952854	2.710599	3.336991
XLOC_002900	68	55	127	77	115	99	238	294	25	108	70	184	0.379188	0.229098	0.480796	0.478942	0.601379	0.647223	0.906599	1.000441	0.143219	0.314438	0.409849	0.81467
Os01g0314000	23	13	25	11	20	15	30	71	37	129	52	46	0.338665	0.116095	0.213394	0.128278	0.259485	0.196476	0.298702	0.600072	0.306225	0.755948	0.492015	0.4606
Os01g0314100	1582	2246	2711	1971	2554	1746	3292	4849	3835	5234	3473	3162	9.881569	10.623869	11.525212	11.54414	15.167239	11.468517	14.660024	18.039848	15.644541	15.50143	14.400444	16.1259
Os01g0314300	1890	2837	3236	2204	1731	1743	3447	4797	4214	1143	5549	3258	17.819366	20.157019	20.814308	19.515142	15.565442	17.258059	23.204014	26.977928	25.896854	5.124371	34.791191	25.102976
Os01g0314800	1436	782	2483	314	8177	4031	461	918	669	2055	2781	705	59.786148	24.646219	70.402908	12.259927	323.854919	176.597885	13.681062	22.763403	18.199142	40.585159	76.888802	23.971544
Os01g0315850	196	256	397	384	260	218	556	1012	1194	1407	625	716	1.713209	1.308736	2.347591	3.405169	1.670434	1.550209	4.608346	5.960596	7.581161	4.512255	3.802795	3.949199
Os01g0315800	1328	1988	2826	3215	2126	2048	6403	8202	8430	8323	4857	5660	15.059361	17.113863	21.362171	34.139763	22.912611	24.753891	50.815636	55.20253	59.253056	36.330055	37.112293	51.913486
Os01g0316500	535	692	859	642	464	396	1200	1578	1507	6124	1073	985	7.770309	7.615616	8.501912	8.754293	6.414248	6.059452	12.444158	13.670017	14.32071	42.248299	10.359218	11.696822
Os01g0316800	567	689	611	461	367	268	529	747	873	778	963	555	8.484145	7.76038	6.137153	6.13732	5.009235	3.943578	5.277399	6.433274	8.092944	5.536186	9.144479	6.537276
Os01g0316600	979	1262	958	768	1052	1005	3108	3581	3562	1487	3332	3347	8.289063	8.60319	5.89689	6.3366	8.90222	8.808963	20.890825	19.926771	20.968985	6.597833	20.821222	25.5746
Os01g0316900	3732	5683	5688	5027	4441	4136	9623	9739	9400	13656	8091	6962	14.999307	17.302439	15.564523	18.952196	16.971504	17.486532	27.581535	23.317486	24.681849	26.030073	21.589563	22.847141
Os01g0317125	93	232	227	155	203	100	238	436	247	200	207	212	0.729105	1.379266	1.213544	1.139869	1.514861	0.825423	1.336702	2.043431	1.267881	0.746759	1.08245	1.357507
Os01g0317800	738	1114	1483	719	653	562	1120	1597	1457	4254	1452	843	17.728943	20.2707	24.262621	16.203732	14.920479	14.189163	19.182507	22.862471	22.876755	48.482681	23.162666	16.536104
Os01g0318600	12	18	45	17	31	17	60	73	84	235	28	43	0.087907	0.098095	0.222096	0.111351	0.212079	0.12837	0.313102	0.317894	0.405012	0.82126	0.136733	0.255811
Os01g0318700	69	102	96	82	123	89	245	279	221	99	228	200	1.133546	1.263535	1.078205	1.259781	1.929061	1.528808	2.872489	2.737159	2.373475	0.773085	2.49854	2.687753
Os01g0320700	98	146	94	158	104	112	217	159	147	224	115	196	4.886877	5.519701	3.162418	7.381132	4.900379	5.85309	7.702116	4.717255	4.768162	5.297134	3.801152	7.95793
Os01g0321300	15613	16866	23585	14605	16242	13162	15319	16876	16850	18139	20572	12161	37.871899	30.987774	38.945236	33.228672	37.459217	33.583229	26.495121	24.382311	26.699247	20.86507	33.126392	24.083183
Os01g0321700	989	1420	1261	1178	919	1163	1762	2445	2471	2632	1761	1581	8.344989	9.149967	7.662831	9.259891	6.81683	9.884783	10.799283	11.252621	11.609769	8.367872	9.459842	10.589132
Os01g0321900	2	4	21	9	4	6	11	26	5	144	14	15	0.084758	0.167241	0.805341	0.438121	0.188034	0.357725	0.451187	0.884202	0.17026	3.959365	0.538806	0.680848
Os01g0321800	1022	1502	1563	1106	866	836	1903	2481	2233	2438	2275	1774	7.527642	8.377369	7.835162	7.637754	6.062677	6.477819	9.99789	10.886703	10.744325	8.515744	11.126474	10.666449
Os01g0322800	1922	2050	2843	1960	1904	1558	3377	3820	3497	2327	3737	2846	9.386545	7.583036	9.452492	8.979681	8.841581	8.004792	11.759373	11.112363	11.15795	5.388134	12.118134	11.349728
Os01g0323300	8556	10011	14210	8207	10262	8662	7142	8312	7914	23215	10614	5918	39.642204	35.133961	44.818718	35.665409	45.207645	42.215782	23.593304	22.939592	23.950487	51.006481	32.647694	22.384516
Os01g0323600	1018	1288	2939	1470	2148	1496	4752	10320	10795	19412	9263	6522	12.511298	11.988763	24.598526	16.951084	25.105486	19.344223	41.657509	75.585152	86.704086	113.186684	75.61245	65.469604
Os01g0323775	89	150	257	190	199	127	457	850	1066	1989	655	637	1.653958	2.116338	3.257749	3.321647	3.516521	2.487134	6.07889	9.443417	12.988357	17.60388	8.112368	9.698896
XLOC_003046	311	406	507	431	354	351	978	1024	1148	490	917	878	2.721836	2.408628	3.016051	3.395615	2.896503	2.841548	5.698575	5.132914	6.268459	1.768829	5.191885	6.013182
Os01g0324400	414	423	527	231	367	376	427	745	656	363	671	649	3.900865	3.300027	3.335948	2.215675	3.18517	3.514952	2.881217	4.057468	4.012761	1.811068	4.534046	4.688278
XLOC_003054	339	567	428	462	410	347	846	912	962	1399	389	352	0.598233	0.569555	0.555419	0.595762	0.589566	0.509296	0.898847	1.079063	0.951257	1.263195	0.55067	1.243209
Os01g0326100	67	93	469	93	214	154	37	231	156	33	66	73	1.808213	2.026944	8.95516	2.287405	5.363241	5.356345	1.034425	4.328765	3.138051	0.431613	1.330443	1.613687
Os01g0326300	460	614	3459	671	1651	966	225	877	943	652	401	204	11.222299	11.34944	57.49828	15.369479	38.321678	24.805746	3.903334	12.755614	15.039014	7.541551	6.498022	4.064761
Os01g0327000	8	18	2	4	21	22	12	43	2	92	8	7	0.040984	0.069845	0.006975	0.01922	0.101897	0.118371	0.043834	0.130618	0.006693	0.221435	0.026957	0.029278
Os01g0327400	245	366	392	184	327	363	416	1312	532	2094	1124	481	1.830163	2.07158	1.992368	1.289361	2.319337	2.851558	2.217172	5.839163	2.594211	7.422119	5.575201	2.931119
XLOC_003113	1	5	3	5	10	3	7	29	5	32	11	6	0.016719	0.060484	0.027856	0.072158	0.153347	0.041506	0.077029	0.297612	0.055686	0.26082	0.12259	0.085909
Os01g0327600	1070	1444	1558	1233	1051	1242	2927	3382	3432	1181	2991	2655	3.412978	3.494966	3.376368	3.68943	3.190398	4.169835	6.656339	6.419551	7.154778	1.785934	6.332979	6.908018
Os01g0327900	364	426	311	296	448	447	842	994	960	2307	816	985	6.778385	5.657218	2.700919	3.540939	8.160317	8.996907	10.892966	10.544953	11.213064	15.77713	9.5815	14.211667
Os01g0328300	716	829	839	669	601	600	1303	1444	1586	737	1203	1230	7.267656	6.275386	5.770207	6.363063	5.70892	6.207688	9.275094	8.5023	10.334666	3.541557	8.037245	9.997272
Os01g0328400	3005	3653	5087	3558	2709	1888	2993	4702	5011	5830	5221	3393	115.206337	106.088173	132.787613	127.969231	98.741547	76.126442	81.821831	107.388123	125.514221	106.01339	132.905838	106.218704
Os01g0328500	465	513	860	553	397	394	954	872	1277	942	822	769	4.120395	3.446761	5.194018	4.60066	3.348866	3.67518	6.0324	4.607687	7.400648	3.962133	4.8398	5.572016
XLOC_013967	6	16	18	18	23	18	33	41	47	116	15	24	0.159648	0.324173	0.327252	0.45275	0.586081	0.507541	0.627548	0.649123	0.822809	1.471594	0.267027	0.525311
Os01g0328900	341	599	325	386	230	152	718	1071	967	1628	592	729	1.929939	2.566083	1.251298	2.045847	1.237898	0.904558	2.897636	3.611322	3.575787	4.370992	2.224514	3.369423
Os01g0328600	1154	1681	1804	1528	1462	1340	2917	2873	2472	2586	3332	2097	9.445656	10.42277	10.050909	11.734321	11.375904	11.532609	17.026644	14.009385	13.219322	10.038555	18.10681	14.016356
Os01g0328700	6125	6439	6157	4436	4575	3631	2478	3408	3570	4020	4720	2005	55.8825	44.493862	38.240234	37.957058	39.687065	34.84137	16.115034	18.515251	21.272032	17.388113	28.583736	14.934236
Os01g0329400	1486	2028	2412	1823	2705	1668	3156	4425	4625	3335	4047	3511	11.148382	11.29284	12.264797	12.785279	19.647083	13.184739	16.874184	19.744055	22.751804	10.878098	20.282679	21.552219
Os01g0329800	522	701	844	519	675	586	1030	1471	1380	589	1273	969	3.155434	3.226661	3.451946	3.01422	3.84347	3.715713	4.489501	5.275109	5.437998	1.76792	5.118367	4.77188
Os01g0331100	647	906	945	588	649	467	940	1354	1544	1371	848	547	3.494204	3.709053	3.47614	2.979416	3.331841	2.653299	3.622173	4.358509	5.451041	3.51418	3.04205	2.411757
Os01g0331900	1681	2514	2418	2216	1436	1425	3417	3408	3363	1199	3284	2348	12.245062	13.937822	11.994492	15.339882	9.9857	10.97847	17.759895	14.853415	16.158085	4.235616	16.011967	14.122797
Os01g0332150	1273	1065	2226	1330	2398	1211	341	1006	650	2390	539	762	16.195164	10.485354	23.074427	18.876526	29.001661	15.688113	3.248739	7.580014	6.617697	13.740422	5.438781	9.698768
Os01g0332100	42219	42327	89018	43587	79915	47512	40801	42407	28354	75903	44859	25265	426.079041	323.885712	615.116516	411.14679	755.222656	504.513916	292.453674	247.49321	180.919113	279.146576	304.853973	203.422028
Os01g0332800	15004	13664	22252	12940	15682	13216	21585	18663	18866	5088	20134	16559	124.838249	85.908058	125.611412	100.841919	124.235847	115.932243	127.484398	92.243118	102.036896	19.944004	110.855461	111.971786
Os01g0332900	1120	1021	1413	1148	821	1214	5290	5738	6258	4400	3711	4527	20.477943	14.575085	16.760168	16.323643	13.368793	21.594355	51.767757	50.667622	63.331543	47.548595	36.992893	57.102226
Os01g0335700	175	334	298	329	240	199	630	804	1047	1585	569	673	1.843774	2.667309	2.134623	3.248206	2.399859	2.206096	4.740058	5.052037	7.217441	7.93181	3.980293	5.7925
Os01g0337160	177	203	200	194	127	130	202	284	276	361	177	151	4.74769	3.969089	3.54132	4.684068	3.175419	3.68213	3.717923	4.457898	4.683647	4.317984	3.085012	3.231029
Os01g0337180	16	25	32	31	12	16	29	33	29	23	32	13	1.084912	1.324781	1.532409	2.043718	0.794202	1.154247	1.439402	1.376689	1.319876	0.781541	1.487061	0.72922
Os01g0337500	42	36	366	207	443	134	234	1664	291	3069	93	247	0.142671	0.092662	0.85767	0.66873	1.453418	0.483516	0.574697	3.42001	0.654338	5.023115	0.211025	0.693531
Os01g0337700	225	303	212	228	211	290	199	263	361	736	230	203	2.682681	2.952622	2.332038	2.853931	2.576545	3.805231	2.028636	2.340937	3.610465	13.410412	2.250527	2.40731
Os01g0337600	6143	6747	7184	6834	7171	7822	14777	17104	13784	4359	12675	11755	13.467748	11.145197	10.723736	14.567723	14.984541	18.386576	23.175455	22.796364	20.215876	4.345255	18.405048	21.002724
Os01g0337900	2530	3217	3925	2763	2940	1969	3327	4536	4682	4794	4137	3010	8.189197	7.88648	8.647626	8.388291	9.048496	6.701612	7.678083	8.745232	9.899513	7.357476	8.890142	7.954694
Os01g0338000	888	1246	1152	1266	928	946	1560	1687	2169	2172	1639	1585	18.166065	21.267092	18.075758	26.827562	18.709187	21.679811	23.820459	21.559061	29.217264	23.866577	23.911842	25.514156
Os01g0338100	631	643	1015	638	647	608	1080	1495	1509	1185	1172	1103	15.170764	14.258617	17.765015	13.653727	14.429941	11.749402	18.559784	22.422911	23.723822	20.91065	17.626774	21.970779
Os01g0338150	66	54	117	48	64	31	70	88	197	238	78	78	0.560085	0.342965	0.674114	0.379538	0.515609	0.273699	0.422789	0.44324	1.091527	0.956024	0.436569	0.535155
Os01g0338200	10906	11524	16933	9962	13940	12657	10466	16162	15244	5778	14397	10190	37.336872	29.883995	39.464977	31.990158	45.377708	45.579994	25.548388	32.957996	34.090122	9.379407	32.721481	28.481295
Os01g0338600	5913	7755	8413	6661	6604	6913	5070	5682	5694	7968	6847	4276	39.927139	39.66481	38.675915	42.187256	42.401169	49.100143	24.409813	22.851915	25.113804	25.514578	30.692263	23.576109
Os01g0339500	277	537	372	271	131	251	646	940	1003	894	294	550	2.908858	4.271431	2.657561	2.668329	1.305985	2.764002	4.833923	5.87781	6.87959	4.452175	2.046781	4.710251
Os01g0339600	41	42	24	30	19	21	74	91	56	97	41	107	0.295502	0.237308	0.128517	0.200262	0.166823	0.187066	0.472211	0.434203	0.322047	0.333039	0.225782	0.710645
Os01g0341200	43	99	45	47	24	48	54	94	69	175	47	81	0.825499	1.450359	0.5893	0.853685	0.434717	0.975955	0.750401	1.08739	0.870742	1.617627	0.60471	1.282745
Os01g0339900	2639	3787	4275	4742	2567	2746	6540	6810	7676	4146	5882	4977	20.735899	22.537514	22.864019	34.944553	19.17181	22.689379	36.640209	31.869534	39.395058	15.446608	30.678726	31.928827
XLOC_003332	481	653	652	807	682	564	1627	1632	1701	1926	1304	1381	3.461582	3.673953	3.253799	5.870485	4.835327	4.470262	8.400525	7.101476	8.333673	5.754251	6.393139	8.344873
XLOC_003339	400	697	604	468	248	914	2056	1710	643	2266	1312	1759	1.415749	1.835736	2.065433	2.414677	0.835777	4.39342	4.626712	4.882107	2.153458	3.051231	3.949513	7.923646
Os01g0342500	44	28	166	70	79	74	52	80	40	328	73	80	2.388636	1.123974	6.146528	3.558615	4.07021	4.231419	2.011106	2.571376	1.418837	8.441755	2.627461	3.518754
Os01g0342900	16	24	16	15	5	5	58	82	84	175	33	62	0.225422	0.255698	0.152637	0.197295	0.057141	0.063005	0.580715	0.68824	0.77479	1.173318	0.307662	0.712369
Os01g0343001	14	14	25	39	24	15	110	123	98	188	53	61	0.269358	0.212827	0.334878	0.729066	0.448545	0.304666	1.574841	1.478169	1.283399	1.798023	0.707296	0.995009
Os01g0342800	290	575	709	454	648	700	933	1209	830	595	886	893	1.282458	1.433241	1.515658	1.663884	1.910862	2.186582	2.065142	2.396244	1.554541	8.44922	1.797112	2.276258
Os01g0342750	25	33	31	7	58	25	131	1086	55	211	108	59	0.187725	0.187864	0.159258	0.049305	0.424383	0.201252	0.719188	5.007356	0.273995	0.773497	0.551818	0.372522
Os01g0343300	1421	1888	1456	620	988	780	540	873	551	536	965	459	17.867785	17.98704	12.466342	7.310232	11.812122	10.322603	4.839835	6.537573	4.5209	3.196769	8.059275	4.712994
Os01g0343350	35	55	56	19	13	28	10	9	12	11	18	3	3.465145	4.139945	3.766618	1.745798	1.153989	2.864798	0.686631	0.536235	0.776253	0.489524	1.174931	0.228133
Os01g0343200	1127	1469	1623	1111	1477	1351	1957	2719	2204	3880	1738	1572	5.782502	5.699937	5.629254	5.308957	7.171313	7.261169	7.097548	8.204804	7.32366	9.33383	5.902132	6.548924
Os01g0343500	810	1018	1290	573	1011	496	532	423	467	293	765	311	14.06419	14.104927	16.011564	9.842553	17.099182	8.47045	6.535218	4.129474	5.054461	1.975122	8.957287	4.341296
Os01g0343780	12	11	17	13	13	15	2	10	10	25	13	5	0.510022	0.376911	0.494688	0.538175	0.558498	0.69139	0.045457	0.264069	0.294874	0.537211	0.383191	0.15615
Os01g0344620	27	31	20	18	26	31	22	48	22	6	5	20	0.134215	0.115253	0.067614	0.084071	0.122779	0.159332	0.078088	0.14098	0.06991	0.013931	0.016506	0.081255
XLOC_014197	337	493	414	178	670	534	545	628	1188	332	774	683	1.325962	1.378187	1.035454	0.655066	2.368562	2.0674	1.474248	1.43509	2.865412	0.575774	1.889292	2.040725
Os01g0346400	241	293	336	322	425	315	679	902	797	1746	486	571	3.708067	4.025915	4.15481	5.047449	5.851123	5.028611	8.280191	8.354989	9.457279	15.048934	5.861357	7.094336
Os01g0346250	100	537	264	296	104	160	764	844	1490	1614	443	717	1.84342	6.060526	3.03144	4.53283	1.259675	2.972694	8.269632	7.377903	14.09206	11.332787	5.043968	9.169077
Os01g0347100	186	259	217	147	134	150	519	613	478	791	327	604	1.172916	1.235793	0.930138	0.867237	0.803376	0.995097	2.33856	2.30799	1.973209	2.369191	1.371518	3.11799
Os01g0347200	35	87	149	62	42	26	231	269	254	85	177	192	0.460042	0.871866	1.34085	0.763946	0.526374	0.357424	2.177931	2.115452	2.198394	0.53266	1.552525	2.072203
Os01g0346600	27	64	38	42	42	26	172	300	317	583	152	219	0.486743	0.896247	0.507313	0.714857	0.733608	0.526076	2.260572	3.374879	3.90302	5.238075	1.894809	3.315888
Os01g0346700	500	786	754	569	548	548	1359	1619	1245	4146	1295	1157	14.854449	17.709803	15.271394	15.880268	15.497019	17.143513	28.823452	28.689926	24.188047	58.495632	25.564804	28.086914
Os01g0348600	2721	4851	5087	3419	3516	2914	7447	9896	9146	5326	8468	7277	14.560182	19.470144	18.441172	17.086573	17.938932	16.516689	28.069569	31.092148	31.583681	13.377425	29.806746	31.371925
Os01g0349000	12	41	22	44	19	46	92	107	121	353	39	92	0.224168	0.58243	0.28583	0.776416	0.344871	0.924381	1.246857	1.219225	1.50951	3.198009	0.487508	1.433004
XLOC_003430	19	31	11	29	22	28	58	67	86	240	40	44	0.276526	0.341162	0.10886	0.396065	0.304179	0.428842	0.600231	0.579298	0.818142	1.65237	0.385632	0.52224
Os01g0348700	3370	3815	5737	4901	2522	1857	5495	6915	8857	1955	6102	6111	56.277264	48.252213	65.217834	76.752853	40.040726	32.604568	65.428391	68.77198	96.609337	15.474883	67.639145	83.308502
Os01g0349400	3540	6192	5422	4259	4031	3931	4125	5378	5552	6242	3962	3589	21.738211	28.796631	22.665144	24.528755	23.534021	25.386499	18.061302	19.669672	22.268839	18.174768	16.150909	17.991684
Os01g0349800	90	152	98	29	46	30	92	117	157	215	68	39	0.825343	1.064808	0.612094	0.245732	0.403464	0.289698	0.603498	0.644499	0.942949	0.939609	0.416865	0.288483
Os01g0350000	67	144	115	18	52	6	155	190	170	641	250	140	1.176945	1.938249	1.381693	0.300069	0.86745	0.112169	1.953294	2.009455	1.968571	5.399285	2.945452	2.02763
Os01g0349600	1767	2581	2434	2857	1697	1678	3785	3190	3282	4801	2267	2404	30.091066	34.25787	28.606964	45.515678	26.103529	28.844679	49.493191	35.031246	37.99551	47.6987	28.156567	34.039677
Os01g0350900	1218	1639	1823	1687	1764	1492	3915	4876	4253	2629	4014	3598	6.497721	6.499584	6.478492	8.302295	8.967602	8.325791	14.56747	15.293785	14.629652	6.600179	14.022648	15.321403
Os01g0351200	134	127	168	50	175	91	110	112	124	214	114	167	0.57299	0.412662	0.489619	0.199209	0.712762	0.409638	0.337428	0.285752	0.348251	0.435766	0.323473	0.584305
Os01g0351100	119	319	262	201	223	221	766	827	781	196	547	593	1.019248	2.057817	1.534355	1.703817	1.808675	2.003761	4.864874	4.373379	4.522688	0.804632	3.173337	4.187291
Os01g0351800	46	86	130	54	37	77	92	94	72	78	59	66	0.452037	0.647509	0.884242	0.504346	0.35042	0.808166	0.653003	0.558425	0.469593	0.368607	0.386579	0.531444
Os01g0351300	960	1746	1770	1799	1372	1287	2635	3280	3131	6612	2291	2153	6.349386	8.74591	7.968493	11.162144	8.627826	8.953613	12.430825	12.92331	13.530035	20.744987	10.060434	11.628747
Os01g0352100	203	255	2040	914	687	226	3541	3489	3252	10229	3918	3242	1.01309	0.962239	6.934407	4.280519	3.2576	1.18212	12.608623	10.377382	10.608699	24.224503	12.988157	13.217813
Os01g0354200	126	129	79	113	26	160	303	185	302	38	46	85	0.560615	0.434592	0.256683	0.470276	0.109865	1.144066	1.146935	0.510068	1.180538	0.080266	0.134319	0.309795
Os01g0353900	190	356	266	352	180	274	398	409	390	342	294	654	2.028979	2.93656	1.949193	3.645346	1.932128	3.171374	3.388868	2.843592	3.013716	1.904794	2.219838	6.061442
Os01g0354700	102	100	109	60	46	107	289	235	217	33	279	204	0.838034	0.618965	0.606687	0.459574	0.358197	0.925617	1.691451	1.148407	1.163318	0.128276	1.5244	1.368801
Os01g0355100	50	79	66	28	102	63	64	81	34	102	57	63	0.483945	0.579255	0.431523	0.255018	0.937729	0.635857	0.439387	0.465577	0.215619	0.468879	0.362652	0.498301
Os01g0355500	2595	3127	3346	3769	4662	3601	5949	7178	7765	13014	4630	5070	7.431972	6.706552	6.498974	10.084887	12.514367	10.76894	11.956245	12.022795	14.278419	17.201197	8.715168	11.678185
Os01g0355800	47	69	90	99	58	35	212	348	250	2022	322	213	1.551388	1.730765	2.013142	3.053044	1.816952	1.198175	5.012619	6.854859	5.401991	31.78994	7.067135	5.753133
Os01g0355600	2836	4136	4560	4578	2895	3212	8671	9981	8766	2962	8284	7308	10.32665	11.406635	11.304763	15.637306	10.022427	12.30401	22.514908	21.648975	20.852814	5.114537	20.026802	21.72797
Os01g0355900	807	793	991	925	1053	1041	2023	3009	2476	2090	1872	2170	5.598045	4.16749	4.68231	6.02487	6.947648	7.597036	10.01267	12.442862	11.231223	6.881979	8.62574	12.302779
Os01g0356400	20643	22574	36258	30497	37305	24013	77291	104462	77487	376918	83197	72095	36.660671	30.365076	43.833641	50.800545	62.990726	44.856579	97.873734	110.499977	89.889587	317.419891	98.084572	104.534981
Os01g0364800	973	1621	1899	733	791	867	841	1079	794	409	1530	945	4.888692	6.174246	6.500241	3.45487	3.778147	4.582082	3.014244	3.229995	2.605032	0.973901	5.104653	3.876567
Os01g0365000	1084	592	1042	987	1493	1077	210	427	428	31	381	289	2.777783	1.14824	1.817633	2.370512	3.636292	2.902613	0.382946	0.651682	0.716336	0.037272	0.64802	0.603178
Os01g0366300	151	132	470	215	193	150	447	854	952	569	419	637	1.227535	0.813333	2.600511	1.637218	1.488326	1.279632	2.591137	4.139871	5.060135	2.194564	2.259953	4.2311
Os01g0366400	12	31	50	29	25	12	39	69	102	106	37	59	0.106919	0.224181	0.324625	0.255161	0.223386	0.112601	0.265043	0.39226	0.637695	0.480423	0.232871	0.454559
Os01g0366100	213	256	248	222	284	230	486	755	543	234	454	501	2.651932	1.931521	1.943276	2.444896	2.89825	2.660786	3.37104	4.704314	3.788251	1.305557	3.325644	4.230084
Os01g0367100	285	238	351	193	349	215	423	497	508	195	494	340	1.978389	1.193002	1.728281	1.328945	2.155351	1.52573	1.967067	1.984366	2.200058	0.58783	2.280718	1.806555
Os01g0367400	776	1343	1106	685	753	628	1183	781	795	544	771	565	6.444206	8.833876	6.582825	6.106119	6.228054	5.557406	7.50545	4.249413	4.563875	2.85489	4.596671	3.913248
Os01g0367300	3625	4772	5267	5353	4530	5054	6709	7630	6131	5086	6104	4742	24.891685	25.480749	25.442286	35.848804	30.662754	37.66803	33.883224	31.810118	28.19088	16.54854	28.726736	27.051353
Os01g0367700	3192	5454	5235	3746	3025	3519	7432	10066	8249	10371	6300	6400	12.024372	15.561009	13.425056	13.236142	10.833924	13.942082	19.961851	22.585329	20.298515	18.526989	15.754986	19.68219
Os01g0368000	169	258	145	146	99	106	148	141	123	411	94	76	3.605339	4.163807	2.109101	2.90981	1.997742	2.372301	2.248361	1.791091	1.707684	4.15989	1.325467	1.322931
Os01g0368700	26	62	36	10	3	7	9	19	24	58	39	12	0.742626	1.34116	0.688094	0.267361	0.081522	0.21004	0.18341	0.323387	0.446312	0.783256	0.739692	0.279391
Os01g0368900	80	60	198	44	36	36	15	9	1	1	15	10	3.164206	1.78243	5.35024	1.636301	1.33871	1.472681	0.42432	0.212656	0.025932	0.018762	0.390391	0.323907
Os01g0367900	1130	1642	1990	1450	1595	1609	2495	3053	3127	3107	3555	2468	4.613578	5.079742	5.53379	5.557403	6.193983	6.913702	7.269333	7.429675	8.346093	6.01866	9.641808	8.23355
Os01g0356500	334	334	364	274	317	257	741	727	619	282	522	510	1.535381	1.162571	1.1412	1.181137	1.384587	1.241851	2.433309	1.992772	1.860308	0.615004	1.59442	1.918182
Os01g0357100	25702	25592	45524	50383	21957	28448	38334	21878	15051	79520	24103	13172	132.184967	98.92598	158.016098	238.38945	107.517227	156.444687	139.682816	66.622467	50.888996	186.452866	80.063049	55.088097
Os01g0357150	3962	4930	10445	8790	4731	4520	3988	2581	1861	17198	2756	1553	23.375282	22.033308	42.716545	48.795418	27.593985	29.079462	17.176365	9.07171	7.170279	48.123837	10.793247	7.481469
Os01g0357800	2416	3429	3220	2619	2298	2470	5641	5379	5322	1244	4620	4349	13.367278	14.370158	12.13017	13.589931	12.088194	14.37476	22.258129	17.729099	19.238297	3.264066	16.97002	19.64868
Os01g0357900	131	405	358	210	415	214	101	212	200	599	147	100	5.435987	12.783046	10.163177	8.221009	16.464745	9.370851	2.9813	5.25678	5.435412	11.850445	4.069379	3.382352
Os01g0358100	14	9	2	16	12	4	27	24	36	13	11	12	0.569015	0.248163	0.055574	0.602625	0.464939	0.171456	0.781173	0.582366	0.955947	0.245303	0.294995	0.398578
Os01g0358300	5701	7274	8021	4732	4853	3637	4521	4405	3868	4111	5879	2812	43.56958	38.782356	38.694912	33.137581	35.747604	31.314266	25.189842	20.220045	19.256477	10.109179	28.025249	18.794907
Os01g0358400	1815	1954	2822	1331	1392	805	2203	2606	2882	3325	2849	2103	28.76947	23.464664	30.450216	19.787146	20.975096	13.412477	24.898743	24.608541	29.837681	24.996243	29.979137	27.216021
Os01g0358551	70	52	59	38	45	22	32	56	72	47	74	54	1.830842	1.017457	1.036236	0.93091	1.10155	0.599609	0.586279	0.872326	1.230261	0.573762	1.283388	1.152146
XLOC_003576	72	121	65	59	73	53	558	725	376	925	524	261	0.229344	0.216912	0.134603	0.181169	0.251211	0.164682	1.096093	1.22779	0.741399	1.515815	1.124969	0.602344
XLOC_014411	640	945	745	1228	975	1275	2237	2282	2767	1027	869	1611	1.455447	1.893348	1.237612	2.648069	2.297154	3.200279	3.275844	2.85584	3.986155	1.502971	1.329175	3.040507
XLOC_003585	320	537	377	333	316	322	495	525	590	162	346	477	1.035419	1.315928	0.830072	1.009607	0.970949	1.094775	1.143609	1.012867	1.248445	0.248843	0.742808	1.259972
Os01g0359400	2591	4085	3598	2895	3285	4449	7155	7754	7601	2687	4275	5987	17.958336	21.576574	17.074612	18.806284	21.657749	32.570515	35.500263	32.077625	34.934963	8.748662	19.956808	34.1082
Os01g0359600	1800	3212	2916	2370	2327	3067	6001	6359	6598	1459	4576	5135	13.59307	18.372665	14.989676	16.788464	16.707912	24.359713	32.316536	28.605564	32.549477	5.223433	22.943233	31.661739
Os01g0359800	51	75	83	122	111	87	44	158	253	129	113	155	0.534423	0.478012	0.455828	0.948667	0.849777	1.101683	0.798743	0.872558	1.296674	0.817	0.595124	1.120305
Os01g0360100	108	184	162	114	167	81	197	119	188	43	110	119	0.646665	0.839937	0.663716	0.644545	0.956506	0.509596	0.846216	0.426852	0.740816	0.122646	0.437463	0.583777
Os01g0360333	322	307	442	374	204	354	108	122	164	220	102	129	1.839509	1.328946	1.717901	2.004384	1.108707	2.125196	0.439915	0.415178	0.611489	0.594838	0.385333	0.601954
Os01g0360200	9396	15605	12812	10521	7311	10141	4374	5447	7271	5348	4873	3373	46.149979	57.740536	42.662643	48.412003	34.173576	52.460907	15.256307	15.900886	23.277582	12.280906	15.809967	13.471263
Os01g0360600	1061	1517	1499	1184	968	814	1738	1420	1584	1088	1442	1231	14.234809	14.823554	13.912219	14.765595	11.767652	10.971983	15.879191	10.610172	12.656837	7.425947	12.149626	12.667798
Os01g0361000	1074	2392	2125	1351	1779	1796	2882	4676	2152	2901	2361	1622	9.495414	15.971706	12.556926	11.415369	15.060834	16.718416	17.630186	23.702356	12.649385	12.800557	13.824114	11.849692
Os01g0361500	1774	2762	3305	2042	1973	1690	6469	6987	7787	8671	5522	10100	13.255114	11.674073	12.564401	10.782097	10.987529	12.153932	22.94145	20.744987	26.50366	19.873407	20.787647	39.849941
Os01g0361800	105	292	255	150	91	190	411	553	564	498	252	468	1.19391	2.552472	2.042627	1.616337	0.96604	2.30179	3.350898	3.804664	4.252507	2.731939	1.918836	4.365902
Os01g0362000	168	353	395	267	195	168	501	454	442	639	480	616	2.779703	4.89183	5.100674	4.755601	3.332485	3.052883	6.652213	4.833412	5.214128	6.063448	5.677409	8.482129
Os01g0362100	2226	1662	6991	1691	5748	1849	4183	3101	1839	14463	9557	3665	6.997455	3.957681	14.96138	4.985671	17.181213	6.113608	9.376667	5.806153	3.775655	21.562241	19.945971	9.406567
Os01g0362400	170	153	170	210	181	107	139	215	181	358	177	112	8.453759	5.756207	5.764711	9.815547	8.551847	5.598505	4.91294	6.362319	5.86267	8.459466	5.835898	4.541881
Os01g0362533	88	125	104	44	62	28	34	81	52	73	132	88	4.306049	4.610384	3.462421	2.01944	2.877344	1.440873	1.185295	2.355543	1.661814	1.69434	4.279298	3.513478
Os01g0362800	12	75	27	38	29	20	76	73	54	66	101	64	0.119056	0.659421	0.42268	0.680472	0.28954	0.22096	1.104029	0.727266	0.459793	0.564642	0.717352	1.059339
Os01g0363300	567	1515	1226	1026	629	287	2719	2794	4569	8998	2393	2390	4.575109	9.283305	6.668657	7.812113	4.867286	2.465679	15.499774	13.393966	23.839018	34.329201	12.681448	15.709639
Os01g0363500	285	380	399	442	415	364	995	1237	1237	2617	1119	983	3.715385	3.854161	3.440335	5.452984	4.614994	4.58196	8.710923	8.256936	9.839811	16.509296	9.467536	9.334261
Os01g0363600	57	57	58	81	76	38	108	149	169	656	104	109	1.004515	0.761289	0.692055	1.342303	1.270516	0.705762	1.358708	1.574876	1.955186	5.530243	1.219949	1.578017
Os01g0363900	3007	4026	5391	3425	3191	3232	6169	7315	6511	4990	6700	5599	7.453747	7.559013	9.099027	7.964813	7.522112	8.428988	10.905483	10.802527	10.543245	5.865771	11.027227	11.333015
Os01g0364000	332	436	207	92	351	110	1159	633	1409	368	916	618	1.01353	1.124429	0.406203	0.599795	0.950614	0.387657	2.457577	1.093588	2.752244	0.491847	1.738414	1.45061
Os01g0364100	20	18	40	26	20	33	77	93	58	15	69	40	0.19375	0.126604	0.258883	0.227943	0.177516	0.331121	0.529745	0.5357	0.365393	0.066806	0.438542	0.312756
Os01g0364400	10820	11641	18161	12432	8459	9432	28525	23535	23302	6143	34762	26806	14.763885	12.031176	16.869329	15.910234	10.973946	13.537225	27.753284	19.127186	20.768835	3.974679	31.487751	29.862259
Os01g0369000	7460	11050	13788	10019	8056	8384	20786	23559	21150	11098	20845	17149	27.1896	30.493507	34.194298	34.226192	27.894154	32.09145	53.98798	51.100494	50.311531	19.142237	50.394852	50.997223
Os01g0369600	329	471	373	506	449	437	1047	1102	1102	528	777	803	1.951701	2.038661	1.433537	2.699938	2.656568	2.6713	4.274487	3.699742	4.101536	1.601916	2.949201	3.759857
Os01g0369700	91	228	294	90	199	78	804	2769	1444	8913	1226	860	2.050902	3.890617	4.504174	1.887861	4.24979	1.84752	12.925707	37.192898	21.276939	95.287788	18.345499	15.825004
Os01g0369800	11	2	13	4	10	4	40	127	106	677	62	33	0.682251	0.102598	0.597522	0.192696	0.62849	0.229394	1.922836	5.099922	4.699459	21.790506	2.783647	1.793428
Os01g0371200	24	74	24	4	12	36	23	66	5	272	184	40	0.375433	0.893847	0.251169	0.05869	0.178476	0.591912	0.259658	0.627489	0.052178	2.060845	1.947276	0.509498
Os01g0369950	85	255	110	107	50	94	119	199	161	325	139	130	0.767996	1.752395	0.675954	0.911832	0.42838	0.896581	1.500985	1.074003	0.95146	1.401119	0.836251	0.959274
Os01g0369900	1080	2936	1363	1249	509	862	3266	2678	2459	2636	1884	2162	10.475351	21.583483	9.004864	11.366685	4.69283	8.797828	22.601679	15.480228	15.585977	12.129836	12.135284	17.132086
Os01g0372100	9	8	14	27	14	22	84	50	42	16	26	86	0.066616	0.044569	0.068021	0.187447	0.095005	0.174941	0.451806	0.222673	0.205535	0.054328	0.129127	0.52781
Os01g0372400	65	54	37	56	19	43	42	120	36	343	65	44	1.913252	1.195902	0.741645	1.543012	0.528254	1.324414	0.875599	2.100442	0.689545	4.797912	1.272048	1.044523
Os01g0372350	222	321	334	226	181	208	634	656	739	265	456	638	1.864671	2.407065	1.770713	1.897788	1.750192	2.23811	4.275767	3.021192	4.513821	1.488416	2.145955	3.591938
Os01g0373400	222	231	271	200	193	174	301	488	319	254	375	328	2.958063	2.326127	2.456909	2.49918	2.442374	2.436865	2.854759	3.874878	2.774664	1.601733	3.318003	3.56551
Os01g0374200	14	18	14	23	27	20	33	62	36	47	20	29	0.191165	0.187702	0.13057	0.289161	0.351299	0.289447	0.323871	0.50842	0.323565	0.306143	0.178959	0.325266
Os01g0372700	5683	6856	7823	4633	4753	4003	5848	8199	6813	14247	10130	5685	44.34647	40.518745	41.556095	33.905148	35.257084	32.84964	32.538036	38.106354	34.722591	52.717281	52.47226	36.212948
Os01g0372866	386	540	513	396	378	255	427	379	530	2406	589	330	3.326157	3.52492	3.008883	3.20085	3.097419	2.306709	2.621746	1.944634	2.984439	9.841122	3.369892	2.32345
Os01g0374900	527	1098	1351	782	559	590	1244	1772	1512	888	1706	1236	6.787413	10.434054	11.747133	8.886967	6.568929	7.878395	10.654602	13.128348	12.300843	5.4007	14.291953	12.467895
Os01g0375000	2534	2186	3132	1802	2501	1803	2616	3504	2997	5071	3570	2395	20.118759	13.145706	16.923491	13.419039	18.875454	15.056476	14.806872	16.567194	15.540092	19.090231	18.81584	15.521585
Os01g0375100	630	818	1070	924	616	644	2001	2112	2099	860	1826	1912	4.738044	4.6659	5.480467	6.523184	4.405217	5.099784	10.743748	9.470317	10.321311	3.067712	9.12858	11.754926
Os01g0375200	755	1275	914	654	778	500	1378	2877	1824	3400	1358	1181	2.115919	2.594201	1.97618	1.73754	2.022314	1.479001	2.600846	4.550375	3.138933	4.159783	2.50777	2.561347
Os01g0376700	2096	2284	4001	1665	1882	1421	1689	1695	1636	742	3108	1335	14.28875	11.795339	18.573267	10.649627	12.19925	10.187691	8.212783	6.881262	7.28493	2.396591	14.06635	7.428689
Os01g0377000	27	40	30	17	10	11	254	188	551	296	21	183	0.440014	0.486145	0.333107	0.254961	0.149588	0.179299	2.964003	1.831657	5.905746	2.302902	0.221625	2.44196
Os01g0377250	2	5	10	22	2	6	80	85	133	81	8	72	0.08627	0.139398	0.277778	0.869858	0.08175	0.255896	2.442653	2.170799	3.731186	1.653503	0.219912	2.513774
Os01g0377500	1715	2994	2599	2959	2948	2287	5634	6908	6945	10580	4902	4401	8.314832	10.992292	8.577256	13.453597	13.588902	11.661025	19.475044	19.947142	21.993275	24.323959	15.774714	17.420567
Os01g0377700	874	1107	1338	973	1079	884	1668	2326	2039	5593	2164	1507	9.685144	9.399184	10.434891	10.172176	11.223853	10.345675	13.112058	15.566464	14.916695	31.208584	16.033979	13.509369
Os01g0379101	58	49	129	105	55	61	112	135	124	46	107	41	0.676808	0.430251	1.022629	1.18207	0.623351	0.743186	0.934616	0.986849	0.962173	0.250399	0.828105	0.385023
Os01g0379400	265	204	212	225	159	194	431	346	453	130	339	291	3.082451	1.881957	1.796958	2.798084	1.780277	2.759154	3.998406	2.431308	3.685519	0.739308	2.629702	2.691964
Os01g0382000	82	20	64	38	374	261	319	10511	1284	9631	930	723	3.025978	0.559742	1.607298	1.316067	13.128828	10.135554	8.397826	231.594635	31.018463	168.939453	22.81653	21.815104
Os01g0382450	192	170	363	470	314	200	306	266	271	146	324	206	3.257526	2.178017	4.185082	7.48502	5.068899	3.571475	3.692678	2.68803	3.001074	1.169502	3.640816	2.851969
Os01g0382900	14	17	20	23	33	17	55	112	31	169	49	44	0.127001	0.120651	0.127992	0.205358	0.299533	0.164644	0.382716	0.648776	0.195326	0.785868	0.31237	0.34584
Os01g0382700	1183	1541	1532	1186	1138	988	1703	1591	1536	355	1387	1231	18.157295	17.812378	19.749483	20.503773	19.840359	17.388462	17.329018	15.831943	16.289654	3.782953	15.229733	14.764803
Os01g0383900	126	307	255	210	208	156	563	520	710	140	389	399	0.692758	1.324799	1.000314	1.14377	1.131617	0.947479	2.328738	1.720799	2.663955	0.377026	1.496958	1.872058
Os01g0384300	117	238	184	152	268	212	248	266	213	547	187	155	1.591791	2.451524	1.703851	1.938797	3.470179	3.034962	2.404027	2.155408	1.892945	3.533599	1.689295	1.720773
Os01g0384800	4786	10257	9378	1899	5193	2289	336	693	444	612	301	204	178.348572	289.506256	237.899658	66.355949	183.987946	89.701607	8.926601	15.378304	10.787563	10.804176	7.436898	6.196524
Os01g0386600	2	28	11	13	7	4	8	16	10	18	11	7	0.127505	1.995743	0.658359	1.080535	0.563715	0.38827	0.518667	0.90868	0.570093	0.777233	0.699146	0.529348
Os01g0383700	5794	7516	6150	5796	14571	11600	7524	12379	6839	5014	7928	7596	29.573982	28.427946	22.373079	31.085403	69.629105	61.668545	30.335548	37.911549	23.869675	14.808985	30.005745	33.71175
XLOC_014817	140	188	156	135	325	284	215	236	161	65	163	135	0.948716	0.965526	0.71928	0.859242	2.098133	2.023722	1.03818	0.953643	0.713155	0.208387	0.733122	0.747181
Os01g0386700	3130	5251	4131	3649	3114	3463	6717	8356	7791	7426	5723	5588	59.086395	78.695175	55.217991	66.78405	58.188374	70.581291	94.063614	98.770012	99.620384	78.939224	75.742172	90.15477
XLOC_004012	65	109	95	138	128	76	265	153	310	245	202	226	0.575026	0.715206	0.569632	1.121016	0.715984	0.631859	1.443706	0.781047	2.034355	1.136282	1.501785	2.055377
Os01g0387133	55	77	112	135	46	73	323	278	251	116	151	208	2.883583	3.081195	4.03405	6.703877	2.321766	4.068429	12.207614	8.779859	8.695435	2.910189	5.297058	9.002435
Os01g0388000	4	70	42	53	14	15	123	109	107	130	52	74	0.057377	0.797099	0.428853	0.750168	0.193109	0.226336	1.324527	0.977798	1.057727	0.93007	0.520225	0.916065
Os01g0388200	41	74	54	219	88	76	321	505	578	520	217	352	0.395857	1.24466	0.718076	3.228077	1.429246	1.449118	4.132774	4.402095	6.428886	3.457895	2.394568	4.087466
Os01g0389200	16	10	14	4	49	4	6	26	10	38	2	14	0.497295	0.235653	0.298993	0.117987	1.4625	0.132314	0.134538	0.483633	0.205416	0.566464	0.031453	0.356028
Os01g0389700	1994	2440	5232	1260	5152	2393	713	1465	1284	692	623	485	65.877419	61.078869	117.705185	39.034431	161.911575	83.190887	16.786459	28.830021	27.709139	10.8458	13.651462	13.064487
XLOC_004036	1139	1874	1563	1436	1575	1510	3267	3370	3356	2609	2215	2578	10.331892	13.591787	10.032743	12.263044	13.597578	14.58647	20.361677	17.817854	20.015804	11.696022	12.842998	18.973467
Os01g0388500	1988	2608	2579	2075	2617	2593	4903	5490	5135	497	3856	3997	15.548859	15.450621	13.7338	15.226016	19.464073	21.330208	27.349777	25.578735	26.238356	1.84101	20.022573	25.527472
Os01g0390600	873	1301	1445	1292	1298	1111	2470	2781	2952	2428	2089	2461	3.329716	3.757494	3.752666	4.620445	4.705949	4.458649	6.719491	6.320121	7.356886	4.391721	5.288853	7.663588
Os01g0390300	2712	3730	3439	2822	3088	2934	7118	7758	6513	8027	6289	6021	8.654914	9.020322	7.425713	8.404013	9.278718	9.845557	16.158325	14.825212	13.557256	12.003046	13.294683	15.675695
Os01g0390400	6289	8519	8051	6821	5026	6138	13095	14764	14244	18858	10528	10273	20.774233	20.745695	17.668922	20.512819	14.48669	20.527853	31.509556	28.549677	30.484829	32.567352	23.021776	28.166567
XLOC_004061	21	37	49	28	53	23	58	106	65	18	40	78	0.160169	0.216072	0.25719	0.202578	0.385117	0.186611	0.558486	0.484802	0.327683	0.063552	0.201394	0.485624
Os01g0390900	591	804	825	724	518	608	1694	1835	1869	374	1654	1437	9.580795	9.885557	10.234412	12.348847	9.113029	9.330207	15.728478	13.77038	15.637637	3.778726	16.653362	14.949369
Os01g0391100	120	201	213	140	148	195	479	567	467	391	413	475	1.356582	2.624279	2.29874	1.557947	1.505334	1.00317	4.715743	4.864395	4.147252	3.493435	4.845402	5.338147
XLOC_014982	1	4	1	2	2	5	4	30	7	10	4	4	0.006591	0.059805	0.002782	0.036968	0.037473	0.099275	0.045114	0.343374	0.081108	0.088071	0.046255	0.052518
XLOC_014986	14	13	11	27	21	23	63	100	74	9	31	51	0.114972	0.078579	0.058533	0.21295	0.16465	0.205353	0.383911	0.510408	0.41299	0.0342	0.175233	0.355957
Os01g0391800	26	35	21	38	15	34	135	157	166	146	47	108	0.336241	0.345697	0.184195	0.469031	0.186879	0.471596	1.282566	1.24387	1.442966	0.92311	0.411119	1.168872
Os01g0392100	1586	2122	2416	1943	2284	1664	3936	4732	5677	3758	5244	3618	10.30188	10.440054	10.682405	11.83751	14.103824	11.365713	18.231087	18.307955	24.086807	11.576019	22.612892	19.188305
Os01g0392600	11	37	26	103	42	24	320	348	379	135	82	226	0.132787	0.236496	0.171637	0.74138	0.29029	0.284966	1.443825	1.359667	1.661012	0.521035	0.387275	1.273245
Os01g0392800	402	562	694	398	511	505	723	911	846	468	885	697	5.195736	5.522388	6.393424	4.559803	6.297869	6.560425	6.280818	7.126338	7.069183	3.2279	7.58656	7.204278
Os01g0391500	1049	1154	1158	1113	1000	946	1475	1653	1565	282	1850	1262	5.465333	4.626541	4.244741	5.97503	5.498874	5.081375	5.230453	5.591471	6.200369	1.015154	6.698798	5.742359
Os01g0393400	3	4	3	8	13	3	42	99	21	136	6	11	0.017234	0.019581	0.011536	0.048495	0.08193	0.018128	0.195263	0.488022	0.09473	0.431549	0.022882	0.056283
Os01g0393000	618	553	623	627	640	448	899	762	993	493	625	576	13.496524	8.223811	8.296052	11.518457	12.058578	9.121794	13.130783	8.981695	12.87195	4.320628	9.340014	9.255994
Os01g0496900	507	837	909	518	713	569	699	1215	1055	912	768	775	4.789003	5.39392	5.44024	4.526904	6.655219	6.410347	4.655695	6.372478	6.875356	4.890027	4.747333	5.457268
Os01g0495900	5925	6989	9218	7274	6974	4360	6305	6838	7024	4067	8209	4872	50.534992	45.154972	53.523571	58.192253	56.554043	39.119034	38.345379	34.737576	39.134735	16.450026	46.479641	33.923515
Os01g0498300	121	358	278	16	206	38	8	242	45	325	8	9	2.027112	4.568945	3.190793	0.253118	3.292856	0.670964	0.096209	2.431988	0.488789	2.598014	0.089124	0.116772
Os01g0498200	3774	5099	5687	5151	5184	5022	9935	13352	10931	2927	11586	9901	48.476368	49.612675	49.732101	62.060356	63.311115	67.860611	91.008438	102.170258	91.727219	17.826382	98.810669	103.845169
Os01g0500100	13	14	9	10	4	34	44	40	37	28	26	50	0.845377	0.684562	0.378112	0.588867	0.216382	2.292514	2.015361	1.558613	1.567739	0.854661	1.115434	2.642962
Os01g0500400	14	14	2	24	30	22	1	23	24	26	2	5	0.450519	0.331295	0.043812	0.717961	0.911758	0.733839	0.022945	0.42308	0.502617	0.39542	0.042724	0.121556
Os01g0499300	1980	2891	3425	2735	2380	2193	6174	6354	6678	1917	5799	4907	7.505413	8.302629	8.840766	9.728058	8.579432	8.745506	16.692877	14.350661	16.540848	3.446977	14.597175	15.191841
Os01g0500500	1217	1917	2128	1994	1714	1412	4102	4515	4327	4242	3924	3228	4.305664	5.13603	5.123126	6.614204	5.763711	5.252159	10.3468	9.512869	9.999621	7.116081	9.215478	9.324454
Os01g0500600	371	378	373	389	445	424	950	1007	963	582	828	780	4.089185	3.159081	2.803089	4.022935	4.667169	4.918808	7.473672	6.618993	6.942695	3.047112	6.062464	7.029142
Os01g0500825	253	312	360	243	344	194	354	465	386	202	374	318	1.241489	1.157081	1.570884	1.403046	1.897236	1.596714	1.748289	2.012473	1.551204	0.505512	1.625587	1.685511
Os01g0500900	529	672	854	500	602	430	625	578	617	1624	633	441	9.252768	8.892903	10.160131	8.193069	10.000936	7.913172	7.792694	6.018585	7.043441	13.472727	7.347725	6.292993
Os01g0501000	1643	2146	2227	1976	1611	1655	3799	4146	4829	2220	3376	3483	5.685052	7.312182	7.490479	8.493688	7.895017	6.548208	10.736796	9.676945	12.536934	4.564129	8.778194	10.806259
Os01g0501700	18895	20277	34250	22387	18633	14987	20643	20496	20218	16562	25768	15644	111.161156	90.351479	137.163406	123.532845	104.224236	92.742058	86.592018	71.818794	77.691376	46.200962	100.634598	75.14035
Os01g0502700	23	24	12	9	11	3	10	28	12	87	26	4	0.681718	0.550637	0.234388	0.237989	0.309851	0.068715	0.215616	0.504012	0.235631	1.259911	0.522403	0.080004
Os01g0502400	1610	2625	2544	2191	1679	1715	4076	4470	4315	2355	3841	3397	14.966311	17.087645	16.593191	18.718634	13.837362	14.460744	23.987394	20.63806	22.552088	10.857817	22.477417	22.818298
Os01g0503400	1241	3281	2131	4079	760	1689	3585	5791	5012	1348	2066	2931	9.760172	19.523287	10.593575	29.877359	5.488089	13.720542	19.985441	26.061125	25.57818	4.846581	10.380312	18.435501
Os01g0504100	2581	2642	3691	2377	2498	3079	2367	3519	3452	14206	2765	2212	58.569157	45.397667	57.012302	50.579105	53.899147	73.492264	38.293198	47.560799	51.170296	152.863831	41.645676	40.979187
Os01g0502800	674	1031	877	906	722	886	1253	1619	1568	1213	1102	1302	7.537476	8.44486	6.710964	9.034525	7.298406	9.598833	9.410274	9.653637	10.641376	6.066257	8.67524	11.162847
Os01g0504500	461	646	855	672	573	566	2282	3634	3177	3366	2317	2445	4.399679	4.947368	6.069165	6.475204	5.430346	5.71485	15.852286	20.544586	19.91116	15.680864	15.335842	19.806938
Os01g0504950	392	781	539	563	456	347	459	512	594	1929	499	377	2.036489	3.074712	1.894066	2.72163	2.255023	1.891214	1.700261	1.583633	1.991417	4.75688	1.722635	1.58743
Os01g0505400	3368	6018	4950	4028	3753	3145	3336	4946	5404	9890	4135	3155	24.948818	33.663303	24.904028	27.953604	26.407103	24.516665	17.617001	21.780737	26.085957	34.581516	20.306219	19.069393
Os01g0505500	40	81	7	76	39	55	43	73	48	81	75	36	0.720244	1.115408	0.081382	1.291711	0.660509	1.040326	0.552955	0.789117	0.565361	0.696295	0.903411	0.530037
Os01g0501800	209225	238464	301335	183812	135203	134670	135107	137958	115752	257778	216253	106868	4397.042969	3795.858887	4310.979492	3623.293457	2701.542969	2976.960449	2024.549805	1726.88147	1588.985596	2568.882568	3016.96167	1833.647949
Os01g0505700	333	304	358	305	223	274	471	479	472	372	537	441	6.502409	4.387594	5.001853	5.190944	4.350697	5.7377	6.624682	5.865409	5.464023	3.593119	7.021864	6.433203
Os01g0505866	37	28	34	26	28	5	30	27	43	55	32	11	0.625639	0.36081	0.390441	0.404545	0.4458	0.078393	0.357725	0.267281	0.475379	0.443887	0.362275	0.151818
Os01g0506100	165	203	287	186	175	150	397	462	311	733	379	362	2.210352	2.305415	3.078273	2.83833	2.226181	2.522437	3.88174	4.231767	3.089085	5.793052	4.072299	3.932742
Os01g0507000	353	680	531	623	478	465	803	973	1110	867	787	709	6.524813	9.560073	6.60383	10.989117	8.191904	9.064193	10.751782	10.720202	13.712322	8.224538	9.904173	11.325177
Os01g0506200	695	894	1108	661	669	823	1856	1930	1847	1270	1314	1646	3.733255	5.356784	6.222818	4.927526	4.88496	5.243281	9.73304	8.617679	9.694437	5.530087	6.383049	9.253471
Os01g0507300	2906	5500	6560	5258	4411	4379	8562	10590	9686	6431	9129	7414	9.584755	13.743406	14.733582	16.268744	13.836441	15.195046	20.140532	20.810877	20.872402	10.05994	19.992853	19.969391
XLOC_015225	17	27	27	26	34	44	72	80	54	51	34	21	0.103761	0.127209	0.11678	0.154926	0.202664	0.290055	0.321901	0.299679	0.22093	0.153653	0.143103	0.105503
Os01g0507500	1609	3216	2960	2618	1406	1532	5248	5409	5043	3621	4069	4185	10.809246	16.373407	13.543052	16.50433	8.98175	10.828771	25.151636	21.655239	22.138195	11.541479	18.1548	22.966194
Os01g0507700	2954	6142	2781	1043	1007	1498	2161	2352	2616	5207	3375	2000	75.424843	118.772568	48.330597	24.964636	24.443377	40.208851	39.338604	35.754711	43.621925	63.033714	57.196949	41.678356
Os01g0508000	1161	2515	1378	982	3411	2625	261	318	126	86	474	263	4.139247	6.796603	3.387907	3.302682	11.532798	9.818114	0.647998	0.750396	0.286457	0.142102	1.137136	0.828422
Os01g0508500	46	46	16	12	58	28	10	42	46	46	18	16	1.892089	1.410677	0.448199	0.463165	2.244712	1.210801	0.266026	1.026312	1.21924	0.896165	0.486241	0.534857
Os01g0508300	45	99	31	55	77	107	194	254	251	54	137	207	1.134594	0.995393	0.406665	0.875535	1.086041	1.770609	2.298144	2.349057	2.178669	0.339768	1.757624	3.153382
Os01g0507900	6348	8336	13951	9156	7892	4288	7461	7225	7923	11729	8892	5254	34.186687	34.005985	51.149578	46.252411	40.41153	24.290188	28.65332	23.175585	27.871473	29.953852	31.790403	23.101015
Os01g0510100	6234	10176	10360	5194	6604	5932	6495	8989	9550	7295	9664	6346	36.432644	45.048462	41.215763	28.472403	36.698132	36.466351	27.066071	31.289614	36.45676	20.215919	37.491714	30.279842
Os01g0510500	513	788	701	599	525	623	1390	1525	1372	521	1184	1130	7.743779	9.014459	7.212561	8.483163	7.535996	9.900698	14.980512	13.729504	13.543005	3.734552	11.88169	13.942002
Os01g0510600	2250	2626	3614	1966	2233	1604	2255	1876	1932	1105	2404	1657	32.301212	28.579233	35.756012	25.792444	29.720182	22.821884	19.793743	14.371367	16.857038	8.10075	22.136742	17.713139
Os01g0511000	650	1041	919	186	280	251	351	975	773	518	189	256	13.515085	16.405582	13.01574	3.612718	5.539926	5.490629	5.203343	12.083369	10.497116	5.103376	2.607366	4.349918
Os01g0511100	264	329	637	437	506	226	806	1743	1329	3898	1019	687	2.756587	2.60456	4.536308	4.285688	5.029573	2.481319	6.012741	10.870513	9.083765	19.355343	7.078066	5.87142
Os01g0510701	26	27	28	45	29	36	79	61	91	59	59	49	1.107238	0.868438	0.81397	1.834773	1.196816	1.612542	2.443638	1.564125	2.58007	1.203281	1.694195	1.726323
Os01g0510800	3367	5523	4970	4827	4099	4234	9235	9886	9546	3338	8068	6677	13.551836	16.83898	13.617867	18.222841	15.685886	17.927195	26.507336	23.702932	25.101324	6.371889	21.560276	21.945274
Os01g0510901	40	37	22	11	27	25	41	48	27	37	4	33	0.218154	0.151563	0.082014	0.05645	0.140084	0.138526	0.158415	0.156469	0.095213	0.095527	0.014555	0.147618
Os01g0511200	1897	2073	2929	2047	1758	1403	2359	3436	3415	4067	3077	2318	18.677288	15.455564	19.631681	18.900196	16.452005	14.528004	16.556015	20.151199	21.962692	18.984741	20.112305	18.634615
Os01g0511300	944	1296	1763	1562	940	806	2204	2598	3094	991	2506	2028	8.254766	8.582693	10.49398	12.810722	7.813673	7.409962	13.746942	13.532665	17.679939	4.109882	14.548523	14.480223
Os01g0511600	2510	3358	2538	2014	1996	1838	1339	1632	1994	2612	1489	914	42.041336	39.450291	26.808811	25.831226	27.898102	30.49795	13.016838	15.202553	20.009214	19.181368	13.344739	9.29448
Os01g0511700	555	907	687	445	617	789	1072	1070	961	388	713	793	5.931465	6.081926	5.095875	4.1448	4.936805	8.317492	8.036147	6.477661	6.730316	1.667157	5.125914	7.091363
Os01g0512400	6	4	2	6	4	2	9	17	4	15	6	10	0.299115	0.120327	0.067873	0.27401	0.157995	0.059429	0.310435	0.490531	0.119617	0.345294	0.198342	0.403757
Os01g0512200	239	252	360	372	270	328	617	761	829	695	573	565	2.311293	1.850115	2.375982	3.382939	2.486743	3.342833	4.26487	4.396305	5.251162	3.197409	3.686027	4.475978
Os01g0512100	3168	4902	4848	4035	3844	3809	9609	10954	9999	5545	8579	7479	11.573604	13.566236	12.059482	13.827925	13.353962	14.638323	25.036055	23.840044	23.865593	9.607637	20.810616	22.311979
Os01g0513100	1149	2170	1492	909	1149	973	805	1337	1121	906	744	772	7.615007	11.208211	7.061818	12.355508	15.740389	15.997076	6.629442	8.582981	8.357278	2.929568	5.795964	7.330654
Os01g0513200	747	1161	1231	846	905	1258	2105	2492	2054	1567	2081	1926	3.647546	4.420675	4.372264	3.940417	4.262752	6.512815	7.651254	7.440622	6.74649	4.279199	7.03208	7.821148
Os01g0513500	94	371	403	336	386	210	519	752	740	1049	437	444	0.714005	1.060923	1.171997	1.182669	1.390277	1.032836	1.416253	1.704255	1.832476	2.196486	1.01904	1.431173
Os01g0513400	2685	3600	4291	3370	3597	2662	4797	6540	5535	14496	4250	4128	20.78265	21.106329	22.613821	24.465965	26.470819	21.671713	26.477816	30.152805	27.988194	53.215126	21.83847	26.090113
Os01g0513700	1467	2116	2853	2162	1548	1290	2326	2739	2892	2730	2854	2287	15.62118	17.132582	20.77935	21.72191	15.696639	14.458026	17.751219	17.354237	20.097799	13.912827	20.221642	19.927883
Os01g0513800	972	1222	1562	1136	847	588	1288	1563	1625	1502	1976	1346	14.123075	13.458459	15.463134	15.487902	11.705095	8.993367	13.346413	13.533744	15.435743	10.357497	19.070122	15.971338
Os01g0514000	2217	3971	4593	3385	1801	1546	6833	6374	7549	1697	6009	6873	19.118717	21.214108	27.305391	26.831461	13.139686	13.209583	41.644814	33.685238	42.722271	5.838976	34.327118	49.636223
Os01g0514450	10	3	17	11	9	10	9	13	21	6	5	4	0.30778	0.064994	0.384722	0.320272	0.255097	0.339927	0.201803	0.250006	0.454819	0.081857	0.10275	0.109253
Os01g0514600	26	21	16	16	61	44	14	38	24	72	39	38	0.119913	0.07266	0.048869	0.067484	0.272492	0.218734	0.04542	0.106315	0.073311	0.162325	0.120563	0.146837
Os01g0514700	75	101	69	54	70	79	142	141	128	160	56	40	0.746457	0.759503	0.463719	0.501265	0.662777	0.831221	1.00718	0.839127	0.834945	0.758855	0.370253	0.322319
Os01g0515300	149	135	98	98	102	144	67	114	63	40	210	70	1.201861	0.822893	0.535033	0.738601	0.781504	1.221336	0.380755	0.544988	0.330573	0.149767	1.120345	0.458949
Os01g0514300	2166	3084	4004	3382	2534	2766	7367	8315	7434	6457	6407	5677	6.71631	7.241371	8.451624	9.83427	7.467998	9.018711	16.286665	15.356379	15.056638	9.494275	13.186503	14.371526
Os01g0516600	358	428	637	599	392	338	617	785	725	1258	434	601	7.447565	7.795392	10.376407	11.949357	3.487625	2.828407	9.784903	10.539091	10.457341	14.392675	5.779833	10.854098
Os01g0516700	176	131	159	164	136	147	239	457	394	627	239	269	0.92617	0.523946	0.571004	0.809565	0.682125	0.816117	0.896779	1.436194	1.35687	1.569853	0.837492	1.158847
Os01g0518800	59	78	72	91	96	105	230	262	285	402	199	159	1.680746	1.675115	1.399016	2.434842	2.594391	3.14779	4.688084	4.454327	5.311679	5.442316	3.771567	3.690417
Os01g0518400	36	49	102	48	40	45	145	194	138	122	141	87	0.277941	0.284752	0.538075	0.347039	0.29362	0.361698	0.804843	0.899992	0.697425	0.447662	0.724356	0.548534
Os01g0518500	2951	3963	4670	3368	2928	2692	5759	6467	7039	1741	5242	4905	12.634132	12.73325	13.566363	13.557661	11.88319	12.18581	17.516077	16.457941	19.690651	3.405261	14.877752	17.045622
Os01g0519050	785	1133	972	1003	1221	1150	2480	3097	2664	2042	2068	2176	1.683285	2.157287	1.374494	1.937394	2.303922	2.355134	3.418796	3.547368	3.331802	5.144121	2.669167	3.440125
XLOC_004535	25	24	26	36	30	45	42	56	83	161	24	38	0.325753	0.238005	0.231737	0.437799	0.362597	0.618984	0.385477	0.430082	0.705581	0.999304	0.208132	0.406312
Os01g0519100	131	138	128	175	103	131	285	437	384	1447	258	352	3.120245	2.490169	2.079907	3.935864	2.338112	3.289944	4.867901	6.233346	6.013172	16.446089	4.099376	6.888663
XLOC_004537	34	24	19	26	28	27	52	91	93	226	34	77	0.304642	0.16148	0.115211	0.219197	0.239628	0.256123	0.331462	0.488201	0.545919	0.965986	0.199788	0.565277
Os01g0519400	577	820	837	815	690	539	1096	1172	1052	2955	1108	1040	13.779269	14.799446	14.313188	18.765705	17.307585	13.350483	18.527102	17.034718	16.744434	39.135952	17.939346	20.619022
Os01g0519700	90	166	228	145	168	115	261	265	278	171	229	248	3.697829	5.179492	6.395115	5.599009	6.585766	4.968815	7.674284	6.493786	7.471056	3.329775	6.249098	8.343227
Os01g0520800	81	72	112	131	165	140	174	212	190	166	115	131	2.215693	1.492632	2.086288	3.341687	4.272288	4.015521	3.392931	3.445969	3.390103	2.153774	2.085251	2.923373
Os01g0520600	1372	1793	1896	1485	1418	1108	3466	4511	2995	1631	3621	3290	4.71889	4.673347	4.439851	4.793167	4.63787	4.009958	8.503712	9.245703	6.731353	2.660407	8.272277	9.243106
Os01g0521200	241	347	403	479	267	382	831	1045	1026	1045	728	877	1.32219	1.458691	1.571251	2.480612	1.319043	2.221503	3.521639	3.617261	3.907479	2.668985	2.925407	4.127319
Os01g0521400	760	1261	1582	1189	867	759	2997	3471	2534	692	2566	2584	5.079899	6.389654	7.206918	7.458772	5.516646	5.337663	14.299508	13.832646	11.075963	2.193669	11.397075	14.117429
Os01g0523000	2	15	13	4	2	6	19	27	20	83	14	10	0.082301	0.450901	0.357812	0.122739	0.078249	0.259705	0.537725	0.658173	0.532746	1.614242	0.374424	0.311328
XLOC_015462	100	115	159	144	201	87	157	181	131	36	109	134	1.97443	1.725502	2.139093	2.663708	3.786943	1.810096	2.214247	2.129298	1.68388	0.332405	1.426926	2.164874
Os01g0521500	4063	6523	7236	6433	4619	3993	12290	15205	13423	16505	11116	10116	11.755355	14.294436	14.251537	17.455996	12.706803	12.15047	25.353769	26.202929	25.369032	22.644732	21.350702	23.895512
Os01g0521550	370	780	549	668	579	402	846	1342	1176	3162	899	795	1.101627	1.759614	1.11215	1.864599	1.639303	1.256971	1.794807	2.380458	2.287405	4.465351	1.776618	1.933177
Os01g0523401	431	120	80	143	262	162	85	162	129	33	28	80	34.636456	7.303841	4.352797	10.72711	19.990944	13.644553	4.847743	7.751986	6.759904	1.253376	1.461457	5.233751
Os01g0524400	154	163	324	436	531	406	198	226	331	737	479	150	2.926526	2.375805	4.241806	7.788679	9.652278	8.144233	2.694564	2.568129	4.10419	6.661819	6.075099	2.350675
Os01g0524500	1759	3273	2569	2457	976	1190	4235	5491	5491	11398	3710	3043	37.455246	52.801838	37.254501	49.09631	19.769419	26.656935	64.326485	69.671547	76.406479	115.129837	52.457664	52.926617
Os01g0525100	43	19	32	34	56	47	82	133	89	453	100	91	1.648713	0.523987	0.823001	1.214786	2.041541	1.879419	2.241588	3.041112	2.207971	8.235023	2.533626	2.847008
Os01g0524700	4841	5155	8311	4459	6663	3581	5428	5852	5900	5023	6516	4824	13.136406	10.5939	15.35238	11.347947	17.191345	10.221677	10.501284	9.458862	10.457803	6.463462	11.737236	10.686063
Os01g0526100	885	1264	1551	1177	856	973	1907	2661	2584	7188	2080	1933	6.999011	7.568868	8.346821	8.727011	6.436427	8.091665	10.753922	12.534884	13.344375	26.956728	10.917969	12.481485
Os01g0526200	537	613	694	627	889	738	1164	1720	1272	1363	1193	1140	4.412172	3.814489	3.884454	4.834241	6.944835	6.376852	6.821056	8.422378	6.829127	5.313003	6.511154	7.648845
Os01g0527400	3954	6264	6109	6510	5524	4336	13119	17811	16092	19748	11786	11926	7.673081	9.207215	8.069923	11.848523	10.190637	8.850256	18.152971	20.587126	20.398161	18.172604	15.182489	18.894295
Os01g0527600	1042	1583	1974	1467	849	803	2149	2675	2726	6362	2188	1986	6.133517	7.060053	7.912818	8.102529	4.752772	4.971539	9.023149	9.379856	10.484025	17.764351	8.550846	9.547264
Os01g0527700	1674	2240	3501	2025	1696	1927	3739	4843	5163	4800	3965	3441	6.818473	6.91816	9.712851	7.7542	6.580143	8.275319	10.884609	11.776128	13.768805	9.288384	10.745318	11.468791
Os01g0528000	74	86	88	81	61	66	156	203	207	347	132	139	2.483866	2.195925	2.030885	2.56164	1.94797	2.344115	3.766692	4.098951	4.588305	5.580439	2.972034	3.83108
Os01g0528300	21	24	25	17	9	17	137	209	420	340	91	242	0.046174	0.070988	0.141294	0.034763	0.017619	0.038985	0.504721	0.277461	0.698223	0.359286	0.316013	0.470693
Os01g0530100	11	11	16	20	9	6	20	37	19	126	14	19	0.394886	0.30019	0.391595	0.675129	0.30548	0.196804	0.514427	0.794128	0.4477	2.153148	0.33366	0.549373
Os01g0530300	44	18	133	150	67	36	333	431	457	149	346	292	0.600214	0.181028	1.250854	1.942751	0.876739	0.520436	3.288601	3.553958	4.126638	0.97503	3.177752	3.298841
Os01g0528800	3369	4411	5720	3552	5238	2408	4771	6905	5627	11388	6592	4153	41.250813	41.649784	50.882866	45.497517	64.07238	32.346943	43.94239	51.344158	48.998974	76.218208	58.755917	44.2579
Os01g0530366	353	489	390	290	317	256	557	833	685	514	939	578	15.961886	17.040974	12.110358	10.818674	11.496795	9.345758	12.236178	16.667753	15.645229	12.443736	24.706141	14.3737
Os01g0530400	861	993	1412	720	759	577	881	1067	963	196	1282	828	11.48585	10.167035	12.377852	8.578188	8.703925	6.912612	7.263503	7.574184	7.723745	1.072497	10.685865	8.545358
Os01g0530500	43	77	187	166	118	97	209	244	363	324	150	200	0.691389	0.945255	2.070248	2.533229	1.828593	1.658466	2.431603	2.371425	3.875255	2.504996	1.622648	2.668842
Os01g0531000	411	684	772	627	545	533	1286	1126	1304	875	1002	1102	3.083582	3.886256	3.94157	4.412829	3.886615	4.207004	6.880404	5.031761	6.3917	3.113845	4.989675	6.746944
Os01g0531200	1510	1970	2313	1763	1779	1440	3157	4398	3686	2683	3266	2996	6.441802	6.36611	6.718912	7.056053	7.216608	6.462196	9.605578	11.177444	10.272585	5.427386	9.250368	10.434958
XLOC_004702	38	16	6	8	22	6	13	16	32	18	26	4	1.320904	0.420564	0.138324	0.261381	0.722662	0.219842	0.317919	0.328645	0.727654	0.29644	0.600606	0.113759
Os01g0531500	2238	3695	3394	1716	1802	1127	1758	2081	2876	3073	3189	1663	17.958597	22.448818	18.546972	12.900537	13.749213	9.521569	10.050887	9.943698	15.048654	11.70491	16.978327	10.887201
Os01g0532300	305	369	793	865	171	157	471	368	220	267	355	246	7.595608	6.963044	13.463076	20.234898	4.050367	4.109586	8.383652	5.468817	3.5834	3.151993	5.868146	5.001005
Os01g0532200	2087	2890	3107	2411	2859	2304	5190	6080	5393	4909	4877	4254	8.806267	9.230559	8.920569	9.540274	11.470314	10.22938	15.618985	15.278763	14.878179	9.823669	13.658136	14.65772
Os01g0532800	112	160	195	142	158	122	255	321	238	95	206	228	0.766275	0.831369	0.908966	0.909392	1.025306	0.87734	1.248077	1.309814	1.066544	0.308502	0.935941	1.276147
Os01g0532600	36	57	43	34	70	26	89	66	83	25	173	103	0.609095	0.740783	0.498811	0.535717	1.128589	0.457132	1.078279	0.666838	0.928559	0.1998	1.962157	1.437521
Os01g0532700	235	265	311	180	199	138	1146	1162	1207	796	818	964	2.341759	2.000391	2.108077	1.680602	1.880962	1.437901	8.148532	6.899559	7.859546	3.764187	5.416732	7.849918
Os01g0533000	70	253	104	115	243	100	379	437	678	404	404	350	0.261616	0.71841	0.264517	0.404745	0.868484	0.395324	1.016041	0.977843	1.665699	0.720555	1.007145	1.072552
Os01g0533100	132	246	214	208	293	102	416	417	925	613	383	424	0.53486	0.759076	0.592277	0.793246	1.135568	0.437462	1.208248	1.011595	2.464182	1.186096	1.036833	1.410191
Os01g0533500	254	280	221	200	203	226	523	562	594	203	380	427	2.916603	2.435892	1.728795	2.157661	2.217825	2.732282	4.286778	3.84743	4.464156	1.102427	2.895459	4.009722
Os01g0533800	293	572	535	496	292	466	1229	1038	1178	142	843	825	1.100595	1.62847	1.368641	1.748037	1.043497	1.841772	3.2939	2.324002	2.893419	0.253119	2.103694	2.530965
XLOC_004772	175	161	150	116	108	158	229	289	385	483	158	206	1.998224	1.385637	1.165156	1.252404	1.180771	1.892931	1.878145	1.958175	2.879612	2.621519	1.200564	1.928196
Os01g0534700	65	123	129	142	133	103	89	160	183	58	173	135	0.553099	0.736732	0.576514	0.772617	1.207117	0.654943	0.426225	0.674269	0.821962	0.181729	0.921708	0.970891
Os01g0534800	809	1530	1581	1015	1132	838	1656	2350	2051	3608	2052	1489	8.342056	11.934778	11.092499	9.806958	11.145806	9.092757	12.182525	14.392481	13.781255	18.051298	14.012197	12.516458
Os01g0534900	1558	3533	4097	1846	2338	2772	2192	3682	5632	1125	3164	2131	4.330688	7.439144	7.752139	4.811818	6.177941	8.103865	4.345001	6.096231	10.226068	1.483005	5.838398	4.837011
Os01g0535400	350	626	736	735	480	445	1188	1809	1637	997	1059	1294	2.612069	3.536271	3.738829	5.149659	3.406501	3.491559	6.32388	8.044799	7.984344	3.529683	5.247439	7.889748
Os01g0535650	3	3	3	12	7	3	8	11	5	7	12	11	0.057269	0.033625	0.038985	0.225027	0.123304	0.054281	0.103407	0.12422	0.056112	0.063558	0.155365	0.17758
Os01g0536400	122	212	135	113	128	161	423	698	532	2153	246	494	1.188414	1.568779	0.89781	1.036972	1.19121	1.654564	2.953327	4.076549	3.409394	10.014099	1.597137	3.955401
Os01g0536433	15	13	11	18	11	10	48	68	34	190	8	37	0.498032	0.317986	0.241849	0.564971	0.347219	0.353971	1.150862	1.358482	0.732566	3.035178	0.169727	0.994228
Os01g0535900	706	733	1026	967	961	779	1413	1461	1449	526	894	1045	8.786942	7.012436	8.67284	11.363853	11.32883	10.169984	18.940361	16.547585	17.920656	3.043631	7.403372	15.656969
Os01g0536000	1752	2413	2501	1898	1856	1767	5416	5288	4102	1402	5798	4345	6.394778	6.673027	6.215567	6.500219	6.441638	6.786471	14.098821	11.500896	9.781865	2.426887	14.053329	12.953205
XLOC_004796	6	7	5	10	2	6	43	45	47	153	10	26	0.10222	0.078285	0.050157	0.159973	0.032432	0.10764	0.522599	0.4568	0.522569	1.235668	0.113145	0.361765
Os01g0537250	606	794	735	801	562	563	1663	1123	1029	4171	1409	1302	15.471077	15.361382	12.783585	19.193682	13.630712	15.123487	30.295753	17.083044	17.170418	50.534615	23.888931	27.163855
Os01g0538000	1766	2199	2734	2450	2085	1879	4395	4378	4307	3914	3502	4160	20.313532	18.492788	20.60561	25.353262	22.656975	21.383333	34.192406	29.133221	31.332893	21.356312	26.151293	36.960739
Os01g0539900	268	377	484	430	313	379	683	930	757	502	636	590	2.446142	2.534359	2.761319	3.542852	2.872506	3.334418	4.711597	4.964949	4.438553	2.214277	3.715987	4.206778
Os01g0539400	2376	3159	3032	2428	3012	2389	4169	4193	4565	7107	3030	3146	32.708523	33.589798	30.617889	34.257278	45.258892	34.670509	41.485462	36.239155	45.197582	57.516853	27.853792	36.688599
Os01g0541600	360	713	910	965	483	519	1698	1845	1610	1162	1159	1004	3.581719	5.372595	6.163396	9.000201	4.56336	5.423658	12.041718	10.930472	10.46174	5.479566	7.653761	8.15172
Os01g0541800	77	228	113	303	264	244	6	76	82	4	38	4	1.019021	2.30207	1.021566	3.792902	3.348387	3.434816	0.05701	0.600174	0.708997	0.023796	0.329464	0.038922
Os01g0540800	2804	3161	2942	3161	3303	3647	7503	9603	9541	9071	5945	7175	10.697052	9.382023	7.688839	11.703066	12.182919	15.054852	20.511889	21.779598	24.172016	22.182468	14.995498	22.149664
Os01g0541000	541	767	644	786	807	923	1670	1938	1648	189	1012	1250	4.741988	5.092263	3.842322	6.464357	6.726818	8.510119	10.447349	10.125737	9.442231	0.785646	5.888876	8.953447
Os01g0541900	2571	3076	4294	3292	3466	3389	5001	6013	5507	5429	5115	4342	10.957425	9.927541	12.456617	13.156802	14.045078	15.188895	15.197113	15.263095	15.32924	10.971382	14.471415	15.106727
Os01g0542000	536	585	837	726	696	542	678	1154	1341	3959	829	636	17.205627	14.216869	18.29566	21.83814	21.249313	18.294207	15.50188	22.059698	28.116108	60.270767	17.662954	16.664677
Os01g0542100	280	266	214	288	255	270	347	537	419	31	309	352	2.025844	1.458121	1.05193	1.950697	1.750957	2.050012	1.788691	2.314695	1.978664	0.10405	1.482573	2.074813
Os01g0543100	20	13	7	25	7	15	117	226	252	130	71	71	0.131172	0.066235	0.029764	0.154891	0.041433	0.106568	0.564154	0.90929	1.11233	0.414461	0.316895	0.390472
Os01g0543000	93	168	136	106	64	95	349	134	381	201	488	344	1.015049	1.349043	1.017912	1.072172	0.841742	1.146132	2.489134	0.812605	2.820792	1.486858	3.222993	2.953108
Os01g0542700	36	120	101	130	61	97	1801	1861	999	3806	1488	968	1.276862	3.267559	2.47075	4.357137	2.073533	3.105465	37.270187	33.174068	20.176493	57.632748	20.792952	28.313597
Os01g0543400	25	93	99	78	20	50	406	791	235	842	386	347	0.077628	0.199393	0.177686	0.257507	0.049925	0.166212	1.450464	1.343228	0.82389	1.10328	0.723163	0.827456
Os01g0544700	314	602	386	376	335	311	730	943	703	224	955	948	3.667687	4.795834	3.065198	3.688918	3.790182	3.673279	6.075415	6.010469	4.848825	1.501574	6.520181	9.13549
Os01g0545900	62	44	67	53	64	61	59	74	56	162	84	57	0.928137	0.500546	0.681251	0.751727	0.919945	0.9699	0.636109	0.66666	0.553417	1.161211	0.843042	0.703661
Os01g0546400	19	108	36	12	14	16	133	112	205	34	241	156	0.204781	0.922175	0.272396	0.119887	0.140661	0.18309	1.072351	0.75078	1.512965	0.182395	1.807333	1.437144
Os01g0543600	8	13	83	242	24	12	14305	8464	6327	2819	8529	8525	0.091173	0.112665	0.64186	2.599056	0.260999	0.144574	116.864578	57.761818	47.351887	15.316346	64.87101	79.744774
Os01g0544200	72	351	144	162	46	58	541	556	727	193	384	450	0.782774	4.359252	1.600411	2.497555	0.708394	0.949427	6.046021	5.256147	7.687078	1.397106	4.121308	5.781532
Os01g0546500	112	122	247	144	152	125	213	330	289	814	268	223	2.785543	2.306623	4.211002	3.372551	3.606327	3.287681	3.788502	4.919436	4.715195	9.665924	4.447942	4.551837
Os01g0546700	66	99	66	65	86	82	112	168	121	148	93	146	1.117242	1.263942	0.757926	1.023291	1.38684	1.452005	1.351349	1.696262	1.336818	1.188711	1.038553	2.022639
Os01g0546800	168	382	361	362	253	257	532	780	791	1503	479	477	3.454839	5.943795	5.052229	6.990449	4.94027	5.553353	7.809138	9.563854	10.636724	14.667115	6.5404	8.011539
Os01g0546900	378	608	527	495	488	465	1279	1366	1144	556	1020	1006	3.122642	3.80583	2.963046	3.83574	3.831007	4.04196	7.543165	6.727612	6.176731	2.177498	5.598534	6.793756
Os01g0547000	432	806	728	1152	762	1110	2129	2670	2185	1555	1665	1775	1.915983	2.711702	2.200148	4.799813	3.218211	5.185479	6.745225	7.068748	6.342558	3.27647	4.911699	6.440026
Os01g0547200	2128	3013	2568	2396	2053	2324	3971	5187	5214	2808	3546	3288	5.038236	5.401874	4.138646	5.319446	4.619798	5.787323	6.703587	7.313525	8.06351	3.152282	5.572796	6.355309
XLOC_005022	21	22	30	33	11	35	103	109	69	120	60	86	0.263017	0.213356	0.257136	0.390298	0.129842	0.461413	0.940342	0.825711	0.574734	0.727838	0.508291	0.893063
Os01g0547500	62	109	114	115	107	120	157	224	239	86	189	162	0.558887	0.878008	0.697683	1.109014	1.14343	1.101807	0.990387	1.286299	1.517255	0.379915	1.292046	1.297986
Os01g0548600	24	43	24	21	23	28	31	98	37	9	31	33	0.426737	0.579014	0.283471	0.341731	0.383005	0.5271	0.389237	1.050095	0.429387	0.069244	0.371109	0.474501
Os01g0548750	5	28	28	34	43	10	29	35	34	115	22	15	0.139587	0.68068	0.61719	1.039165	1.358337	0.328143	0.683432	0.680304	0.719242	1.81102	0.478021	0.403215
XLOC_005047	2423	1127	720	895	905	700	421	811	794	242	493	616	35.04562	12.341245	7.082831	12.134032	12.436458	10.644825	4.334155	6.981142	7.495803	1.657722	4.731949	7.270942
Os01g0549200	1990	2844	3349	2127	2816	1958	5193	5815	4893	4353	6641	4297	7.993798	9.074825	9.272288	8.341673	10.894605	8.657959	15.195365	14.324261	13.283296	7.539562	18.35166	14.659554
Os01g0549400	1352	2073	2313	2059	1682	1585	4176	5072	4933	6397	4259	3757	9.275161	10.725266	10.712122	13.204361	10.938862	11.397672	20.286888	20.591038	21.921991	20.567818	19.318939	20.948975
Os01g0549500	606	774	1017	816	612	704	1941	2181	2278	1663	1776	1803	5.008862	4.827737	5.707221	6.309318	4.801068	6.117925	11.365345	10.611634	12.300622	6.547708	9.672532	12.063374
Os01g0549700	3786	4429	5352	4080	3884	3051	6231	8245	6917	5970	7576	5034	25.403152	20.716127	22.576334	24.998566	28.334419	21.779005	28.882212	33.197517	30.514133	14.313169	32.020798	27.222914
XLOC_015904	17	18	15	12	15	5	15	16	17	47	13	9	0.614951	0.491525	0.360527	0.373753	0.512025	0.182819	0.361471	0.344022	0.398692	0.803364	0.311569	0.260776
Os01g0550000	3969	5407	6277	4926	3658	3226	8077	9789	7731	5357	8659	6839	31.655834	31.985954	32.656612	35.772713	27.232153	26.534533	46.235401	46.406307	40.088985	18.82402	44.812531	45.181328
Os01g0550100	3470	5752	5961	3386	2963	2702	5241	7401	6240	3024	7510	4522	13.285625	16.680168	15.536864	12.157244	10.784639	10.882195	14.308733	16.87812	15.606098	5.490162	19.088768	14.133959
Os01g0550600	9	52	26	11	20	39	57	65	44	89	24	20	0.104351	0.473696	0.215077	0.118127	0.22513	0.498082	0.491733	0.468634	0.344294	0.509801	0.193949	0.193464
Os01g0550200	454	623	873	748	592	575	816	1088	1087	1549	1019	756	3.899711	4.049775	5.104546	6.026982	4.833831	5.191038	4.998097	5.563984	6.100154	6.311303	5.807346	5.29898
Os01g0550300	22558	29785	35434	22574	24597	14848	30176	46102	41990	41474	47158	27712	244.038437	244.080109	260.978943	229.05484	253.016556	168.954926	232.788513	297.078156	296.792084	212.764465	338.697479	244.791443
XLOC_015943	3	12	21	14	7	23	22	40	16	136	13	7	0.026214	0.099076	0.154704	0.138079	0.069837	0.267367	0.169796	0.265948	0.115114	0.722334	0.09709	0.060562
Os01g0551400	87	100	107	77	105	88	110	170	219	129	151	127	2.162265	2.243121	1.832652	1.955764	2.221763	2.018489	1.664951	1.912834	3.426066	1.886614	1.696929	2.290131
Os01g0551000	2041	2801	3159	1138	3041	2146	2048	4724	2944	19064	3075	1995	30.721155	31.937391	32.363647	16.063255	43.519855	33.981266	21.977798	42.355839	28.943434	136.09024	30.720886	24.513783
Os01g0551100	837	1303	2359	3405	1073	667	8314	7349	9601	17894	5643	6126	4.667091	5.501332	8.952971	17.80982	5.685802	3.908998	33.057793	24.408602	34.972446	47.31823	20.888004	27.890631
Os01g0551900	1080	1104	1417	1186	1099	975	2515	3018	2552	880	2146	2438	7.260661	5.61916	6.475436	7.474635	7.019823	6.885839	12.043557	12.074019	11.203794	2.799076	9.576583	13.366658
Os01g0552000	726	932	1325	979	897	898	2560	2704	2546	881	2256	2478	4.559433	4.437007	5.667317	5.770628	5.356373	5.933905	11.475772	10.124662	10.45509	2.623471	9.412031	12.716364
Os01g0552050	33	32	37	46	33	18	73	68	126	192	47	62	0.378584	0.284987	0.290482	0.50284	0.363467	0.211821	0.611881	0.471901	0.96858	1.073042	0.361593	0.593955
Os01g0552500	219	316	248	295	282	276	556	616	697	697	545	589	2.799593	3.576615	2.319422	4.11377	3.544818	3.814741	6.012835	5.116601	6.914051	6.206751	5.435473	6.924229
Os01g0552300	10714	10959	16097	10038	10474	10406	14152	15665	13980	23768	20683	11059	86.350174	66.899811	88.317528	75.87886	80.261269	88.215828	81.325333	75.200706	73.596092	90.835678	110.659302	72.76638
Os01g0552850	20	18	20	25	8	21	28	51	44	70	25	27	0.294938	0.204697	0.204165	0.348889	0.114356	0.328129	0.299875	0.468538	0.43913	0.512101	0.252839	0.329432
Os01g0553200	166	330	298	188	309	330	829	865	854	877	846	642	3.033674	2.848793	2.718398	2.977318	3.839528	4.659929	7.558426	6.348802	6.936875	4.491672	4.780321	6.298486
Os01g0553400	522	739	752	601	383	618	1272	1592	1308	379	942	1166	3.637589	3.904801	3.568893	3.932699	2.540106	4.530342	6.32692	6.617755	5.961524	1.251382	4.364218	6.643826
XLOC_005147	92	93	108	187	287	407	212	136	104	39	49	81	0.810736	0.673882	0.751104	1.351347	1.318917	2.210309	1.066376	0.627285	0.63025	0.23706	0.276004	0.473007
XLOC_005160	46	40	6	16	53	156	4	14	2	7	4	6	0.320797	0.211338	0.028534	0.098419	0.350881	1.142654	0.019925	0.058088	0.009126	0.021731	0.01855	0.034184
Os01g0553600	703	994	951	921	770	820	1530	1575	1976	2137	1265	1176	9.45186	9.904127	9.196909	9.63524	9.893898	10.600845	15.180169	11.729332	15.1984	13.009352	10.570616	11.575798
Os01g0555800	136	213	190	93	141	44	46	88	111	55	63	47	4.295622	5.098751	4.077876	2.745172	4.221264	1.43471	1.02096	1.643231	2.282912	0.815146	1.311629	1.192046
Os01g0555200	126	189	212	220	155	117	1296	968	1174	336	1215	1284	1.29459	1.473008	1.489094	2.129635	1.514582	1.269387	9.552577	5.959691	7.925341	1.64363	8.338272	10.84284
Os01g0555300	593	931	978	807	535	631	1499	1739	1774	2249	1538	1298	14.355163	18.348261	17.47249	18.889891	12.049979	14.239557	21.546532	21.418062	23.985598	12.426468	23.041893	20.933748
Os01g0556400	6605	10145	11317	10356	8757	8282	14437	18019	17946	31627	12719	11738	44.61853	51.915638	52.048443	65.621246	56.250404	58.856873	69.54422	72.509727	79.195381	101.322502	57.041302	64.74662
Os01g0556201	514	875	999	924	799	790	1159	1289	1325	2260	920	1060	4.029911	5.192954	5.330484	6.796446	5.953387	6.514835	6.480938	6.021714	6.785528	8.403089	4.788868	6.784583
Os01g0556800	5	20	72	15	46	33	94	156	119	272	77	101	0.028962	0.089401	0.29801	0.083725	0.265897	0.208077	0.411685	0.567712	0.476875	0.790312	0.310969	0.503954
XLOC_016043	5	4	5	6	6	6	19	18	16	6	23	17	0.11145	0.058545	0.075848	0.125457	0.129752	0.129551	0.297782	0.235337	0.237133	0.063274	0.339624	0.308698
XLOC_016044	24	27	28	33	23	24	72	66	62	15	66	52	0.680855	0.584437	0.554211	0.904133	0.630469	0.727345	1.49928	1.160583	1.183491	0.204039	1.290968	1.232534
Os01g0556650	249	443	260	378	159	444	1121	696	504	2844	937	702	4.514582	5.877918	3.066891	6.171756	2.662277	8.375004	14.089685	7.358487	5.700196	24.732088	10.953599	10.123051
Os01g0556700	507	863	585	536	198	706	1977	1210	899	2178	2393	1503	16.050461	20.693666	12.599117	15.897922	5.960261	23.496363	44.634804	22.821581	18.598303	32.702454	50.318832	38.867973
Os01g0557100	511	688	639	463	547	418	617	1073	707	4626	1093	716	12.932825	13.183294	11.004021	10.9953	13.151091	11.122046	11.129443	16.17251	11.68213	55.541393	18.3575	14.801041
Os01g0557200	7	25	26	7	7	11	42	65	81	164	10	32	0.206962	0.580416	0.552192	0.197867	0.209059	0.363764	0.934659	1.22977	1.68224	2.478316	0.204752	0.82711
Os01g0558100	70	62	164	77	343	113	232	1441	231	9297	458	223	2.174344	1.448779	3.466618	2.250655	10.177616	3.692335	5.156793	26.782595	4.693	137.636688	9.492196	5.667366
Os01g0557400	45	96	116	117	66	101	321	262	463	578	176	265	0.800906	1.316846	1.430331	1.980423	1.130794	1.912101	4.139858	2.825228	5.482371	4.965331	2.114965	3.909717
Os01g0557550	195	209	193	195	40	131	518	656	672	1282	521	984	1.038881	0.843202	1.256774	1.094841	0.339214	0.732774	2.104855	3.328493	4.434237	4.78258	3.082184	5.847363
Os01g0557500	3217	3114	6382	7112	4988	4713	27932	31973	24353	38722	26300	20102	18.730167	13.730479	25.292011	38.839134	27.609743	28.858793	115.956375	110.877701	92.615891	106.905327	101.64949	95.553452
Os01g0558200	1832	2857	2934	2581	2714	2379	6402	7148	6430	9010	4495	4895	9.592045	11.330246	10.457724	12.676599	13.514947	13.103261	23.906357	22.298283	21.997622	22.377426	15.627144	20.9312
Os01g0558300	2119	2219	3230	1438	1788	1781	2181	2693	2732	4057	3478	1826	18.873558	14.970982	19.589615	12.010896	15.140879	16.683792	13.852592	14.288401	15.898631	17.138845	20.571587	13.282366
XLOC_016072	22	6	30	13	31	15	27	44	36	92	27	18	0.43861	0.087963	0.406291	0.236534	0.590842	0.311787	0.381348	0.523127	0.462919	0.866663	0.349273	0.29394
Os01g0558700	56	49	68	34	63	35	25	142	90	126	15	69	2.548126	1.682609	2.132546	1.432923	2.734426	1.666936	0.807621	3.883435	2.694575	2.749633	0.45383	2.578188
Os01g0558800	2537	2615	4469	2553	4183	2003	2630	3000	2837	2185	4001	2273	19.238184	15.018561	23.069565	18.15531	30.159004	15.969597	14.21571	13.550248	14.0531	7.856476	20.14127	14.072604
Os01g0558500	1464	1992	2095	1814	1512	1426	3384	4137	4063	2031	3799	3000	13.56281	14.078234	13.2953	16.017998	13.436157	13.871699	22.72612	23.022133	24.757599	7.03748	23.790083	22.971376
Os01g0558600	2803	5726	6431	3263	4924	3083	5106	7361	6494	5205	6739	4637	43.993469	68.057655	68.597618	48.399078	72.287102	49.969002	56.896324	69.126213	65.336952	37.676636	71.726913	59.16758
Os01g0558850	988	1496	1596	1454	1408	1048	1810	2321	2300	4327	1823	1751	8.117317	9.30588	8.922074	11.201791	10.997909	9.051306	10.601337	11.356598	12.340675	16.857214	9.941304	11.742015
Os01g0558900	418	497	474	608	574	599	829	995	764	253	745	589	17.923267	16.290602	14.009634	23.995726	23.108627	26.88797	25.053858	24.677507	20.91725	5.401722	21.202311	20.191019
Os01g0559000	162	196	277	227	190	205	323	496	428	133	279	432	1.706593	1.813367	2.145944	2.578739	2.715771	2.385324	3.116429	3.555107	3.65508	0.939126	2.183855	3.435376
Os01g0559200	237	351	358	314	386	385	815	842	859	1733	805	624	2.804214	3.153734	2.887122	3.489992	4.345292	4.79458	6.892253	5.944559	6.651356	9.750161	6.339669	6.04439
Os01g0559100	1574	1916	2299	1326	1335	1424	1955	2396	2478	2218	2521	2037	12.538276	11.536611	12.478147	9.918276	10.12061	11.958705	11.111625	11.366692	12.900091	8.312803	13.330968	13.25628
Os01g0559150	37	33	32	26	34	19	27	42	29	84	40	32	0.3167	0.212822	0.186172	0.205462	0.27543	0.165467	0.161758	0.213311	0.162403	0.339534	0.22592	0.2227
Os01g0559300	321	604	567	405	321	330	1052	1352	1305	2422	883	907	5.867443	8.510055	6.87006	6.737934	5.349409	5.95119	13.589312	14.945888	15.720565	20.43791	10.366423	12.276908
XLOC_005233	1	3	9	6	21	10	23	49	9	74	12	18	0.006388	0.019662	0.053209	0.054107	0.183278	0.097016	0.151802	0.278173	0.05194	0.336806	0.071748	0.134984
Os01g0559500	3704	4537	5987	4611	3967	3318	5406	5574	5441	4883	6471	4360	19.571686	18.160501	21.536802	22.856087	19.933628	18.44503	20.36998	17.545305	18.782671	12.235925	22.701881	18.810408
Os01g0559750	770	1317	819	1054	1145	1385	195	602	429	1412	656	337	38.44627	49.805702	27.832806	49.338989	54.334862	72.714241	6.940245	17.902409	13.966477	33.410458	21.72761	13.730197
Os01g0559825	52	89	47	70	45	22	47	98	138	444	76	78	3.661876	4.746247	2.246143	4.600695	2.962702	1.590463	2.350899	4.083494	6.34321	14.850055	3.530269	4.460638
Os01g0560000	2000	3961	4803	4062	3082	2561	5249	7605	8199	12657	5085	4835	12.459584	18.687767	20.36845	23.730038	18.285326	16.782227	23.304127	28.221676	33.343346	37.498871	21.023994	24.592731
Os01g0560200	717	1560	1440	1056	598	602	1269	1906	1872	1750	1795	1269	6.937733	11.446483	9.494246	9.592978	5.507959	6.128919	8.762778	10.995345	11.845303	8.038153	11.538005	10.030339
Os01g0562600	26	52	38	42	36	26	117	232	165	272	121	140	0.552274	0.841585	0.545233	0.828466	0.723269	0.585114	1.773303	2.947425	2.30229	2.752974	1.71641	2.443995
Os01g0561500	34	57	46	28	53	52	52	60	83	69	41	59	0.337975	0.435436	0.313597	0.267231	0.513395	0.548855	0.374834	0.360313	0.551019	0.330245	0.271119	0.485159
XLOC_005275	23	12	7	3	9	36	34	12	38	99	13	20	0.263274	0.102371	0.052296	0.031693	0.089743	0.434923	0.27158	0.077818	0.28108	0.538029	0.098095	0.184154
Os01g0559600	15002	41828	27991	30158	16221	21991	96153	84533	90312	124239	63647	66344	136.144638	269.758026	153.379776	221.787918	124.104973	186.763046	510.697876	380.822113	455.050781	397.540436	337.476624	411.58902
Os01g0563700	8	10	8	3	2	3	28	16	5	35	8	12	0.050768	0.048002	0.03456	0.017857	0.012067	0.020025	0.126696	0.060401	0.020671	0.105322	0.033701	0.062139
Os01g0563500	155	235	188	225	127	148	383	441	568	340	350	302	2.728044	4.475952	3.190438	4.002459	2.814365	2.946542	6.207765	6.118533	8.743302	2.832473	5.452894	5.813963
Os01g0563000	37476	94575	67363	46988	45619	56982	34049	61675	82476	21115	35546	39531	92.113609	171.570389	108.241096	104.107018	100.657814	140.136124	55.579849	84.328583	124.657845	19.96278	52.492508	74.562386
Os01g0564300	4548	7011	20981	8930	8397	5375	24981	43851	72771	27128	48112	35818	5.688782	6.642447	17.866255	10.477063	9.986845	7.071868	22.281118	32.671658	59.460621	16.091387	39.952473	36.580757
Os01g0564400	178	245	329	259	243	259	354	528	427	299	305	328	2.255938	2.399064	2.493497	2.900642	2.890877	3.226068	3.018946	3.675183	3.155803	1.827717	2.477622	2.83675
Os01g0565600	1350	1512	1807	1484	1260	1011	1603	2108	2262	2876	2639	1390	15.835499	13.388642	14.33366	16.336248	14.054243	12.492825	13.330317	14.658597	17.280533	15.980812	20.468756	13.273696
Os01g0565900	265	587	592	487	382	483	301	647	618	268	418	349	7.430871	11.553507	11.617058	14.606795	9.350851	22.392971	9.55655	18.585184	18.244442	3.829252	8.058363	12.090864
Os01g0566200	8	4	6	4	10	13	18	22	18	51	20	8	0.294031	0.121828	0.163964	0.139027	0.361765	0.540883	0.504886	0.527791	0.469012	0.960702	0.519252	0.262638
XLOC_005336	10	4	28	14	10	25	38	49	8	62	58	34	0.259693	0.078679	0.494636	0.341012	0.243947	0.667419	0.696352	0.757408	0.135704	0.763242	0.999534	0.720028
Os01g0566800	30	128	21	175	6	72	42	77	192	18	6	53	0.633814	2.101994	0.301	3.554175	0.123687	1.624996	0.644353	0.987393	2.713622	0.183073	0.07925	0.937468
Os01g0566100	939	1868	1704	2358	1370	1377	1377	1403	1584	655	622	689	9.136683	13.73022	11.09848	22.251358	13.261651	14.439718	9.586951	8.162369	10.310953	4.041796	4.222142	5.362197
Os01g0567400	68	100	102	63	90	56	111	169	171	272	92	131	4.447032	4.958462	4.519463	3.825231	5.567022	3.799831	5.176836	6.589845	7.298777	8.465582	3.994514	7.02385
Os01g0566900	7123	13106	16006	14086	8423	8200	29345	28555	32299	18914	24762	24978	41.816174	58.277077	63.962963	77.558098	47.012337	50.635231	122.833206	99.846092	123.856674	52.650246	96.499199	119.717262
Os01g0570500	4128	6191	6275	5425	3871	4101	9796	10433	9647	3868	8582	7883	48.315876	54.557018	49.381382	61.939129	43.191727	49.211533	82.420082	74.79277	74.489182	19.510685	67.329582	74.610741
Os01g0570700	1241	2213	2051	1313	791	832	2104	2045	2490	772	2205	1691	34.461388	46.538197	38.773304	34.181232	20.863876	24.279936	41.65276	33.819984	45.158794	10.161157	40.636948	38.332867
Os01g0570800	8274	15258	21530	3274	13826	10350	3399	5871	4240	3970	2320	2532	94.302849	131.978867	169.305023	35.225639	152.366211	125.340218	27.480654	40.015064	31.353514	21.660681	17.421127	23.562923
Os01g0571000	273	457	430	187	611	375	94	435	312	346	286	221	3.271187	3.711884	3.369338	2.176803	7.268602	5.014474	0.778776	3.056998	2.461397	2.026165	2.342845	2.261607
Os01g0571100	15	13	41	22	8	3	13	7	329	38	5	23	0.234903	0.147876	0.442423	0.321513	0.121291	0.041642	0.1486	0.067317	3.486496	0.287503	0.04636	0.300086
Os01g0571166	585	1096	696	407	389	512	599	628	485	328	937	500	9.772496	12.852982	6.921924	4.863014	4.57932	6.682075	5.186756	4.659956	4.181191	1.909002	8.678136	5.528239
Os01g0571133	22	58	37	19	35	25	30	19	36	47	40	20	0.308841	0.625176	0.353006	0.255816	0.47492	0.37643	0.299883	0.159767	0.334409	0.31424	0.376218	0.254731
Os01g0571300	22	11	15	12	9	7	20	58	4	16	20	19	0.222208	0.083867	0.100175	0.107487	0.088617	0.070663	0.147524	0.357056	0.025686	0.075484	0.132202	0.153162
Os01g0571200	956	1433	1369	1130	678	530	1390	1732	1647	2059	1747	1494	11.270494	12.799973	10.996763	12.503663	7.601231	6.570467	11.689802	12.169721	12.693865	11.518408	13.6823	14.387927
Os01g0571766	51	91	140	102	78	67	140	172	185	283	177	143	4.503751	6.052509	8.412066	8.476823	6.527865	6.165549	8.80308	9.030441	10.709087	11.897126	10.37333	10.348297
Os01g0571700	915	1531	1360	1118	897	1039	2536	2735	2864	1813	2003	2191	7.568296	9.169232	7.303387	8.420866	6.855515	8.665917	14.422903	12.968116	14.582182	6.159723	10.183104	14.093985
Os01g0572100	386	717	659	422	597	649	1117	1481	988	636	1197	1103	2.34726	3.302557	2.730036	2.405644	3.450021	4.149385	4.84478	5.366159	3.927383	1.833245	4.832248	5.479152
Os01g0572200	20	71	15	47	18	18	141	98	140	264	57	88	0.356816	1.00535	0.191559	0.826664	0.304292	0.354797	1.882679	1.089228	1.707962	2.344501	0.699641	1.338242
Os01g0572300	346	832	428	765	513	450	2345	2215	2997	4507	1350	1792	2.624451	4.779315	2.208655	5.442869	3.698004	3.587515	12.691003	10.014076	14.86389	16.224751	6.800554	11.106474
Os01g0572700	508	720	904	881	536	508	1111	1915	2136	1980	1205	1024	2.8447	3.059006	3.452667	4.635967	2.858073	2.997842	4.441407	6.397398	7.824569	5.267394	4.485533	4.687968
Os01g0575200	920	1483	3405	617	2468	1299	1111	3002	1967	5176	746	807	6.424211	7.850715	16.196516	4.041224	16.396887	9.547976	5.533291	12.494518	8.976474	17.153423	3.461041	4.599428
Os01g0574400	1239	1735	2048	2003	1359	1483	4500	4963	5012	4291	3861	3768	7.089931	7.552391	8.198478	11.133648	7.353337	8.95281	18.30056	16.941601	18.695181	11.603374	14.672934	17.532158
Os01g0574451	30	37	39	56	28	27	137	103	104	135	71	96	0.428283	0.404372	0.379975	0.753784	0.381001	0.40402	1.420159	0.885133	0.98721	0.928264	0.681014	1.132236
Os01g0574500	8295	10866	15494	11155	8494	8583	14224	17261	14816	12890	16725	12640	64.768036	63.125565	81.983696	80.352135	62.652245	68.95565	76.655251	77.365181	74.049408	41.57634	84.714996	77.862526
Os01g0574550	272	380	521	485	241	281	386	391	394	456	399	358	2.10114	2.223635	2.744579	3.519139	1.76983	2.282606	2.127847	1.801324	1.992365	1.673374	2.049775	2.260438
Os01g0574600	1669	2025	3544	2104	1988	1165	1707	1628	1819	2165	1637	1204	18.032866	16.574169	26.068977	21.322384	20.419193	13.240071	13.152226	10.475064	12.836072	11.093919	11.741258	10.614059
Os01g0574800	179	495	235	343	107	202	519	569	838	1049	350	419	5.294785	11.111843	4.72778	9.54037	2.99821	6.294303	10.967381	10.042208	16.221266	14.745563	6.880571	10.133271
Os01g0575000	7804	12151	12388	10428	7221	7505	15589	18672	18639	6228	17847	13774	36.065659	42.609055	39.145794	45.721432	31.628338	36.403397	51.425911	51.763424	56.003578	12.727264	54.873402	51.50066
Os01g0576000	48	62	90	79	46	62	145	153	174	682	130	76	1.806739	1.766106	2.301258	2.784374	1.627222	2.473857	3.915895	3.441776	4.302973	12.270379	3.258657	2.327565
Os01g0576050	48	51	112	72	48	72	121	134	166	625	109	104	1.795802	1.434506	2.87193	2.544449	1.722975	2.84784	3.246825	3.015526	4.090599	11.209036	2.722461	3.206063
Os01g0575500	8799	13423	14289	13348	10799	10832	24605	29609	26857	16495	21818	20307	15.485329	17.89196	17.118061	22.033348	18.069258	20.05094	30.875759	31.037733	30.87356	13.765188	25.489136	29.177896
Os01g0578000	910	1063	999	1061	712	634	1819	1742	2087	905	1497	1430	5.718946	5.252535	4.412938	6.371659	4.493693	4.385616	8.416034	6.672483	8.985931	2.783226	6.400152	7.476585
Os01g0578500	124	151	182	189	137	124	341	343	332	695	345	264	2.166459	2.004327	2.172058	3.108855	2.270484	2.279397	4.25843	3.586324	3.799139	5.778378	4.015199	3.772465
Os01g0578700	110	154	182	254	180	183	371	489	468	230	366	413	1.879197	1.584711	2.065149	3.4381	2.577807	2.742671	3.844973	4.177272	4.450779	1.75351	3.183281	4.680712
Os01g0579800	215	415	595	272	215	190	536	722	1048	670	578	429	2.754401	4.026186	5.194887	3.271425	2.619916	2.564129	4.899573	5.515673	8.776875	4.072044	4.9175	4.493093
Os01g0579600	200	660	339	244	76	190	795	732	645	201	244	359	4.439358	12.239586	5.851786	4.788127	1.684912	4.806417	11.974457	9.446359	9.07892	1.746508	3.856207	6.057305
Os01g0579900	1035	1942	2332	1903	936	870	2815	3677	4340	2979	3160	2784	10.755729	15.28586	16.492161	18.547844	9.240484	9.503678	20.860048	22.758707	29.457769	14.680722	21.796768	23.617746
Os01g0580000	861	1462	1210	827	745	778	916	1424	1180	813	1208	845	14.85033	15.336461	12.018612	10.548409	9.960524	9.985394	8.767017	10.315326	10.782603	4.903214	10.978674	8.817905
Os01g0580100	187	246	427	452	185	218	909	920	1098	600	633	772	1.543792	1.547611	2.411097	3.429229	1.451921	1.751716	5.294265	4.494351	5.851082	3.160733	3.402841	5.056931
Os01g0580300	197	212	263	268	227	212	383	503	457	583	432	360	3.707618	2.962948	3.299493	4.672033	4.029185	4.086317	5.126806	5.607769	5.648578	5.197022	5.327891	5.471912
Os01g0580800	638	972	1210	977	1153	798	1379	3197	2332	14662	1756	1707	3.184932	3.678108	4.116099	4.576814	5.477437	4.192102	4.913231	9.519117	7.613038	34.75684	5.824279	6.96404
Os01g0581900	177	258	246	270	232	174	497	560	698	305	475	503	1.503222	1.655423	1.446076	2.186559	1.881864	1.480916	2.992242	2.961847	3.804148	1.167258	2.712168	3.335381
Os01g0581300	6233	8442	10343	6796	5227	4910	7746	7513	5960	9834	9551	5562	52.185551	53.536846	58.94722	53.365452	41.603149	43.239067	46.2421	37.464954	32.590382	39.040062	53.082268	38.018642
XLOC_016442	87	108	130	72	117	100	177	140	68	500	73	94	0.689125	0.64973	0.702963	0.536692	0.884612	0.833407	1.000193	0.662795	0.352556	1.886039	0.384981	0.610381
Os01g0581400	239	325	377	221	468	317	640	644	274	2148	357	329	2.250379	2.312077	2.417243	1.947403	4.189874	3.140545	4.294379	3.613018	1.680376	9.591979	2.232309	2.523928
Os01g0582400	1153	2094	1958	1627	1188	1285	2957	3104	3380	2837	2971	2452	7.406713	10.195267	8.565651	9.808487	7.259018	8.685185	13.551407	11.883348	14.191493	8.647178	12.675883	12.865685
Os01g0582600	5394	10348	9872	1642	12821	3320	942	2839	1824	5027	932	859	76.434074	111.059189	95.221809	21.811144	172.728714	49.481522	9.516049	23.953766	16.881542	33.773792	8.766658	9.935449
Os01g0584100	9	29	21	47	21	24	15	12	22	38	8	11	0.309638	0.775621	0.501221	1.590798	0.710581	0.876286	0.364132	0.251113	0.514916	0.642909	0.183811	0.300175
Os01g0583100	2370	2089	948	2426	2343	1960	1412	2125	1959	3012	1765	1604	12.223036	8.157223	3.326406	11.73608	11.487555	10.631351	5.192287	6.526299	6.597476	7.366388	6.04006	6.753232
Os01g0583200	605	857	1187	672	561	516	1101	1321	1290	448	1251	1143	6.62033	7.108582	8.835615	6.915386	5.833147	5.990574	8.658543	8.652706	9.306786	2.322464	9.09363	10.276946
Os01g0584250	17	31	45	26	50	5	18	47	46	375	37	21	0.115994	0.15797	0.206835	0.162831	0.319551	0.032055	0.085973	0.189314	0.202936	1.216009	0.16709	0.114031
Os01g0584200	360	577	791	425	603	441	601	856	863	3017	804	541	2.620983	3.185127	3.925489	2.907901	4.182746	3.384961	3.126244	3.719527	4.109291	10.438541	3.89229	3.217798
Os01g0584300	421	461	631	798	547	505	1054	1361	1216	4243	730	761	15.880818	13.151189	16.202509	28.207272	19.600254	20.014776	28.348503	30.566473	29.948849	75.90049	18.271715	23.440916
Os01g0584900	93	21	103	22	226	203	176	1774	85	5846	335	297	2.168562	0.356936	1.639524	0.472167	5.042172	5.008066	2.938114	24.828253	1.297181	65.142815	5.213763	5.693788
Os01g0584800	433	520	612	450	551	528	776	959	800	361	873	677	10.072933	9.155335	9.690886	9.809382	12.178576	12.904084	12.870088	13.289741	12.157073	3.97663	13.475138	12.847095
Os01g0585100	33	20	36	31	66	35	166	417	96	468	227	143	0.21643	0.098795	0.162403	0.191254	0.413295	0.238937	0.781961	1.6471	0.415667	1.471417	0.997691	0.773434
Os01g0585400	8	9	31	17	16	24	37	46	8	21	12	13	0.173926	0.149652	0.488464	0.356685	0.349294	0.576782	0.609536	0.636328	0.115354	0.221691	0.179646	0.235237
Os01g0585300	5756	5991	5163	3914	3101	2534	3804	4282	3455	23013	6068	3492	205.42186	161.948425	125.437309	131.002686	105.223557	95.099998	96.808083	91.025719	80.547134	389.489441	143.773788	101.737701
Os01g0585650	72	122	123	137	154	127	210	292	193	253	203	187	0.460829	0.594517	0.541688	0.8268	0.945181	0.864286	0.968658	1.125355	0.814509	0.774528	0.870511	0.984493
Os01g0585600	993	1811	1743	1334	1388	1194	2636	4249	2918	4317	2819	2551	6.950492	9.410455	8.019721	8.500102	9.320011	8.585534	12.706502	16.886086	12.84031	13.56459	12.752693	14.031558
Os01g0585700	2731	4109	4304	3864	3239	3122	6718	7510	7120	4614	5995	5592	23.250679	26.49831	24.9466	30.85948	26.219	27.959387	40.786694	38.088654	39.605007	18.629522	33.886173	38.878876
Os01g0586600	318	484	464	470	349	294	971	1150	1038	1076	932	947	3.397726	3.922153	3.372789	4.713755	3.545541	3.303282	7.403208	7.326612	7.254424	5.457434	6.615435	8.268728
Os01g0587150	99	114	182	120	173	103	107	102	73	967	87	80	1.42193	1.240416	1.78269	1.626982	2.370491	1.564787	1.101399	0.87069	0.681321	6.625196	0.831859	0.943709
Os01g0587300	540	493	990	575	590	584	382	548	533	4290	455	351	5.060589	3.500912	6.316151	5.057549	5.257201	5.754958	2.5512	3.059801	3.263661	19.079502	2.829322	2.680966
Os01g0587000	3689	5302	6384	3925	3319	3320	4739	7124	6802	4024	7834	4741	26.69278	29.061052	31.446812	26.639496	22.831572	25.270527	24.451685	30.708149	32.149891	13.808845	37.634155	28.01207
Os01g0588000	61	163	28	86	125	149	120	154	210	94	97	78	1.514238	3.110943	0.474758	2.016035	2.987689	3.939069	2.15139	2.298024	3.456809	1.118861	1.612834	1.598931
XLOC_005667	68	25	84	87	82	72	103	136	109	818	112	93	0.768512	0.214268	0.647778	0.924532	0.883462	0.858315	0.832169	0.91814	0.80665	4.400464	0.841171	0.860562
Os01g0587400	881	969	2078	1334	1386	1291	2494	3524	2417	21068	2425	2648	1.669975	1.390527	2.681794	2.372122	2.49761	2.573864	3.371595	3.979599	2.993288	18.943201	3.051495	4.097993
Os01g0587500	64	206	39	62	58	84	104	142	135	192	70	61	2.894281	7.107375	1.206844	2.651035	2.518538	3.99693	3.361575	3.852105	4.021858	4.161182	2.0947	2.253392
Os01g0588400	8	21	18	3	9	13	24	104	50	181	19	10	0.15356	0.299551	0.226216	0.04855	0.147641	0.25542	0.319348	1.187791	0.626327	1.659802	0.240528	0.145234
Os01g0588200	113	229	183	188	199	226	123	486	385	216	358	242	1.504184	2.301072	1.647004	2.336381	2.490389	3.152026	1.140391	3.822101	3.310392	1.360137	3.133504	2.603971
Os01g0588500	617	1019	1194	1005	746	675	1875	1819	2529	1777	1383	1743	3.549178	4.436091	4.673127	5.420826	4.078818	4.079853	7.689075	6.229979	9.501587	4.845986	5.279679	8.182847
Os01g0588550	51	54	35	58	34	36	102	121	191	145	49	90	0.357556	0.282464	0.163526	0.378266	0.220933	0.264668	0.506323	0.503869	0.874648	0.479379	0.227766	0.511144
Os01g0588700	1656	2537	2769	2103	1707	1812	2952	3823	4062	3389	3342	2826	9.627016	11.167299	10.957897	11.465545	9.432031	11.076042	12.233812	13.236097	15.424164	9.341992	12.894459	13.41011
Os01g0588800	928	1383	1830	1442	1005	802	2431	2887	2744	2224	2426	1773	7.013449	7.918111	9.415681	10.223426	7.218934	6.371892	13.098739	12.994882	13.547862	7.968982	12.168728	10.941336
Os01g0589100	137	262	255	129	138	101	191	359	280	48	328	122	1.732486	2.51236	2.203929	1.534978	1.657832	1.338263	1.725303	2.711416	2.317686	0.287671	2.759686	1.259643
Os01g0589200	37	80	77	60	61	60	185	395	246	932	136	241	0.99923	1.645979	1.422396	1.526507	1.571585	1.696269	3.580247	6.409781	4.365172	12.052201	2.449488	5.358489
Os01g0589000	1929	2311	3583	2352	2965	1923	2397	3219	2866	10708	2935	2153	18.765562	17.030954	23.729189	21.463129	27.431469	19.680254	16.630981	18.654531	18.211325	49.408344	18.956524	17.09935
Os01g0588900	35272	40501	39373	30709	56567	39761	24941	30085	34668	54229	37930	25827	384.267426	334.785065	292.542145	313.275299	596.49353	464.139801	195.214661	196.463364	249.357361	286.296875	275.679779	232.65033
Os01g0589300	2268	3006	3256	2582	2968	2525	4008	5011	4404	7477	4369	4039	19.150526	19.035753	18.541914	20.215857	23.608883	22.290394	23.862932	24.874729	23.978632	29.393137	24.188442	27.47542
Os01g0589400	88	66	125	133	111	61	149	152	169	424	88	96	1.082856	0.613693	1.055352	1.550217	1.310859	0.793734	1.318266	1.120211	1.365836	2.496102	0.720993	0.972366
Os01g0589500	3501	4677	6978	4271	4213	3746	4583	5973	6343	6482	6032	4497	51.432232	52.208046	70.16053	59.087791	59.008156	57.788647	47.961147	52.312557	60.721546	45.176537	58.915897	53.815849
Os01g0589700	126	197	104	113	64	99	256	371	373	488	265	262	1.679881	1.984834	0.941714	1.401908	0.799324	1.376658	2.427105	2.946044	3.247566	3.086254	2.338212	2.851911
Os01g0589800	1956	2178	2621	1550	1518	1074	1112	1283	1200	5373	2049	973	73.981102	62.371445	67.479515	54.964176	54.579853	42.722939	29.968306	28.893148	29.626133	96.358391	51.427799	30.023159
Os01g0589900	75	157	219	170	141	157	234	262	255	302	168	234	0.66696	1.066118	1.337993	1.429937	1.206519	1.481142	1.497496	1.401977	1.500263	1.286185	1.002551	1.717324
Os01g0590200	892	1148	1419	954	670	547	1625	1827	1667	2063	2110	1339	9.202532	8.971321	9.966233	9.232994	6.566638	5.938291	11.954894	11.227414	11.233468	10.097818	14.456316	11.277205
Os01g0590300	8	43	42	65	10	27	208	151	153	90	76	144	0.324807	1.323778	1.147179	2.477854	0.351281	1.119188	6.006417	3.652231	4.054958	1.734902	2.029502	4.764689
XLOC_005718	4	3	4	5	1	3	18	29	2	56	9	5	0.055741	0.026698	0.036874	0.069306	0.015612	0.042718	0.209494	0.282157	0.016088	0.431212	0.092107	0.060774
XLOC_016570	24	21	9	8	13	10	24	27	16	70	8	14	0.593351	0.403443	0.15311	0.179957	0.301609	0.259812	0.425987	0.408177	0.261893	0.835382	0.132559	0.28824
Os01g0590700	236	320	306	292	243	245	519	701	536	438	585	456	1.187215	1.219125	1.047466	1.378121	1.162221	1.297441	1.862832	2.102715	1.764445	1.045268	1.954035	1.872433
Os01g0590900	1114	1648	1298	1182	1085	1193	2478	2958	3177	1482	2197	2304	10.438262	11.656865	8.165265	10.25578	9.408991	11.531539	16.447149	16.474274	19.194342	6.955237	13.512983	17.52791
Os01g0592900	868	864	1205	857	1261	1035	1772	2189	2329	655	1877	1709	2.395977	1.806565	2.266686	2.219718	3.307116	3.003091	3.478988	3.599201	4.201787	0.840737	3.418129	3.854934
Os01g0591000	1617	1021	1162	340	2047	216	972	757	452	2617	2329	251	5.457366	2.608572	2.669564	1.076212	6.569144	0.764996	2.338483	1.520124	0.9954	4.187643	5.218412	0.691603
Os01g0591300	1603	899	5986	3785	5991	3523	6271	12568	5836	43665	13756	6730	10.876767	4.620645	27.634171	24.117563	38.647194	25.169035	30.329042	50.767433	25.86673	139.996231	61.841015	37.280003
Os01g0593200	220	144	252	138	181	105	79	155	121	360	238	161	2.990283	1.475719	2.336927	1.755654	2.332632	1.49418	0.767045	1.255402	1.068334	2.323248	2.151363	1.787955
Os01g0593500	270	263	369	226	280	211	308	457	454	782	483	262	5.281761	3.851788	5.152936	4.064989	5.049487	4.011425	4.25395	4.749259	5.811705	7.081021	6.28285	3.612216
Os01g0593600	468	694	657	703	574	575	1266	1389	1439	1243	1065	1035	5.427372	6.268929	5.155097	7.590647	6.320719	6.774246	10.460641	9.454078	10.9777	6.651417	8.117261	8.983763
XLOC_005761	7	18	6	5	2	7	27	75	5	29	7	16	0.051703	0.104861	0.029528	0.032936	0.008837	0.050297	0.144701	0.342206	0.022937	0.105586	0.035899	0.09894
XLOC_016618	13	12	10	11	11	15	43	44	32	96	56	41	0.703574	0.506028	0.361848	0.547977	0.536157	0.837437	1.682688	1.437262	1.135989	2.540455	2.053129	1.867234
Os01g0594800	97	203	88	108	14	105	67	75	65	383	66	49	0.654577	1.035335	0.401095	0.6812	0.086386	0.745107	0.318852	0.298603	0.283414	1.225638	0.294951	0.265593
XLOC_005752	5473	7890	7972	8146	7026	6665	16295	18854	16754	21121	13027	14101	9.842634	10.746929	9.759292	13.740783	12.012422	12.606834	20.895687	20.196037	19.680504	18.011368	15.552262	20.703741
Os01g0593000	1300	1972	2507	1943	1818	1729	4386	5030	3950	2055	3676	3336	7.790679	8.953186	10.228541	10.922329	10.3571	10.898854	18.742659	17.95838	15.465391	5.840961	14.62678	16.324535
Os01g0595100	1417	1593	1780	1423	1638	1313	2894	3417	3259	5595	2781	2419	6.473714	5.513756	5.538153	6.098953	7.117479	6.308592	9.43114	9.300651	9.729629	12.126242	8.435472	9.026504
Os01g0595300	111	180	250	167	154	168	361	474	346	216	348	345	1.957041	2.413761	3.005855	2.769548	2.581288	3.129727	4.558586	5.002351	4.000372	1.815107	4.092027	4.983989
Os01g0595600	233	309	428	197	483	171	233	607	461	4637	463	506	3.439314	3.453311	4.305774	2.722422	6.785183	2.650429	2.454354	5.345604	4.444589	32.516327	4.541676	6.101847
XLOC_005791	18	44	7	14	14	9	66	84	53	181	43	61	0.268277	0.505519	0.069004	0.190155	0.193291	0.140738	0.721521	0.764767	0.529109	1.325619	0.436677	0.763195
Os01g0595400	2152	4058	4765	3930	2895	2754	6335	9571	11027	23076	7041	6613	15.588522	22.265591	23.502161	26.705406	19.937433	20.984797	32.725792	41.301483	52.187931	79.281364	33.864838	39.115318
Os01g0598400	47	57	23	68	138	111	50	99	54	116	56	64	0.625113	0.584563	0.21028	0.8584	1.769179	1.573647	0.477408	0.790864	0.474248	0.739725	0.500133	0.699622
Os01g0598600	108	138	151	51	99	90	164	130	82	419	94	81	2.875374	2.783502	2.727892	1.273972	2.505804	2.496403	2.703537	2.054374	1.411565	5.082193	1.651509	1.743601
Os01g0599550	513	356	358	479	352	362	752	470	585	276	506	523	4.987129	2.708101	2.425436	4.478942	3.39089	3.806082	5.127754	2.802857	3.807863	1.275353	3.386446	4.169162
Os01g0600000	1763	1969	2298	1240	1461	1199	1262	1758	1847	1362	2585	1306	23.5996	20.177816	20.793262	15.738299	18.375753	16.756927	11.784771	14.04344	16.081203	8.932544	22.745584	14.217325
Os01g0600200	1581	2270	2571	1952	1829	1532	3708	4644	4457	3604	3838	3237	11.065712	12.173215	12.76815	13.373483	12.171818	11.487571	18.987724	20.055746	20.668934	13.304693	18.321442	18.432064
Os01g0600300	898	1189	1423	971	1050	908	1786	2595	2444	3888	1861	1753	8.385394	8.414915	9.048952	8.501231	9.328579	8.919517	11.887484	14.43337	14.902122	17.208555	11.544639	13.363199
Os01g0600400	396	467	618	585	594	529	701	944	802	263	715	684	3.580736	3.200171	3.806086	4.967013	5.108002	5.035792	4.527699	5.088868	4.742782	1.127574	4.297266	5.055092
Os01g0600500	51	192	172	90	278	154	91	168	116	416	103	57	0.92163	2.667399	2.147843	1.542397	4.868234	2.973148	1.184826	1.841223	1.390279	3.629384	1.251163	0.857038
Os01g0601000	43	27	50	15	18	22	96	176	53	478	67	125	0.303717	0.146352	0.24261	0.098925	0.121454	0.166529	0.490524	0.754105	0.24888	1.635646	0.317347	0.736731
Os01g0601200	5	18	21	5	15	21	28	91	86	51	35	29	0.053211	0.148297	0.157653	0.044058	0.151775	0.247862	0.223615	0.612952	0.63493	0.270836	0.261781	0.260923
Os01g0601651	38	46	114	90	89	28	94	88	118	84	65	67	0.338671	0.309693	0.691094	0.754808	0.758644	0.263978	0.597212	0.465477	0.688231	0.356701	0.387221	0.485932
Os01g0601625	88	97	102	87	63	122	541	486	534	51	664	357	0.786339	0.653969	0.617013	0.729711	0.53416	1.144355	3.452054	2.591337	3.11986	0.215792	3.945501	2.608872
Os01g0601700	55	62	60	93	32	51	102	141	146	18	102	60	0.543374	0.464818	0.404362	0.863654	0.301025	0.530582	0.719898	0.831071	0.940427	0.08452	0.670234	0.484591
Os01g0602800	973	1582	1394	575	546	752	762	939	1148	2034	1025	845	5.588907	6.884061	5.454751	3.098252	2.980218	4.54489	3.120829	3.213152	4.309032	5.542836	3.907857	3.965055
Os01g0602400	926	1760	1879	2459	984	938	7234	6806	5698	5595	5089	4750	10.117783	14.567306	13.97983	25.20734	10.218946	10.777	56.380806	44.310143	40.680935	28.998547	36.926292	42.39035
Os01g0602433	81	176	134	182	53	84	491	521	451	817	303	353	0.933163	1.536798	1.056087	1.976645	0.577817	1.015407	4.053206	3.595118	3.410211	4.486349	2.330781	3.339507
Os01g0602466	17	54	58	116	29	50	252	346	273	653	220	272	0.205142	0.446597	0.330787	1.005755	0.225905	0.442224	1.576381	2.025934	1.733241	3.66278	1.358333	1.996058
Os01g0602500	173	322	410	824	308	217	2825	3503	2483	5744	2062	2421	2.090775	2.963068	3.389535	9.388117	3.554463	2.760906	24.467897	25.346071	19.703672	33.088036	16.624699	24.005442
Os01g0603000	802	784	838	885	1013	782	1513	2214	2089	3562	1769	1559	5.95398	4.405718	4.23538	6.159066	7.149382	6.107488	8.008007	9.789705	10.1302	12.54136	8.719229	9.451924
Os01g0603200	18	16	13	20	8	12	108	87	30	103	48	39	0.367301	0.268637	0.195952	0.386447	0.165867	0.286615	1.534966	1.167035	0.444906	1.110896	0.712604	0.708787
Os01g0603300	79	223	244	129	192	77	310	377	264	1219	605	300	1.448891	3.192178	3.146019	2.285229	3.472036	1.531303	4.153212	4.25293	3.238947	11.030244	7.593519	4.578281
Os01g0603500	25	29	56	16	20	33	44	32	20	10	62	14	0.528713	0.470532	0.821482	0.325476	0.409396	0.749851	0.668378	0.412936	0.278461	0.10231	0.883637	0.234341
Os01g0600900	275590	421127	311835	175279	165864	212926	81399	187995	170381	165118	148537	92419	10924.76953	12313.81543	8256.967773	6535.847656	6355.760254	9274.068359	2356.701416	4531.315918	4481.672363	2956.472168	3993.804443	3086.758301
Os01g0603700	159	195	245	178	215	219	576	610	468	273	476	419	1.410292	1.33873	1.436931	1.519111	1.745853	1.953985	3.710001	3.277112	2.81624	1.087225	2.919664	3.090666
Os01g0603800	104	235	67	38	44	60	188	80	49	44	278	144	0.961286	1.646023	0.419154	0.330135	0.385391	0.584511	1.24038	0.436687	0.290632	0.193293	1.708306	1.088783
XLOC_005900	2	20	22	6	8	4	19	28	28	112	34	12	0.03631	0.275025	0.271896	0.102173	0.137977	0.076387	0.238708	0.302638	0.33205	0.963692	0.409127	0.177772
Os01g0604000	37	89	71	107	34	37	240	208	184	421	64	124	0.792969	1.463095	1.058923	2.305326	0.706719	0.837929	3.87127	2.762837	2.628366	4.69224	0.951656	2.210416
Os01g0604100	130	268	230	277	172	117	414	494	416	903	353	363	1.333527	2.090746	1.615988	2.679567	1.6812	1.268024	3.046261	3.0373	2.807397	4.423033	2.416339	3.056187
Os01g0604500	225	454	479	311	483	392	277	426	350	793	184	283	6.370442	9.724343	9.224943	8.242218	13.014853	11.679314	5.590494	7.190066	6.465513	10.650272	3.448992	6.548166
Os01g0604550	23	23	35	61	37	30	91	124	90	220	63	102	1.194932	0.906406	1.24279	3.018711	1.831499	1.664877	3.394005	3.889018	3.083935	5.495821	2.197695	4.36125
Os01g0604600	27	57	45	65	70	36	136	203	181	572	69	125	0.578299	0.924694	0.65527	1.300086	1.421511	0.794445	2.072619	2.617321	2.526445	5.824206	0.9793	2.184101
Os01g0604700	1315	1428	1766	1611	1494	1277	1469	2619	1867	744	2306	1315	16.385542	13.981541	15.477036	19.673452	17.025898	15.902236	12.398687	19.901991	14.146296	4.456598	19.660603	12.011336
Os01g0605000	333	483	578	465	402	358	1454	1417	1464	1916	1135	1139	1.513348	1.984058	2.540067	2.331954	2.284593	2.078605	6.177476	5.149865	5.663906	5.522591	4.598336	5.527824
Os01g0605100	27	37	18	33	25	39	46	70	35	64	40	32	0.429528	0.45008	0.199759	0.502863	0.385875	0.65815	0.528001	0.675334	0.372753	0.495798	0.425272	0.42299
Os01g0605300	19	24	49	36	35	18	18	31	34	14	35	21	0.159549	0.157643	0.289898	0.290403	0.284429	0.157649	0.109851	0.157204	0.194951	0.056666	0.199403	0.146838
Os01g0606050	220	207	305	121	131	150	134	246	129	53	200	164	3.089258	2.216696	2.824017	1.619646	1.624593	1.774293	1.30996	1.805948	1.027376	0.366401	1.786042	1.612117
Os01g0605650	612	1004	1173	1186	738	684	2062	2222	2055	1975	1812	1687	3.773352	4.691155	4.928534	6.866489	4.328227	4.4387	9.076925	8.168993	8.284739	5.780916	7.425294	8.502436
Os01g0606133	362	539	609	428	732	398	628	1090	1096	2945	550	579	8.024232	9.042669	9.187888	8.888777	15.429464	9.271247	9.920275	14.399263	15.869842	30.967577	8.098131	10.483665
Os01g0606166	64	155	132	84	174	124	161	238	218	732	79	130	1.449125	2.686937	2.059205	1.791998	3.78953	2.97782	2.631441	3.248098	3.261163	7.968383	1.198536	2.432767
Os01g0606400	161	481	338	213	154	119	551	284	456	48	449	287	2.232665	4.653248	2.951169	2.546641	1.86636	1.586113	5.037201	2.160999	3.809029	0.285564	3.814494	2.99612
Os01g0606900	6498	12157	7352	5702	7879	5636	897	1434	1949	1545	446	500	114.737793	162.599014	88.377594	94.442581	132.291214	104.678093	11.282825	15.079207	22.481186	12.935549	5.224285	7.204433
Os01g0607100	17	9	33	13	5	28	99	41	40	182	56	85	0.242039	0.094014	0.317982	0.170946	0.05763	0.413872	1.023678	0.350674	0.37454	1.250623	0.538051	1.009327
Os01g0607300	90	157	176	188	142	121	173	372	434	291	282	208	0.890397	1.177179	1.188665	1.742683	1.340033	1.25904	1.225418	2.200545	2.810114	1.367911	1.855008	1.680175
Os01g0607200	136	400	582	428	870	370	2589	2769	2411	7813	1760	1596	0.77029	1.716476	2.248422	2.276819	4.692711	2.20762	10.464876	9.356319	8.934672	21.002405	6.624543	7.390233
Os01g0607250	7	2	20	8	25	3	48	58	72	164	19	25	0.062138	0.016839	0.129328	0.065432	0.224819	0.027997	0.33124	0.336055	0.458226	0.762765	0.119007	0.197567
Os01g0607800	476	460	652	415	596	514	370	287	223	87	385	164	13.238544	9.624897	12.295774	10.779099	15.764087	15.029902	7.30043	4.738966	4.011749	1.127149	7.072653	3.696016
Os01g0607900	113	147	156	95	153	114	154	251	111	954	132	136	0.581866	0.575728	0.547704	0.458405	0.748191	0.614825	0.565163	0.772853	0.374806	2.339461	0.450702	0.570831
Os01g0608400	122	112	198	99	418	214	135	395	176	201	208	158	1.417067	0.984943	1.572746	1.081351	4.653438	2.62627	1.126871	2.754283	1.34224	1.111524	1.610939	1.501448
Os01g0607400	9923	14152	14551	14059	11503	10382	26403	30569	28600	12366	21267	21982	26.303976	28.411087	26.25378	34.949142	28.984085	28.94376	49.894661	48.255592	49.513275	15.54157	37.417313	47.566681
Os01g0607600	27	58	65	54	54	44	105	109	143	111	117	144	0.056471	0.091694	0.092089	0.105715	0.106782	0.097023	0.157756	0.136177	0.195902	0.110607	0.163401	0.247043
Os01g0608900	6	6	21	6	20	16	25	24	34	9	45	27	0.073662	0.046556	0.329664	0.122497	0.23283	0.206617	0.251031	0.175205	0.271479	0.054399	0.567432	0.269695
Os01g0609300	799	1143	923	384	928	568	561	2895	917	2040	1022	618	5.650079	6.487463	4.487845	2.30264	6.284532	4.204356	3.033575	12.717051	4.424013	6.389261	4.802474	3.532429
Os01g0609501	33	43	22	21	37	18	23	74	16	195	22	14	0.773598	0.749642	0.35234	0.446308	0.813986	0.444684	0.373021	1.029046	0.24199	2.175226	0.328136	0.252176
Os01g0609900	455	575	1717	816	2432	664	4782	22848	8747	20466	3094	7356	1.775621	1.659261	4.435551	3.026407	9.233045	2.778809	13.224796	53.214664	21.955027	36.592903	7.938443	23.296764
Os01g0610100	2079	3915	4066	2566	1638	1694	3988	4712	5650	3260	5068	3324	21.100153	30.0947	28.091187	24.426325	15.805276	18.085018	28.855364	28.481504	37.457241	15.687947	34.142994	27.540068
Os01g0610300	2180	2917	2972	1879	1953	2183	2885	3213	2892	1098	2875	2314	15.898298	15.44773	15.816398	13.023224	14.291167	16.868206	15.5607	13.553638	14.694433	4.409628	14.791713	14.610212
Os01g0610400	131	114	191	108	125	128	212	256	326	275	297	193	3.659127	2.053602	3.453222	2.872564	3.096422	2.830646	3.362425	3.14731	5.048885	3.803203	4.654587	3.290645
Os01g0610500	344	478	516	518	355	390	617	785	982	1525	869	542	5.598392	6.677087	6.533607	8.749792	5.741117	6.958174	7.478339	7.776468	11.138326	14.030351	10.737002	6.870852
Os01g0610700	716	847	1015	675	673	487	1110	1206	1256	1000	1475	1131	7.64751	6.855133	7.382008	6.769103	6.841323	5.467393	8.461099	7.680734	8.769748	5.067413	10.463151	9.867051
Os01g0611000	7	63	2	31	19	7	4	21	2	48	4	11	0.072104	0.50392	0.011087	0.307166	0.188412	0.075843	0.025706	0.128841	0.013374	0.238882	0.023933	0.088303
Os01g0610600	1993	2668	2887	2224	2682	2205	3908	4983	4668	1041	4317	3923	11.894106	12.352489	12.160933	13.216321	15.691757	14.347136	18.253544	19.210796	19.806822	3.252437	18.739517	21.595135
Os01g0611300	44	46	39	47	44	32	38	34	36	23	21	40	1.095651	0.895484	0.683844	1.19714	1.053924	0.841108	0.712665	0.546513	0.619457	0.298162	0.352338	0.853709
Os01g0611100	731	1029	1096	662	684	423	1070	1768	1472	1524	1998	1017	8.949333	9.54109	9.138481	7.604598	7.958572	5.446885	9.34467	12.900449	11.776949	8.849077	16.244211	10.172084
Os01g0611900	388	567	527	508	624	536	997	1106	1184	1777	891	855	2.528227	2.955858	2.385491	3.182339	4.058602	3.784125	4.723698	4.373391	5.372217	5.804904	4.145948	4.564978
Os01g0611950	9	23	16	18	12	19	24	24	56	223	32	23	0.324591	0.693768	0.425243	0.651919	0.4245	0.774503	0.688299	0.56068	1.45441	4.274253	0.837097	0.753827
Os01g0612000	832	1315	833	907	805	944	1955	2284	1703	518	1567	1423	7.614061	9.12421	5.495109	8.082539	6.90866	9.438291	12.899309	12.758705	10.413301	2.220608	9.994033	10.759984
Os01g0612200	2442	4309	5610	2992	2874	2839	3894	5798	5488	6283	6103	3307	16.27545	21.757702	25.458073	18.708191	18.217514	19.909712	18.508955	23.023148	23.899729	19.86413	27.008682	17.999956
Os01g0612500	199	88	364	56	188	172	11	48	14	146	93	16	1.748266	0.708506	2.074631	0.770127	1.54971	1.789604	0.075439	0.27468	0.065557	0.933768	0.650094	0.092019
Os01g0612600	814	1523	1471	1850	1566	1692	2447	2635	3125	3640	2246	2223	10.327374	14.641618	12.7092	22.030558	18.897499	22.588327	22.146742	19.921246	25.915459	21.914331	18.930855	23.038313
Os01g0612700	327	356	396	550	324	363	1214	1397	1275	825	844	1055	2.024059	1.639276	1.644145	3.10542	2.035058	2.319225	5.180316	4.994147	4.975448	2.417102	3.377168	5.153045
Os01g0612750	12	26	29	19	21	11	23	25	25	110	45	28	0.625846	1.079725	1.081829	0.964509	1.07672	0.623943	0.899179	0.823128	0.888227	2.918197	1.656597	1.289208
Os01g0612800	434	560	681	438	536	420	726	872	814	1365	812	529	11.657867	12.307818	14.595982	13.175488	15.3388	10.827847	12.95307	15.150507	15.039353	27.036678	16.208061	11.331098
Os01g0612900	1189	1834	1612	1125	1343	1420	1866	2289	2845	2305	1837	1939	13.325994	14.979488	11.687054	11.883979	13.872313	15.561091	14.870653	15.144797	20.922512	12.915928	13.467856	17.561085
Os01g0613300	1553	2242	3396	2854	1866	1293	2746	3163	3882	6750	3388	2662	19.913605	21.776512	29.64279	34.332058	22.748695	17.440109	25.105219	24.162779	32.515213	41.051014	28.842628	27.865999
Os01g0613800	86	56	77	36	59	109	44	194	42	1045	305	86	1.275331	0.628657	0.777056	0.498416	0.829832	1.697337	0.467716	1.722574	0.405126	7.391811	3.022583	1.043738
Os01g0613900	1302	1635	1801	1344	1379	1163	1771	2350	1763	1239	1594	1513	9.2781	8.935999	8.696793	9.270102	9.251679	8.664816	8.613483	9.766712	8.167163	4.355883	7.479807	8.453929
Os01g0614300	13	74	44	40	49	41	96	122	113	169	34	61	0.105482	0.477891	0.256856	0.320391	0.3948	0.362917	0.588898	0.620812	0.634141	0.688175	0.189861	0.425657
Os01g0614400	110	231	232	316	233	198	595	406	602	917	288	442	3.490021	5.544822	5.000521	9.3864	7.023567	6.589515	13.45361	7.668585	12.465608	13.790851	6.066126	11.437716
Os01g0614500	1175	1838	1571	1432	1528	1143	2264	2628	2905	7161	2136	1877	11.701882	13.862856	10.647238	13.372355	14.465687	11.972699	16.077477	15.590469	18.896563	33.819927	14.121219	15.257101
Os01g0614700	588	991	1180	786	649	690	1254	1365	1553	587	1189	856	7.301348	9.713668	10.273622	10.788768	8.620365	9.571558	12.455438	10.55801	13.905606	3.717909	10.571045	9.363652
Os01g0614750	44	54	24	52	27	33	37	46	50	71	44	48	0.448504	0.41927	0.167175	0.538073	0.255816	0.356662	0.270527	0.283494	0.335587	0.34606	0.326021	0.405017
Os01g0614900	1847	3168	2933	2579	1862	2208	5112	6624	5512	3091	4406	4385	9.811806	12.632164	10.472903	12.751905	9.363979	12.351939	19.227678	20.788818	18.943954	7.714353	15.253622	18.856655
Os01g0615000	47	68	42	80	44	46	93	111	93	235	34	61	1.739609	1.927873	1.061861	2.812934	1.542033	1.812726	2.48795	2.46403	2.278164	4.171688	0.843664	1.868261
Os01g0615250	54	90	117	123	152	62	431	636	277	1739	215	250	1.213476	1.555991	1.809042	2.628596	3.074672	1.475152	2.454711	6.483802	4.127597	18.857996	2.283247	4.030636
Os01g0615200	456	970	1193	1393	755	647	1728	2861	2726	12061	1752	1594	7.971932	12.843325	14.189724	22.837181	12.538914	11.895777	21.537458	29.794285	31.130316	100.007172	20.333939	22.756231
Os01g0615300	804	1273	1711	1045	1135	1031	1081	2122	2351	4756	1735	1358	8.055326	9.665476	11.673879	9.825936	10.811543	10.864798	7.727475	12.671761	15.398703	22.668758	11.544507	11.109284
Os01g0615400	50	97	97	67	45	52	75	73	235	498	75	86	0.542127	0.803064	0.718374	0.685669	0.463349	0.596458	0.579231	0.469258	1.676283	2.579504	0.542827	0.759656
Os01g0616100	2792	4296	4852	4376	3898	3737	8136	10094	8969	2620	7100	6491	22.934134	27.757286	27.431919	35.233402	31.367603	32.833462	48.601994	50.764668	49.526047	10.881285	39.613598	45.190437
Os01g0616400	2082	3496	3681	3243	2420	2152	5378	5876	6433	4752	4375	4583	9.951778	12.583122	11.96702	14.538762	11.014322	10.816937	18.231432	16.605579	20.033298	10.820211	13.801496	17.879242
Os01g0616500	628	833	1125	731	500	459	1152	1062	1127	1561	1333	848	6.908199	6.93646	8.424889	7.538311	5.230149	5.303167	9.033651	6.957892	8.098398	8.14176	9.735095	7.616151
Os01g0616600	136	146	235	245	158	135	303	430	552	1530	299	323	2.963064	2.419416	3.490637	5.034248	3.274045	3.106428	4.729275	5.607285	7.889622	15.8884	4.342745	5.765991
XLOC_006071	46	85	80	95	53	41	137	168	160	397	99	118	0.542543	0.766221	0.644952	1.060902	0.599149	0.505854	1.161294	1.192134	1.243525	2.247207	0.77883	1.143652
Os01g0616800	73	65	151	112	120	115	153	312	168	1183	141	229	1.291886	0.868724	1.824857	1.869593	2.03242	2.139791	1.935438	3.305045	1.953912	9.98614	1.663961	3.318369
Os01g0616900	6322	7881	8349	4939	5458	5266	6682	7564	7611	7070	7418	5256	31.630636	29.862762	28.432934	23.177149	25.962643	27.712376	23.83502	22.538609	24.872463	16.771782	24.637112	21.467434
Os01g0617200	127	192	161	91	107	101	154	119	194	237	137	112	0.664316	0.761163	0.572044	0.444514	0.530982	0.557396	0.57471	0.370415	0.662193	0.588264	0.475344	0.476787
Os01g0617600	197	303	440	376	438	245	714	992	854	2113	728	827	1.213441	1.415027	1.850147	2.177628	2.569165	1.588449	3.143248	3.651483	3.447049	6.190722	2.986973	4.172763
Os01g0617700	501	655	915	534	589	459	1801	2092	2107	1084	1460	1203	1.631874	1.615972	2.028975	1.631731	1.82396	1.572113	4.185368	4.061019	4.484851	1.674163	3.158244	3.201013
Os01g0617800	122	71	146	77	85	78	238	201	268	278	297	231	1.462783	0.642353	1.187337	0.858301	0.967775	0.97602	2.030648	1.431239	2.094913	1.57999	2.358542	2.255683
Os01g0617500	11768	14950	15741	12098	11555	10529	19887	23537	21446	7413	20661	17408	31.252941	29.888594	28.30551	29.939484	29.022928	29.193413	37.429237	37.053478	36.925816	9.257071	36.207558	37.56992
Os01g0617900	6587	8096	12352	9465	6949	5247	8058	6686	7330	10536	7049	5324	82.617775	76.844124	105.360893	111.342178	82.798866	69.079926	71.956734	49.900352	59.983028	62.749775	58.524914	54.457867
Os01g0618000	55	73	91	80	89	73	34	48	46	187	30	40	1.473841	1.480175	1.658407	2.008869	2.250158	2.04427	0.649728	0.764338	0.804942	2.373506	0.532866	0.875469
Os01g0618100	6948	10123	10380	9266	5737	5009	10397	11650	12294	15897	11832	8963	87.011665	96.031548	88.498398	108.847229	68.312141	65.986496	92.841179	86.904747	100.5756	94.410316	98.367676	91.645172
Os01g0618200	1498	2583	1747	1697	1881	2576	952	963	1048	1726	851	681	16.964117	24.416805	17.050484	26.255398	27.865133	34.043022	9.0355	8.170851	9.791005	14.344811	8.506317	8.259856
Os01g0618700	9	8	13	5	33	6	15	33	29	95	11	10	0.210455	0.133395	0.20255	0.101057	0.768456	0.146183	0.262988	0.476485	0.455335	1.109925	0.168586	0.197479
Os01g0618500	550	748	658	649	673	699	932	1248	1242	558	1076	824	5.130454	5.284998	4.178655	5.676169	5.973218	6.864084	6.203425	6.935637	7.573113	2.466726	6.665319	6.278026
Os01g0618400	11117	11264	20887	14920	13413	8558	10916	9705	10457	11412	11947	7885	93.177673	71.508202	119.175728	117.298782	106.892479	75.448784	65.238724	48.447884	57.248245	45.358414	66.476067	53.956276
Os01g0618900	162	496	214	332	304	290	142	429	488	459	127	188	2.665371	5.974881	2.279707	4.969918	4.597884	4.82731	1.691649	3.922125	4.98505	3.441273	1.32284	2.768005
Os01g0618800	4226	5652	6639	6091	5470	4822	9509	8267	7450	3349	9142	6500	53.283268	57.82523	61.130936	77.368431	70.320351	68.558723	91.347076	66.434174	65.726013	20.923437	81.896606	71.837662
Os01g0619000	1818	2761	2682	2252	2169	1766	3932	4122	4184	2850	3863	3062	10.606392	12.234768	10.680488	12.332829	12.046556	10.847973	16.381914	14.336928	15.963401	7.886472	14.927317	14.616158
Os01g0619800	175	240	110	243	150	185	528	344	610	304	289	247	1.079883	1.121962	0.460218	1.405664	0.880185	1.199083	2.325131	1.265992	2.46098	0.88994	1.182376	1.245816
Os01g0619900	202	1842	213	162	40	367	247	449	328	19	561	243	2.934484	21.011204	2.05486	2.206965	0.606004	5.616601	3.083254	4.708685	3.573528	0.167303	5.512977	3.377771
Os01g0620100	396	598	567	664	348	257	1123	1492	1528	2333	970	1061	2.338826	2.678506	2.283434	3.684636	1.953875	1.596025	4.7348	5.257373	5.902371	6.542544	3.806214	5.120984
Os01g0620800	2	26	4	8	16	2	19	59	43	60	10	1	0.032095	0.316025	0.043696	0.120415	0.24402	0.033759	0.217403	0.562406	0.450734	0.456167	0.106529	0.013102
Os01g0621200	27	58	85	88	49	52	253	319	828	574	173	88	0.170306	0.282557	0.371607	0.527724	0.295994	0.35116	1.161476	1.223089	3.487882	1.754428	0.737655	0.460633
XLOC_016996	1073	2231	2264	1866	788	868	4019	4548	6131	32992	4377	3882	10.704256	16.85659	15.370119	17.457653	7.465761	9.103015	28.588816	27.023945	39.950943	156.080444	28.985184	31.620453
Os01g0620301	255	643	561	540	146	148	825	953	1287	9113	1004	1057	5.255394	9.997948	7.849205	10.394756	2.855175	3.12494	12.098777	11.691007	17.361797	88.996964	13.842131	17.735491
Os01g0621600	74	136	37	39	73	56	6	61	55	110	26	13	0.631675	0.877866	0.214639	0.31011	0.591886	0.504977	0.032606	0.31026	0.308062	0.44558	0.144245	0.087452
Os01g0621300	2702	4062	3295	4938	4022	3758	1417	2687	2125	4010	2868	1365	15.959745	18.174564	13.251667	27.363304	22.58824	23.352449	5.968825	9.454949	8.200779	11.232972	11.245192	6.583487
Os01g0621400	64	119	117	144	93	67	34	71	48	355	47	25	1.078792	1.528695	1.343843	2.292058	1.49756	1.197873	0.411777	0.712371	0.523189	2.855229	0.524943	0.337603
Os01g0621700	1044	1853	2031	1324	1109	1101	1534	2223	2318	1521	2074	1524	14.172313	19.054153	18.776245	16.866539	14.318864	15.717206	14.854549	17.981609	20.5606	9.790147	18.693871	16.895176
Os01g0621900	2211	1620	2949	1849	3557	1871	2123	3062	2099	1516	3158	2132	14.169689	7.823652	13.183336	11.135702	21.857143	12.696469	9.709352	11.642261	8.967947	4.585774	13.6696	11.3398
Os01g0622000	172	348	269	226	377	404	203	322	428	1373	202	438	0.920661	1.325126	0.867838	0.995032	1.598315	1.929306	0.741655	0.875095	1.254166	2.925493	0.788233	1.593578
Os01g0622066	677	833	738	1075	788	734	814	1005	989	861	728	570	3.019189	3.238339	2.194908	4.946897	3.194344	4.34501	2.952482	2.932533	3.62792	3.246458	2.255455	2.460316
Os01g0622033	18	69	35	28	29	31	45	35	48	43	9	13	0.107685	0.325414	0.147677	0.164282	0.171252	0.201275	0.197779	0.127676	0.194869	0.127365	0.037214	0.062945
Os01g0622100	11	18	11	21	9	22	27	29	14	93	14	10	0.476154	0.608084	0.32048	0.873102	0.370985	1.042312	0.875229	0.788358	0.421953	2.046836	0.404283	0.343487
Os01g0622300	3464	4778	5875	3502	2955	2445	3489	3464	4313	4206	3436	2474	25.436691	26.574522	29.365332	24.121183	20.627695	18.885664	18.265291	15.149821	20.686285	14.643977	16.746777	14.830102
Os01g0622800	40	43	69	79	59	29	82	100	127	407	63	71	1.543713	1.275725	1.850163	2.886812	2.176401	1.19258	2.293414	2.34225	3.255629	7.591839	1.643007	2.282664
Os01g0622901	83	117	78	132	141	67	179	234	205	731	135	126	3.671533	3.929541	2.369237	5.506677	5.962075	3.14515	5.689182	6.231772	5.977396	15.484047	3.995347	4.591994
Os01g0623200	217	292	94	1669	555	162	145	272	243	605	84	106	2.542126	2.590369	0.749613	18.341806	6.185722	1.985842	1.208301	1.894895	1.854899	3.358224	0.65307	1.005211
Os01g0623500	626	851	1223	897	1379	980	1883	2967	2107	1798	2563	2078	3.960105	4.080878	5.272838	5.325841	8.305367	6.528454	8.505479	11.195091	8.71636	5.400875	10.776696	10.74513
Os01g0623550	15	10	16	11	30	35	16	16	28	13	48	15	0.189819	0.093175	0.135217	0.124576	0.35152	0.468205	0.136852	0.116849	0.225575	0.077071	0.404505	0.145968
Os01g0622500	750	1462	954	961	1065	956	1846	2398	2001	1590	1685	1945	4.82886	7.219992	4.453687	6.30426	6.665926	6.702983	8.596378	9.636036	8.670211	5.214287	7.306422	10.626003
Os01g0622400	28	47	42	38	39	37	66	96	54	218	70	81	2.090409	2.658601	2.134864	2.670152	2.724735	2.86698	3.529971	4.287747	2.618742	7.772602	3.493467	4.922245
Os01g0622600	7014	13241	12600	9980	10223	7525	6665	9696	8416	7215	8190	5861	49.198303	70.353264	60.169186	65.661385	68.182983	55.522209	33.335255	40.511662	38.563271	23.998407	38.13792	33.567444
Os01g0622700	1986	3019	3157	2561	2172	1716	4232	5067	5662	5802	4446	4031	19.944126	23.04623	21.4746	24.31801	20.911983	18.213152	30.547577	30.667444	37.492039	27.498241	30.041313	33.282291
Os01g0624000	1827	3404	3347	2180	1918	1768	3519	5281	5692	1520	4395	3431	5.796132	8.107452	7.341558	6.337256	5.689045	5.724965	8.118327	9.993327	11.4871	2.232964	9.132015	8.730232
Os01g0624700	23	89	109	59	111	21	42	29	29	60	18	5	0.3603	1.04987	1.163068	0.858371	1.656685	0.338443	0.460342	0.267574	0.296451	0.444489	0.18038	0.055077
Os01g0624500	1510	1998	2187	1969	1740	1405	2427	3688	3638	2374	4124	3036	33.87672	33.947311	33.399937	41.433537	37.117592	33.160549	38.828121	49.293156	53.323288	25.26	61.430161	55.615761
Os01g0625300	36	61	24	42	20	19	161	188	272	972	245	185	0.652489	0.842651	0.298505	0.710025	0.341595	0.364867	2.111076	2.054709	3.272689	8.497964	2.995399	2.771677
Os01g0625900	12	55	17	27	55	11	17	18	10	34	5	7	0.260595	0.895852	0.239095	0.541629	1.118195	0.238568	0.254882	0.233126	0.142087	0.349671	0.0722	0.122659
Os01g0626400	67	76	67	72	74	14	121	738	81	2290	109	135	0.748584	0.63945	0.505194	0.745709	0.77851	0.155218	0.963188	4.913463	0.588895	12.141829	0.807113	1.231182
Os01g0626100	312	783	758	710	490	462	1175	1379	1502	1347	978	935	3.115674	5.931386	5.160273	6.658147	4.66176	4.856933	8.376542	8.214813	9.814958	6.387023	6.492508	7.637779
Os01g0626200	225	294	354	364	227	323	546	612	682	63	576	374	11.391667	11.299554	12.239391	17.347599	10.950623	17.236294	19.7631	18.531736	22.633148	1.513105	19.444201	15.522851
Os01g0626300	263	445	552	385	372	276	565	794	641	1212	992	524	13.828255	17.722303	19.751822	18.98266	18.598785	15.255777	21.158796	24.880381	21.996929	30.220238	34.634132	22.476545
Os01g0626500	150	279	257	155	196	307	314	328	380	279	344	208	2.581105	3.283306	2.884613	2.667628	2.99865	4.360798	3.23119	2.786987	3.854857	2.273723	3.587202	2.675837
Os01g0626900	1319	1786	1801	1397	1453	1826	2531	2974	2675	3085	2921	2150	16.799988	16.991467	15.908313	17.023912	17.129358	24.428246	22.235775	22.422689	21.294603	20.074057	24.907457	22.622663
Os01g0627450	54	74	99	69	94	56	87	97	28	635	176	71	0.598861	0.642345	0.771973	0.739878	1.023662	0.678422	0.701025	0.663114	0.213303	3.434406	1.338603	0.668901
Os01g0627400	485	561	647	544	745	505	869	962	304	5586	1858	894	4.702459	4.117963	4.27258	4.94393	6.865902	5.15282	6.011159	5.556764	1.923087	25.699924	11.961946	7.0802
Os01g0627550	216	241	228	247	201	192	204	402	245	162	281	259	2.034808	1.630308	1.388296	2.076775	1.70534	1.805329	1.301427	2.141642	1.431649	0.685277	1.672464	1.891492
Os01g0627500	7035	8536	11448	6263	6757	4936	8523	12027	6733	17464	15697	8366	57.94363	53.250496	64.184868	48.385201	52.915928	42.757877	50.054653	59.002079	36.221638	68.207718	85.824478	56.255344
Os01g0627900	25	8	103	44	28	32	416	769	590	961	154	271	0.351229	0.08733	1.00857	0.587318	0.383498	0.476924	4.269649	6.597982	5.554423	6.567431	1.465874	3.180526
Os01g0627933	1241	1636	1890	1655	1503	1265	3258	3323	3482	4496	2208	2296	19.084164	19.068317	19.798353	23.885721	21.978699	20.462505	35.744698	30.454243	35.002384	32.803112	22.556271	28.844091
Os01g0628700	4328	6441	12197	7206	17489	7609	14248	20106	17044	38367	13358	11117	30.79847	34.716972	59.086552	48.095371	118.333336	56.95837	72.296516	85.227119	79.2295	129.475647	63.106106	64.593773
Os01g0628900	256	83	891	380	977	657	2789	4237	3179	10637	3148	2619	3.558831	0.872705	8.439594	4.955644	12.917498	9.604853	27.676212	35.116432	28.897861	70.196381	29.076952	29.748331
Os01g0628950	29	3	78	37	98	58	223	285	251	808	255	205	0.438006	0.028519	0.807331	0.523816	1.409243	0.918806	2.410001	2.582334	2.493414	5.82276	2.56563	2.53454
Os01g0629400	4113	5720	5575	3831	5401	5680	7499	9843	6734	2385	9613	6568	24.325487	25.388355	22.2649	21.06345	30.070469	34.998684	31.227331	34.236618	25.739777	6.660443	37.381203	31.397989
Os01g0629600	29	45	70	71	57	36	91	112	86	484	62	63	0.602881	0.715498	0.99503	1.39412	1.130434	0.788776	1.353096	1.394238	1.178197	4.820835	0.861116	1.066271
Os01g0629750	880	1096	1018	987	835	733	1131	1199	1126	5473	777	939	37.409794	35.279236	29.451836	39.334419	33.725586	32.756496	34.286942	30.348642	31.260542	110.364998	21.913389	32.571762
Os01g0629900	360	706	369	619	394	459	623	684	789	697	630	546	2.336198	4.107125	1.694131	4.273737	2.61728	3.306007	3.658751	2.399197	3.333632	1.80757	3.114326	3.559621
Os01g0631200	4019	1136	3620	629	2321	3956	177	330	120	289	215	147	35.360828	7.567486	21.679712	5.185245	19.416218	36.610275	1.104728	1.72678	0.684205	1.205057	1.250235	1.052942
Os01g0631400	20	21	20	23	9	10	47	88	6	99	29	10	0.098018	0.078494	0.067065	0.104203	0.041372	0.05155	0.163959	0.25747	0.01879	0.230314	0.09387	0.040013
Os01g0631100	359	613	498	577	340	521	985	1276	1206	412	907	774	3.018384	3.922863	2.865	4.42026	2.629729	4.266222	5.832746	6.456825	6.73783	1.535328	5.136964	5.256251
Os01g0631500	185	340	166	267	223	186	215	484	453	333	176	253	3.100155	4.332682	1.901695	4.212941	3.558468	3.284497	2.582243	4.847231	4.980419	2.658422	1.963938	3.474208
Os01g0631700	114	364	107	558	53	182	171	118	75	31	76	34	0.757675	1.841426	0.48339	3.499605	0.331017	1.276814	0.813007	0.466481	0.324195	0.097875	0.333759	0.183426
XLOC_017165	43	42	119	67	94	29	189	185	244	307	149	139	0.590635	0.467302	1.165761	0.958259	1.326914	0.43213	2.059694	1.587429	2.28194	2.036134	1.412574	1.642129
Os01g0632700	280	254	316	473	336	412	744	926	993	858	437	732	2.694627	2.447143	2.49	4.253542	3.141277	4.017348	4.751597	5.050132	6.671559	4.622196	3.749148	5.504831
Os01g0633000	3107	3467	6698	3856	4241	2060	2330	3065	2627	14534	5299	2022	110.484421	93.393944	162.155228	128.632751	143.406998	77.067505	59.080025	64.916748	61.030483	245.118256	125.092316	58.706745
Os01g0633400	57	70	151	129	143	85	523	704	701	767	482	685	0.67914	0.636569	1.237412	1.455189	1.633338	1.06696	4.483099	5.047815	5.511827	4.378559	3.848919	6.730841
Os01g0633100	2015	2963	2890	2733	2337	2434	7277	6692	6355	5454	5287	6380	7.583744	8.448085	7.404124	9.649988	8.363051	9.635943	19.530905	15.002968	15.625413	9.735057	13.21118	19.607798
Os01g0633200	1333	2029	2912	2100	1478	1252	3903	5287	4983	3434	4826	3847	10.547981	12.076156	15.455467	15.388894	11.13382	10.376905	21.656067	24.506447	25.302074	12.618461	24.903961	24.502325
Os01g0633900	638	711	584	901	1003	777	1318	2124	1466	788	881	1901	1.480651	1.209634	1.119228	1.921454	3.054751	2.151515	2.839157	3.018696	2.402157	1.113393	1.701411	4.67858
Os01g0635200	1034	1908	1856	371	383	413	212	479	189	373	726	248	19.260088	26.916954	23.530352	6.466756	6.771242	8.08254	2.813154	5.30673	2.29726	3.293712	8.973845	3.763938
Os01g0634300	657	957	1036	1189	989	947	2612	3571	3556	2161	2204	2365	3.737571	4.126618	4.013844	6.348173	5.355215	5.668293	10.606618	12.114235	13.229181	5.833993	8.330588	10.994688
Os01g0635400	256	399	484	152	83	327	232	269	205	212	411	191	1.344855	1.749983	1.745467	0.740767	0.452539	2.253159	0.861243	0.885058	0.693997	0.523111	1.416167	0.809804
Os01g0635550	2317	3391	3731	3419	3955	3381	1911	2652	2225	7471	2244	1611	60.353176	66.909317	66.177048	83.543015	97.978516	92.666351	35.494789	41.147144	37.859894	92.305473	38.809444	34.268211
Os01g0638600	211	232	267	153	66	108	199	209	89	4015	657	214	4.065728	3.376962	3.501743	2.762252	1.210794	2.176277	2.737082	2.396132	1.115912	36.735577	8.405917	3.365585
Os01g0636600	1169	1394	1343	1286	1342	1577	1914	2061	2028	393	1727	1646	4.908245	4.43131	3.837151	5.062469	5.356809	6.96412	5.729777	5.154344	5.56058	0.78155	4.811426	5.641804
Os01g0636700	2199	2622	2776	2566	2939	2744	5687	7198	6340	1478	5091	4860	8.524876	7.699091	7.327019	9.330919	10.832622	11.192445	15.723528	16.624901	16.057203	2.716695	13.103374	15.383892
Os01g0637600	7419	7861	12974	7943	8212	6980	7503	8211	6833	6863	11933	7078	69.453178	55.742455	82.688278	69.746155	73.096199	68.735832	50.082928	45.787884	41.785118	30.467913	74.164688	54.099369
Os01g0639100	1652	2144	2490	1919	1582	1390	2454	2787	2967	1796	2937	1956	14.434424	14.193804	14.810435	15.726274	13.140622	12.775606	15.292095	14.506204	16.939295	7.440601	17.038448	13.956609
Os01g0639200	180	374	409	346	473	340	1088	1221	1051	3039	824	572	0.793438	1.252134	1.231632	1.433468	1.988616	1.579599	3.433047	3.216439	3.036622	6.377186	2.420461	2.065683
Os01g0639600	1555	1945	2731	375	1345	482	1224	3307	1577	11337	2430	1718	36.622536	34.692322	43.789238	8.270566	30.11043	11.93553	20.541283	46.39444	24.261621	126.626907	37.996006	33.028152
Os01g0641000	1378	2539	1628	835	725	856	1046	1237	1478	1802	1278	778	9.540696	13.310959	7.670034	5.4203	4.769157	6.233072	5.161395	5.097829	6.684078	5.915909	5.874017	4.396223
Os01g0640400	7	26	32	18	47	8	21	35	6	31	21	13	0.067607	0.195706	0.213268	0.16299	0.445093	0.076043	0.150069	0.205589	0.038621	0.144016	0.133852	0.102914
Os01g0640700	1849	2152	1864	1293	1272	1088	2565	3687	2387	13960	2889	2690	26.7369	23.566031	18.347622	17.53006	17.482502	16.548155	26.43754	31.748987	22.543709	95.717804	27.726175	31.753286
Os01g0640800	1234	1150	2212	1437	1529	1037	1311	1402	1299	934	2015	1092	10.764914	7.599282	13.13734	11.757204	12.684834	9.50912	8.156319	7.282047	7.402617	3.86432	11.671811	7.77593
Os01g0641100	579	838	831	682	703	695	1546	1972	1647	1194	1810	1309	4.358302	4.778845	4.259484	4.818734	5.034675	5.504268	8.304963	8.84718	8.104276	4.264591	9.050729	8.046703
Os01g0639900	30820	38006	38118	24684	26046	35366	33720	25974	20082	16514	29764	18268	181.899689	464.490295	286.377106	291.325928	192.897797	226.491104	468.776917	165.95369	143.729034	97.1548	257.478394	154.077469
Os01g0641750	6	15	4	8	12	6	6	28	24	51	2	24	0.176631	0.330301	0.08016	0.214454	0.309004	0.185791	0.125663	0.476697	0.45368	0.703927	0.031398	0.559527
Os01g0641800	16	37	32	51	29	32	34	113	107	299	35	71	0.198941	0.3603	0.280784	0.617161	0.361592	0.43386	0.309944	0.882163	0.910634	1.860462	0.302262	0.7523
Os01g0641700	483	702	719	520	370	448	1493	1696	1109	275	1588	1433	3.740001	4.331024	5.048898	5.935318	3.398846	4.405016	11.772762	9.958316	8.631321	1.394248	15.447317	12.428228
Os01g0642000	7	42	71	81	103	21	239	347	207	184	338	294	0.040092	0.193535	0.297015	0.465947	0.601134	0.134395	1.053662	1.275341	0.835883	0.538728	1.388042	1.48296
Os01g0642200	5404	8620	9069	604	1493	1977	1681	2701	1835	6358	7956	2256	285.76059	345.273621	326.47464	29.922018	75.056267	109.956955	63.36668	85.053864	63.363831	159.436966	279.311584	97.379662
Os01g0643300	143	245	65	231	347	700	35	70	15	102	46	33	0.950742	1.241712	0.293607	1.447454	2.203252	4.924951	0.165023	0.27798	0.064703	0.32281	0.204204	0.178253
Os01g0643450	31	42	4	39	30	84	24	35	6	47	10	14	0.283796	0.284926	0.020506	0.326702	0.259388	0.805021	0.150353	0.188928	0.030181	0.201947	0.059992	0.098377
Os01g0642900	549	598	937	750	608	555	748	1349	1345	2204	1100	1004	9.154474	7.563504	10.642221	11.735579	9.640339	9.741982	8.898992	13.414978	14.66652	17.451187	12.185203	13.687958
XLOC_006419	5	5	12	10	5	2	23	52	5	45	13	12	0.037265	0.027205	0.068807	0.076002	0.035829	0.009711	0.140383	0.265262	0.026085	0.183015	0.072392	0.082642
Os01g0643800	431	483	726	421	642	492	1376	1369	1617	1438	1169	1380	2.451872	2.082732	2.811789	2.244618	3.475617	2.941573	5.58715	4.642079	6.011443	3.882127	4.417164	6.413312
Os01g0644000	46	57	341	857	236	110	2487	3346	5578	1256	1410	2959	0.84769	0.792473	4.276087	14.84549	4.138976	2.126331	32.760185	36.83197	67.386528	11.047698	17.267799	44.668049
Os01g0644500	30	53	63	71	53	35	411	378	377	618	101	348	0.715125	0.95341	1.019276	1.575159	1.181302	0.859436	6.994059	5.370621	5.877759	6.998964	1.596532	6.779389
Os01g0644400	16	28	17	13	3	12	89	70	91	161	32	61	0.364501	0.490221	0.270906	0.274601	0.050916	0.286519	1.516014	0.988976	1.407946	1.818062	0.500834	1.181867
Os01g0644600	8	15	16	17	2	6	16	50	10	46	16	18	0.260588	0.401993	0.400507	0.575524	0.06969	0.231812	0.419503	1.09042	0.24019	0.794994	0.390074	0.539988
Os01g0645200	5145	6822	9000	7603	5619	5793	18716	20204	20974	6786	19269	15713	37.272243	37.235203	44.329266	51.415321	38.60437	43.796192	96.357178	86.833359	99.159782	23.290789	92.564163	92.857201
Os01g0645900	1850	1827	2923	2052	2148	1716	1586	1721	1857	6915	1073	829	33.685692	25.187286	36.232738	35.045078	37.173054	32.852966	20.58271	18.656111	22.080235	59.702908	12.960002	12.313176
Os01g0646000	424	372	647	318	388	283	181	168	141	112	124	125	5.278039	3.503306	5.478553	3.714005	4.585367	3.70141	1.604771	1.241439	1.146248	0.657495	1.023362	1.268692
Os01g0646700	509	817	713	653	491	707	1952	1878	2081	964	1295	1780	6.391418	8.043312	5.517161	7.440654	5.580488	9.434937	16.340488	14.272355	16.362032	4.731254	10.526879	17.929989
Os01g0646800	761	977	904	1006	1036	1147	2864	3071	2877	948	1723	2474	5.786704	5.663727	4.882808	7.191883	7.406293	9.195512	16.285112	14.209003	14.652327	3.435277	8.330276	16.018953
Os01g0647000	350	394	273	380	188	231	1750	1980	2113	7311	1443	1947	6.602717	5.171099	3.210221	6.167773	3.113639	4.22363	22.492315	20.395628	23.895947	59.567352	16.696613	27.524078
Os01g0647150	70	125	125	72	98	76	136	170	189	509	114	121	0.619262	0.83218	0.761735	0.589988	0.780356	0.721848	0.790646	0.911903	1.036008	1.975665	0.665137	0.827692
Os01g0647100	1242	1339	2255	1205	1147	1038	2163	3168	2398	4614	2726	1923	9.281618	7.578801	11.467456	8.442195	8.144821	8.154873	11.521118	14.098509	11.704831	16.348328	13.520468	11.728358
Os01g0647700	268	460	292	315	206	267	767	850	1238	582	443	527	1.913082	2.491246	1.420534	2.106188	1.395613	2.005836	3.908345	3.616532	5.778129	1.970458	2.101466	3.072965
Os01g0647800	136	200	247	185	221	206	332	367	331	226	272	291	3.352108	3.990604	4.006155	4.898118	5.973126	6.11364	6.71599	5.829421	5.689572	3.156988	4.980349	6.476153
Os01g0647850	156	206	210	214	378	180	414	442	303	297	160	450	1.455948	1.578037	1.369858	2.069549	3.626951	1.900198	2.958797	2.680707	2.045772	1.451202	1.059218	3.704621
Os01g0648000	1599	2217	2834	3204	4360	4081	2470	4804	5587	4555	2403	2913	7.567871	7.949086	9.131001	14.222774	19.622532	20.320366	8.336184	13.544287	17.274626	10.223657	7.548809	11.257525
Os01g0648225	131	161	271	353	409	329	187	386	411	653	156	209	0.660181	0.61723	0.931873	1.677221	1.96615	1.751823	0.672637	1.163723	1.356679	1.568159	0.524484	0.86188
Os01g0648500	271	302	541	376	333	444	720	765	596	195	584	643	3.06393	2.585245	4.166163	3.989828	3.578204	5.280985	5.806568	5.156372	4.403188	1.044886	4.388707	5.943445
Os01g0648600	22	36	6	17	35	28	52	84	55	259	44	56	0.439456	0.543149	0.081299	0.311049	0.664311	0.588566	0.735315	1.000235	0.718019	2.452962	0.576904	0.912367
XLOC_017397	6	10	8	8	4	4	16	28	22	74	10	11	0.139602	0.176231	0.12671	0.156256	0.08775	0.097894	0.257808	0.386001	0.322197	0.815998	0.139318	0.200725
Os01g0648700	15	95	87	36	41	62	64	115	175	342	92	101	0.111551	0.53905	0.446242	0.247963	0.287284	0.485377	0.339979	0.514391	0.859723	1.22219	0.456733	0.618677
Os01g0649000	1084	1136	1360	1018	958	909	1967	2487	1924	1098	2536	1938	7.554973	5.972094	6.550516	6.726862	6.573627	6.554517	9.485047	9.880575	8.651801	3.608326	11.605733	11.069813
Os01g0649200	367	308	536	365	322	614	382	816	485	124	559	415	10.76212	6.845013	10.703396	10.044122	8.958613	18.939121	7.975314	14.262156	9.289809	1.717616	10.876714	9.927612
Os01g0649100	4134	5061	7337	4902	4011	3122	4596	6789	8327	10920	6283	4817	36.775723	34.124226	44.463314	40.93206	33.914471	29.221447	29.141514	35.988789	48.412868	46.105362	37.081322	34.97578
Os01g0652450	4	8	2	1	6	2	5	14	17	26	2	11	0.172051	0.235655	0.052119	0.040344	0.245373	0.063039	0.133922	0.335442	0.450844	0.530844	0.056345	0.368496
Os01g0649950	16	23	15	15	9	19	6	48	87	194	32	48	0.652156	0.587949	0.240707	0.505436	0.332627	0.484175	0.173983	0.73184	1.462447	2.392467	0.550902	0.966429
Os01g0649900	142	235	171	122	145	170	332	965	1692	1289	680	660	1.720026	2.164802	1.411352	1.383809	1.674289	2.162478	2.877141	6.987738	13.441446	7.430451	5.490181	6.549235
Os01g0650000	45	124	150	92	99	156	55	143	245	197	128	106	1.132061	2.838655	2.825205	1.71157	2.794313	4.242145	0.926207	2.107289	3.663814	2.786755	1.860847	1.909194
Os01g0650100	67	182	95	65	193	252	132	244	365	23	152	73	0.802614	1.661176	0.781605	0.733827	2.211267	3.193154	1.130131	1.753963	2.875122	0.130063	1.212153	0.717097
Os01g0650200	1542	2024	2593	2665	2513	2023	7082	8665	10762	7808	3615	6461	5.216253	4.569913	6.489519	8.777733	8.681957	7.30418	15.210848	15.178261	19.188457	12.789024	6.682664	15.737562
Os01g0650700	490	731	741	792	714	684	1498	1714	1613	181	1120	1336	6.554317	7.415857	6.751909	9.940781	9.08424	9.626853	14.30805	13.67054	14.108809	1.1479	9.951344	14.608341
Os01g0650800	663	923	847	694	650	773	1931	1980	1996	462	1386	1594	8.84351	9.332859	7.69309	8.686102	8.243257	10.849316	18.3869	15.743671	17.406843	2.919508	12.282527	17.370337
Os01g0651100	72	85	130	134	132	116	155	181	201	214	118	149	0.403144	0.36019	0.495733	0.705857	0.702609	0.682352	0.620069	0.607242	0.738753	0.570541	0.439746	0.686001
Os01g0652700	9	10	8	14	6	6	17	26	12	9	11	9	0.529457	0.449793	0.324289	0.818972	0.331736	0.391257	0.749757	1.011624	0.475991	0.265503	0.451685	0.454289
Os01g0653601	41	41	57	41	55	49	60	77	58	360	59	71	1.338513	1.014842	1.296295	1.283575	1.74118	1.717539	1.428587	1.523465	1.266694	5.709676	1.297219	1.926424
Os01g0653700	770	881	1251	1099	988	929	1743	2010	1870	3050	1525	1380	6.685056	5.795941	7.338779	8.905428	8.164639	8.452959	10.703234	10.313395	10.54353	12.427911	8.728377	9.747672
Os01g0652600	2955	6071	6466	7575	2556	2486	22200	17604	28358	10596	10660	19704	22.830013	35.523529	34.006119	54.888035	18.771681	20.199974	122.295837	81.009033	143.113266	38.817215	54.6716	124.287834
Os01g0653800	3864	7027	7827	7079	4416	4967	11406	14920	14307	9616	12564	10566	11.703193	21.453741	21.221066	25.385767	13.17508	20.613422	35.561611	34.326237	36.455997	17.627518	32.253857	34.510273
Os01g0654100	1847	1774	3558	1169	2056	2271	763	1558	673	976	1369	711	13.228081	8.255452	14.492095	6.356425	12.582765	16.890871	3.445513	5.831576	2.908353	3.315841	6.013243	3.550521
Os01g0654200	740	1228	1000	1001	742	957	2455	2572	2147	1160	2206	1918	4.976495	6.259882	4.581031	6.316071	4.749464	6.774086	11.784459	10.311734	9.440319	3.701564	9.856759	10.539408
Os01g0654300	572	754	732	725	562	674	1498	1687	1569	855	1196	1159	3.783133	3.757938	3.452734	4.462697	3.532897	5.405275	7.113667	6.557949	6.698674	4.809338	5.24395	6.201863
Os01g0654400	70	133	105	214	121	77	10	14	6	19	14	3	4.422738	6.422303	4.559759	12.785434	7.292733	5.165303	0.455178	0.525032	0.217932	0.571966	0.555536	0.15268
Os01g0654450	55	59	70	82	40	33	16	29	15	25	5	4	3.454919	2.836944	3.017773	4.868364	2.414245	2.178668	0.699581	1.07545	0.616603	0.730617	0.188134	0.163795
Os01g0654500	25185	32143	34248	33625	19654	28522	15110	23446	24697	16471	19215	14695	189.756241	183.43811	175.660141	237.627838	140.793015	226.041901	81.172676	105.221359	121.548203	58.847702	96.106339	90.392929
Os01g0655250	385	625	535	382	383	357	552	629	777	862	605	611	11.542412	14.180223	10.918595	10.741664	10.897246	11.240379	11.789505	11.224468	15.202225	12.250779	12.028721	14.949592
Os01g0655300	220	306	287	256	325	292	483	606	554	69	369	382	13.463869	14.169788	11.954763	14.707722	18.91181	18.799074	21.104504	22.110161	22.162098	1.980455	14.99189	19.08984
Os01g0655400	2437	2986	2694	3331	3052	3156	6823	8476	7307	10948	5592	5455	13.494182	12.587685	10.001216	16.894272	15.914125	18.344929	26.814625	27.67565	26.310411	27.256033	19.94626	24.427605
Os01g0655500	3746	4315	7257	5453	5176	5549	9208	10148	8704	14395	8814	8162	37.973618	33.219551	51.02879	52.267216	50.623619	59.779629	67.59671	62.015259	58.523636	70.956619	60.186272	68.192993
Os01g0656200	4724	6471	4859	4577	3462	4627	1451	2202	2147	12639	1771	1513	26.935646	27.945593	18.857819	24.477051	18.765837	27.750076	5.898816	7.477627	7.99529	34.174263	6.701463	7.043747
Os01g0656250	438	583	436	394	314	375	89	243	182	1038	103	101	5.551729	5.604268	3.765279	4.461788	3.780014	4.998569	0.798653	1.826416	1.50544	6.247612	0.866181	1.038091
Os01g0656400	1373	1910	1595	548	1806	1356	211	557	328	1216	409	203	26.77186	32.029968	25.792191	12.946152	41.118256	36.770245	4.00385	7.950919	4.830321	17.261608	6.611956	4.026631
Os01g0655800	7297	11376	11323	7801	7450	5904	12979	19724	16330	10766	16197	12329	27.634403	32.633152	29.192537	27.711473	26.827223	23.519737	35.050396	44.494034	40.399063	19.334417	40.723816	38.121601
Os01g0656600	1636	2897	2138	2936	1705	2899	2201	3105	2552	1299	3154	2148	11.259143	15.366253	10.517307	19.952402	11.393996	22.059059	11.414576	13.723431	11.976951	2.758002	14.855964	12.673899
Os01g0656900	141	152	111	133	52	66	204	295	181	609	191	180	0.927094	0.758252	0.497068	0.82205	0.320433	0.453768	0.954406	1.156626	0.777382	1.901085	0.834638	0.967238
Os01g0658400	4411	8562	7375	4067	3902	3581	8414	9840	10657	2898	11695	8126	41.391758	60.863262	47.119366	35.798603	34.814743	35.34803	56.307884	55.005939	65.335388	12.897418	72.862831	62.266163
Os01g0658500	1173	1709	2166	1577	1306	1243	2736	3558	3115	2651	3347	2645	11.375755	12.585421	14.339337	14.377173	12.108729	12.711837	18.984592	20.61013	19.832943	12.311825	21.648975	20.999727
Os01g0658900	485	1191	318	452	156	313	1667	1129	1997	559	675	1222	2.742218	5.104894	1.222643	2.399584	0.837574	1.861662	6.728508	3.80475	7.383804	1.498839	2.533193	5.643283
Os01g0659900	27	71	77	45	65	60	4	31	6	26	42	13	0.283909	0.580239	0.561929	0.446544	0.662302	0.679373	0.025193	0.199108	0.039995	0.132789	0.298285	0.110831
Os01g0659800	35	37	107	22	106	54	79	88	77	259	73	62	0.78578	0.629307	1.632856	0.462888	2.25696	1.274754	1.262444	1.176844	1.128154	2.755719	1.085895	1.134794
Os01g0660000	4	2	6	2	6	4	12	16	8	13	10	2	0.093498	0.035409	0.095471	0.043848	0.133343	0.098346	0.199998	0.222756	0.122043	0.1401	0.154856	0.038167
Os01g0660200	1366	1144	720	501	421	958	158	326	151	706	785	143	33.618023	21.333946	12.06598	11.549764	9.854166	24.792315	2.768979	4.772253	2.422646	8.238424	12.824864	2.869262
Os01g0660300	228	592	158	65	177	195	158	1626	66	305	138	154	0.923123	1.817225	0.43446	0.245531	0.680443	0.830451	0.455464	3.924464	0.172935	0.584829	0.369402	0.50733
Os01g0659200	10905	16728	16523	11693	9305	8965	13899	18362	19272	10029	18340	14030	71.357399	82.911797	73.605309	71.765556	57.893864	61.70586	64.851372	71.567276	82.377884	31.120178	79.667839	74.955795
Os01g0660550	438	545	543	465	480	659	1493	2025	1974	1368	1138	1184	2.147039	2.079333	1.749197	2.61481	2.281446	3.651776	5.881951	6.264926	6.773818	3.5222	4.077093	4.885915
Os01g0661000	130	201	171	178	162	141	213	485	499	1329	120	264	1.604386	1.887272	1.446608	2.07256	1.9034	1.833506	1.879706	3.590326	4.047463	7.832207	0.989455	2.670812
Os01g0661200	6	5	12	18	11	5	6	36	29	180	10	10	0.750114	0.465786	0.963755	2.090913	1.294665	0.573988	0.473414	2.657555	2.377577	10.806648	0.780011	0.951044
Os01g0660800	12	36	18	12	22	15	22	18	24	42	8	7	0.361342	0.817373	0.373743	0.338731	0.626016	0.47034	0.478463	0.326891	0.470991	0.606694	0.161579	0.174318
Os01g0660900	1263	1885	3017	2012	1570	1493	2583	2727	2684	4033	2663	2045	27.059996	31.089508	43.379299	39.025162	31.686005	32.162792	37.635593	32.501835	36.558048	37.865692	38.183979	34.601292
Os01g0661400	1185	1065	1600	1055	1199	1035	1762	2209	1960	1046	2250	1311	9.591553	6.523758	8.812456	8.003088	9.225593	8.805984	10.167019	10.649675	10.357716	4.012562	12.085121	8.663425
Os01g0661500	674	1117	1119	1096	633	665	1875	1651	2321	223	1272	1835	6.189539	7.76662	6.994551	9.435679	5.521845	6.423885	12.273155	9.030456	13.923738	0.970554	7.752691	13.753618
XLOC_017631	265	445	523	397	199	173	1081	1136	1253	2769	593	949	4.896578	6.229525	6.581879	6.89338	3.49515	3.365478	14.270453	12.528686	15.147772	24.311396	7.283941	14.348359
Os01g0661601	58	127	118	101	29	56	193	230	288	743	99	171	1.541011	2.577389	2.155346	2.530421	0.733759	1.576857	3.680064	3.676602	5.051896	9.454673	1.757041	3.734874
Os01g0662300	2841	2323	3359	2479	3401	1630	1290	1458	1685	1867	2004	1033	99.184906	61.414768	79.815735	81.156143	112.879639	59.836185	32.099716	30.311611	38.4128	30.904604	46.424892	29.43725
XLOC_017643	614	431	1063	577	739	276	239	275	398	1043	344	220	13.396542	6.987454	18.775991	14.194528	17.190548	7.584459	3.585401	4.193156	6.844163	9.243737	4.259735	3.354851
Os01g0662700	2140	2140	3842	1806	3424	1592	1030	822	1061	1397	1016	503	17.59005	13.324061	21.503881	13.925026	26.769194	13.762989	6.037248	4.021404	5.6968	5.444467	5.544496	3.371486
Os01g0663400	521	1358	653	441	456	675	1048	8491	587	14263	1656	1485	2.564806	4.994626	2.16583	2.289232	2.103674	3.465341	3.627538	24.636295	1.859977	32.815033	5.347864	5.902653
Os01g0662600	4291	4132	6330	5502	3693	3291	7849	8003	7002	17126	8405	6164	150.03299	111.260597	152.404266	168.328735	126.100441	122.43515	183.239883	158.872025	152.594833	286.242584	191.943222	166.849136
Os01g0663500	585	1046	1311	1070	1187	1055	1185	1484	1264	607	1122	912	8.133716	11.203097	13.434201	15.144476	17.243526	14.680457	12.426676	14.099086	13.116481	4.135654	11.353052	11.207373
Os01g0663800	5029	8347	7731	8581	5456	5613	13504	15843	14619	5905	12438	11354	19.854342	24.769793	20.571718	31.536531	20.422489	23.272413	37.493919	36.747719	37.232048	11.068405	32.239811	36.192162
Os01g0664000	4836	5768	6303	4542	5490	4506	5577	6234	6717	7890	5387	4233	32.735992	29.575525	29.046068	28.836727	35.336609	32.0853	26.916973	25.13331	29.699743	25.325373	24.206816	23.392073
Os01g0664100	1016	1629	1525	1309	1374	1387	2233	2323	2282	2223	2596	1679	5.260323	6.385636	5.372792	6.35297	6.761118	7.551679	8.241907	7.161803	7.717981	5.455985	8.920847	7.096829
Os01g0664500	548	1391	1238	931	568	500	1600	1741	1875	746	3031	1654	12.032176	22.111012	18.893545	19.145309	11.557081	11.764976	24.729168	22.338852	26.061327	7.914038	43.916012	30.177847
Os01g0665400	400	605	724	728	562	733	1155	1583	1762	1908	1199	946	2.172133	2.489406	2.676591	3.712318	2.901521	4.190012	4.47503	5.125577	6.258077	4.919617	4.326296	4.199804
Os01g0665500	23	56	81	73	42	43	149	300	304	302	107	139	1.973862	3.729848	4.847879	6.050236	3.457283	3.95464	9.365417	15.77199	17.547632	12.636728	6.274222	9.981027
Os01g0665750	21	36	65	61	37	23	107	110	161	678	67	117	1.292116	1.671878	2.71594	3.539212	2.185793	1.488808	4.730748	4.045446	6.528544	19.973871	2.755897	5.92601
Os01g0665900	179	324	225	475	146	183	247	314	295	510	103	88	8.682948	11.887963	7.43416	21.610647	6.728872	9.336929	8.547585	9.082031	9.34387	11.733392	3.298854	3.47616
Os01g0666200	1089	1926	2026	1477	785	791	4046	3277	3549	2778	2938	3092	9.863006	13.218076	12.499591	12.554232	6.758019	7.537351	26.143272	17.690117	21.007753	11.93995	17.672346	22.876888
Os01g0665200	5846	8308	9222	5258	4315	6335	6400	8869	5682	4253	9758	6401	66.585541	67.576622	66.595833	54.193035	47.399006	72.42012	48.567886	57.275463	40.791553	18.160315	67.287346	54.684383
Os01g0665250	90	140	172	65	79	113	105	59	102	110	168	124	0.795506	0.937408	1.035739	0.532718	0.664511	1.053751	0.659508	0.308749	0.586918	0.461411	0.986709	0.892008
Os01g0665300	1717	2401	2503	2394	1955	1890	4844	5937	4931	3466	4533	4673	15.381514	17.139275	16.156847	21.164881	17.040304	18.413988	31.873255	34.048977	31.234901	15.830457	28.647812	34.930973
Os01g0666400	35	30	32	25	35	32	53	52	53	480	66	83	1.025769	0.655843	0.634404	0.695126	0.980556	0.973589	1.106926	0.919229	1.013011	6.778755	1.291823	2.004689
Os01g0666500	324	542	615	475	434	450	1245	1412	1257	2239	1117	1176	3.775153	4.791414	4.892482	5.202785	4.820505	5.519922	10.369234	9.825423	9.595069	12.405389	8.666026	11.216278
Os01g0666600	564	504	1038	541	383	461	1397	1365	646	1140	2891	1107	10.260259	6.955291	12.872618	9.244126	6.626429	8.828229	18.137554	14.80791	7.678556	9.842293	34.962139	16.46199
Os01g0667000	6	2	18	19	56	21	15	14	7	45	6	8	0.165524	0.043583	0.343257	0.505881	1.527444	0.633889	0.294715	0.232251	0.116389	0.601632	0.11179	0.187285
Os01g0667100	799	1561	1688	1167	1140	860	854	1083	1098	1263	1436	798	9.413004	13.92818	13.534858	12.894968	12.767059	10.656636	7.169759	7.594992	8.446429	7.05393	11.226584	7.670567
Os01g0666800	2287	3261	3127	2895	2408	2470	4913	6123	5385	7090	5208	4775	7.686756	8.302366	7.15652	9.126919	7.696298	8.734147	11.775562	12.260298	11.82541	11.303065	11.622721	13.104692
Os01g0667200	553	1058	1017	1146	877	504	1100	1755	1911	2191	2261	1319	4.571705	6.525055	6.718784	10.9245	8.340922	5.152825	7.944294	10.36522	12.280596	9.974524	15.220105	8.653835
Os01g0667800	42	84	86	51	37	51	65	166	144	54	116	99	0.368491	0.556855	0.514323	0.416318	0.303019	0.471497	0.402983	0.867887	0.82285	0.22353	0.671701	0.709688
Os01g0667900	341	582	594	427	1220	328	330	512	522	900	275	376	10.627314	13.741879	12.599445	12.489638	36.177147	10.74076	7.330482	9.501939	10.629127	13.306828	5.689925	9.551082
Os01g0667600	1283	2392	2558	1722	2853	1103	1252	1829	1744	2815	965	938	28.391838	40.096771	38.532326	35.739414	60.021111	25.675571	19.74263	24.101503	25.201244	29.534058	14.175401	16.948654
Os01g0667550	148	264	269	255	276	107	113	169	159	359	92	109	4.621764	6.244234	5.718318	7.471755	8.200398	3.496472	2.508445	3.135243	3.236031	5.321264	1.895547	2.761776
Os01g0667700	6020	7625	8509	6434	5912	6857	11454	11989	11096	2850	10860	9088	28.204378	27.254204	28.474306	28.521616	26.831219	34.356304	39.489769	34.49292	35.477791	7.810037	33.808594	36.123585
Os01g0668000	1081	1479	1466	970	843	800	1664	2067	1634	663	2215	1400	19.868114	21.159893	19.562008	16.950958	14.72693	10.345126	19.002047	22.49581	19.47183	6.118476	27.589714	18.595818
Os01g0668400	60	53	65	59	44	79	34	43	32	16	30	32	0.748433	0.492186	0.550106	0.682169	0.5186	1.029903	0.295517	0.314174	0.254467	0.094713	0.246291	0.324039
Os01g0668500	2	10	6	8	2	10	3	16	6	16	4	13	0.041892	0.145172	0.085838	0.157696	0.039963	0.209562	0.034165	0.195519	0.072481	0.153867	0.048271	0.220768
Os01g0668600	39	47	36	34	2	36	79	60	119	20	54	72	0.454715	0.413713	0.287691	0.374112	0.022439	0.446849	0.663534	0.420501	0.914744	0.111914	0.422336	0.689887
Os01g0668200	70	71	56	103	113	123	227	293	293	807	127	243	1.271141	0.977674	0.693091	1.753458	1.948614	2.343921	2.942036	3.175947	3.491315	6.976449	1.537358	3.616777
Os01g0668300	1116	1500	1496	1501	1474	1462	3678	4027	3236	1341	3041	2809	5.918408	6.029408	5.40332	7.470808	7.433637	8.157275	13.917452	12.729547	11.215253	3.372437	10.710616	12.169294
Os01g0668700	248	320	317	278	267	238	535	648	649	310	688	577	1.399819	1.433285	1.181739	1.565489	1.554722	1.315944	2.404297	2.335158	2.57281	0.888184	2.603494	3.039887
Os01g0668901	8	10	2	2	8	8	26	22	27	10	14	20	0.096082	0.089695	0.016352	0.02253	0.091353	0.101065	0.222197	0.152133	0.205802	0.056951	0.11162	0.195655
XLOC_006797	213	400	362	212	290	436	793	909	1013	1650	343	549	0.950956	1.237569	0.968079	0.669149	1.259697	1.601451	2.230955	2.121609	2.379043	2.927653	0.827899	1.774529
Os01g0669100	368	711	910	531	589	729	1779	2145	1810	2215	746	1319	4.238699	6.205819	7.13467	5.732082	6.449714	8.832244	14.620369	14.727975	13.627983	12.111351	5.708301	12.409658
Os01g0670100	212	200	482	294	465	316	1905	2583	3178	6681	1079	1716	2.39399	1.71092	3.703337	3.112746	4.998352	3.750125	15.358126	17.392942	23.470304	35.824448	8.099547	15.838495
Os01g0670500	12	10	14	19	44	23	22	56	52	124	15	16	0.229221	0.144682	0.174851	0.338863	0.79838	0.461855	0.299277	0.631067	0.641079	1.123655	0.189107	0.249526
Os01g0672166	17	8	13	15	23	15	11	28	10	55	16	48	0.283939	0.101524	0.147969	0.229817	0.361954	0.264355	0.131413	0.273413	0.103532	0.436866	0.172027	0.650829
Os01g0670800	897	1209	1847	1251	1648	999	2222	2336	2583	4740	2093	1662	4.890883	4.967825	6.857744	6.460713	8.613106	5.827911	8.707736	7.59081	9.234893	12.181801	7.590918	7.438831
Os01g0672201	280	491	463	459	341	291	718	959	1127	3094	780	744	2.781252	3.693291	3.130562	4.277469	3.220371	3.043141	5.087652	5.67751	7.321792	14.590547	5.148699	6.03464
Os01g0672300	132	175	133	196	178	108	370	401	487	549	394	368	1.101932	1.106589	0.752625	1.531512	1.412373	0.942947	2.202193	1.990431	2.654202	2.174789	2.181603	2.506732
Os01g0672400	1709	2582	2832	1560	2048	1631	1856	2519	2057	2627	1971	1654	28.293318	33.086205	34.120815	24.925646	36.272911	31.027136	23.380758	27.311792	23.38274	23.79669	23.015451	23.489828
Os01g0672500	1984	2586	3760	3162	3695	3236	3603	4872	3776	1275	4016	2933	23.372816	23.071693	30.155497	34.943714	41.39093	40.104305	30.266054	34.183758	29.057837	7.122272	31.409103	28.208792
Os01g0672800	325	734	578	490	628	416	350	511	449	155	355	333	4.786692	8.200247	5.801771	6.777693	8.815481	6.452519	3.680126	4.487513	4.331043	1.084046	3.473566	4.011683
Os01g0672700	1116	953	1767	1187	1252	1069	1327	1534	1475	4086	2113	2267	8.091983	5.111678	8.922804	7.99649	8.880672	8.301549	6.834606	6.980157	6.957651	17.184017	10.341295	13.441308
Os01g0673300	154	310	288	242	193	156	572	918	784	1485	557	603	2.839504	4.33216	3.618175	4.191044	3.390433	3.03513	7.537993	10.116084	9.46773	13.026899	6.83328	9.098503
Os01g0673500	3621	4993	5182	5652	4329	5747	8013	8837	7632	14564	7292	6250	16.755217	17.263033	16.103636	28.866795	22.387867	32.434322	34.223766	25.655338	22.736677	32.184746	22.044096	23.338503
Os01g0673600	2588	3519	3548	2800	2630	2380	3473	4219	4694	1458	3849	3148	53.10997	57.141785	52.31086	59.869812	51.264175	50.544113	51.468784	53.318092	68.676437	16.927208	58.710552	54.806568
Os01g0674000	581	719	973	784	974	512	1204	1451	1525	4119	1141	1179	12.884815	12.077971	14.677426	16.294428	20.52368	11.927346	19.032017	19.159384	22.090912	43.320076	16.78834	21.339024
Os01g0673700	627	598	859	648	391	495	438	681	566	1822	518	412	9.459848	8.929187	9.4276	10.577152	9.240157	6.704635	4.738627	5.287149	5.038636	19.938688	5.780993	4.52041
Os01g0673800	16893	20122	29369	19979	18647	17228	15147	17087	15782	39369	22500	12268	206.309998	169.82428	233.103241	223.728821	229.425613	240.847794	139.460526	125.527878	122.710846	148.647049	191.401001	125.053261
Os01g0673900	51	88	86	91	59	44	112	128	157	24	131	114	2.04286	2.704746	2.366635	3.451037	2.267591	1.845741	3.222467	3.083712	4.145323	0.449901	3.524672	3.760294
Os01g0674100	3424	4963	4644	3727	3881	3617	7014	8152	7899	6787	7424	5993	18.046478	19.116606	15.163723	17.582533	19.358263	18.463749	23.860161	23.753681	24.562042	10.908202	23.598156	23.477228
Os01g0674125	14	54	49	26	12	24	19	41	37	9	41	24	0.153242	0.448027	0.365383	0.265134	0.123435	0.274989	0.147205	0.264894	0.26537	0.04355	0.297548	0.212961
Os01g0674400	10	9	21	21	11	4	74	92	90	258	94	68	0.410989	0.300263	0.617503	0.832132	0.443587	0.160781	2.309567	2.426819	2.603791	5.418481	2.760071	2.44445
Os01g0674500	1207	2185	2105	1549	1743	1596	1696	2364	2183	1889	1439	1279	12.362876	16.911724	17.837662	20.95479	22.766541	21.323988	15.049583	17.393581	16.410698	14.102373	13.210335	12.223243
Os01g0674700	2935	3116	3970	3849	4808	3067	3999	4251	4072	7972	4281	2987	15.12428	12.160897	13.927023	18.604105	23.553289	16.622553	14.694015	13.047201	13.705948	19.479959	14.64185	12.563978
Os01g0674800	309	1224	888	866	743	689	827	1596	1946	816	895	819	3.645427	10.931303	7.128334	9.580404	8.335822	8.548813	6.956929	11.212949	14.996566	4.565842	7.006721	7.889495
Os01g0675100	9599	14052	12327	7725	7453	5313	7570	10200	11068	10483	15430	7174	141.902084	157.344666	124.053986	107.1063	104.753868	82.605301	79.791214	89.807816	106.878609	73.485168	151.428085	86.585274
Os01g0675500	1716	2477	2731	1953	2264	2197	2981	3462	3496	1935	2549	2255	14.898241	16.208149	15.769974	15.677993	18.192162	19.640001	18.269876	17.714603	19.312286	7.694186	14.301392	15.860962
Os01g0675700	6917	9500	10538	8877	6875	6567	9887	11029	11829	9731	9907	7282	63.567677	66.123436	65.972916	76.466812	60.17186	63.561935	64.717033	60.308689	70.939163	42.48975	60.355782	54.747314
Os01g0675800	286	518	609	158	390	166	185	337	231	352	204	202	6.599303	9.052918	9.560139	3.40187	8.542021	4.013498	3.041554	4.627156	3.471058	3.845574	3.126107	3.792241
Os01g0675933	68	120	71	31	103	56	50	129	53	303	56	75	0.464025	0.618836	0.329272	0.197779	0.663565	0.401832	0.239757	0.523153	0.236035	0.981363	0.2496	0.415648
Os01g0676200	2334	2308	3695	2184	2097	1507	1552	1754	1803	6838	1661	1122	73.963028	55.418461	79.727875	64.924911	63.18771	50.250362	35.083855	33.110794	37.316986	102.805305	34.953316	29.037205
XLOC_017872	45	99	242	142	200	84	405	416	306	707	318	264	0.314275	0.531492	1.103457	0.942747	1.299005	0.582126	1.925293	1.755749	1.416446	2.260165	1.493619	1.437191
Os01g0677900	191	173	437	310	226	146	869	1128	953	1343	556	769	1.886906	1.295012	2.938874	2.86797	2.124245	1.510201	6.125355	6.643847	6.156871	6.298847	3.644814	6.210699
Os01g0678000	224	296	766	909	419	552	2866	2543	1710	303	2206	2424	2.520108	2.516088	5.86623	9.593507	4.474706	6.523621	22.997171	17.046658	12.568845	1.612474	16.474592	22.271807
Os01g0678100	1303	1514	2994	2643	1994	1819	4275	4413	2319	10144	5095	3383	12.99224	11.435249	20.331297	24.728573	18.908556	19.081261	30.405579	26.221052	15.108634	47.987827	33.741478	27.550449
Os01g0678500	5795	8978	6498	7622	4462	5455	5812	8129	9306	2568	5855	4789	23.008051	26.284231	17.014235	27.805668	16.741623	22.20076	16.677906	19.396006	23.941933	4.720622	15.345611	15.311411
Os01g0678700	321	309	732	423	287	227	442	577	812	113	525	566	2.764817	2.01872	4.299248	3.421899	2.356514	2.062382	2.718735	2.966973	4.57955	0.459033	3.006798	3.985717
Os01g0678600	6856	8944	12721	7680	7432	4257	4014	4148	4600	7383	6841	2950	229.514191	221.704117	281.983063	239.199478	240.152191	154.247955	95.581322	80.648232	94.65464	84.117966	153.471115	80.977814
Os01g0679000	2253	2814	4197	2500	2324	2262	5706	5517	6278	2509	6260	5696	8.568957	8.106698	10.867552	8.921033	8.403303	9.05118	15.476213	12.499759	15.601083	4.526196	15.809774	17.690645
Os01g0679600	1203	976	1784	1475	1177	698	1776	2177	2383	2911	2212	2179	10.268498	6.325675	10.359724	11.845321	9.568243	6.262884	10.878749	11.069407	13.302305	11.791817	12.543154	15.209088
Os01g0679700	6267	6180	8433	5073	5426	3897	6319	6911	9988	2615	8925	6944	80.431961	60.175682	73.731285	61.18795	66.595024	53.01495	57.902313	52.960606	83.879013	15.957547	76.060287	72.914871
Os01g0680000	87	115	149	44	103	70	168	193	144	60	160	126	0.524745	0.547916	0.645692	0.235235	0.55931	0.448846	0.734965	0.728793	0.539145	0.161862	0.649037	0.587501
Os01g0679900	1871	2430	2539	1714	1964	2400	4096	4699	4586	2924	3901	3768	11.345914	11.338133	10.608229	9.841914	11.366061	15.314638	17.815805	17.051676	18.424925	8.689039	15.80831	18.796894
Os01g0680900	187	472	348	282	152	184	252	262	382	130	245	204	1.979769	3.834904	2.531503	2.828338	1.558048	2.097045	1.930213	1.71605	2.678511	0.698372	1.729654	1.780934
Os01g0680950	14	22	17	8	6	3	6	20	23	20	8	17	0.325086	0.386998	0.268636	0.171706	0.132528	0.073309	0.099388	0.276743	0.337385	0.220175	0.115972	0.32206
Os01g0680500	278	456	233	145	238	234	620	606	610	1008	502	268	1.271455	1.579348	2.108857	0.618176	2.385727	1.266307	2.411603	1.649397	3.351763	6.381584	2.833246	3.271662
Os01g0680400	1068	1805	2557	2256	1492	1205	4905	5253	4819	8224	4164	3810	12.030966	15.398376	19.606899	23.83814	15.980987	14.276522	39.39949	35.248985	35.465603	43.936069	31.139977	35.047569
Os01g0680600	480	616	711	589	455	326	976	870	999	3280	900	832	14.756652	14.348329	14.884424	17.002251	13.298532	10.521338	21.410896	15.962335	20.081934	47.944073	18.376205	20.913626
Os01g0680650	10	5	15	6	16	13	28	40	17	11	24	13	1.035734	0.339494	1.030365	0.518722	1.564324	1.341857	2.029163	2.464331	1.102639	0.532006	1.609483	1.022389
Os01g0680700	1464	2945	2423	1667	1636	1502	3502	3803	4392	5940	2438	2738	16.227726	24.605867	18.479555	17.294916	17.459681	17.63246	27.169474	24.263535	30.702581	31.657885	17.721066	24.227812
Os01g0681100	43	26	28	10	74	51	189	203	97	84	67	69	0.228118	0.104583	0.101058	0.046753	0.375778	0.286235	0.723801	0.647709	0.338635	0.212055	0.236645	0.299217
Os01g0681200	205	267	306	296	173	252	675	1437	721	1180	913	721	1.205684	1.13205	1.245544	1.642626	0.916757	1.483553	2.86045	5.137371	2.814743	3.342992	3.629552	3.514386
Os01g0681000	26336	46263	35859	47269	26957	31940	34770	43609	37200	73921	16347	24986	42.617924	56.703533	39.501892	71.746284	41.474396	54.36554	40.118954	42.032726	39.320652	56.723038	17.560207	33.010967
Os01g0681050	544	1460	591	565	558	982	124	1842	1322	649	401	754	1.029509	4.45725	1.429436	1.003054	1.910492	3.910056	0.166138	2.077236	3.449042	0.58208	0.503236	1.164953
Os01g0681400	991	1280	1489	1270	999	1216	3057	3139	3131	1041	2913	2563	5.271266	5.160287	5.394331	6.339039	5.055565	6.803397	11.600826	9.951311	10.884251	2.62691	10.293221	11.135755
Os01g0681800	56	88	72	72	14	53	42	75	63	141	63	41	2.409825	2.887598	2.138826	2.938809	0.571625	2.415161	1.281283	1.92961	1.78669	2.912291	1.804974	1.451437
Os01g0681700	121	311	435	916	63	214	623	555	626	604	305	447	5.392894	10.538135	13.268682	38.50597	2.645189	10.071575	19.91634	14.816779	18.320261	12.827995	9.057981	16.367842
Os01g0681650	240	502	37	978	306	212	2122	1731	2565	4225	682	1902	2.581959	4.097801	0.266127	9.880414	3.131589	2.396074	16.306805	16.673843	19.182774	22.450212	4.8767	25.853865
Os01g0681600	4618	10759	10042	15025	4718	5380	54234	38435	49380	53150	19978	38863	48.786732	86.088196	72.209969	148.876968	47.387711	59.779713	524.780945	241.828293	340.741791	356.464142	140.095779	431.809723
Os01g0682001	1166	2378	2214	3302	1498	1586	4897	4790	7952	6549	2945	4595	8.680717	13.409553	11.221622	23.064131	10.602514	12.422421	26.004217	21.248123	38.68576	23.125895	14.557528	27.939327
Os01g0682200	79	164	170	214	111	121	411	390	586	168	323	311	2.856238	4.505898	4.20073	7.290338	3.817455	4.632683	10.67206	8.458874	13.955355	2.8915	7.810394	9.235555
Os01g0683100	1771	2909	2608	1921	1349	1249	2862	3386	3942	2120	2918	2920	9.355847	9.646278	7.769493	7.88325	5.615997	6.467887	8.915621	8.821286	12.627172	5.439819	8.471193	10.426721
Os01g0683400	76	157	109	77	92	136	268	174	190	126	91	168	0.825525	1.137792	0.944968	0.960959	1.213647	1.69921	1.545153	1.66599	1.725949	1.248205	0.859665	1.203234
Os01g0682500	12054	13715	17663	11705	11782	9346	17365	18465	20349	24074	18059	13475	83.85363	73.10685	84.488144	77.723923	78.59803	68.642891	87.320686	76.379662	93.627518	79.76722	84.039017	76.809082
Os01g0682700	14	5	15	41	23	30	57	45	39	19	22	41	0.207481	0.056104	0.147567	0.56156	0.319643	0.456556	0.596197	0.392717	0.37586	0.126756	0.212442	0.493731
Os01g0683600	505	870	960	597	438	494	1178	1486	1337	364	1485	1137	12.692824	17.858845	17.441431	15.59241	10.202909	12.751878	20.891132	22.82131	22.860092	5.198793	26.217503	22.906252
Os01g0683700	26	89	67	31	46	32	71	98	107	295	70	69	0.756818	2.017034	1.354645	0.854786	1.301207	1.002526	1.51388	1.747792	2.094666	4.206127	1.392479	1.687624
Os01g0683800	3	25	11	2	10	9	19	26	32	70	11	14	0.0857	0.752566	0.298075	0.054007	0.355207	0.343392	0.532577	0.610939	0.824813	1.325174	0.28623	0.430305
Os01g0685100	16	38	20	45	45	34	189	223	149	369	152	152	0.214665	0.634528	0.180984	0.561875	0.567357	0.473899	2.901172	1.793989	2.174172	3.835366	2.13601	2.753344
Os01g0684200	581	843	813	850	505	644	1679	2151	1872	992	1414	1461	6.360442	7.16062	6.535869	8.886843	5.291744	7.570147	12.298682	13.832606	13.212408	5.788237	10.237044	12.5581
Os01g0684301	7	3	19	19	13	17	35	47	26	31	14	15	0.273267	0.081686	0.427445	0.653426	0.496736	0.734622	0.988341	0.792196	0.717202	0.553027	0.321445	0.524196
Os01g0684900	1224	1067	1326	642	1554	1025	505	1493	742	1314	574	441	10.450588	6.897542	7.707208	5.143527	12.619501	9.201557	3.072875	7.592379	4.138757	5.322443	3.253766	3.069359
Os01g0685500	612	814	647	529	636	577	1116	1404	1460	1370	1208	1233	2.890576	2.910533	2.078643	2.340889	2.854407	2.867697	3.75832	3.952084	4.50724	3.068835	3.787812	4.756924
Os01g0686000	115	177	90	30	44	52	39	87	80	141	39	18	4.395112	5.122197	2.330164	1.075871	1.574522	2.055213	1.044243	1.966514	2.000364	2.551115	0.983714	0.554436
Os01g0685800	6568	8365	10985	6901	5549	4929	5958	8896	10903	16901	9400	6308	56.238777	54.187351	64.198128	55.517677	45.124786	44.475674	36.304398	45.432648	60.764343	67.114288	53.570599	44.106991
Os01g0685850	355	386	505	432	245	217	198	466	615	1822	334	333	2.649462	2.181934	2.566092	3.020875	1.739282	1.704445	1.049334	2.071693	2.996105	6.450407	1.653306	2.025672
Os01g0686200	6	10	16	26	34	2	248	125	156	563	201	244	0.116217	0.142406	0.2071	0.466788	0.619146	0.040748	3.423533	1.441182	1.965161	5.174267	2.583362	3.84921
Os01g0686400	103	190	186	139	160	161	369	448	383	84	379	321	4.067714	5.711498	5.003258	5.167917	6.019341	6.68962	10.436904	10.571351	9.908628	1.574309	9.976336	10.401553
Os01g0686700	16	26	50	19	11	6	166	70	92	163	248	168	0.21363	0.257581	0.452551	0.23649	0.135995	0.072383	1.583975	0.553126	0.8056	1.035777	2.20389	1.831493
Os01g0686100	519	511	582	496	573	802	948	650	755	695	728	1337	4.551411	3.392662	3.467046	4.3471	4.973061	7.256689	6.066989	3.471874	4.228518	2.869068	4.476415	9.491458
Os01g0686800	4972	4303	7147	4450	4380	2702	3822	6023	7475	10536	7435	4519	63.334309	41.31472	61.971565	53.172966	53.054688	35.989803	34.44347	45.701984	62.188297	63.549934	62.695179	46.990971
Os01g0687400	665	484	884	440	400	516	108	383	383	544	307	147	17.065008	9.406394	15.428961	10.587113	9.739285	13.926107	1.967688	5.852716	6.404962	6.612973	5.224504	3.076334
Os01g0687300	1177	1465	1078	1801	2366	2699	981	1160	958	497	861	563	6.889184	6.542212	4.319139	10.360388	13.21491	16.5317	4.199803	4.643992	4.147825	1.52539	3.365924	3.035549
Os01g0687450	15	4	20	11	12	2	3	10	5	19	3	2	0.698411	0.135206	0.645773	0.4718	0.530074	0.091535	0.089778	0.26163	0.125554	0.419603	0.095223	0.078075
Os01g0687500	867	1329	1271	786	1399	1141	549	635	705	725	559	435	7.927497	9.434112	8.70573	9.434035	14.769126	10.011329	3.290841	3.508745	4.002489	3.737023	4.808679	3.363191
Os01g0687600	266	471	469	387	305	278	732	948	935	1492	661	675	4.007946	6.058115	5.576203	6.281608	4.966019	4.378518	8.812942	10.146174	10.724275	12.782131	7.969406	9.4668
Os01g0687700	483	1136	1159	1043	642	702	1567	1653	2146	521	1357	1137	4.090517	7.287176	6.685886	8.286008	5.165748	6.257044	9.468691	8.340227	11.877528	2.091633	7.633918	7.866508
Os01g0688300	10	3	37	9	24	17	17	49	4	96	7	3	0.285552	0.065311	0.743277	0.232474	0.678167	0.510863	0.357167	0.86127	0.07859	1.361659	0.132718	0.068762
Os01g0688200	239	312	137	99	101	115	78	140	151	183	128	37	2.318296	2.289356	0.898702	0.898341	0.929053	1.168334	0.538334	0.803412	0.953082	0.83834	0.819638	0.291446
Os01g0688000	16	26	32	21	11	14	61	39	81	125	36	10	0.510022	0.611487	0.694235	0.609483	0.309336	0.447281	1.372302	0.727678	1.686543	1.877231	0.748662	0.26025
Os01g0688600	597	1186	1160	561	869	532	725	792	742	1330	478	467	14.915215	22.481922	19.79118	13.156966	20.68886	13.98067	12.945068	11.801999	12.079313	15.777291	7.930895	9.53511
Os01g0689000	139	179	182	145	132	170	254	497	192	1152	237	202	2.982721	2.911072	2.658854	2.913925	2.695045	3.832606	3.889302	6.375056	2.691833	11.76258	3.376354	3.53884
Os01g0689600	127	124	155	111	95	72	193	223	251	29	216	234	2.924256	2.008937	2.752474	2.272543	2.029136	1.642447	2.949433	2.62617	3.970361	0.162705	3.56467	3.85305
Os01g0689451	7937	11300	11107	9906	7965	7637	18745	18475	16906	9679	16019	14123	22.126524	23.899549	21.107449	25.975067	21.15308	22.437275	37.346195	30.747143	30.858057	12.835759	29.711859	32.202301
Os01g0690600	69	46	143	133	280	107	510	765	358	229	624	387	0.450422	0.226433	0.635521	0.811788	1.742455	0.731035	2.379987	2.983374	1.532456	0.711482	2.711081	2.066085
Os01g0689800	895	1404	1478	1140	1044	942	1451	1960	1641	1807	1364	1054	10.978446	14.620458	13.316899	14.12195	12.968094	12.884032	13.6673	16.270044	14.980074	13.157347	12.131395	11.714707
Os01g0689900	7514	8664	7402	4826	7964	8323	4671	9395	6416	11267	6664	4770	36.474354	33.009033	24.335857	22.141102	38.437256	42.438438	16.71615	27.461397	20.640926	29.817762	21.565638	19.743641
Os01g0689975	165	157	475	125	210	154	83	167	340	609	103	154	2.299544	1.659385	2.747806	1.627622	2.773454	2.251774	0.823375	1.385547	1.888251	2.455485	0.948831	1.067755
Os01g0690200	67	50	93	34	129	107	333	473	312	1048	360	307	1.896328	1.069517	1.794984	0.88198	3.459497	3.16667	6.729972	7.990542	5.782592	14.10908	6.771683	7.1023
Os01g0690800	1098	1422	1778	1011	2188	1652	2870	3595	2134	1227	3180	2480	3.246802	3.185213	3.578924	2.804309	6.150691	5.138518	6.050475	6.33155	4.121409	1.719925	6.24334	5.987188
Os01g0690900	70	52	41	28	74	47	90	89	84	27	63	83	5.252719	2.928366	2.064667	1.957188	5.27361	3.698378	4.780807	3.983482	4.094379	0.958253	3.141229	5.065082
Os01g0691000	14	9	7	30	87	11	46	67	46	204	87	42	0.237269	0.120808	0.080759	0.500733	1.485636	0.207978	0.585829	0.713443	0.538815	1.746911	1.035874	0.617885
Os01g0691050	7	4	11	8	33	4	33	74	20	10	119	16	0.232423	0.094684	0.237459	0.248997	1.081748	0.122271	0.796444	1.510158	0.43087	0.148849	2.735723	0.434981
Os01g0691500	1443	1998	2567	1698	1460	1158	2817	3106	2777	350	3070	2406	14.383069	15.807821	18.399914	16.585716	14.686151	12.383018	20.878815	19.187239	18.979666	1.624718	20.727388	20.285723
Os01g0691600	2935	4781	5315	3642	2943	3233	7574	9035	8450	5157	8438	6841	13.98428	17.153233	17.245846	15.709188	12.766587	15.485813	24.765694	25.081123	25.377134	10.310496	25.950668	26.097607
Os01g0692000	8	2	16	2	10	9	4	46	6	133	20	8	0.232359	0.043999	0.316087	0.054486	0.276152	0.268168	0.082149	0.794404	0.113832	1.82232	0.385106	0.189548
Os01g0692100	24	53	80	31	64	34	87	249	182	935	73	66	0.752089	1.279223	1.730685	0.910662	1.923805	1.122401	1.959966	4.718424	3.776297	14.139242	1.527353	1.717848
Os01g0691700	2846	3345	4339	3174	2415	2495	5083	5942	5540	3412	5638	4990	19.044346	16.951576	19.767027	19.92346	15.366144	17.560474	24.251343	23.684246	24.216099	10.825513	25.0431	27.261936
Os01g0692200	28	33	68	42	66	27	101	88	140	312	90	155	0.957086	0.856442	1.579039	1.349778	2.152136	0.971054	2.454313	1.796193	3.129058	5.074239	2.037882	4.333336
Os01g0692300	506	722	509	1033	816	604	2215	2407	2511	6264	1933	1855	6.04834	6.542732	4.142921	11.589337	9.280699	7.603236	18.907261	17.160759	19.636797	35.560848	15.355392	18.123421
Os01g0693300	640	670	1112	485	1260	729	488	1058	299	351	647	386	6.17346	4.894246	7.309048	4.390129	11.560041	7.403232	3.353439	6.085177	1.884911	1.606114	4.147137	3.036606
Os01g0692500	19	113	62	62	100	77	123	143	208	276	129	86	0.170902	0.786969	0.387038	0.556188	0.88856	0.746213	0.825363	0.79126	1.309136	1.285963	0.794967	0.661307
Os01g0692600	890	1264	1447	1118	1042	858	1920	2411	2324	1801	2278	1608	5.760267	6.206327	6.40106	6.785256	6.425263	5.859709	8.88026	9.315392	9.851992	5.529064	9.813366	8.539687
Os01g0692700	1194	1981	1798	1748	1465	1599	2612	3041	2841	5410	2217	2060	10.843175	13.622646	11.112375	14.891829	12.644994	15.27075	16.91275	16.451881	16.855022	23.300634	13.366044	15.272909
Os01g0693400	2489	4925	4917	4830	5659	4103	3654	6364	4899	8553	2910	2871	49.394402	74.039238	66.428993	89.914543	106.79837	85.6633	51.706543	75.238632	63.515972	80.505692	38.335064	46.524406
Os01g0693700	14	3	17	12	5	11	23	24	30	47	5	18	1.013668	0.153556	0.853605	0.822127	0.341246	0.83561	1.196407	1.059042	1.449479	1.673204	0.244905	1.074442
Os01g0693800	3240	3184	6080	3394	3206	2323	1249	2326	2294	4149	3398	1539	51.841522	38.588226	66.234955	50.937538	48.776127	39.094097	14.243236	22.173191	23.973421	31.484728	36.100235	20.100138
Os01g0694000	103	74	82	121	113	134	88	46	70	34	77	65	1.738909	0.939931	0.942608	1.915859	1.81479	2.379434	1.061931	0.463061	0.772439	0.2654	0.861368	0.894736
Os01g0693900	542	780	998	583	728	576	647	703	621	814	843	687	9.085263	9.842628	11.562672	9.600678	11.909446	10.322385	7.31966	6.808922	6.408381	7.102248	9.425953	8.898781
Os01g0694050	144	195	187	100	95	131	237	278	253	173	212	233	0.701684	0.720253	0.620109	0.458382	0.440602	0.673491	0.824609	0.809035	0.807148	0.400427	0.686131	0.929773
Os01g0694100	159	103	90	52	135	121	114	143	191	79	205	152	1.230917	0.605717	0.472227	0.377201	0.996912	0.982456	0.626488	0.661376	0.967459	0.289055	1.052351	0.960935
Os01g0694200	388	318	420	462	505	606	1060	1244	1250	1530	919	783	4.195979	2.511963	3.096934	4.571175	5.023326	6.721025	7.908598	8.006586	8.72175	9.40544	6.332213	6.684466
XLOC_018082	4	11	16	17	6	8	60	70	26	57	25	18	0.027176	0.056606	0.073999	0.107525	0.038757	0.057123	0.287654	0.279732	0.115324	0.183054	0.112753	0.096811
[truncated: 22,541 more rows]
