# Supplementary material for: Variations in DNA methylation and the role of regulatory factors in rice (Oryza sativa) response to lunar orbit stressors
Source: Front Plant Sci. 2024 Nov 14;15:1427578. doi: 10.3389/fpls.2024.1427578 (PMC11603183; doi:10.3389/fpls.2024.1427578)
Supplement: Supplementary file 8 [file Table2.xls]

Table S2 miRNA expression level.
miRNA	TC1.readcount	TC2.readcount	TC3.readcount	TS1.readcount	TS2.readcount	TS3.readcount	HC1.readcount	HC2.readcount	HC3.readcount	HS1.readcount	HS2.readcount	HS3.readcount	TC1.tpm	TC2.tpm	TC3.tpm	TS1.tpm	TS2.tpm	TS3.tpm	HC1.tpm	HC2.tpm	HC3.tpm	HS1.tpm	HS2.tpm	HS3.tpm
novel_100	0	1	1	5	0	1	2	3	1	7	5	3	0	1.629197832	3.311927244	12.09734004	0	1.944904739	8.819819899	7.893511271	2.778850723	14.15751653	11.55644515	7.51589612
novel_102	11	28	6	15	5	7	11	13	12	17	10	9	8.686704525	45.61753929	19.87156346	36.29202011	10.6014859	13.61433317	48.50900945	34.20521551	33.34620868	34.38254014	23.11289029	22.54768836
novel_103	3	6	1	5	0	2	0	0	0	1	0	0	2.369101234	9.775186991	3.311927244	12.09734004	0	3.889809477	0	0	0	2.022502361	0	0
novel_104	5	6	1	9	5	8	1	6	1	5	2	2	3.948502057	9.775186991	3.311927244	21.77521207	10.6014859	15.55923791	4.40990995	15.78702254	2.778850723	10.11251181	4.622578058	5.010597414
novel_109	60	76	22	54	37	54	16	36	51	53	44	43	47.38202468	123.8190352	72.86239936	130.6512724	78.45099569	105.0248559	70.55855919	94.72213525	141.7213869	107.1926251	101.6967173	107.7278444
novel_112	2	3	2	3	1	2	1	1	2	5	0	3	1.579400823	4.887593496	6.623854487	7.258404022	2.120297181	3.889809477	4.40990995	2.631170424	5.557701446	10.11251181	0	7.51589612
novel_114	6	10	2	8	0	2	1	0	3	0	0	1	4.738202468	16.29197832	6.623854487	19.35574406	0	3.889809477	4.40990995	0	8.336552169	0	0	2.505298707
novel_117	1	0	0	1	2	2	2	3	2	2	5	2	0.789700411	0	0	2.419468007	4.240594362	3.889809477	8.819819899	7.893511271	5.557701446	4.045004723	11.55644515	5.010597414
novel_118	6	5	11	11	3	7	10	15	28	26	25	25	4.738202468	8.145989159	36.43119968	26.61414808	6.360891543	13.61433317	44.0990995	39.46755635	77.80782024	52.58506139	57.78222573	62.63246767
novel_120	6	14	9	20	5	10	4	13	14	11	13	5	4.738202468	22.80876965	29.80734519	48.38936015	10.6014859	19.44904739	17.6396398	34.20521551	38.90391012	22.24752597	30.04675738	12.52649353
novel_123	5	5	9	11	5	8	7	15	26	23	18	16	3.948502057	8.145989159	29.80734519	26.61414808	10.6014859	15.55923791	30.86936965	39.46755635	72.2501188	46.51755431	41.60320252	40.08477931
novel_124	24	39	18	28	16	30	26	28	27	50	37	38	18.95280987	63.53871544	59.61469038	67.74510421	33.92475489	58.34714216	114.6576587	73.67277186	75.02896952	101.1251181	85.51769407	95.20135086
novel_128	3	5	5	12	5	7	8	22	38	26	14	25	2.369101234	8.145989159	16.55963622	29.03361609	10.6014859	13.61433317	35.2792796	57.88574932	105.5963275	52.58506139	32.35804641	62.63246767
novel_129	40	39	12	17	2	20	17	15	8	6	9	9	31.58801645	63.53871544	39.74312692	41.13095613	4.240594362	38.89809477	74.96846914	39.46755635	22.23080578	12.13501417	20.80160126	22.54768836
novel_132	3	2	1	6	2	1	0	2	4	1	3	2	2.369101234	3.258395664	3.311927244	14.51680804	4.240594362	1.944904739	0	5.262340847	11.11540289	2.022502361	6.933867087	5.010597414
novel_136	148	169	45	118	82	109	54	139	108	54	72	80	116.8756609	275.3344336	149.036726	285.4972249	173.8643688	211.9946165	238.1351373	365.7326889	300.1158781	109.2151275	166.4128101	200.4238965
novel_138	1	2	3	2	2	3	2	2	2	2	1	0	0.789700411	3.258395664	9.935781731	4.838936015	4.240594362	5.834714216	8.819819899	5.262340847	5.557701446	4.045004723	2.311289029	0
novel_141	0	1	0	5	2	5	0	0	3	4	1	1	0	1.629197832	0	12.09734004	4.240594362	9.724523693	0	0	8.336552169	8.090009445	2.311289029	2.505298707
novel_145	7	0	2	3	1	0	0	2	2	0	5	2	5.527902879	0	6.623854487	7.258404022	2.120297181	0	0	5.262340847	5.557701446	0	11.55644515	5.010597414
novel_146	8	6	4	0	1	0	1	3	4	2	1	0	6.317603291	9.775186991	13.24770897	0	2.120297181	0	4.40990995	7.893511271	11.11540289	4.045004723	2.311289029	0
novel_150	4	5	0	2	7	1	0	3	6	4	9	2	3.158801645	8.145989159	0	4.838936015	14.84208027	1.944904739	0	7.893511271	16.67310434	8.090009445	20.80160126	5.010597414
novel_154	7	12	3	5	4	9	2	3	3	1	1	5	5.527902879	19.55037398	9.935781731	12.09734004	8.481188723	17.50414265	8.819819899	7.893511271	8.336552169	2.022502361	2.311289029	12.52649353
novel_156	35	23	6	6	11	15	4	7	14	8	7	9	27.6395144	37.47155013	19.87156346	14.51680804	23.32326899	29.17357108	17.6396398	18.41819296	38.90391012	16.18001889	16.1790232	22.54768836
novel_161	3	13	0	8	0	2	1	0	0	0	0	1	2.369101234	21.17957181	0	19.35574406	0	3.889809477	4.40990995	0	0	0	0	2.505298707
novel_165	8	13	6	12	4	7	6	5	5	16	6	5	6.317603291	21.17957181	19.87156346	29.03361609	8.481188723	13.61433317	26.4594597	13.15585212	13.89425361	32.36003778	13.86773417	12.52649353
novel_167	2	2	1	5	2	4	5	6	1	4	2	4	1.579400823	3.258395664	3.311927244	12.09734004	4.240594362	7.779618954	22.04954975	15.78702254	2.778850723	8.090009445	4.622578058	10.02119483
novel_169	17	6	7	13	10	5	1	5	5	8	6	4	13.42490699	9.775186991	23.18349071	31.4530841	21.20297181	9.724523693	4.40990995	13.15585212	13.89425361	16.18001889	13.86773417	10.02119483
novel_171	0	6	2	4	0	0	0	2	4	2	5	3	0	9.775186991	6.623854487	9.677872029	0	0	0	5.262340847	11.11540289	4.045004723	11.55644515	7.51589612
novel_173	18	4	2	2	5	3	73	21	19	14	24	14	14.2146074	6.516791327	6.623854487	4.838936015	10.6014859	5.834714216	321.9234263	55.25457889	52.79816374	28.31503306	55.4709367	35.07418189
novel_176	37	96	43	67	46	63	52	104	79	118	127	112	29.21891522	156.4029919	142.4128715	162.1043565	97.53367032	122.5289985	229.3153174	273.641724	219.5292071	238.6552786	293.5337067	280.5934552
novel_179	2	2	0	1	0	5	2	2	5	0	1	2	1.579400823	3.258395664	0	2.419468007	0	9.724523693	8.819819899	5.262340847	13.89425361	0	2.311289029	5.010597414
novel_181	41	19	9	12	13	26	10	20	27	42	25	17	32.37771687	30.95475881	29.80734519	29.03361609	27.56386335	50.5675232	44.0990995	52.62340847	75.02896952	84.94509917	57.78222573	42.59007802
novel_187	4	12	12	12	6	7	17	33	27	54	25	38	3.158801645	19.55037398	39.74312692	29.03361609	12.72178309	13.61433317	74.96846914	86.82862398	75.02896952	109.2151275	57.78222573	95.20135086
novel_188	6	2	3	4	0	0	3	3	7	2	1	0	4.738202468	3.258395664	9.935781731	9.677872029	0	0	13.22972985	7.893511271	19.45195506	4.045004723	2.311289029	0
novel_189	2	1	3	0	0	4	3	8	3	3	4	13	1.579400823	1.629197832	9.935781731	0	0	7.779618954	13.22972985	21.04936339	8.336552169	6.067507084	9.245156116	32.56888319
novel_193	2	3	6	4	0	4	7	7	6	11	2	4	1.579400823	4.887593496	19.87156346	9.677872029	0	7.779618954	30.86936965	18.41819296	16.67310434	22.24752597	4.622578058	10.02119483
novel_194	2	3	1	7	6	6	1	1	4	3	1	2	1.579400823	4.887593496	3.311927244	16.93627605	12.72178309	11.66942843	4.40990995	2.631170424	11.11540289	6.067507084	2.311289029	5.010597414
novel_200	11	14	9	7	6	9	3	6	12	8	5	11	8.686704525	22.80876965	29.80734519	16.93627605	12.72178309	17.50414265	13.22972985	15.78702254	33.34620868	16.18001889	11.55644515	27.55828577
novel_204	0	1	1	3	2	5	2	2	3	3	0	1	0	1.629197832	3.311927244	7.258404022	4.240594362	9.724523693	8.819819899	5.262340847	8.336552169	6.067507084	0	2.505298707
novel_207	0	7	0	1	3	3	0	1	0	0	1	1	0	11.40438482	0	2.419468007	6.360891543	5.834714216	0	2.631170424	0	0	2.311289029	2.505298707
novel_21	337	344	486	99	86	353	3	14	4	3	9	8	266.1290386	560.4440542	1609.59664	239.5273327	182.3455576	686.5513727	13.22972985	36.83638593	11.11540289	6.067507084	20.80160126	20.04238965
novel_213	11	18	0	11	20	1	12	2	12	12	27	2	8.686704525	29.32556097	0	26.61414808	42.40594362	1.944904739	52.9189194	5.262340847	33.34620868	24.27002834	62.40480378	5.010597414
novel_219	28	55	29	33	32	41	45	55	72	58	72	56	22.11161152	89.60588075	96.04589006	79.84244424	67.84950979	79.74109428	198.4459477	144.7143733	200.0772521	117.305137	166.4128101	140.2967276
novel_22	213	332	103	183	150	240	128	215	177	183	175	232	168.2061876	540.8936802	341.1285061	442.7626453	318.0445771	466.7771373	564.4684736	565.7016411	491.856578	370.1179321	404.4755801	581.2293
novel_224	7	2	3	0	1	1	5	4	1	0	3	1	5.527902879	3.258395664	9.935781731	0	2.120297181	1.944904739	22.04954975	10.52468169	2.778850723	0	6.933867087	2.505298707
novel_31	6	11	38	37	7	4	103	70	96	42	45	160	4.738202468	17.92117615	125.8532353	89.52031627	14.84208027	7.779618954	454.2207248	184.1819296	266.7696694	84.94509917	104.0080063	400.8477931
novel_37	14	25	10	19	16	20	16	25	20	21	25	24	11.05580576	40.7299458	33.11927244	45.96989214	33.92475489	38.89809477	70.55855919	65.77926059	55.57701446	42.47254959	57.78222573	60.12716896
novel_43	70	47	30	7	25	62	18	24	16	24	34	34	55.27902879	76.5722981	99.35781731	16.93627605	53.00742952	120.5840938	79.37837909	63.14809016	44.46161157	48.54005667	78.58382699	85.18015603
novel_44	11	15	19	10	8	8	6	16	7	15	28	9	8.686704525	24.43796748	62.92661763	24.19468007	16.96237745	15.55923791	26.4594597	42.09872678	19.45195506	30.33753542	64.71609281	22.54768836
novel_45	28	56	17	30	17	27	16	18	10	13	23	24	22.11161152	91.23507858	56.30276314	72.58404022	36.04505207	52.51242794	70.55855919	47.36106762	27.78850723	26.2925307	53.15964767	60.12716896
novel_53	8	34	5	14	3	22	5	14	12	9	11	14	6.317603291	55.39272628	16.55963622	33.8725521	6.360891543	42.78790425	22.04954975	36.83638593	33.34620868	18.20252125	25.42417932	35.07418189
novel_54	23	37	9	19	13	18	9	14	8	12	5	7	18.16310946	60.28031978	29.80734519	45.96989214	27.56386335	35.00828529	39.68918955	36.83638593	22.23080578	24.27002834	11.55644515	17.53709095
novel_55	20	23	1	15	6	16	10	6	14	11	13	10	15.79400823	37.47155013	3.311927244	36.29202011	12.72178309	31.11847582	44.0990995	15.78702254	38.90391012	22.24752597	30.04675738	25.05298707
novel_60	7	7	4	3	1	6	0	2	4	4	8	4	5.527902879	11.40438482	13.24770897	7.258404022	2.120297181	11.66942843	0	5.262340847	11.11540289	8.090009445	18.49031223	10.02119483
novel_62	4	8	4	1	7	5	4	11	9	24	11	5	3.158801645	13.03358265	13.24770897	2.419468007	14.84208027	9.724523693	17.6396398	28.94287466	25.00965651	48.54005667	25.42417932	12.52649353
novel_66	3	4	2	6	4	0	7	6	15	13	5	10	2.369101234	6.516791327	6.623854487	14.51680804	8.481188723	0	30.86936965	15.78702254	41.68276084	26.2925307	11.55644515	25.05298707
novel_67	7	8	4	2	7	7	3	6	6	3	9	5	5.527902879	13.03358265	13.24770897	4.838936015	14.84208027	13.61433317	13.22972985	15.78702254	16.67310434	6.067507084	20.80160126	12.52649353
novel_69	1	5	1	5	0	2	2	6	3	4	3	2	0.789700411	8.145989159	3.311927244	12.09734004	0	3.889809477	8.819819899	15.78702254	8.336552169	8.090009445	6.933867087	5.010597414
novel_7	0	0	0	0	1	0	1	2	0	0	2	0	0	0	0	0	2.120297181	0	4.40990995	5.262340847	0	0	4.622578058	0
novel_71	1	4	1	4	5	4	1	8	4	3	0	2	0.789700411	6.516791327	3.311927244	9.677872029	10.6014859	7.779618954	4.40990995	21.04936339	11.11540289	6.067507084	0	5.010597414
novel_72	4	9	6	4	6	9	0	1	0	0	0	0	3.158801645	14.66278049	19.87156346	9.677872029	12.72178309	17.50414265	0	2.631170424	0	0	0	0
novel_74	2	5	3	1	0	3	0	5	4	0	2	0	1.579400823	8.145989159	9.935781731	2.419468007	0	5.834714216	0	13.15585212	11.11540289	0	4.622578058	0
novel_75	1	0	0	0	0	3	0	0	0	2	0	0	0.789700411	0	0	0	0	5.834714216	0	0	0	4.045004723	0	0
novel_77	1	4	11	5	4	6	9	36	13	42	28	14	0.789700411	6.516791327	36.43119968	12.09734004	8.481188723	11.66942843	39.68918955	94.72213525	36.1250594	84.94509917	64.71609281	35.07418189
novel_82	3	3	3	1	1	4	2	4	2	4	2	7	2.369101234	4.887593496	9.935781731	2.419468007	2.120297181	7.779618954	8.819819899	10.52468169	5.557701446	8.090009445	4.622578058	17.53709095
novel_84	3	2	3	5	3	7	0	3	5	1	2	2	2.369101234	3.258395664	9.935781731	12.09734004	6.360891543	13.61433317	0	7.893511271	13.89425361	2.022502361	4.622578058	5.010597414
novel_87	20	31	5	18	18	25	8	12	24	19	15	11	15.79400823	50.50513279	16.55963622	43.55042413	38.16534926	48.62261846	35.2792796	31.57404508	66.69241735	38.42754486	34.66933544	27.55828577
novel_89	64	69	19	56	59	66	31	54	70	130	93	93	50.54082633	112.4146504	62.92661763	135.4902084	125.0975337	128.3637127	136.7072084	142.0832029	194.5195506	262.925307	214.9498797	232.9927797
novel_93	9	12	3	2	12	16	2	2	1	0	2	0	7.107303702	19.55037398	9.935781731	4.838936015	25.44356617	31.11847582	8.819819899	5.262340847	2.778850723	0	4.622578058	0
novel_94	6	2	1	3	13	3	3	12	4	25	4	1	4.738202468	3.258395664	3.311927244	7.258404022	27.56386335	5.834714216	13.22972985	31.57404508	11.11540289	50.56255903	9.245156116	2.505298707
novel_95	2	9	1	3	1	1	0	1	2	1	2	3	1.579400823	14.66278049	3.311927244	7.258404022	2.120297181	1.944904739	0	2.631170424	5.557701446	2.022502361	4.622578058	7.51589612
osa-miR11336-3p	2	1	0	1	1	0	3	1	2	3	0	1	1.579400823	1.629197832	0	2.419468007	2.120297181	0	13.22972985	2.631170424	5.557701446	6.067507084	0	2.505298707
osa-miR11336-5p	14	21	11	5	4	12	2	14	13	23	5	12	11.05580576	34.21315447	36.43119968	12.09734004	8.481188723	23.33885686	8.819819899	36.83638593	36.1250594	46.51755431	11.55644515	30.06358448
osa-miR11337-3p	38	71	41	52	17	57	41	69	84	129	64	62	30.00861563	115.6730461	135.789017	125.8123364	36.04505207	110.8595701	180.8063079	181.5507592	233.4234607	260.9028046	147.9224979	155.3285198
osa-miR11337-5p	265	326	598	479	342	267	1088	1281	422	1680	2741	722	209.270609	531.1184932	1980.532492	1158.925176	725.1416359	519.2895652	4797.982025	3370.529313	1172.675005	3397.803967	6335.243229	1808.825666
osa-miR11338-3p	79	112	50	94	44	79	70	96	98	143	73	70	62.3863325	182.4701572	165.5963622	227.4299927	93.29307596	153.6474743	308.6936965	252.5923607	272.3273708	289.2178377	168.7240991	175.3709095
osa-miR11338-5p	0	1	0	2	0	0	1	6	0	1	7	0	0	1.629197832	0	4.838936015	0	0	4.40990995	15.78702254	0	2.022502361	16.1790232	0
osa-miR11339-3p	141	194	205	225	169	101	122	169	134	281	263	164	111.347758	316.0643794	678.9450849	544.3803017	358.3302236	196.4353786	538.0090139	444.6678016	372.3659969	568.3231635	607.8690146	410.8689879
osa-miR11339-5p	70	89	105	125	72	57	54	114	80	167	121	86	55.27902879	144.998607	347.7523606	302.4335009	152.661397	110.8595701	238.1351373	299.9534283	222.3080578	337.7578943	279.6659725	215.4556888
osa-miR11340-3p	8	4	5	9	3	5	3	15	3	18	3	3	6.317603291	6.516791327	16.55963622	21.77521207	6.360891543	9.724523693	13.22972985	39.46755635	8.336552169	36.4050425	6.933867087	7.51589612
osa-miR11340-5p	156	170	217	364	270	118	1136	876	1224	935	1035	962	123.1932642	276.9636314	718.6882119	880.6863547	572.4802388	229.4987592	5009.657703	2304.905291	3401.313285	1891.039708	2392.184145	2410.097356
osa-miR11341-5p	34	44	20	41	20	15	10	41	25	43	16	5	26.84981399	71.6847046	66.23854487	99.1981883	42.40594362	29.17357108	44.0990995	107.8779874	69.47126807	86.96760153	36.98062446	12.52649353
osa-miR11342-3p	79	99	56	85	47	64	61	81	42	72	53	35	62.3863325	161.2905854	185.4679256	205.6547806	99.6539675	124.4739033	269.0045069	213.1248043	116.7117304	145.62017	122.4983185	87.68545474
osa-miR11342-5p	27	52	32	41	12	37	31	66	74	134	67	51	21.32191111	84.71828726	105.9816718	99.1981883	25.44356617	71.96147533	136.7072084	173.657248	205.6349535	271.0153164	154.8563649	127.770234
osa-miR11343-3p	0	2	0	0	0	0	0	0	1	1	0	0	0	3.258395664	0	0	0	0	0	0	2.778850723	2.022502361	0	0
osa-miR11343-5p	2	5	0	2	1	1	2	3	1	1	1	0	1.579400823	8.145989159	0	4.838936015	2.120297181	1.944904739	8.819819899	7.893511271	2.778850723	2.022502361	2.311289029	0
osa-miR11344-5p	0	1	0	0	0	2	0	0	0	0	0	0	0	1.629197832	0	0	0	3.889809477	0	0	0	0	0	0
osa-miR1319a	9	13	8	12	3	9	1	7	4	13	9	5	7.107303702	21.17957181	26.49541795	29.03361609	6.360891543	17.50414265	4.40990995	18.41819296	11.11540289	26.2925307	20.80160126	12.52649353
osa-miR1319b	3	3	0	1	3	1	0	0	0	0	0	0	2.369101234	4.887593496	0	2.419468007	6.360891543	1.944904739	0	0	0	0	0	0
osa-miR1320-3p	0	0	0	0	0	0	0	4	4	6	7	1	0	0	0	0	0	0	0	10.52468169	11.11540289	12.13501417	16.1790232	2.505298707
osa-miR1320-5p	7	2	30	43	40	16	80	184	61	476	304	128	5.527902879	3.258395664	99.35781731	104.0371243	84.81188723	31.11847582	352.792796	484.1353579	169.5098941	962.711124	702.6318648	320.6782345
osa-miR1423-3p	29	21	14	16	20	20	25	53	38	62	20	28	22.90131193	34.21315447	46.36698141	38.71148812	42.40594362	38.89809477	110.2477487	139.4520324	105.5963275	125.3951464	46.22578058	70.14836379
osa-miR1423-5p	604	476	396	468	419	322	379	637	349	688	508	352	476.9790485	775.498168	1311.523188	1132.311027	888.4045188	626.2593258	1671.355871	1676.05556	969.8189023	1391.481625	1174.134827	881.8651448
osa-miR1425-3p	5	1	8	4	1	1	3	8	4	9	2	0	3.948502057	1.629197832	26.49541795	9.677872029	2.120297181	1.944904739	13.22972985	21.04936339	11.11540289	18.20252125	4.622578058	0
osa-miR1425-5p	772	936	1808	1992	1270	673	1213	3057	3764	3733	1115	1393	609.6487176	1524.929171	5987.964456	4819.580271	2692.77742	1308.920889	5349.220769	8043.487985	10459.59412	7550.001315	2577.087267	3489.881099
osa-miR1427	2	2	7	1	5	3	1	1	0	5	0	0	1.579400823	3.258395664	23.18349071	2.419468007	10.6014859	5.834714216	4.40990995	2.631170424	0	10.11251181	0	0
osa-miR1428a-5p	0	1	0	0	0	0	0	0	0	0	0	0	0	1.629197832	0	0	0	0	0	0	0	0	0	0
osa-miR1428e-3p	0	2	0	2	5	2	0	0	0	0	0	0	0	3.258395664	0	4.838936015	10.6014859	3.889809477	0	0	0	0	0	0
osa-miR1428e-5p	3	0	0	3	3	3	0	1	0	0	0	2	2.369101234	0	0	7.258404022	6.360891543	5.834714216	0	2.631170424	0	0	0	5.010597414
osa-miR1429-3p	4	6	10	15	7	10	17	20	16	9	7	8	3.158801645	9.775186991	33.11927244	36.29202011	14.84208027	19.44904739	74.96846914	52.62340847	44.46161157	18.20252125	16.1790232	20.04238965
osa-miR1429-5p	0	3	3	3	2	2	6	2	1	3	7	4	0	4.887593496	9.935781731	7.258404022	4.240594362	3.889809477	26.4594597	5.262340847	2.778850723	6.067507084	16.1790232	10.02119483
osa-miR1430	6	3	8	19	9	4	9	7	1	8	7	4	4.738202468	4.887593496	26.49541795	45.96989214	19.08267463	7.779618954	39.68918955	18.41819296	2.778850723	16.18001889	16.1790232	10.02119483
osa-miR1431	43	45	103	83	34	40	23	73	19	53	35	18	33.95711769	73.31390243	341.1285061	200.8158446	72.09010415	77.79618954	101.4279288	192.0754409	52.79816374	107.1926251	80.89511602	45.09537672
osa-miR1432-3p	2	0	0	2	1	0	1	0	0	0	2	0	1.579400823	0	0	4.838936015	2.120297181	0	4.40990995	0	0	0	4.622578058	0
osa-miR1432-5p	35	33	160	236	160	119	251	471	170	169	437	117	27.6395144	53.76352845	529.908359	570.9944497	339.2475489	231.4436639	1106.887397	1239.281269	472.4046229	341.8028991	1010.033306	293.1199487
osa-miR1436	0	3	0	0	3	1	2	2	3	1	1	2	0	4.887593496	0	0	6.360891543	1.944904739	8.819819899	5.262340847	8.336552169	2.022502361	2.311289029	5.010597414
osa-miR1437a	1	1	1	0	0	0	1	0	0	2	1	0	0.789700411	1.629197832	3.311927244	0	0	0	4.40990995	0	0	4.045004723	2.311289029	0
osa-miR1437b-3p	103	91	115	122	87	71	67	114	95	85	105	94	81.33914237	148.2570027	380.871633	295.1750969	184.4658547	138.0882364	295.4639666	299.9534283	263.9908187	171.9127007	242.685348	235.4980784
osa-miR1437b-5p	164	113	119	110	95	85	107	149	138	148	154	171	129.5108675	184.099355	394.119342	266.1414808	201.4282322	165.3169028	471.8603646	392.0443931	383.4813998	299.3303495	355.9385105	428.4060789
osa-miR1442	0	0	0	1	1	0	0	2	1	1	0	0	0	0	0	2.419468007	2.120297181	0	0	5.262340847	2.778850723	2.022502361	0	0
osa-miR156a	136	165	437	203	218	165	397	655	441	449	292	413	107.3992559	268.8176423	1447.312205	491.1520055	462.2247854	320.9092819	1750.73425	1723.416627	1225.473169	908.1035602	674.8963965	1034.688366
osa-miR156b-3p	0	0	0	0	0	1	0	0	0	0	0	0	0	0	0	0	0	1.944904739	0	0	0	0	0	0
osa-miR156c-3p	2	0	5	2	9	3	0	7	0	2	0	1	1.579400823	0	16.55963622	4.838936015	19.08267463	5.834714216	0	18.41819296	0	4.045004723	0	2.505298707
osa-miR156f-3p	15	13	7	1	9	5	19	30	17	13	13	11	11.84550617	21.17957181	23.18349071	2.419468007	19.08267463	9.724523693	83.78828904	78.93511271	47.24046229	26.2925307	30.04675738	27.55828577
osa-miR156j-3p	508	562	728	552	770	567	447	1246	1013	1309	813	1011	401.167809	915.6091815	2411.083033	1335.54634	1632.628829	1102.760987	1971.229747	3278.438348	2814.975782	2647.455591	1879.077981	2532.856993
osa-miR156l-5p	0	5	0	0	2	0	0	3	1	7	5	5	0	8.145989159	0	0	4.240594362	0	0	7.893511271	2.778850723	14.15751653	11.55644515	12.52649353
osa-miR159a.1	57471	57974	25842	64265	61489	61651	65808	111154	139610	140039	147350	193261	45384.87234	94451.1151	85586.82383	155487.1115	130374.9534	119905.322	290207.354	292465.1173	387955.3494	283229.2082	340568.4384	484176.5334
osa-miR159a.2	54	36	67	74	88	56	45	145	48	121	52	37	42.64382221	58.65112195	221.8991253	179.0406325	186.5861519	108.9146654	198.4459477	381.5197114	133.3848347	244.7227857	120.1870295	92.69605215
osa-miR159c	38	35	33	16	27	23	13	16	10	16	22	15	30.00861563	57.02192412	109.293599	38.71148812	57.24802388	44.73280899	57.32882935	42.09872678	27.78850723	32.36003778	50.84835864	37.5794806
osa-miR159d	38	35	33	15	24	23	13	16	10	16	22	15	30.00861563	57.02192412	109.293599	36.29202011	50.88713234	44.73280899	57.32882935	42.09872678	27.78850723	32.36003778	50.84835864	37.5794806
osa-miR159e	38	35	33	15	24	23	13	16	10	16	22	15	30.00861563	57.02192412	109.293599	36.29202011	50.88713234	44.73280899	57.32882935	42.09872678	27.78850723	32.36003778	50.84835864	37.5794806
osa-miR159f	673	707	740	310	1034	503	312	939	1957	1254	492	762	531.4683768	1151.842867	2450.82616	750.0350823	2192.387285	978.2870835	1375.891904	2470.669028	5438.210865	2536.217961	1137.154202	1909.037615
osa-miR160a-3p	0	0	0	0	1	0	0	3	0	0	0	0	0	0	0	0	2.120297181	0	0	7.893511271	0	0	0	0
osa-miR160a-5p	497	456	511	354	387	400	161	382	240	450	322	349	392.4811044	742.9142113	1692.394821	856.4916746	820.555009	777.9618954	709.9955019	1005.107102	666.9241735	910.1260626	744.2350673	874.3492487
osa-miR160e-5p	369	306	150	270	176	264	48	85	56	70	50	40	291.3994518	498.5345366	496.7890865	653.256362	373.1723038	513.454851	211.6756776	223.649486	155.6156405	141.5751653	115.5644515	100.2119483
osa-miR160f-3p	4	3	0	5	4	6	0	1	0	0	5	0	3.158801645	4.887593496	0	12.09734004	8.481188723	11.66942843	0	2.631170424	0	0	11.55644515	0
osa-miR160f-5p	1790	2063	825	1050	658	974	166	342	180	101	203	109	1413.563736	3361.035127	2732.339976	2540.441408	1395.155545	1894.337215	732.0450516	899.8602849	500.1931301	204.2727385	469.1916729	273.077559
osa-miR162a	12561	17088	9834	17747	12235	14889	4894	10351	6418	8612	7503	5847	9919.426867	27839.73255	32569.49251	42938.29873	25941.83601	28957.68665	21582.09929	27235.24505	17834.66394	17417.79034	17341.60158	14648.48154
osa-miR162b	782	975	960	923	697	845	172	405	185	577	656	256	617.5457217	1588.467886	3179.450154	2233.168971	1477.847135	1643.444504	758.5045113	1065.624022	514.0873837	1166.983862	1516.205603	641.3564689
osa-miR164a	627	993	143	422	423	745	34	154	87	29	55	29	495.1421579	1617.793447	473.6055958	1021.015499	896.8857075	1448.95403	149.9369383	405.2002452	241.7600129	58.65256848	127.1208966	72.6536625
osa-miR164c	0	0	0	0	0	0	0	1	0	0	0	0	0	0	0	0	0	0	0	2.631170424	0	0	0	0
osa-miR164d	61	63	9	36	13	48	1	15	6	7	5	3	48.17172509	102.6394634	29.80734519	87.10084827	27.56386335	93.35542745	4.40990995	39.46755635	16.67310434	14.15751653	11.55644515	7.51589612
osa-miR164e	9	16	0	15	3	14	4	12	6	1	5	4	7.107303702	26.06716531	0	36.29202011	6.360891543	27.22866634	17.6396398	31.57404508	16.67310434	2.022502361	11.55644515	10.02119483
osa-miR166a-3p	53273	45903	20510	24017	24623	34016	11111	17816	14319	13909	17788	16273	42069.71001	74785.06808	67927.62777	58108.36313	52208.07748	66157.87959	48998.50945	46876.93227	39790.3635	28130.98534	41113.20925	40768.72586
osa-miR166a-5p	3	0	2	2	1	0	0	0	0	0	0	0	2.369101234	0	6.623854487	4.838936015	2.120297181	0	0	0	0	0	0	0
osa-miR166b-5p	5	1	5	2	5	4	2	3	4	7	2	5	3.948502057	1.629197832	16.55963622	4.838936015	10.6014859	7.779618954	8.819819899	7.893511271	11.11540289	14.15751653	4.622578058	12.52649353
osa-miR166c-5p	7	15	3	5	1	10	1	5	0	7	2	0	5.527902879	24.43796748	9.935781731	12.09734004	2.120297181	19.44904739	4.40990995	13.15585212	0	14.15751653	4.622578058	0
osa-miR166d-5p	28	49	40	23	37	49	29	42	20	57	66	35	22.11161152	79.83069376	132.4770897	55.64776417	78.45099569	95.30033219	127.8873885	110.5091578	55.57701446	115.2826346	152.5450759	87.68545474
osa-miR166e-3p	24	29	5	17	7	9	1	2	1	0	0	3	18.95280987	47.24673712	16.55963622	41.13095613	14.84208027	17.50414265	4.40990995	5.262340847	2.778850723	0	0	7.51589612
osa-miR166g-3p	19765	18858	5747	8504	8828	13245	2098	3563	2398	2684	3347	2856	15608.42863	30723.41271	19033.64587	20575.15593	18717.98351	25760.26326	9251.991074	9374.860219	6663.684034	5428.396338	7735.88438	7155.133107
osa-miR166g-5p	3	3	0	0	0	0	0	0	0	0	0	0	2.369101234	4.887593496	0	0	0	0	0	0	0	0	0	0
osa-miR166h-5p	3	4	6	2	2	0	1	0	0	2	1	0	2.369101234	6.516791327	19.87156346	4.838936015	4.240594362	0	4.40990995	0	0	4.045004723	2.311289029	0
osa-miR166i-3p	9704	6122	2147	2849	3760	4362	372	621	477	267	708	540	7663.252792	9973.949127	7110.707792	6893.064353	7972.3174	8483.67447	1640.486501	1633.956833	1325.511795	540.0081305	1636.392633	1352.861302
osa-miR166j-5p	1283	1094	1820	892	1370	1923	430	1249	790	2556	1346	750	1013.185628	1782.342428	6027.707583	2158.165463	2904.807138	3740.051812	1896.261278	3286.331859	2195.292071	5169.516035	3110.995033	1878.97403
osa-miR166k-3p	51463	53607	12660	18113	21940	31259	2723	4660	4084	4429	6320	4634	40640.35227	87336.40817	41928.9989	43823.82402	46519.32015	60795.77722	12008.18479	12261.25417	11348.82635	8957.662958	14607.34666	11609.55421
osa-miR166k-5p	3	4	0	2	0	0	1	2	1	1	3	3	2.369101234	6.516791327	0	4.838936015	0	0	4.40990995	5.262340847	2.778850723	2.022502361	6.933867087	7.51589612
osa-miR166l-5p	6	12	5	13	6	5	1	1	1	1	3	1	4.738202468	19.55037398	16.55963622	31.4530841	12.72178309	9.724523693	4.40990995	2.631170424	2.778850723	2.022502361	6.933867087	2.505298707
osa-miR166m	3889	3768	1192	1622	1552	2376	777	1244	1000	1090	1285	1394	3071.1449	6138.81743	3947.817274	3924.377108	3290.701225	4621.093659	3426.500031	3273.176007	2778.850723	2204.527574	2970.006402	3492.386397
osa-miR167a-3p	5	0	1	6	0	7	0	0	0	0	0	0	3.948502057	0	3.311927244	14.51680804	0	13.61433317	0	0	0	0	0	0
osa-miR167a-5p	610	297	421	643	711	611	143	352	172	291	179	155	481.7172509	483.8717561	1394.32137	1555.717929	1507.531296	1188.336795	630.6171228	926.1719891	477.9623243	588.5481871	413.7207362	388.3212995
osa-miR167c-3p	0	0	0	0	0	1	0	0	0	0	0	0	0	0	0	0	0	1.944904739	0	0	0	0	0	0
osa-miR167d-3p	2	1	12	4	3	4	2	5	16	18	13	11	1.579400823	1.629197832	39.74312692	9.677872029	6.360891543	7.779618954	8.819819899	13.15585212	44.46161157	36.4050425	30.04675738	27.55828577
osa-miR167d-5p	76058	76888	60594	114979	80323	65054	36931	67781	81617	92267	55269	56809	60063.03389	125265.7629	200682.9194	278188.012	170308.6305	126523.8329	162862.3844	178343.3625	226801.4595	186610.2254	127742.6333	142323.5142
osa-miR167e-3p	34	28	6	17	20	38	2	6	3	2	2	3	26.84981399	45.61753929	19.87156346	41.13095613	42.40594362	73.90638007	8.819819899	15.78702254	8.336552169	4.045004723	4.622578058	7.51589612
osa-miR167h-3p	124	76	148	89	121	82	73	101	98	288	170	108	97.92285101	123.8190352	490.1652321	215.3326527	256.5559589	159.4821886	321.9234263	265.7482128	272.3273708	582.48068	392.9191349	270.5722603
osa-miR168a-3p	533	407	491	660	678	428	587	1203	919	1326	1276	1026	420.9103193	663.0835176	1626.156277	1596.848885	1437.561489	832.4192281	2588.61714	3165.29802	2553.763814	2681.838131	2949.204801	2570.436473
osa-miR168a-5p	2336	2331	2336	2717	2538	2239	1829	4297	2919	4559	2712	3355	1844.740161	3797.660146	7736.662041	6573.694576	5381.314245	4354.64171	8065.725298	11306.13931	8111.46526	9220.588265	6268.215847	8405.277161
osa-miR169a	12	20	21	47	6	5	29	26	35	17	17	18	9.476404936	32.58395664	69.55047212	113.7149963	12.72178309	9.724523693	127.8873885	68.41043101	97.2597753	34.38254014	39.29191349	45.09537672
osa-miR169b	0	0	0	2	0	0	1	0	0	0	0	3	0	0	0	4.838936015	0	0	4.40990995	0	0	0	0	7.51589612
osa-miR169e	0	0	2	0	0	0	0	0	0	0	0	0	0	0	6.623854487	0	0	0	0	0	0	0	0	0
osa-miR169f.2	7	3	16	8	9	2	1	4	6	11	5	8	5.527902879	4.887593496	52.9908359	19.35574406	19.08267463	3.889809477	4.40990995	10.52468169	16.67310434	22.24752597	11.55644515	20.04238965
osa-miR169h	0	3	0	0	0	0	0	0	0	1	0	0	0	4.887593496	0	0	0	0	0	0	0	2.022502361	0	0
osa-miR169i-3p	84	93	138	341	206	81	45	84	11	134	104	31	66.33483455	151.5153984	457.0459596	825.0385905	436.7812193	157.5372838	198.4459477	221.0183156	30.56735795	271.0153164	240.374059	77.66425991
osa-miR169i-5p.2	46	26	85	53	43	45	10	20	0	5	9	8	36.32621892	42.35914363	281.5138157	128.2318044	91.17277878	87.52071324	44.0990995	52.62340847	0	10.11251181	20.80160126	20.04238965
osa-miR169n	0	1	2	2	1	0	0	0	0	0	0	0	0	1.629197832	6.623854487	4.838936015	2.120297181	0	0	0	0	0	0	0
osa-miR169p	0	0	3	2	0	0	0	0	1	0	0	0	0	0	9.935781731	4.838936015	0	0	0	0	2.778850723	0	0	0
osa-miR169q	3	4	6	1	1	0	0	0	0	0	1	0	2.369101234	6.516791327	19.87156346	2.419468007	2.120297181	0	0	0	0	0	2.311289029	0
osa-miR169r-3p	0	1	27	12	0	2	0	4	0	1	1	0	0	1.629197832	89.42203558	29.03361609	0	3.889809477	0	10.52468169	0	2.022502361	2.311289029	0
osa-miR169r-5p	0	0	2	2	0	0	0	0	0	0	0	0	0	0	6.623854487	4.838936015	0	0	0	0	0	0	0	0
osa-miR171a	3	0	3	1	3	2	0	0	0	0	2	0	2.369101234	0	9.935781731	2.419468007	6.360891543	3.889809477	0	0	0	0	4.622578058	0
osa-miR171b	80	88	57	82	60	69	13	34	19	12	3	8	63.17603291	143.3694092	188.7798529	198.3963766	127.2178309	134.198427	57.32882935	89.4597944	52.79816374	24.27002834	6.933867087	20.04238965
osa-miR171c-5p	1	3	1	2	2	0	0	0	0	0	0	0	0.789700411	4.887593496	3.311927244	4.838936015	4.240594362	0	0	0	0	0	0	0
osa-miR171d-5p	31	28	8	16	9	17	0	0	1	0	2	0	24.48071275	45.61753929	26.49541795	38.71148812	19.08267463	33.06338056	0	0	2.778850723	0	4.622578058	0
osa-miR171e-5p	65	46	12	18	43	80	2	6	4	3	4	6	51.33052674	74.94310027	39.74312692	43.55042413	91.17277878	155.5923791	8.819819899	15.78702254	11.11540289	6.067507084	9.245156116	15.03179224
osa-miR171g	0	0	0	1	0	3	2	0	0	2	2	0	0	0	0	2.419468007	0	5.834714216	8.819819899	0	0	4.045004723	4.622578058	0
osa-miR171h	0	0	0	1	0	1	0	0	0	0	0	0	0	0	0	2.419468007	0	1.944904739	0	0	0	0	0	0
osa-miR171i-3p	103	144	68	103	81	87	18	74	58	28	16	10	81.33914237	234.6044878	225.2110526	249.2052048	171.7440716	169.2067123	79.37837909	194.7066113	161.1733419	56.63006612	36.98062446	25.05298707
osa-miR171i-5p	17	21	5	9	11	9	2	0	1	0	2	0	13.42490699	34.21315447	16.55963622	21.77521207	23.32326899	17.50414265	8.819819899	0	2.778850723	0	4.622578058	0
osa-miR172a	0	7	3	3	2	2	0	1	1	1	1	1	0	11.40438482	9.935781731	7.258404022	4.240594362	3.889809477	0	2.631170424	2.778850723	2.022502361	2.311289029	2.505298707
osa-miR172c	0	0	0	0	0	0	0	2	2	0	0	0	0	0	0	0	0	0	0	5.262340847	5.557701446	0	0	0
osa-miR172d-5p	4	2	2	3	2	2	4	5	4	11	0	0	3.158801645	3.258395664	6.623854487	7.258404022	4.240594362	3.889809477	17.6396398	13.15585212	11.11540289	22.24752597	0	0
osa-miR1846a-3p	14	3	1	4	5	10	2	6	5	10	8	4	11.05580576	4.887593496	3.311927244	9.677872029	10.6014859	19.44904739	8.819819899	15.78702254	13.89425361	20.22502361	18.49031223	10.02119483
osa-miR1846a-5p	3	1	0	2	2	1	23	14	9	8	5	11	2.369101234	1.629197832	0	4.838936015	4.240594362	1.944904739	101.4279288	36.83638593	25.00965651	16.18001889	11.55644515	27.55828577
osa-miR1846c-3p	0	0	0	0	0	0	0	0	0	1	1	0	0	0	0	0	0	0	0	0	0	2.022502361	2.311289029	0
osa-miR1846d-3p	14	12	19	8	17	8	3	16	12	16	18	23	11.05580576	19.55037398	62.92661763	19.35574406	36.04505207	15.55923791	13.22972985	42.09872678	33.34620868	32.36003778	41.60320252	57.62187026
osa-miR1846d-5p	13	20	11	9	8	5	5	15	1	4	7	4	10.26610535	32.58395664	36.43119968	21.77521207	16.96237745	9.724523693	22.04954975	39.46755635	2.778850723	8.090009445	16.1790232	10.02119483
osa-miR1846e	36	22	29	48	48	16	25	39	48	53	38	15	28.42921481	35.8423523	96.04589006	116.1344644	101.7742647	31.11847582	110.2477487	102.6156465	133.3848347	107.1926251	87.8289831	37.5794806
osa-miR1847.1	0	0	0	0	1	0	0	2	3	1	3	0	0	0	0	0	2.120297181	0	0	5.262340847	8.336552169	2.022502361	6.933867087	0
osa-miR1848	1	1	0	3	0	1	25	12	3	4	4	3	0.789700411	1.629197832	0	7.258404022	0	1.944904739	110.2477487	31.57404508	8.336552169	8.090009445	9.245156116	7.51589612
osa-miR1849	17	13	44	33	14	6	26	30	29	42	30	27	13.42490699	21.17957181	145.7247987	79.84244424	29.68416053	11.66942843	114.6576587	78.93511271	80.58667096	84.94509917	69.33867087	67.64306508
osa-miR1850.1	9	7	20	25	24	11	40	45	46	52	72	18	7.107303702	11.40438482	66.23854487	60.48670018	50.88713234	21.39395212	176.396398	118.4026691	127.8271333	105.1701228	166.4128101	45.09537672
osa-miR1850.2	5	0	1	3	6	7	3	5	2	3	11	2	3.948502057	0	3.311927244	7.258404022	12.72178309	13.61433317	13.22972985	13.15585212	5.557701446	6.067507084	25.42417932	5.010597414
osa-miR1850.3	1	0	0	2	1	1	1	4	1	1	4	1	0.789700411	0	0	4.838936015	2.120297181	1.944904739	4.40990995	10.52468169	2.778850723	2.022502361	9.245156116	2.505298707
osa-miR1851	2	1	4	7	4	5	2	1	0	1	0	2	1.579400823	1.629197832	13.24770897	16.93627605	8.481188723	9.724523693	8.819819899	2.631170424	0	2.022502361	0	5.010597414
osa-miR1852	0	0	1	1	0	0	0	1	2	3	2	0	0	0	3.311927244	2.419468007	0	0	0	2.631170424	5.557701446	6.067507084	4.622578058	0
osa-miR1854-3p	1	0	0	0	0	0	0	0	0	0	0	0	0.789700411	0	0	0	0	0	0	0	0	0	0	0
osa-miR1856	2	4	26	13	25	9	14	61	46	59	29	27	1.579400823	6.516791327	86.11010833	31.4530841	53.00742952	17.50414265	61.73873929	160.5013958	127.8271333	119.3276393	67.02738184	67.64306508
osa-miR1857-3p	18	32	77	66	40	33	42	100	70	107	78	45	14.2146074	52.13433062	255.0183978	159.6848885	84.81188723	64.18185637	185.2162179	263.1170424	194.5195506	216.4077527	180.2805443	112.7384418
osa-miR1857-5p	7	7	10	24	15	12	12	30	24	31	26	26	5.527902879	11.40438482	33.11927244	58.06723218	31.80445771	23.33885686	52.9189194	78.93511271	66.69241735	62.6975732	60.09351475	65.13776638
osa-miR1859	0	1	1	4	0	1	3	0	0	0	0	0	0	1.629197832	3.311927244	9.677872029	0	1.944904739	13.22972985	0	0	0	0	0
osa-miR1860-3p	30	24	20	39	43	26	14	36	15	56	34	11	23.69101234	39.10074796	66.23854487	94.35925229	91.17277878	50.5675232	61.73873929	94.72213525	41.68276084	113.2601322	78.58382699	27.55828577
osa-miR1860-5p	0	0	5	1	3	0	6	9	4	2	0	11	0	0	16.55963622	2.419468007	6.360891543	0	26.4594597	23.68053381	11.11540289	4.045004723	0	27.55828577
osa-miR1861a	0	14	1	5	0	0	0	4	4	9	0	1	0	22.80876965	3.311927244	12.09734004	0	0	0	10.52468169	11.11540289	18.20252125	0	2.505298707
osa-miR1861b	10	16	4	5	6	4	3	4	9	17	11	0	7.897004114	26.06716531	13.24770897	12.09734004	12.72178309	7.779618954	13.22972985	10.52468169	25.00965651	34.38254014	25.42417932	0
osa-miR1861c	0	1	3	2	0	0	0	0	1	2	0	0	0	1.629197832	9.935781731	4.838936015	0	0	0	0	2.778850723	4.045004723	0	0
osa-miR1861d	2	0	3	1	2	0	1	2	2	14	5	0	1.579400823	0	9.935781731	2.419468007	4.240594362	0	4.40990995	5.262340847	5.557701446	28.31503306	11.55644515	0
osa-miR1861e	1	0	1	4	1	5	2	0	2	11	5	0	0.789700411	0	3.311927244	9.677872029	2.120297181	9.724523693	8.819819899	0	5.557701446	22.24752597	11.55644515	0
osa-miR1861g	0	2	0	3	1	5	0	0	0	1	0	0	0	3.258395664	0	7.258404022	2.120297181	9.724523693	0	0	0	2.022502361	0	0
osa-miR1861h	10	41	22	13	16	32	25	17	29	618	209	40	7.897004114	66.79711111	72.86239936	31.4530841	33.92475489	62.23695163	110.2477487	44.7298972	80.58667096	1249.906459	483.0594071	100.2119483
osa-miR1861n	3	0	0	0	0	0	0	0	0	0	0	0	2.369101234	0	0	0	0	0	0	0	0	0	0	0
osa-miR1862a	189	215	99	126	109	73	56	125	132	153	168	72	149.2533777	350.2775339	327.8807971	304.8529689	231.1123927	141.9780459	246.9549572	328.8963029	366.8082954	309.4428613	388.2965569	180.3815069
osa-miR1862d	1717	2448	1247	1910	1608	1173	1289	2377	1877	3430	2364	1683	1355.915606	3988.276292	4129.973273	4621.183894	3409.437867	2281.373258	5684.373925	6254.292097	5215.902807	6937.183099	5463.887265	4216.417723
osa-miR1862e	2069	3365	1318	2186	1785	1399	1545	2362	1975	3440	2881	1532	1633.890151	5482.250704	4365.120107	5288.957064	3784.730468	2720.921729	6813.310872	6214.82454	5488.230178	6957.408123	6658.823693	3838.117619
osa-miR1862f	0	0	0	0	0	0	0	0	0	0	1	0	0	0	0	0	0	0	0	0	0	0	2.311289029	0
osa-miR1863a	19	30	19	30	20	12	28	60	29	60	31	20	15.00430782	48.87593496	62.92661763	72.58404022	42.40594362	23.33885686	123.4774786	157.8702254	80.58667096	121.3501417	71.6499599	50.10597414
osa-miR1863b	1	0	2	7	3	2	0	1	1	11	0	0	0.789700411	0	6.623854487	16.93627605	6.360891543	3.889809477	0	2.631170424	2.778850723	22.24752597	0	0
osa-miR1863b.2	36	33	15	36	31	10	18	30	21	34	28	26	28.42921481	53.76352845	49.67890865	87.10084827	65.72921261	19.44904739	79.37837909	78.93511271	58.35586518	68.76508028	64.71609281	65.13776638
osa-miR1863c	22	37	10	15	22	12	11	17	13	22	11	10	17.37340905	60.28031978	33.11927244	36.29202011	46.64653798	23.33885686	48.50900945	44.7298972	36.1250594	44.49505195	25.42417932	25.05298707
osa-miR1864	1	1	0	2	0	0	1	0	1	2	0	0	0.789700411	1.629197832	0	4.838936015	0	0	4.40990995	0	2.778850723	4.045004723	0	0
osa-miR1865-3p	0	0	0	1	0	0	0	0	0	0	0	0	0	0	0	2.419468007	0	0	0	0	0	0	0	0
osa-miR1865-5p	7	6	16	13	18	12	16	26	16	28	17	24	5.527902879	9.775186991	52.9908359	31.4530841	38.16534926	23.33885686	70.55855919	68.41043101	44.46161157	56.63006612	39.29191349	60.12716896
osa-miR1868	7	11	4	5	10	6	6	5	10	6	5	4	5.527902879	17.92117615	13.24770897	12.09734004	21.20297181	11.66942843	26.4594597	13.15585212	27.78850723	12.13501417	11.55644515	10.02119483
osa-miR1869	0	0	0	0	0	0	0	2	3	0	0	0	0	0	0	0	0	0	0	5.262340847	8.336552169	0	0	0
osa-miR1870-3p	1	3	0	1	1	2	0	0	2	4	0	0	0.789700411	4.887593496	0	2.419468007	2.120297181	3.889809477	0	0	5.557701446	8.090009445	0	0
osa-miR1870-5p	13	3	10	11	4	1	5	23	9	19	8	13	10.26610535	4.887593496	33.11927244	26.61414808	8.481188723	1.944904739	22.04954975	60.51691974	25.00965651	38.42754486	18.49031223	32.56888319
osa-miR1871	156	178	123	150	97	76	170	171	157	199	181	159	123.1932642	289.9972141	407.367051	362.9202011	205.6688265	147.8127601	749.6846914	449.9301424	436.2795635	402.4779699	418.3433142	398.3424944
osa-miR1872	14	33	12	21	10	5	16	21	55	19	22	13	11.05580576	53.76352845	39.74312692	50.80882815	21.20297181	9.724523693	70.55855919	55.25457889	152.8367898	38.42754486	50.84835864	32.56888319
osa-miR1873	41	31	23	33	30	22	35	71	56	66	76	42	32.37771687	50.50513279	76.1743266	79.84244424	63.60891543	42.78790425	154.3468482	186.8131001	155.6156405	133.4851558	175.6579662	105.2225457
osa-miR1874-3p	10	19	4	13	23	15	11	38	17	32	29	15	7.897004114	30.95475881	13.24770897	31.4530841	48.76683516	29.17357108	48.50900945	99.98447609	47.24046229	64.72007556	67.02738184	37.5794806
osa-miR1874-5p	10	13	4	11	13	4	8	22	23	30	29	5	7.897004114	21.17957181	13.24770897	26.61414808	27.56386335	7.779618954	35.2792796	57.88574932	63.91356663	60.67507084	67.02738184	12.52649353
osa-miR1875	2	1	7	2	2	1	0	13	5	7	5	2	1.579400823	1.629197832	23.18349071	4.838936015	4.240594362	1.944904739	0	34.20521551	13.89425361	14.15751653	11.55644515	5.010597414
osa-miR1876	2546	2024	997	1354	1938	1494	844	1815	2226	3107	1899	1441	2010.577247	3297.496412	3301.991462	3275.959682	4109.135936	2905.687679	3721.963997	4775.574319	6185.721709	6283.914836	4389.137866	3610.135436
osa-miR1878	0	8	0	0	2	5	0	0	2	0	0	0	0	13.03358265	0	0	4.240594362	9.724523693	0	0	5.557701446	0	0	0
osa-miR1879	13	15	17	10	11	7	9	20	21	26	13	22	10.26610535	24.43796748	56.30276314	24.19468007	23.32326899	13.61433317	39.68918955	52.62340847	58.35586518	52.58506139	30.04675738	55.11657155
osa-miR1880	0	2	0	0	1	2	0	0	0	0	0	0	0	3.258395664	0	0	2.120297181	3.889809477	0	0	0	0	0	0
osa-miR1881	0	2	3	3	11	8	4	14	1	23	36	35	0	3.258395664	9.935781731	7.258404022	23.32326899	15.55923791	17.6396398	36.83638593	2.778850723	46.51755431	83.20640504	87.68545474
osa-miR1882a	0	0	0	0	0	0	0	1	0	2	1	0	0	0	0	0	0	0	0	2.631170424	0	4.045004723	2.311289029	0
osa-miR1882e-3p	2833	3230	3778	6762	4038	1837	7486	9472	7253	11642	9216	7932	2237.221265	5262.308997	12512.46113	16360.44267	8561.760016	3572.790005	33012.58588	24922.44625	20155.00429	23545.97249	21300.83969	19872.02934
osa-miR1883a	62	62	64	45	28	25	48	70	52	69	54	45	48.9614255	101.0102656	211.9633436	108.8760603	59.36832106	48.62261846	211.6756776	184.1819296	144.5002376	139.5526629	124.8096076	112.7384418
osa-miR2055	39	35	48	48	19	13	85	85	93	44	48	48	30.79831604	57.02192412	158.9725077	116.1344644	40.28564644	25.2837616	374.8423457	223.649486	258.4331172	88.9901039	110.9418734	120.2543379
osa-miR2090	32	35	51	91	77	22	94	340	126	198	142	100	25.27041316	57.02192412	168.9082894	220.1715887	163.2628829	42.78790425	414.5315353	894.597944	350.1351911	400.4554675	328.2030421	250.5298707
osa-miR2092-3p	0	0	0	0	0	0	0	1	0	0	0	0	0	0	0	0	0	0	0	2.631170424	0	0	0	0
osa-miR2096-5p	0	0	0	0	1	0	1	0	1	1	0	0	0	0	0	0	2.120297181	0	4.40990995	0	2.778850723	2.022502361	0	0
osa-miR2098-3p	0	0	0	0	1	0	0	0	0	0	0	0	0	0	0	0	2.120297181	0	0	0	0	0	0	0
osa-miR2100-5p	0	1	0	0	0	2	0	1	0	0	0	0	0	1.629197832	0	0	0	3.889809477	0	2.631170424	0	0	0	0
osa-miR2103	53	49	47	53	50	40	40	83	60	57	69	62	41.8541218	79.83069376	155.6605804	128.2318044	106.014859	77.79618954	176.396398	218.3871452	166.7310434	115.2826346	159.478943	155.3285198
osa-miR2104	0	0	0	0	0	1	0	0	0	0	0	0	0	0	0	0	0	1.944904739	0	0	0	0	0	0
osa-miR2106	3	1	3	4	4	0	0	5	6	4	0	3	2.369101234	1.629197832	9.935781731	9.677872029	8.481188723	0	0	13.15585212	16.67310434	8.090009445	0	7.51589612
osa-miR2118b	38	11	4	6	2	13	0	5	2	2	0	0	30.00861563	17.92117615	13.24770897	14.51680804	4.240594362	25.2837616	0	13.15585212	5.557701446	4.045004723	0	0
osa-miR2118c	0	3	0	1	0	1	0	0	0	0	0	0	0	4.887593496	0	2.419468007	0	1.944904739	0	0	0	0	0	0
osa-miR2118e	3	3	0	1	0	5	1	0	0	0	0	0	2.369101234	4.887593496	0	2.419468007	0	9.724523693	4.40990995	0	0	0	0	0
osa-miR2118f	0	1	0	0	0	0	0	0	1	0	1	0	0	1.629197832	0	0	0	0	0	0	2.778850723	0	2.311289029	0
osa-miR2118g	0	0	0	0	1	0	0	0	0	2	1	0	0	0	0	0	2.120297181	0	0	0	0	4.045004723	2.311289029	0
osa-miR2118o	22	8	4	17	12	3	0	1	2	1	0	3	17.37340905	13.03358265	13.24770897	41.13095613	25.44356617	5.834714216	0	2.631170424	5.557701446	2.022502361	0	7.51589612
osa-miR2120	3	4	2	1	2	2	5	6	5	3	2	1	2.369101234	6.516791327	6.623854487	2.419468007	4.240594362	3.889809477	22.04954975	15.78702254	13.89425361	6.067507084	4.622578058	2.505298707
osa-miR2120b-5p	0	0	0	0	0	0	0	0	0	1	0	0	0	0	0	0	0	0	0	0	0	2.022502361	0	0
osa-miR2121a	2	4	2	4	2	2	4	10	4	10	4	2	1.579400823	6.516791327	6.623854487	9.677872029	4.240594362	3.889809477	17.6396398	26.31170424	11.11540289	20.22502361	9.245156116	5.010597414
osa-miR2863a	9	7	23	24	20	14	23	29	14	34	29	22	7.107303702	11.40438482	76.1743266	58.06723218	42.40594362	27.22866634	101.4279288	76.30394228	38.90391012	68.76508028	67.02738184	55.11657155
osa-miR2863b	36	47	57	86	38	55	26	79	67	65	62	41	28.42921481	76.5722981	188.7798529	208.0742486	80.57129287	106.9697606	114.6576587	207.8624635	186.1829984	131.4626535	143.2999198	102.717247
osa-miR2863c	9	7	6	7	11	4	6	6	5	17	4	5	7.107303702	11.40438482	19.87156346	16.93627605	23.32326899	7.779618954	26.4594597	15.78702254	13.89425361	34.38254014	9.245156116	12.52649353
osa-miR2864.1	25	48	46	45	33	29	40	85	66	52	55	45	19.74251028	78.20149593	152.3486532	108.8760603	69.96980697	56.40223742	176.396398	223.649486	183.4041477	105.1701228	127.1208966	112.7384418
osa-miR2864.2	0	5	7	5	3	3	11	10	4	9	7	3	0	8.145989159	23.18349071	12.09734004	6.360891543	5.834714216	48.50900945	26.31170424	11.11540289	18.20252125	16.1790232	7.51589612
osa-miR2865	44	54	58	141	94	90	118	205	185	367	227	253	34.7468181	87.97668292	192.0917801	341.144989	199.307935	175.0414265	520.3693741	539.3899368	514.0873837	742.2583666	524.6626096	633.8405728
osa-miR2866	0	0	0	1	0	0	0	0	0	0	0	0	0	0	0	2.419468007	0	0	0	0	0	0	0	0
osa-miR2867-3p	59	47	84	77	42	48	35	56	53	68	63	45	46.59232427	76.5722981	278.2018885	186.2990366	89.0524816	93.35542745	154.3468482	147.3455437	147.2790883	137.5301606	145.6112088	112.7384418
osa-miR2867-5p	2	1	1	2	0	1	0	1	7	5	2	0	1.579400823	1.629197832	3.311927244	4.838936015	0	1.944904739	0	2.631170424	19.45195506	10.11251181	4.622578058	0
osa-miR2869	1	0	0	1	0	0	0	5	0	3	0	0	0.789700411	0	0	2.419468007	0	0	0	13.15585212	0	6.067507084	0	0
osa-miR2870	1	0	2	1	1	0	0	0	0	0	1	0	0.789700411	0	6.623854487	2.419468007	2.120297181	0	0	0	0	0	2.311289029	0
osa-miR2871a-3p	10	11	16	8	7	7	1	13	6	1	4	3	7.897004114	17.92117615	52.9908359	19.35574406	14.84208027	13.61433317	4.40990995	34.20521551	16.67310434	2.022502361	9.245156116	7.51589612
osa-miR2871a-5p	35	35	37	58	48	32	5	26	29	45	19	18	27.6395144	57.02192412	122.541308	140.3291444	101.7742647	62.23695163	22.04954975	68.41043101	80.58667096	91.01260626	43.91449155	45.09537672
osa-miR2871b-5p	0	0	0	2	3	0	0	2	0	1	2	5	0	0	0	4.838936015	6.360891543	0	0	5.262340847	0	2.022502361	4.622578058	12.52649353
osa-miR2873a	12	23	27	48	20	7	56	65	28	71	41	23	9.476404936	37.47155013	89.42203558	116.1344644	42.40594362	13.61433317	246.9549572	171.0260775	77.80782024	143.5976677	94.76285019	57.62187026
osa-miR2873b	1	0	0	0	0	0	4	0	0	0	2	1	0.789700411	0	0	0	0	0	17.6396398	0	0	0	4.622578058	2.505298707
osa-miR2874	4	1	2	4	1	1	1	0	0	0	1	1	3.158801645	1.629197832	6.623854487	9.677872029	2.120297181	1.944904739	4.40990995	0	0	0	2.311289029	2.505298707
osa-miR2876-3p	304	328	307	407	277	188	399	608	584	671	548	326	240.0689251	534.3768889	1016.761664	984.723479	587.3223191	365.6420909	1759.55407	1599.751618	1622.848822	1357.099084	1266.586388	816.7273784
osa-miR2876-5p	0	2	3	1	4	1	1	1	3	2	2	0	0	3.258395664	9.935781731	2.419468007	8.481188723	1.944904739	4.40990995	2.631170424	8.336552169	4.045004723	4.622578058	0
osa-miR2877	265	242	177	183	183	115	245	290	361	402	427	365	209.270609	394.2658753	586.2111221	442.7626453	388.0143841	223.6640449	1080.427938	763.0394228	1003.165111	813.0459492	986.9204154	914.434028
osa-miR2878-3p	0	1	3	2	0	0	2	0	2	2	0	1	0	1.629197832	9.935781731	4.838936015	0	0	8.819819899	0	5.557701446	4.045004723	0	2.505298707
osa-miR2878-5p	76	82	35	102	79	45	129	156	93	285	164	84	60.01723126	133.5942222	115.9174535	246.7857368	167.5034773	87.52071324	568.8783835	410.4625861	258.4331172	576.413173	379.0514008	210.4450914
osa-miR2879	19	22	28	39	13	9	19	27	12	29	23	12	15.00430782	35.8423523	92.73396282	94.35925229	27.56386335	17.50414265	83.78828904	71.04160144	33.34620868	58.65256848	53.15964767	30.06358448
osa-miR2880	46	37	11	69	41	28	54	88	75	98	73	49	36.32621892	60.28031978	36.43119968	166.9432925	86.93218441	54.45733268	238.1351373	231.5429973	208.4138042	198.2052314	168.7240991	122.7596366
osa-miR2905	1	0	0	0	1	0	0	0	0	0	0	0	0.789700411	0	0	0	2.120297181	0	0	0	0	0	0	0
osa-miR2927	0	0	0	0	0	0	0	1	0	0	0	0	0	0	0	0	0	0	0	2.631170424	0	0	0	0
osa-miR319a-3p.2-3p	68	124	207	159	112	65	71	148	88	155	90	150	53.69962797	202.0205312	685.5689394	384.6954132	237.4732843	126.418808	313.1036064	389.4132227	244.5388636	313.487866	208.0160126	375.794806
osa-miR390-5p	33	67	6	11	8	30	0	4	1	0	0	0	26.06011357	109.1562547	19.87156346	26.61414808	16.96237745	58.34714216	0	10.52468169	2.778850723	0	0	0
osa-miR393a	0	1	9	13	3	1	1	6	7	0	0	2	0	1.629197832	29.80734519	31.4530841	6.360891543	1.944904739	4.40990995	15.78702254	19.45195506	0	0	5.010597414
osa-miR393b-3p	47	46	54	76	49	24	29	47	57	34	18	19	37.11591933	74.94310027	178.8440712	183.8795686	103.8945619	46.67771373	127.8873885	123.6650099	158.3944912	68.76508028	41.60320252	47.60067543
osa-miR394	780	845	1041	1140	732	777	495	1224	435	428	442	261	615.9663209	1376.672168	3447.716261	2758.193528	1552.057536	1511.190982	2182.905425	3220.552598	1208.800064	865.6310106	1021.589751	653.8829625
osa-miR395a	4	1	2	3	0	1	0	0	0	0	0	0	3.158801645	1.629197832	6.623854487	7.258404022	0	1.944904739	0	0	0	0	0	0
osa-miR395b	179	103	192	178	134	120	23	19	26	31	20	14	141.3563736	167.8073767	635.8900308	430.6653053	284.1198222	233.3885686	101.4279288	49.99223805	72.2501188	62.6975732	46.22578058	35.07418189
osa-miR395c	0	0	1	0	0	0	0	0	0	0	0	0	0	0	3.311927244	0	0	0	0	0	0	0	0	0
osa-miR395o	0	0	1	0	0	0	0	0	0	0	0	0	0	0	3.311927244	0	0	0	0	0	0	0	0	0
osa-miR395t	0	0	0	0	1	0	0	0	0	0	0	0	0	0	0	0	2.120297181	0	0	0	0	0	0	0
osa-miR395u	0	1	0	0	0	0	0	0	0	0	0	0	0	1.629197832	0	0	0	0	0	0	0	0	0	0
osa-miR396a-3p	2	4	0	0	0	0	0	0	0	0	0	0	1.579400823	6.516791327	0	0	0	0	0	0	0	0	0	0
osa-miR396a-5p	91	67	50	78	79	59	14	21	23	17	14	13	71.86273743	109.1562547	165.5963622	188.7185046	167.5034773	114.7493796	61.73873929	55.25457889	63.91356663	34.38254014	32.35804641	32.56888319
osa-miR396c-3p	14	4	4	11	6	15	3	3	1	0	0	1	11.05580576	6.516791327	13.24770897	26.61414808	12.72178309	29.17357108	13.22972985	7.893511271	2.778850723	0	0	2.505298707
osa-miR396c-5p	1232	999	388	785	471	730	155	265	143	84	145	92	972.9109068	1627.568634	1285.027771	1899.282386	998.6599722	1419.780459	683.5360422	697.2601622	397.3756534	169.8901983	335.1369092	230.487481
osa-miR396e-3p	0	0	0	2	0	0	0	1	1	0	0	0	0	0	0	4.838936015	0	0	0	2.631170424	2.778850723	0	0	0
osa-miR396e-5p	24954	27662	6212	18134	13665	22184	2718	8738	3559	2414	3248	1795	19706.18406	45066.87043	20573.69204	43874.63285	28973.86098	43145.76672	11986.13524	22991.16716	9889.929723	4882.3207	7507.066766	4497.011179
osa-miR396f-5p	24967	27668	6211	18135	13661	22200	2720	8740	3561	2413	3249	1795	19716.45017	45076.64561	20570.38011	43877.05231	28965.37979	43176.8852	11994.95506	22996.4295	9895.487424	4880.298198	7509.378055	4497.011179
osa-miR396g	249	196	5427	225	173	162	25	701	53	23	35	26	196.6354024	319.322775	17973.82915	544.3803017	366.8114123	315.0745676	110.2477487	1844.450467	147.2790883	46.51755431	80.89511602	65.13776638
osa-miR3979-5p	3	0	0	1	0	0	0	0	0	0	0	0	2.369101234	0	0	2.419468007	0	0	0	0	0	0	0	0
osa-miR397a	30567	13038	6281	4274	9168	5372	6153	8561	5026	18966	9539	8055	24138.77247	21241.48133	20802.21502	10340.80626	19438.88455	10448.02826	27134.17592	22525.45	13966.50373	38358.77978	22047.38605	20180.18108
osa-miR397b	69802	29294	12848	9936	17777	11103	13205	16093	9563	33263	18666	13182	55122.66811	47725.72129	42551.64123	24039.83412	37692.52298	21594.27731	58232.86088	42343.42563	26574.14946	67274.49604	43142.52102	33024.84755
osa-miR3982-3p	0	1	0	1	2	0	1	1	2	0	1	0	0	1.629197832	0	2.419468007	4.240594362	0	4.40990995	2.631170424	5.557701446	0	2.311289029	0
osa-miR3982-5p	0	0	0	0	0	0	0	0	0	0	1	1	0	0	0	0	0	0	0	0	0	0	2.311289029	2.505298707
osa-miR398a	32050	9009	22054	18367	43512	59793	3071	9221	5469	27017	15329	8976	25309.89818	14677.44327	73041.24343	44438.36889	92258.37093	116291.689	13542.83346	24262.02248	15197.5346	54641.94629	35429.74953	22487.56119
osa-miR398b	50368	17146	2074	6637	14988	14633	8578	7573	13097	9005	11908	8340	39775.63032	27934.22603	6868.937103	16058.00916	31779.01415	28459.79104	37828.20755	19925.85362	36394.60792	18212.63376	27522.82976	20894.19121
osa-miR399a	1	0	0	1	0	1	0	0	0	0	0	0	0.789700411	0	0	2.419468007	0	1.944904739	0	0	0	0	0	0
osa-miR399d	86	18	4	15	8	27	4	13	1	4	20	4	67.91423538	29.32556097	13.24770897	36.29202011	16.96237745	52.51242794	17.6396398	34.20521551	2.778850723	8.090009445	46.22578058	10.02119483
osa-miR399e	0	0	0	0	0	0	1	0	0	0	0	0	0	0	0	0	0	0	4.40990995	0	0	0	0	0
osa-miR399h	1	0	0	0	0	0	0	0	0	0	0	0	0.789700411	0	0	0	0	0	0	0	0	0	0	0
osa-miR399i	1	0	0	0	0	0	0	0	0	0	0	0	0.789700411	0	0	0	0	0	0	0	0	0	0	0
osa-miR399j	11	3	0	2	0	7	0	2	0	0	0	1	8.686704525	4.887593496	0	4.838936015	0	13.61433317	0	5.262340847	0	0	0	2.505298707
osa-miR399k	1	0	0	0	0	0	0	0	0	0	0	0	0.789700411	0	0	0	0	0	0	0	0	0	0	0
osa-miR408-3p	663556	148711	42948	20170	75489	96282	12602	13998	5277	33556	43067	17865	524010.4462	242279.6388	142240.6513	48800.66971	160059.1139	187259.318	55573.68519	36831.12359	14663.99526	67867.08923	99540.28461	44757.1614
osa-miR408-5p	125	45	11	25	51	57	7	5	4	18	23	9	98.71255142	73.31390243	36.43119968	60.48670018	108.1351562	110.8595701	30.86936965	13.15585212	11.11540289	36.4050425	53.15964767	22.54768836
osa-miR435	24	18	58	42	43	13	20	53	34	53	44	39	18.95280987	29.32556097	192.0917801	101.6176563	91.17277878	25.2837616	88.19819899	139.4520324	94.48092458	107.1926251	101.6967173	97.70664956
osa-miR437	1	0	0	1	0	0	0	0	0	0	0	0	0.789700411	0	0	2.419468007	0	0	0	0	0	0	0	0
osa-miR439a	14	23	38	50	32	19	46	74	61	40	35	46	11.05580576	37.47155013	125.8532353	120.9734004	67.84950979	36.95319003	202.8558577	194.7066113	169.5098941	80.90009445	80.89511602	115.2437405
osa-miR444a-3p.1	20	9	49	35	38	30	12	40	13	25	11	9	15.79400823	14.66278049	162.2844349	84.68138026	80.57129287	58.34714216	52.9189194	105.2468169	36.1250594	50.56255903	25.42417932	22.54768836
osa-miR444a-3p.2	220	166	306	366	271	209	188	579	361	381	202	215	173.7340905	270.4468401	1013.449737	885.5252907	574.600536	406.4850904	829.0630705	1523.447675	1003.165111	770.5733996	466.8803839	538.639222
osa-miR444a-5p	18	5	27	26	20	12	10	28	16	19	26	22	14.2146074	8.145989159	89.42203558	62.90616819	42.40594362	23.33885686	44.0990995	73.67277186	44.46161157	38.42754486	60.09351475	55.11657155
osa-miR444b.1	3005	3778	5258	5140	3128	2732	1719	4750	2399	5639	3080	2497	2373.049736	6155.109409	17414.11345	12436.06556	6632.289582	5313.479746	7580.635203	12498.05951	6666.462884	11404.89082	7118.770209	6255.730871
osa-miR444b.2	763	760	986	1041	800	675	796	1410	1460	1674	1036	907	602.5414139	1238.190352	3265.560262	2518.666196	1696.237745	1312.810699	3510.28832	3709.950297	4057.122055	3385.668953	2394.495434	2272.305927
osa-miR444d.3	30	39	56	99	47	33	34	97	42	65	32	32	23.69101234	63.53871544	185.4679256	239.5273327	99.6539675	64.18185637	149.9369383	255.2235311	116.7117304	131.4626535	73.96124893	80.16955862
osa-miR444f	14	9	12	8	9	10	3	13	7	11	4	6	11.05580576	14.66278049	39.74312692	19.35574406	19.08267463	19.44904739	13.22972985	34.20521551	19.45195506	22.24752597	9.245156116	15.03179224
osa-miR5072	5	10	22	21	19	10	10	23	19	13	18	21	3.948502057	16.29197832	72.86239936	50.80882815	40.28564644	19.44904739	44.0990995	60.51691974	52.79816374	26.2925307	41.60320252	52.61127284
osa-miR5073	1	0	1	0	4	0	0	0	0	0	2	0	0.789700411	0	3.311927244	0	8.481188723	0	0	0	0	0	4.622578058	0
osa-miR5074	0	0	1	0	0	0	0	0	0	0	0	0	0	0	3.311927244	0	0	0	0	0	0	0	0	0
osa-miR5076	20	3	5	7	6	7	4	1	3	6	9	1	15.79400823	4.887593496	16.55963622	16.93627605	12.72178309	13.61433317	17.6396398	2.631170424	8.336552169	12.13501417	20.80160126	2.505298707
osa-miR5078	0	0	0	0	0	0	0	0	2	0	1	0	0	0	0	0	0	0	0	0	5.557701446	0	2.311289029	0
osa-miR5079a	7	5	8	4	17	8	4	9	10	16	4	10	5.527902879	8.145989159	26.49541795	9.677872029	36.04505207	15.55923791	17.6396398	23.68053381	27.78850723	32.36003778	9.245156116	25.05298707
osa-miR5082	5	5	2	15	5	0	42	96	27	11	8	20	3.948502057	8.145989159	6.623854487	36.29202011	10.6014859	0	185.2162179	252.5923607	75.02896952	22.24752597	18.49031223	50.10597414
osa-miR5083	76	109	157	241	116	70	66	137	77	76	84	54	60.01723126	177.5825637	519.9725772	583.0917898	245.954473	136.1433317	291.0540567	360.470348	213.9715057	153.7101795	194.1482784	135.2861302
osa-miR5143a	13	13	15	9	25	12	6	33	23	43	38	22	10.26610535	21.17957181	49.67890865	21.77521207	53.00742952	23.33885686	26.4594597	86.82862398	63.91356663	86.96760153	87.8289831	55.11657155
osa-miR5144-3p	9	5	2	1	5	5	2	7	0	2	2	1	7.107303702	8.145989159	6.623854487	2.419468007	10.6014859	9.724523693	8.819819899	18.41819296	0	4.045004723	4.622578058	2.505298707
osa-miR5144-5p	593	807	837	756	618	636	727	1183	1199	851	869	1019	468.2923439	1314.76265	2772.083103	1829.117814	1310.343658	1236.959414	3206.004533	3112.674611	3331.842017	1721.149509	2008.510166	2552.899382
osa-miR5145	2	2	0	2	1	1	1	1	6	0	3	0	1.579400823	3.258395664	0	4.838936015	2.120297181	1.944904739	4.40990995	2.631170424	16.67310434	0	6.933867087	0
osa-miR5146	0	3	0	0	1	0	0	0	1	0	0	0	0	4.887593496	0	0	2.120297181	0	0	0	2.778850723	0	0	0
osa-miR5147	0	0	2	0	0	0	0	0	0	0	0	0	0	0	6.623854487	0	0	0	0	0	0	0	0	0
osa-miR5148a	3	3	1	4	3	3	5	3	5	1	1	1	2.369101234	4.887593496	3.311927244	9.677872029	6.360891543	5.834714216	22.04954975	7.893511271	13.89425361	2.022502361	2.311289029	2.505298707
osa-miR5149	61	47	10	16	24	31	17	14	9	23	29	20	48.17172509	76.5722981	33.11927244	38.71148812	50.88713234	60.2920469	74.96846914	36.83638593	25.00965651	46.51755431	67.02738184	50.10597414
osa-miR5150-3p	349	382	201	236	255	196	195	460	210	457	283	155	275.6054436	622.3535718	665.697376	570.9944497	540.6757811	381.2013288	859.9324402	1210.338395	583.5586518	924.2835791	654.0947952	388.3212995
osa-miR5150-5p	26	32	20	25	13	17	30	38	25	51	12	12	20.5322107	52.13433062	66.23854487	60.48670018	27.56386335	33.06338056	132.2972985	99.98447609	69.47126807	103.1476204	27.73546835	30.06358448
osa-miR5151	1	3	1	1	5	0	1	3	5	2	1	5	0.789700411	4.887593496	3.311927244	2.419468007	10.6014859	0	4.40990995	7.893511271	13.89425361	4.045004723	2.311289029	12.52649353
osa-miR5152-3p	1	0	2	1	2	2	0	1	3	2	3	0	0.789700411	0	6.623854487	2.419468007	4.240594362	3.889809477	0	2.631170424	8.336552169	4.045004723	6.933867087	0
osa-miR5153	1047	862	2338	1505	1058	1075	363	1188	673	1208	895	844	826.8163307	1404.368531	7743.285895	3641.299351	2243.274417	2090.772594	1600.797312	3125.830463	1870.166537	2443.182852	2068.603681	2114.472109
osa-miR5154	0	0	0	0	1	1	0	2	0	0	6	1	0	0	0	0	2.120297181	1.944904739	0	5.262340847	0	0	13.86773417	2.505298707
osa-miR5156	2	0	0	4	1	0	0	5	0	13	3	1	1.579400823	0	0	9.677872029	2.120297181	0	0	13.15585212	0	26.2925307	6.933867087	2.505298707
osa-miR5157a-3p	0	1	0	0	0	0	0	0	0	0	0	0	0	1.629197832	0	0	0	0	0	0	0	0	0	0
osa-miR5158	0	0	0	0	0	0	0	0	1	2	0	0	0	0	0	0	0	0	0	0	2.778850723	4.045004723	0	0
osa-miR5159	3	10	4	2	9	3	3	4	4	10	3	4	2.369101234	16.29197832	13.24770897	4.838936015	19.08267463	5.834714216	13.22972985	10.52468169	11.11540289	20.22502361	6.933867087	10.02119483
osa-miR5160	2	0	2	0	1	2	0	1	0	1	0	3	1.579400823	0	6.623854487	0	2.120297181	3.889809477	0	2.631170424	0	2.022502361	0	7.51589612
osa-miR5161	2	0	1	1	1	0	0	2	0	2	0	0	1.579400823	0	3.311927244	2.419468007	2.120297181	0	0	5.262340847	0	4.045004723	0	0
osa-miR5162	0	0	1	0	0	0	1	1	1	2	1	0	0	0	3.311927244	0	0	0	4.40990995	2.631170424	2.778850723	4.045004723	2.311289029	0
osa-miR528-3p	133	25	45	16	52	57	16	15	7	45	29	10	105.0301547	40.7299458	149.036726	38.71148812	110.2554534	110.8595701	70.55855919	39.46755635	19.45195506	91.01260626	67.02738184	25.05298707
osa-miR528-5p	25269	5217	3508	2921	12563	10408	2900	4343	3206	5934	6066	3036	19954.93969	8499.525089	11618.24077	7067.26605	26637.29348	20242.56852	12788.73885	11427.17315	8908.995418	12001.52901	14020.27925	7606.086874
osa-miR529b	0	0	1	0	0	1	0	0	0	0	0	0	0	0	3.311927244	0	0	1.944904739	0	0	0	0	0	0
osa-miR530-3p	0	0	5	0	2	0	6	18	16	10	6	2	0	0	16.55963622	0	4.240594362	0	26.4594597	47.36106762	44.46161157	20.22502361	13.86773417	5.010597414
osa-miR530-5p	36	139	1622	463	340	145	394	3220	634	894	492	397	28.42921481	226.4584986	5371.945989	1120.213687	720.9010415	282.0111871	1737.50452	8472.368764	1761.791358	1808.117111	1137.154202	994.6035866
osa-miR531a	12	2	23	31	16	21	138	165	69	38	36	36	9.476404936	3.258395664	76.1743266	75.00350823	33.92475489	40.84299951	608.5675731	434.1431199	191.7406999	76.85508973	83.20640504	90.19075344
osa-miR531b	10	2	23	31	16	17	137	164	69	38	34	36	7.897004114	3.258395664	76.1743266	75.00350823	33.92475489	33.06338056	604.1576631	431.5119495	191.7406999	76.85508973	78.58382699	90.19075344
osa-miR5337a	1	2	0	0	3	2	0	1	0	3	0	1	0.789700411	3.258395664	0	0	6.360891543	3.889809477	0	2.631170424	0	6.067507084	0	2.505298707
osa-miR5337b	3	0	0	7	3	0	0	0	1	0	0	0	2.369101234	0	0	16.93627605	6.360891543	0	0	0	2.778850723	0	0	0
osa-miR5339	0	0	0	0	1	0	1	0	0	0	0	0	0	0	0	0	2.120297181	0	4.40990995	0	0	0	0	0
osa-miR5340	4	1	1	2	1	2	0	3	5	6	6	1	3.158801645	1.629197832	3.311927244	4.838936015	2.120297181	3.889809477	0	7.893511271	13.89425361	12.13501417	13.86773417	2.505298707
osa-miR535-3p	1	11	11	5	2	6	12	36	17	29	19	16	0.789700411	17.92117615	36.43119968	12.09734004	4.240594362	11.66942843	52.9189194	94.72213525	47.24046229	58.65256848	43.91449155	40.08477931
osa-miR535-5p	12	26	38	26	8	7	32	119	38	53	42	38	9.476404936	42.35914363	125.8532353	62.90616819	16.96237745	13.61433317	141.1171184	313.1092804	105.5963275	107.1926251	97.07413922	95.20135086
osa-miR5484	2	0	0	0	0	0	0	1	4	0	0	0	1.579400823	0	0	0	0	0	0	2.631170424	11.11540289	0	0	0
osa-miR5485	1	0	0	0	0	0	0	0	0	0	0	0	0.789700411	0	0	0	0	0	0	0	0	0	0	0
osa-miR5493	37	20	13	57	44	43	45	68	44	46	34	52	29.21891522	32.58395664	43.05505417	137.9096764	93.29307596	83.63090376	198.4459477	178.9195888	122.2694318	93.03510862	78.58382699	130.2755328
osa-miR5498	0	2	3	1	1	2	0	0	0	1	2	2	0	3.258395664	9.935781731	2.419468007	2.120297181	3.889809477	0	0	0	2.022502361	4.622578058	5.010597414
osa-miR5501	4	8	3	7	8	3	1	4	3	4	1	3	3.158801645	13.03358265	9.935781731	16.93627605	16.96237745	5.834714216	4.40990995	10.52468169	8.336552169	8.090009445	2.311289029	7.51589612
osa-miR5503	2	2	2	5	0	3	4	0	3	3	3	5	1.579400823	3.258395664	6.623854487	12.09734004	0	5.834714216	17.6396398	0	8.336552169	6.067507084	6.933867087	12.52649353
osa-miR5504	15	15	10	51	17	10	30	48	60	30	18	31	11.84550617	24.43796748	33.11927244	123.3928684	36.04505207	19.44904739	132.2972985	126.2961803	166.7310434	60.67507084	41.60320252	77.66425991
osa-miR5505	1	0	9	7	4	2	5	11	10	5	4	4	0.789700411	0	29.80734519	16.93627605	8.481188723	3.889809477	22.04954975	28.94287466	27.78850723	10.11251181	9.245156116	10.02119483
osa-miR5508	9	13	21	28	15	15	2	31	28	32	33	22	7.107303702	21.17957181	69.55047212	67.74510421	31.80445771	29.17357108	8.819819899	81.56628313	77.80782024	64.72007556	76.27253796	55.11657155
osa-miR5510	1	0	1	0	0	1	2	1	2	3	5	0	0.789700411	0	3.311927244	0	0	1.944904739	8.819819899	2.631170424	5.557701446	6.067507084	11.55644515	0
osa-miR5512a	1	2	0	0	0	0	1	0	0	0	0	0	0.789700411	3.258395664	0	0	0	0	4.40990995	0	0	0	0	0
osa-miR5513	21	15	18	32	19	6	27	27	12	29	37	16	16.58370864	24.43796748	59.61469038	77.42297624	40.28564644	11.66942843	119.0675686	71.04160144	33.34620868	58.65256848	85.51769407	40.08477931
osa-miR5522	0	0	0	0	1	0	0	0	0	0	0	0	0	0	0	0	2.120297181	0	0	0	0	0	0	0
osa-miR5523	0	0	0	4	0	2	1	0	0	1	0	0	0	0	0	9.677872029	0	3.889809477	4.40990995	0	0	2.022502361	0	0
osa-miR5525	5	1	2	1	1	0	2	2	8	7	3	6	3.948502057	1.629197832	6.623854487	2.419468007	2.120297181	0	8.819819899	5.262340847	22.23080578	14.15751653	6.933867087	15.03179224
osa-miR5526	0	0	0	0	0	0	0	0	0	0	2	0	0	0	0	0	0	0	0	0	0	0	4.622578058	0
osa-miR5532	0	1	4	0	1	0	0	0	0	1	0	0	0	1.629197832	13.24770897	0	2.120297181	0	0	0	0	2.022502361	0	0
osa-miR5536	2	7	0	4	5	0	0	0	0	0	0	0	1.579400823	11.40438482	0	9.677872029	10.6014859	0	0	0	0	0	0	0
osa-miR5537	0	0	1	0	0	0	0	0	0	0	1	0	0	0	3.311927244	0	0	0	0	0	0	0	2.311289029	0
osa-miR5538	3	0	4	2	8	1	0	1	1	10	3	0	2.369101234	0	13.24770897	4.838936015	16.96237745	1.944904739	0	2.631170424	2.778850723	20.22502361	6.933867087	0
osa-miR5539a	0	1	3	4	4	0	3	7	3	2	2	3	0	1.629197832	9.935781731	9.677872029	8.481188723	0	13.22972985	18.41819296	8.336552169	4.045004723	4.622578058	7.51589612
osa-miR5540	26	47	33	34	27	19	18	21	23	32	33	23	20.5322107	76.5722981	109.293599	82.26191225	57.24802388	36.95319003	79.37837909	55.25457889	63.91356663	64.72007556	76.27253796	57.62187026
osa-miR5541	0	2	2	3	1	0	1	2	6	1	4	0	0	3.258395664	6.623854487	7.258404022	2.120297181	0	4.40990995	5.262340847	16.67310434	2.022502361	9.245156116	0
osa-miR5542	2	1	5	3	0	3	0	0	0	0	0	0	1.579400823	1.629197832	16.55963622	7.258404022	0	5.834714216	0	0	0	0	0	0
osa-miR5788	19	31	12	49	28	26	15	30	29	27	11	11	15.00430782	50.50513279	39.74312692	118.5539324	59.36832106	50.5675232	66.14864924	78.93511271	80.58667096	54.60756375	25.42417932	27.55828577
osa-miR5790	0	2	0	0	0	0	0	0	0	0	0	0	0	3.258395664	0	0	0	0	0	0	0	0	0	0
osa-miR5793	1	0	0	0	0	0	0	0	0	0	0	0	0.789700411	0	0	0	0	0	0	0	0	0	0	0
osa-miR5794	364	490	701	781	427	379	185	540	249	408	365	178	287.4509497	798.3069376	2321.660998	1889.604514	905.3668962	737.1188959	815.8333407	1420.832029	691.93383	825.1809634	843.6204956	445.9431698
osa-miR5795	16	13	13	14	8	8	6	16	19	27	14	13	12.63520658	21.17957181	43.05505417	33.8725521	16.96237745	15.55923791	26.4594597	42.09872678	52.79816374	54.60756375	32.35804641	32.56888319
osa-miR5801b	1	0	0	0	0	0	0	0	0	0	0	0	0.789700411	0	0	0	0	0	0	0	0	0	0	0
osa-miR5801c-5p	381	263	557	446	320	428	272	474	393	582	413	291	300.8758567	428.4790298	1844.743475	1079.082731	678.4950979	832.4192281	1199.495506	1247.174781	1092.088334	1177.096374	954.562369	729.0419237
osa-miR5802	2	2	3	2	3	1	4	2	1	4	2	2	1.579400823	3.258395664	9.935781731	4.838936015	6.360891543	1.944904739	17.6396398	5.262340847	2.778850723	8.090009445	4.622578058	5.010597414
osa-miR5804	6	5	10	4	3	5	2	2	1	6	3	2	4.738202468	8.145989159	33.11927244	9.677872029	6.360891543	9.724523693	8.819819899	5.262340847	2.778850723	12.13501417	6.933867087	5.010597414
osa-miR5805	23	22	1	17	9	18	16	12	9	23	20	14	18.16310946	35.8423523	3.311927244	41.13095613	19.08267463	35.00828529	70.55855919	31.57404508	25.00965651	46.51755431	46.22578058	35.07418189
osa-miR5807	3	0	0	0	1	2	1	2	4	10	8	5	2.369101234	0	0	0	2.120297181	3.889809477	4.40990995	5.262340847	11.11540289	20.22502361	18.49031223	12.52649353
osa-miR5809	3	1	0	1	0	1	1	0	0	1	1	0	2.369101234	1.629197832	0	2.419468007	0	1.944904739	4.40990995	0	0	2.022502361	2.311289029	0
osa-miR5810	0	0	0	0	0	1	0	0	0	1	0	0	0	0	0	0	0	1.944904739	0	0	0	2.022502361	0	0
osa-miR5811	1	1	0	0	0	3	2	1	0	2	1	0	0.789700411	1.629197832	0	0	0	5.834714216	8.819819899	2.631170424	0	4.045004723	2.311289029	0
osa-miR5813	20	23	28	18	13	12	19	29	16	33	20	15	15.79400823	37.47155013	92.73396282	43.55042413	27.56386335	23.33885686	83.78828904	76.30394228	44.46161157	66.74257792	46.22578058	37.5794806
osa-miR5814	10	6	14	7	8	8	15	12	12	38	26	4	7.897004114	9.775186991	46.36698141	16.93627605	16.96237745	15.55923791	66.14864924	31.57404508	33.34620868	76.85508973	60.09351475	10.02119483
osa-miR5815	0	0	0	0	0	0	0	0	0	2	0	0	0	0	0	0	0	0	0	0	0	4.045004723	0	0
osa-miR5816	0	0	1	0	0	0	0	0	0	9	1	1	0	0	3.311927244	0	0	0	0	0	0	18.20252125	2.311289029	2.505298707
osa-miR5817	0	0	0	0	0	0	0	1	0	0	0	0	0	0	0	0	0	0	0	2.631170424	0	0	0	0
osa-miR5821	0	1	2	0	2	0	0	1	2	1	1	2	0	1.629197832	6.623854487	0	4.240594362	0	0	2.631170424	5.557701446	2.022502361	2.311289029	5.010597414
osa-miR5823	0	0	0	0	0	1	0	0	0	0	2	0	0	0	0	0	0	1.944904739	0	0	0	0	4.622578058	0
osa-miR5824	0	0	0	0	0	1	0	0	0	0	0	0	0	0	0	0	0	1.944904739	0	0	0	0	0	0
osa-miR5826	1	1	0	0	0	0	0	0	0	1	0	0	0.789700411	1.629197832	0	0	0	0	0	0	0	2.022502361	0	0
osa-miR5827	14	12	40	35	24	19	14	24	18	61	43	9	11.05580576	19.55037398	132.4770897	84.68138026	50.88713234	36.95319003	61.73873929	63.14809016	50.01931301	123.372644	99.38542825	22.54768836
osa-miR5828	2	0	1	1	0	0	0	0	0	0	0	0	1.579400823	0	3.311927244	2.419468007	0	0	0	0	0	0	0	0
osa-miR5829	0	0	0	0	2	0	0	0	0	0	0	0	0	0	0	0	4.240594362	0	0	0	0	0	0	0
osa-miR5833	0	0	0	0	0	0	2	1	3	2	1	0	0	0	0	0	0	0	8.819819899	2.631170424	8.336552169	4.045004723	2.311289029	0
osa-miR6245b-3p	1	0	0	1	0	1	0	0	0	0	0	0	0.789700411	0	0	2.419468007	0	1.944904739	0	0	0	0	0	0
osa-miR6245b-5p	1	0	0	0	0	0	0	0	0	0	0	0	0.789700411	0	0	0	0	0	0	0	0	0	0	0
osa-miR6246	1	1	3	5	0	3	1	3	2	4	1	0	0.789700411	1.629197832	9.935781731	12.09734004	0	5.834714216	4.40990995	7.893511271	5.557701446	8.090009445	2.311289029	0
osa-miR6247	0	0	0	1	0	0	0	0	0	0	1	0	0	0	0	2.419468007	0	0	0	0	0	0	2.311289029	0
osa-miR6248	6	6	13	3	6	3	7	16	11	20	15	10	4.738202468	9.775186991	43.05505417	7.258404022	12.72178309	5.834714216	30.86936965	42.09872678	30.56735795	40.45004723	34.66933544	25.05298707
osa-miR6249a	71	38	34	47	40	53	17	24	10	22	34	24	56.06872921	61.90951761	112.6055263	113.7149963	84.81188723	103.0799511	74.96846914	63.14809016	27.78850723	44.49505195	78.58382699	60.12716896
osa-miR6250	1	0	0	1	2	0	2	1	2	1	1	0	0.789700411	0	0	2.419468007	4.240594362	0	8.819819899	2.631170424	5.557701446	2.022502361	2.311289029	0
osa-miR6251	21	21	43	21	33	12	15	27	21	35	9	19	16.58370864	34.21315447	142.4128715	50.80882815	69.96980697	23.33885686	66.14864924	71.04160144	58.35586518	70.78758264	20.80160126	47.60067543
osa-miR6252	0	0	0	1	0	0	0	1	0	1	0	0	0	0	0	2.419468007	0	0	0	2.631170424	0	2.022502361	0	0
osa-miR6253	0	0	0	0	0	0	0	1	0	0	0	0	0	0	0	0	0	0	0	2.631170424	0	0	0	0
osa-miR6254	1	2	5	11	4	3	9	10	7	13	10	10	0.789700411	3.258395664	16.55963622	26.61414808	8.481188723	5.834714216	39.68918955	26.31170424	19.45195506	26.2925307	23.11289029	25.05298707
osa-miR7692-3p	4	3	16	30	21	8	24	40	44	56	23	19	3.158801645	4.887593496	52.9908359	72.58404022	44.5262408	15.55923791	105.8378388	105.2468169	122.2694318	113.2601322	53.15964767	47.60067543
osa-miR7692-5p	0	1	1	4	2	3	6	1	2	5	1	1	0	1.629197832	3.311927244	9.677872029	4.240594362	5.834714216	26.4594597	2.631170424	5.557701446	10.11251181	2.311289029	2.505298707
osa-miR7693-3p	2	1	0	3	0	0	3	2	4	0	7	3	1.579400823	1.629197832	0	7.258404022	0	0	13.22972985	5.262340847	11.11540289	0	16.1790232	7.51589612
osa-miR7693-5p	32	26	23	69	74	42	90	140	150	239	114	139	25.27041316	42.35914363	76.1743266	166.9432925	156.9019914	81.68599902	396.8918955	368.3638593	416.8276084	483.3780643	263.4869493	348.2365202
osa-miR7694-3p	144	117	124	142	189	90	121	155	251	406	506	277	113.7168592	190.6161463	410.6789782	343.564457	400.7361672	175.0414265	533.5991039	407.8314156	697.4915315	821.1359587	1169.512249	693.9677418
osa-miR7694-5p	0	0	2	0	0	0	0	1	1	1	0	0	0	0	6.623854487	0	0	0	0	2.631170424	2.778850723	2.022502361	0	0
osa-miR7695-3p	0	1	0	4	2	0	1	4	0	0	1	0	0	1.629197832	0	9.677872029	4.240594362	0	4.40990995	10.52468169	0	0	2.311289029	0
osa-miR7695-5p	12	12	23	29	18	16	33	49	40	32	45	27	9.476404936	19.55037398	76.1743266	70.16457221	38.16534926	31.11847582	145.5270283	128.9273508	111.1540289	64.72007556	104.0080063	67.64306508
osa-miR810a	0	0	0	1	0	2	0	0	0	0	0	1	0	0	0	2.419468007	0	3.889809477	0	0	0	0	0	2.505298707
osa-miR810b.1	8	15	19	23	24	12	5	28	13	19	5	3	6.317603291	24.43796748	62.92661763	55.64776417	50.88713234	23.33885686	22.04954975	73.67277186	36.1250594	38.42754486	11.55644515	7.51589612
osa-miR810b.2	13	15	7	22	10	8	8	13	11	14	18	8	10.26610535	24.43796748	23.18349071	53.22829616	21.20297181	15.55923791	35.2792796	34.20521551	30.56735795	28.31503306	41.60320252	20.04238965
osa-miR812a	9	15	4	17	7	7	2	11	12	16	9	6	7.107303702	24.43796748	13.24770897	41.13095613	14.84208027	13.61433317	8.819819899	28.94287466	33.34620868	32.36003778	20.80160126	15.03179224
osa-miR812f	10	7	16	7	10	6	14	19	18	13	24	15	7.897004114	11.40438482	52.9908359	16.93627605	21.20297181	11.66942843	61.73873929	49.99223805	50.01931301	26.2925307	55.4709367	37.5794806
osa-miR812g	16	37	46	38	27	12	21	57	47	60	43	35	12.63520658	60.28031978	152.3486532	91.93978428	57.24802388	23.33885686	92.60810894	149.9767141	130.605984	121.3501417	99.38542825	87.68545474
osa-miR812k	6	15	11	11	5	1	9	5	9	11	6	4	4.738202468	24.43796748	36.43119968	26.61414808	10.6014859	1.944904739	39.68918955	13.15585212	25.00965651	22.24752597	13.86773417	10.02119483
osa-miR812n-3p	0	2	0	0	3	0	0	0	1	3	2	0	0	3.258395664	0	0	6.360891543	0	0	0	2.778850723	6.067507084	4.622578058	0
osa-miR812n-5p	8	12	6	7	8	3	3	21	17	31	10	4	6.317603291	19.55037398	19.87156346	16.93627605	16.96237745	5.834714216	13.22972985	55.25457889	47.24046229	62.6975732	23.11289029	10.02119483
osa-miR812o-3p	0	0	0	0	0	0	0	0	1	0	0	0	0	0	0	0	0	0	0	0	2.778850723	0	0	0
osa-miR812o-5p	0	3	1	0	0	0	0	0	0	0	1	0	0	4.887593496	3.311927244	0	0	0	0	0	0	0	2.311289029	0
osa-miR812p	481	374	93	369	395	292	463	484	589	850	847	623	379.8458979	609.3199891	308.0092337	892.7836947	837.5173864	567.9121837	2041.788307	1273.486485	1636.743076	1719.127007	1957.661808	1560.801094
osa-miR812q	2	13	2	10	1	2	3	5	2	9	4	4	1.579400823	21.17957181	6.623854487	24.19468007	2.120297181	3.889809477	13.22972985	13.15585212	5.557701446	18.20252125	9.245156116	10.02119483
osa-miR812r	10	12	4	9	5	3	3	7	4	11	5	8	7.897004114	19.55037398	13.24770897	21.77521207	10.6014859	5.834714216	13.22972985	18.41819296	11.11540289	22.24752597	11.55644515	20.04238965
osa-miR812s	2	3	5	4	2	3	1	5	1	4	0	2	1.579400823	4.887593496	16.55963622	9.677872029	4.240594362	5.834714216	4.40990995	13.15585212	2.778850723	8.090009445	0	5.010597414
osa-miR812v	16	14	7	11	8	9	5	18	5	18	14	9	12.63520658	22.80876965	23.18349071	26.61414808	16.96237745	17.50414265	22.04954975	47.36106762	13.89425361	36.4050425	32.35804641	22.54768836
osa-miR814a	5	12	7	6	2	1	0	3	4	2	0	2	3.948502057	19.55037398	23.18349071	14.51680804	4.240594362	1.944904739	0	7.893511271	11.11540289	4.045004723	0	5.010597414
osa-miR815a	0	0	0	0	0	0	0	2	3	0	0	2	0	0	0	0	0	0	0	5.262340847	8.336552169	0	0	5.010597414
osa-miR817	3	9	0	0	2	0	0	5	5	0	3	1	2.369101234	14.66278049	0	0	4.240594362	0	0	13.15585212	13.89425361	0	6.933867087	2.505298707
osa-miR818a	0	0	0	0	1	0	0	0	0	0	0	0	0	0	0	0	2.120297181	0	0	0	0	0	0	0
osa-miR820a	22794	14923	14818	16621	19525	14234	18674	26218	16883	32307	33885	16136	18000.43118	24312.51924	49076.1379	40213.97775	41398.80246	27683.77405	82350.6584	68984.02616	46915.33676	65340.98379	78318.02875	40425.49993
osa-miR827	41	39	10	93	48	42	19	69	29	53	17	29	32.37771687	63.53871544	33.11927244	225.0105247	101.7742647	81.68599902	83.78828904	181.5507592	80.58667096	107.1926251	39.29191349	72.6536625
