# Supplementary material for: Variations in DNA methylation and the role of regulatory factors in rice (Oryza sativa) response to lunar orbit stressors
Source: Front Plant Sci. 2024 Nov 14;15:1427578. doi: 10.3389/fpls.2024.1427578 (PMC11603183; doi:10.3389/fpls.2024.1427578)
Supplement: Supplementary file 9 [file Table3.xlsx]

## Sheet: Table S3
Table S3 miRNA and Target Gene List.
miRNA_Acc.	Target_Acc.	Expectation	Target_Acc.	UPE$	miRNA_start	miRNA_end	Target_start	Target_end	miRNA_aligned_fragment	alignment	Target_aligned_fragment	Inhibition	Target_Desc.	Multiplicity
osa-miR169a	Os01g0100100	4.5	Os01t0100100_01	-1	1	21	678	698	CAGCCAAGGAUGACUUGCCGA	:.:: :: :. :.::::::::	UUGGGAAUUUCUUCUUGGCUG	Translation		1
osa-miR1860-5p	Os01g0100400	3.5	Os01t0100400_01	-1	1	21	1789	1809	AGAAAACCAGCUUCCAGAUCU	:: : :::::: :::::::::	AGCUGUGGAAGAUGGUUUUCU	Translation		1
novel_53	Os01g0100400	4.5	Os01t0100400_01	-1	1	24	1647	1670	AUCCUCUGACUUAACUGCACAUGC	:::..::::: :.::::::	AUCAGUGUGGUUAACCCGGAGGAU	Translation		1
osa-miR2118c	Os01g0100400	4.5	Os01t0100400_01	-1	1	22	2000	2021	UUCCCGAUGCCUCCUAUUCCUA	:: :. :::: ::::.:::::	GAGUAGGAGGAAGCAUUGGGAA	Translation		1
osa-miR5513	Os01g0100500	4.5	Os01t0100500_01	-1	1	21	736	756	UAACAAAGGACAACAGACUGA	:.:::::::.::::: :	CUGAUUUGUUGUCUUUUGUCA	Cleavage		1
osa-miR5153	Os01g0100500	5	Os01t0100500_01	-1	1	24	2153	2176	UGGAUUCCACUGACACGUAGACGU	::: :::::..::: .::.:.	AAAUCUUCGUGUUGGUGUGAUUCG	Cleavage		1
osa-miR2867-3p	Os01g0100600	3.5	Os01t0100600_01	-1	1	20	784	803	CCAGGACGUGUGGGAUGGCA	::::::::::: .::::: :	UGCCAUCCCACCUGUCCUCG	Cleavage		1
osa-miR1428e-3p	Os01g0100800	4	Os01t0100800_01	-1	1	21	1192	1212	UAAGAUAAUGCCAUGAAUUUG	:.:: :::::::::.:: :.	GAGAUACAUGGCAUUGUCAUG	Cleavage		1
osa-miR1851	Os01g0101150	4.5	Os01t0101150_00	-1	1	21	398	418	CGUCUGGGAUGGCAUUUUGGC	:...::.:::.::::::	GGGAGGGUGUCAUUCCAGACC	Cleavage		2
osa-miR1851	Os01g0101150	5	Os01t0101150_00	-1	1	21	1795	1815	CGUCUGGGAUGGCAUUUUGGC	:...:.:::::::.: ::.:	GUUGAGAUGCCAUUCAAGGCU	Cleavage		2
osa-miR530-5p	Os01g0101200	2	Os01t0101200_01	-1	1	20	48	67	UGCAUUUGCACCUGCACCUA	:::::::: ::::.:::::	CAGGUGCAGAUGCAGAUGCA	Translation		1
osa-miR171c-5p	Os01g0101200	4.5	Os01t0101200_02	-1	1	21	1503	1523	GGAUAUUGGUGCGGUUCAAUC	:::::: : :::.::: :::	AAUUGAAGCUCACUAAUCUCC	Cleavage		1
osa-miR171e-5p	Os01g0101200	5	Os01t0101200_02	-1	1	21	1290	1310	UGUUGGCUCGGCUCACUCAGA	:.::: ::: .:::: ::::.	UUUGACUGAAUCGAGGCAACG	Cleavage		1
osa-miR5337b	Os01g0101300	3.5	Os01t0101300_01	-1	1	21	1085	1105	CUAGAACGGCAAGCAAUUUGA	:.:: ::::::.:::.::	AAAGAUGGCUUGCUGUUUUAC	Cleavage		1
novel_77	Os01g0101300	5	Os01t0101300_01	-1	1	22	1297	1317	AUCUGAAUCGAAUUCCUUGUUC	:.:::: :::::: :::::::	GGACAAUGAAUUC-AUUCAGAA	Cleavage		1
osa-miR5809	Os01g0101600	3.5	Os01t0101600_01	-1	1	20	487	506	UCGUCGCCGGCGACCACAGC	:::: :::: :::::::::	GCUGGCGUCGGCGGCGACGA	Translation		1
osa-miR820a	Os01g0101600	3.5	Os01t0101600_01	-1	1	21	3758	3778	UCGGCCUCGUGGAUGGACCAG	:::::::::. :::::: :	AGGGUCCAUCCGAGAGGCCAA	Cleavage		1
osa-miR160a-5p	Os01g0101600	4.5	Os01t0101600_01	-1	1	21	2847	2867	UGCCUGGCUCCCUGUAUGCCA	::.:: :::: ::::: :::	GGGUAUCCAGGAAGCCAAGCA	Translation		1
osa-miR160e-5p	Os01g0101600	4.5	Os01t0101600_01	-1	1	21	2847	2867	UGCCUGGCUCCCUGUAUGCCG	::.:: :::: ::::: :::	GGGUAUCCAGGAAGCCAAGCA	Translation		1
osa-miR160f-5p	Os01g0101600	4.5	Os01t0101600_01	-1	1	21	2847	2867	UGCCUGGCUCCCUGAAUGCCA	::.:: :::: ::::: :::	GGGUAUCCAGGAAGCCAAGCA	Translation		1
osa-miR1872	Os01g0101600	3	Os01t0101600_02	-1	1	24	3321	3344	GAACUGUAAGUCUGUGACGGGUAA	:: .:::..:::.:::...::::	UUUGUCGUUGCAGGCUUGUGGUUC	Cleavage		1
osa-miR160a-5p	Os01g0101600	4.5	Os01t0101600_02	-1	1	21	2840	2860	UGCCUGGCUCCCUGUAUGCCA	::.:: :::: ::::: :::	GGGUAUCCAGGAAGCCAAGCA	Translation		1
osa-miR160e-5p	Os01g0101600	4.5	Os01t0101600_02	-1	1	21	2840	2860	UGCCUGGCUCCCUGUAUGCCG	::.:: :::: ::::: :::	GGGUAUCCAGGAAGCCAAGCA	Translation		1
osa-miR160f-5p	Os01g0101600	4.5	Os01t0101600_02	-1	1	21	2840	2860	UGCCUGGCUCCCUGAAUGCCA	::.:: :::: ::::: :::	GGGUAUCCAGGAAGCCAAGCA	Translation		1
osa-miR1872	Os01g0101600	3	Os01t0101600_03	-1	1	24	1371	1394	GAACUGUAAGUCUGUGACGGGUAA	:: .:::..:::.:::...::::	UUUGUCGUUGCAGGCUUGUGGUUC	Cleavage		1
osa-miR160a-5p	Os01g0101600	4.5	Os01t0101600_03	-1	1	21	890	910	UGCCUGGCUCCCUGUAUGCCA	::.:: :::: ::::: :::	GGGUAUCCAGGAAGCCAAGCA	Translation		1
osa-miR160e-5p	Os01g0101600	4.5	Os01t0101600_03	-1	1	21	890	910	UGCCUGGCUCCCUGUAUGCCG	::.:: :::: ::::: :::	GGGUAUCCAGGAAGCCAAGCA	Translation		1
osa-miR160f-5p	Os01g0101600	4.5	Os01t0101600_03	-1	1	21	890	910	UGCCUGGCUCCCUGAAUGCCA	::.:: :::: ::::: :::	GGGUAUCCAGGAAGCCAAGCA	Translation		1
osa-miR5501	Os01g0101800	4	Os01t0101800_01	-1	1	21	551	571	UCUUGUGGCUAGAAGGGUGAG	.:.: :.::::.::::::	CCAGCUCAUUUAGCUACAAGA	Cleavage		1
osa-miR1428e-5p	Os01g0101900	4.5	Os01t0101900_00	-1	1	22	19	40	AAUUCACAGGCCCUAUCUUGUG	: :::::.:::.::: .:::	AAGAAGAUGGGGUCUGGUGAUU	Cleavage		1
osa-miR2867-5p	Os01g0102000	5	Os01t0102000_01	-1	1	22	1254	1275	UGUGCCAUCCCACACAUCCCGA	:::::: ::::: :::::	GAGGGAUGCGUGGGCGGGCACC	Cleavage		1
osa-miR7694-5p	Os01g0102400	4.5	Os01t0102400_01	-1	1	24	1239	1262	AACCUAGUACUGGAUUAGUCACCA	:::: :. ::: :::::.:::::	UGGUAAUAAAUGCAGUAUUAGGUG	Cleavage		1
osa-miR171e-5p	Os01g0102500	4	Os01t0102500_01	-1	1	21	1163	1183	UGUUGGCUCGGCUCACUCAGA	:::: :::.::::::::.	ACUGAUGGAGUCGAGCCAAUU	Cleavage		1
osa-miR1851	Os01g0102500	4.5	Os01t0102500_01	-1	1	21	1084	1104	CGUCUGGGAUGGCAUUUUGGC	:::.::::..: .::::::	UCCAGAAUGUUACUCCAGACA	Cleavage		1
osa-miR5826	Os01g0102500	4.5	Os01t0102500_01	-1	1	24	1508	1532	UAGCCCAAAG-UGAGAAGAGUGGGU	.::.::::.::: .:::::::::	GAUCAUUCUUUUCAGUUUUGGGCUA	Translation		1
osa-miR5804	Os01g0102700	4.5	Os01t0102700_01	-1	1	21	326	346	UGCGAAGUAGAGAUGCCGACU	.::..:: ::.:::::::	CCCUGGUGUCACUGCUUCGCA	Translation		1
osa-miR156a	Os01g0102700	5	Os01t0102700_01	-1	1	20	660	679	UGACAGAAGAGAGUGAGCAC	:::.:...:::.::.: :.:	GUGUUUGUUCUUUUUUAUUA	Cleavage		1
osa-miR444b.1	Os01g0102800	3.5	Os01t0102800_01	-1	1	21	2276	2296	UGUUGUCUCAAGCUUGCUGCC	:::: :::.:::.: :::::	CGCAGGAAGUUUGGGUCAACA	Cleavage		1
osa-miR166g-5p	Os01g0102800	4	Os01t0102800_01	-1	1	21	2468	2488	AAUGGAGGCUGAUCCAAGAUC	: :: ::::::::.:::: :	AACCUGGGAUCAGCUUCCAAU	Cleavage		1
osa-miR160a-3p	Os01g0102800	4.5	Os01t0102800_01	-1	1	21	418	438	GCGUGCAAGGAGCCAAGCAUG	: :::::.::::::::.	AUUUCUUGGUUCCUUGCAUAA	Cleavage		1
osa-miR2867-3p	Os01g0102800	4.5	Os01t0102800_01	-1	1	20	1039	1058	CCAGGACGUGUGGGAUGGCA	::...:::.::..: :::::	UGUUGUCCUACGUGACCUGG	Cleavage		1
osa-miR5523	Os01g0103000	3	Os01t0103000_01	-1	1	22	852	873	UGAGGAGGAACAUAUUUACUAG	::. ::.::::.:::.:::	UCUGUGUAUGUGUUUCUCUUCA	Cleavage		1
novel_77	Os01g0103000	3.5	Os01t0103000_01	-1	1	22	636	657	AUCUGAAUCGAAUUCCUUGUUC	.::::::::: :::::. :::	AGACAAGGAAUCCGAUUUCGAU	Translation		1
osa-miR2867-3p	Os01g0103075	3.5	Os01t0103075_00	-1	1	20	1294	1313	CCAGGACGUGUGGGAUGGCA	:::.:: ::: ::::::::	AGCCGUCGCACUCGUCCUGG	Cleavage		1
osa-miR408-3p	Os01g0103075	3.5	Os01t0103075_00	-1	1	21	1493	1513	CUGCACUGCCUCUUCCCUGGC	: :.: ::::.:::.:::::	GGCGGCGAAGGGGCGGUGCAU	Cleavage		1
novel_165	Os01g0103075	5	Os01t0103075_00	-1	1	24	335	358	ACUCUCAUGUCUGGUUGUAUUGCC	:::. :. ..:: :.::::.::::	GGCGCUGAGGCCCGGCAUGGGAGU	Cleavage		1
osa-miR1846a-5p	Os01g0103100	4.5	Os01t0103100_01	-1	1	21	1362	1382	AGUGAGGAGGCCGGGGCCGCU	:::::.::::::::::	CUCGGCCUCGGCCUCCUCCUC	Cleavage		1
novel_43	Os01g0103100	5	Os01t0103100_01	-1	1	21	616	635	UCGGACUCUCGGCGGCGCUCG	.:.:::::::::.:: ::::	UGGGCGCCGCCGGGA-UCCGC	Cleavage		1
osa-miR5076	Os01g0103100	5	Os01t0103100_01	-1	1	22	107	128	GAAAUGGGAGCAGAGCAGGUUU	:::: ::::: :::::: :::	AAACAAGCUCUCCUCCCACUUC	Translation		1
osa-miR1846a-5p	Os01g0103100	4.5	Os01t0103100_02	-1	1	21	1317	1337	AGUGAGGAGGCCGGGGCCGCU	:::::.::::::::::	CUCGGCCUCGGCCUCCUCCUC	Cleavage		1
novel_43	Os01g0103100	5	Os01t0103100_02	-1	1	21	571	590	UCGGACUCUCGGCGGCGCUCG	.:.:::::::::.:: ::::	UGGGCGCCGCCGGGA-UCCGC	Cleavage		1
osa-miR5076	Os01g0103100	5	Os01t0103100_02	-1	1	22	62	83	GAAAUGGGAGCAGAGCAGGUUU	:::: ::::: :::::: :::	AAACAAGCUCUCCUCCCACUUC	Translation		1
osa-miR156b-3p	Os01g0103600	4.5	Os01t0103600_01	-1	1	21	571	591	GCUCACUCUCUAUCUGUCAGC	.::.:::: :::::: :::	CUUGGCAGAGAGAGAGAGAGA	Cleavage		2
osa-miR156b-3p	Os01g0103600	4.5	Os01t0103600_01	-1	1	21	3200	3220	GCUCACUCUCUAUCUGUCAGC	.::..::::.:.::: :::	UUUGGUAGAUGGGGAGGGAGG	Cleavage		2
osa-miR529b	Os01g0103600	4.5	Os01t0103600_01	-1	1	21	1487	1507	AGAAGAGAGAGAGUACAGCUU	:::.:::::::::: ::::	AAGUUGUACUCUCUGGCUUCC	Cleavage		1
osa-miR6245b-3p	Os01g0103600	4.5	Os01t0103600_01	-1	1	21	1518	1538	GUAUAGGUGUCGGUUCUAUUA	:::.::::.:: : .:::::	AAAUGGAACUGAAAAUUAUAC	Cleavage		1
osa-miR1430	Os01g0103700	4	Os01t0103700_01	-1	1	21	619	639	UGGUGAGCCUUCCUGGCUAAG	:: :::::::.:::.::	AGAUGCAAGGAAGGUUCAUCA	Cleavage		1
osa-miR528-5p	Os01g0103700	4.5	Os01t0103700_01	-1	1	21	595	615	UGGAAGGGGCAUGCAGAGGAG	:.::.::::: :..:::::	GUUCUUUGCAUUCUUCUUCCU	Translation		1
osa-miR399k	Os01g0103700	5	Os01t0103700_01	-1	1	21	2406	2426	UGCCAAAGGAAAUUUGCCCCG	:::::::: :: :::::	CUUUGCAAAUUUGCUGUGGCA	Cleavage		1
osa-miR156l-5p	Os01g0103800	5	Os01t0103800_01	-1	1	21	823	843	CGACAGAAGAGAGUGAGCAUA	::::: :. :.::::.::::	UAUGCGCGGUUUCUUUUGUCA	Cleavage		1
osa-miR408-3p	Os01g0103900	3	Os01t0103900_01	-1	1	21	726	746	CUGCACUGCCUCUUCCCUGGC	: :: :::.:::::: :::::	GACAAGGAGGAGGCAUUGCAG	Cleavage		1
novel_77	Os01g0104000	4.5	Os01t0104000_01	-1	1	22	1236	1257	AUCUGAAUCGAAUUCCUUGUUC	.::.:::::::.:.::: ::	UGACGAGGAAUUUGGUUCCCAU	Cleavage		1
novel_71	Os01g0104000	5	Os01t0104000_01	-1	1	24	1263	1286	ACGGCCUUGGACUGUUCAAAUCCC	:::. :::..: ::::::: ..::	GGGGGUUGGGCUGUCCAAGUUUGU	Cleavage		1
novel_77	Os01g0104000	4.5	Os01t0104000_02	-1	1	22	1208	1229	AUCUGAAUCGAAUUCCUUGUUC	.::.:::::::.:.::: ::	UGACGAGGAAUUUGGUUCCCAU	Cleavage		1
novel_71	Os01g0104000	5	Os01t0104000_02	-1	1	24	1235	1258	ACGGCCUUGGACUGUUCAAAUCCC	:::. :::..: ::::::: ..::	GGGGGUUGGGCUGUCCAAGUUUGU	Cleavage		1
osa-miR5793	Os01g0104400	5	Os01t0104400_01	-1	1	21	17	37	CGAGGACGAGAUACAGUGCAG	:::.::::::.::::	AAAUCGUGUGUCUCGUUCUCG	Cleavage		1
novel_161	Os01g0104600	3	Os01t0104600_01	-1	1	24	1666	1689	AGGGACUUUGUCACUGACAUAUGG	:: ::::: : :::::::::.:	ACACUUGUCAAUCACAAAGUCCUU	Cleavage		1
osa-miR162a	Os01g0104600	4	Os01t0104600_01	-1	1	21	1377	1397	UCGAUAAACCUCUGCAUCCAG	:::::: ::.::::: :::	GUGGAUGGAGGGGUUUCUCGC	Cleavage		1
novel_124	Os01g0104600	4.5	Os01t0104600_01	-1	1	24	1665	1688	AGGACUUUGUCACUGAUAUGUGGG	::: :.::: : ::::::::::	UACACUUGUCAAUCACAAAGUCCU	Translation		1
osa-miR162b	Os01g0104600	4.5	Os01t0104600_01	-1	1	21	1377	1397	UCGAUAAGCCUCUGCAUCCAG	:::::: ::.::.:: :::	GUGGAUGGAGGGGUUUCUCGC	Cleavage		1
novel_161	Os01g0104600	3	Os01t0104600_02	-1	1	24	1365	1388	AGGGACUUUGUCACUGACAUAUGG	:: ::::: : :::::::::.:	ACACUUGUCAAUCACAAAGUCCUU	Cleavage		1
osa-miR162a	Os01g0104600	4	Os01t0104600_02	-1	1	21	1076	1096	UCGAUAAACCUCUGCAUCCAG	:::::: ::.::::: :::	GUGGAUGGAGGGGUUUCUCGC	Cleavage		1
novel_124	Os01g0104600	4.5	Os01t0104600_02	-1	1	24	1364	1387	AGGACUUUGUCACUGAUAUGUGGG	::: :.::: : ::::::::::	UACACUUGUCAAUCACAAAGUCCU	Translation		1
osa-miR162b	Os01g0104600	4.5	Os01t0104600_02	-1	1	21	1076	1096	UCGAUAAGCCUCUGCAUCCAG	:::::: ::.::.:: :::	GUGGAUGGAGGGGUUUCUCGC	Cleavage		1
novel_100	Os01g0104800	4.5	Os01t0104800_01	-1	1	24	1445	1468	CCAAGAUCAUUUCGUUAGGGAACC	: :::: :.:::.::::: ::::	GCUUCCAAAGCGAGAUGAUAUUGG	Cleavage		1
osa-miR535-3p	Os01g0104800	5	Os01t0104800_01	-1	1	21	776	796	GUGCUUUCUCCCGUUGUCACU	.::::::.: ::. ::::::	GGUGACAGCUGGGCAAAGCAA	Cleavage		1
osa-miR812r	Os01g0104800	5	Os01t0104800_01	-1	1	24	1992	2015	ACGUUAGACACGAAUUUCUACGGC	: :.::::::. :::.:.:.:	AACAUGGAAAUUUUUGUUUGAUGG	Translation		1
novel_100	Os01g0104800	4.5	Os01t0104800_02	-1	1	24	872	895	CCAAGAUCAUUUCGUUAGGGAACC	: :::: :.:::.::::: ::::	GCUUCCAAAGCGAGAUGAUAUUGG	Cleavage		1
osa-miR535-3p	Os01g0104800	5	Os01t0104800_02	-1	1	21	203	223	GUGCUUUCUCCCGUUGUCACU	.::::::.: ::. ::::::	GGUGACAGCUGGGCAAAGCAA	Cleavage		1
osa-miR812r	Os01g0104800	5	Os01t0104800_02	-1	1	24	1419	1442	ACGUUAGACACGAAUUUCUACGGC	: :.::::::. :::.:.:.:	AACAUGGAAAUUUUUGUUUGAUGG	Translation		1
osa-miR2927	Os01g0104900	3	Os01t0104900_01	-1	1	23	1138	1160	UGUCGUCGUCGAUGGAGCCCAUG	:: :: :: :::::::::::::	CAAGGACUGCAUCGACGACGACU	Cleavage		1
osa-miR6248	Os01g0104900	4	Os01t0104900_01	-1	1	21	1566	1586	UAUUUGAGGAUGGAGGUAGUA	:::::..::::::: :::::	UACUAUUUCCAUCCCAAAAUA	Cleavage		2
osa-miR6248	Os01g0104900	4	Os01t0104900_01	-1	1	21	1597	1617	UAUUUGAGGAUGGAGGUAGUA	::::::::::.:.: :::::	UACUACCUCCGUUCCAAAAUA	Cleavage		2
osa-miR156c-3p	Os01g0104900	4.5	Os01t0104900_01	-1	1	22	62	83	GCUCACUUCUCUCUCUGUCAGC	::: :::::::::.:::.	AGUGAGAGAGAGAGAGGUGGAU	Cleavage		1
osa-miR2927	Os01g0104900	3	Os01t0104900_02	-1	1	23	644	666	UGUCGUCGUCGAUGGAGCCCAUG	:: :: :: :::::::::::::	CAAGGACUGCAUCGACGACGACU	Cleavage		1
osa-miR6248	Os01g0104900	4	Os01t0104900_02	-1	1	21	1072	1092	UAUUUGAGGAUGGAGGUAGUA	:::::..::::::: :::::	UACUAUUUCCAUCCCAAAAUA	Cleavage		2
osa-miR6248	Os01g0104900	4	Os01t0104900_02	-1	1	21	1103	1123	UAUUUGAGGAUGGAGGUAGUA	::::::::::.:.: :::::	UACUACCUCCGUUCCAAAAUA	Cleavage		2
osa-miR1319b	Os01g0105300	4	Os01t0105300_01	-1	1	24	1310	1333	CCUUUAAUAUAUUAUAGGUGUCGG	.: :::.::: :::.:::::::	AUGCCACUUAUUUUAUGUUAAAGG	Cleavage		1
novel_93	Os01g0105700	3.5	Os01t0105700_01	-1	1	21	820	840	UGAUUUGUGUUUCUUUGCAUU	:.: ::: :.:.::::.::::	AGUUCAACGGAGCACAGAUCA	Cleavage		1
osa-miR5827	Os01g0105900	5	Os01t0105900_01	-1	1	21	997	1017	UUUGUUGCAAUUUGGACUACC	:::.::.:::.: ::..:::	GGUGGUUCAAGUGGCGGCAAC	Cleavage		1
osa-miR396c-3p	Os01g0106200	5	Os01t0106200_01	-1	1	21	503	523	GGUCAAGAAAGCUGUGGGAAG	.:::..:.::::::. :::.	UUUCUUAUAGCUUUUGUGAUG	Cleavage		1
osa-miR5540	Os01g0106400	4	Os01t0106400_01	-1	1	21	856	876	UUGUGCGAGAUCGACGGUAUA	.:.:.::::::: :::::.	CGUGCUGUCGAUCGCGCACGC	Cleavage		1
osa-miR1428e-3p	Os01g0106500	3.5	Os01t0106500_01	-1	1	21	835	855	UAAGAUAAUGCCAUGAAUUUG	.: :::::::. :::::::.	GGACUUCAUGGUUUUAUCUUG	Cleavage		1
osa-miR812f	Os01g0106700	2.5	Os01t0106700_00	-1	1	24	2372	2395	ACGGAUGAUUAAAGUUGGACACGG	: : :::::::::: :.:::.::	GCAUCUCCAACUUUAUUUAUCUGU	Cleavage		1
osa-miR1442	Os01g0106700	3.5	Os01t0106700_00	-1	1	20	1187	1206	AUUCAUAGUACUAGAUGUGU	::..::::::.::: :.::	UCAUGUCUAGUGCUAGGGAU	Cleavage		1
osa-miR168a-5p	Os01g0106700	3.5	Os01t0106700_00	-1	1	21	3584	3604	UCGCUUGGUGCAGAUCGGGAC	.:.::: ::::.::::.::	UAUCUGAUGUGCAUCAAGUGA	Cleavage		1
osa-miR169p	Os01g0106700	3.5	Os01t0106700_00	-1	1	22	5116	5137	UAGCCAAGGACAAACUUGCCGG	::::: :: ::.::::::.	GGAGCAAGAUUUUCUUUGGCUG	Translation		1
novel_193	Os01g0106700	4	Os01t0106700_00	-1	1	24	3600	3623	AAAUCCGGCACAUUAAAUAUUUGU	.:::::: :::::::: :: :	AGUGAUAUUUCAUGUGCCGAAUCU	Cleavage		1
osa-miR812p	Os01g0106700	4.5	Os01t0106700_00	-1	1	24	2373	2396	GACGGACGAUUAAAGUUGGGCAUG	::: .::::::::: :. ::.::.	CAUCUCCAACUUUAUUUAUCUGUU	Translation		1
osa-miR820a	Os01g0106700	5	Os01t0106700_00	-1	1	21	3856	3876	UCGGCCUCGUGGAUGGACCAG	::::.:::.::::::::	AUGGUUCAUUCACGAGGCAUA	Cleavage		1
novel_37	Os01g0106900	5	Os01t0106900_01	-1	1	24	1230	1253	AUCUGUAUCUUUGGCCACGUCAGC	:::. ::::::.: ::.:.:::	ACUGGGAUGGCCAGAUAUGCGGAU	Cleavage		1
novel_37	Os01g0106900	5	Os01t0106900_02	-1	1	24	1051	1074	AUCUGUAUCUUUGGCCACGUCAGC	:::. ::::::.: ::.:.:::	ACUGGGAUGGCCAGAUAUGCGGAU	Cleavage		1
osa-miR818a	Os01g0107000	2.5	Os01t0107000_01	-1	1	22	1726	1747	AAUCCCUUAUAUUAUGGGACGG	:.:::.: :::::::::::::	CUGUCUCUAAAUAUAAGGGAUU	Cleavage		1
osa-miR5339	Os01g0107000	4.5	Os01t0107000_01	-1	1	21	1708	1728	CAGAUAGAGAAUCUUCUCAGA	:::::: :: ::::.::::	ACUGAGAUUAUACUCUGUCUG	Translation		1
osa-miR164c	Os01g0107400	4.5	Os01t0107400_01	-1	1	21	215	235	UGGAGAAGCAGGGUACGUGCA	::.:.: ::..::.::.:.::	UGUAUGCACUUUGUUUUUUCA	Cleavage		1
osa-miR5147	Os01g0107700	3.5	Os01t0107700_01	-1	1	21	736	756	ACAACUCUUGUGGAUGGAGGG	...:::::.::: :::::::	UUUUCCAUUCACCAGAGUUGA	Cleavage		1
osa-miR814a	Os01g0107700	4	Os01t0107700_01	-1	1	22	1992	2013	CACUUCAUAGUACAACGAAUCU	::::::::..: ::.:::	UUUUUCGUUGUGUUUUGGAGUA	Cleavage		1
osa-miR169f.2	Os01g0107700	4.5	Os01t0107700_01	-1	1	21	418	438	UGAGGACAAGAGCUGAUUCGG	: :::::::::: : :.:::	CGGAAUCAGCUCCUUUUCUCC	Cleavage		1
osa-miR812o-5p	Os01g0107700	4.5	Os01t0107700_01	-1	1	21	1576	1596	CGUGUUCAACGUUUGACUGUC	.:::::.::.::: :::. :	UGCAGUCGAAUGUUCAACGGG	Cleavage		1
osa-miR5144-3p	Os01g0107750	4	Os01t0107750_00	-1	1	21	1500	1520	UCUCCUCAGCAGCACAAGAAG	.: ::::::.::.:: ::::.	UUGCUUGUGUUGUUGUGGAGG	Cleavage		1
osa-miR11341-5p	Os01g0107750	5	Os01t0107750_00	-1	1	24	494	517	CCUAGGCUAUUUUGCGAGACGAAU	:: .::: .:::::. :: :::::	AUCUGUCCUGCAAAGAAGGCUAGG	Cleavage		1
osa-miR166b-5p	Os01g0107900	5	Os01t0107900_01	-1	1	21	1697	1719	GGAAUGUUGUCUGGCU--CGGGG	:::.: .: ::::.::::::::	CCCUGCUGGACAGAUAACAUUCC	Cleavage		1
osa-miR5073	Os01g0107900	5	Os01t0107900_01	-1	1	23	1024	1046	GUUUGGUGAAUCGGAAACUAUUU	:: ::: ::: :::::..::.:	AAUUAGCUUCAGAUUCGUCAGAA	Cleavage		1
osa-miR166b-5p	Os01g0107900	5	Os01t0107900_02	-1	1	21	492	514	GGAAUGUUGUCUGGCU--CGGGG	:::.: .: ::::.::::::::	CCCUGCUGGACAGAUAACAUUCC	Cleavage		1
osa-miR2863a	Os01g0108200	3	Os01t0108200_01	-1	1	21	499	519	UUGUCCCAUUCUAGUUUAGCU	::::.: ::.::::::::.	CACUAAGCAAGGAUGGGACAG	Cleavage		1
osa-miR2927	Os01g0108200	4.5	Os01t0108200_01	-1	1	23	125	147	UGUCGUCGUCGAUGGAGCCCAUG	::::::.::..:.: ::.::::.	CAUGGGUUCUGUUGCCGGCGACG	Cleavage		1
osa-miR6251	Os01g0108500	5	Os01t0108500_00	-1	1	21	1062	1082	UGUGUAGCCACAUUGUAAGGG	.:.::.::.:::::.: ::.	UCUUUGCAGUGUGGUUUCAUC	Cleavage		1
osa-miR812p	Os01g0108700	4.5	Os01t0108700_01	-1	1	24	472	495	GACGGACGAUUAAAGUUGGGCAUG	: ::::: : ::: :.:::.:::	AAAGCCCACCGUUAUUUGUCUGUC	Translation		1
osa-miR5512a	Os01g0108800	4.5	Os01t0108800_01	-1	1	21	2236	2256	UAGGAUAUGGUAAUGCUAAAA	::::: ::::..: ::::.:.	UUUUAUCAUUGUCUUAUCUUG	Cleavage		1
osa-miR2864.2	Os01g0108800	5	Os01t0108800_01	-1	1	21	902	922	UUGUUUUGCAUUGUAUAGGUA	::.::.:.:..::::..: ::	UAUCUGUGCGGUGCAGGAGAA	Cleavage		1
osa-miR5498	Os01g0109201	4	Os01t0109201_01	-1	1	21	1517	1537	UGAGCUGUAACACUUGAAGAC	: :: ::::: ::::::.:..	GCCUGCAAGUUUUACAGUUUG	Translation		2
osa-miR5498	Os01g0109201	5	Os01t0109201_01	-1	1	21	798	818	UGAGCUGUAACACUUGAAGAC	:::: ::::: : :::::..	UUCUUAAAGUGCUCCAGCUUG	Translation		2
osa-miR812n-5p	Os01g0109300	4	Os01t0109300_01	-1	1	24	958	981	AAGUGCAGCCAUGAGUUUCCGUGC	: :: :: .::..::: :::::::	GAACUGAUGCUUGUGGAUGCACUU	Cleavage		1
osa-miR2876-5p	Os01g0109300	4.5	Os01t0109300_01	-1	1	21	1256	1276	AAUUGCUGGCAGCACUGUUUA	:.:.. :::::..::::::	AAGAUGUUGCUGUUAGCAAUG	Cleavage		1
osa-miR1860-5p	Os01g0109366	4.5	Os01t0109366_00	-1	1	21	329	349	AGAAAACCAGCUUCCAGAUCU	:::: .:::::::::.:	CUUCCUGGCGGCUGGUUUUUU	Cleavage		1
osa-miR1874-3p	Os01g0109366	5	Os01t0109366_00	-1	1	24	346	369	UAUGGAUGGAGGUGUAACCCGAUG	:.:: ::.: :.:.:::.:::.	UUUUGGAUUGCUCUUUCAUUCAUG	Cleavage		1
osa-miR827	Os01g0109432	4.5	Os01t0109432_00	-1	1	21	487	507	UUAGAUGACCAUCAGCAAACA	:::::: .:: :::::::	GCUUUGCUUGUGUUCAUCUAC	Cleavage		1
osa-miR2877	Os01g0109700	3.5	Os01t0109700_01	-1	1	24	1991	2014	UUGCAUCCUCUGCACUUUGGGCCU	.: : :: .:::: :::::::::.	GGACACAUGGUGCUGAGGAUGCAG	Translation		1
osa-miR5079a	Os01g0109700	4.5	Os01t0109700_01	-1	1	22	1338	1359	UUUGGAUCUGUUAUUUUGGUAU	::.. ::.::.::::::...:.	AUGUGAAGAUGACAGAUUUGAG	Cleavage		1
osa-miR817	Os01g0109750	5	Os01t0109750_01	-1	1	21	668	688	UCCAACUUGAGGCCCGAUUGA	:. ::.:::: :::::: ::.	UUUAUUGGGCAUCAAGUAGGG	Translation		1
novel_87	Os01g0110050	5	Os01t0110050_01	-1	1	24	582	605	AAGACUUUAAGGGAAUUCGACGUG	::.: .: :: :.:::::. ::::	CAUGCUGCAUCCUCUUAAGAUCUU	Cleavage		1
osa-miR2864.1	Os01g0110100	4	Os01t0110100_01	-1	1	21	2415	2435	UUUUGCUGCCCUUGUUUUGCA	::::: . :::::.:.::::	GGCAAAUUCAGGGCGGUAAAA	Cleavage		1
osa-miR1864	Os01g0110400	4	Os01t0110400_01	-1	1	24	937	960	UUGUAGUAACGUGAUGGUCAAUGU	:::.:: ::: ::::.:.:::	GUCUUGGCCUUCAAGUUAUUGCAA	Translation		1
osa-miR394	Os01g0110400	4.5	Os01t0110400_01	-1	1	20	915	934	UUGGCAUUCUGUCCACCUCC	:::::::::: :::::	GUCAGUGGACAGAAAGCCAA	Cleavage		1
osa-miR396a-5p	Os01g0110400	5	Os01t0110400_01	-1	1	21	809	829	UUCCACAGCUUUCUUGAACUG	:: ::::. .:::::: ::::	CAAUUCAGCGAAGCUGAGGAA	Cleavage		1
osa-miR5157a-3p	Os01g0110500	4	Os01t0110500_01	-1	1	24	2710	2733	AGAAGUUGUGGCUAUCAAAAAGUU	:::::.:::::: .:.:::	UGGCUUUUGGUAGCCAAGAUUUCA	Cleavage		1
osa-miR2927	Os01g0110500	4.5	Os01t0110500_01	-1	1	23	1219	1241	UGUCGUCGUCGAUGGAGCCCAUG	::::::::::: :::.:.:: :.	CAUGGGCUCCACCGAUGGCGCCG	Cleavage		1
osa-miR2863b	Os01g0111200	3	Os01t0111200_01	-1	1	21	2003	2023	UUCGUUUAUUUGGACUAGAGU	::: : :::::::::::.:.:	ACUGUUGUCCAAAUAAAUGGA	Cleavage		2
osa-miR2863b	Os01g0111200	5	Os01t0111200_01	-1	1	21	2185	2205	UUCGUUUAUUUGGACUAGAGU	:.::::... :::..::.:	GAUUUAGUUUGUAUAGGCGGA	Translation		2
osa-miR393b-3p	Os01g0111200	5	Os01t0111200_01	-1	1	21	2302	2322	UCAGUGCAAUCCCUUUGGAAU	:: :.:::: :::::: .:::	AUGCUAAAGAGAUUGCUUUGA	Cleavage		1
osa-miR408-3p	Os01g0111500	2	Os01t0111500_01	-1	1	21	730	750	CUGCACUGCCUCUUCCCUGGC	:.::::::: :::::::::	AGCGGGGAAGAAGCAGUGCAG	Translation		1
osa-miR5809	Os01g0111500	2	Os01t0111500_01	-1	1	20	539	558	UCGUCGCCGGCGACCACAGC	:::: ::::::::::.::.	UCUGUCGUCGCCGGCGGCGG	Cleavage		1
osa-miR2118c	Os01g0111700	4	Os01t0111700_01	-1	1	22	415	436	UUCCCGAUGCCUCCUAUUCCUA	::::. :::::::::.: :.:	GAGGAGGAGGAGGCAUUGUGGA	Cleavage		1
osa-miR2871a-5p	Os01g0111900	5	Os01t0111900_01	-1	1	24	832	855	GACCGUAGAAACUAGCAUAGAAAA	:::.: : .: ::::.::::::.	CUUUUUUUUUUCGUUUUUACGGUU	Cleavage		1
osa-miR5541	Os01g0112300	4.5	Os01t0112300_01	-1	1	21	617	637	UCAAGUGGUGUACUCUAAAGA	: : :::::::.::::.::	UAUAUAGAGUAUACCAUUUUG	Cleavage		1
osa-miR812a	Os01g0112600	5	Os01t0112600_01	-1	1	22	487	508	GACGGACGGUUAAACGUUGGAC	::: :::::::.:::: .:::	GUCGAACGUUUGACCGGAUGUC	Cleavage		1
novel_120	Os01g0112800	4	Os01t0112800_00	-1	1	24	1837	1860	ACUUCCUCUGUAAGACUUUCUAGC	::.:::.::: ::::::: :	UACUGAGAGUUUUAAAGAGGAAAU	Translation		1
osa-miR395t	Os01g0113000	4	Os01t0113000_00	-1	1	21	3552	3572	GUGAAGUGUUUGGGGAAACUC	:::.:...::::.::::.	GUAUUUUCUUGAACAUUUCAU	Cleavage		1
osa-miR5144-5p	Os01g0113000	4	Os01t0113000_00	-1	1	21	517	537	UUCUUGUGCUGCUGAAGAGAC	::: .::.:::::: ::.:::	GUCAUUUUAGCAGCUCAGGAA	Cleavage		1
novel_120	Os01g0113150	4	Os01t0113150_00	-1	1	24	978	1001	ACUUCCUCUGUAAGACUUUCUAGC	::.:::.::: ::::::: :	UACUGAGAGUUUUAAAGAGGAAAU	Translation		1
osa-miR2876-3p	Os01g0113200	4	Os01t0113200_01	-1	1	21	437	457	UUCCUAUAUGAACACUGUUGC	::. :: ::::::::.:::	UCAGAAGAGUUCAUAUGGGAC	Cleavage		1
novel_189	Os01g0113300	3	Os01t0113300_01	-1	1	21	1982	2002	UUGAUGAGGAGUUGGAGCUCG	::: :::.::.:::::::	AUUGCUGCAAUUCUUCAUCAA	Cleavage		1
osa-miR1863c	Os01g0113300	4.5	Os01t0113300_01	-1	1	24	1214	1237	UAGAAACUUGGCUGAUGCAUUACU	::: ::::::: :.::::: :	AAGAAUUCAUCAGCGAGGUUUCCA	Translation		1
osa-miR164a	Os01g0113300	5	Os01t0113300_01	-1	1	21	2078	2098	UGGAGAAGCAGGGCACGUGCA	:. ::::::::::::.:.	AGUUCGUGCCCUGCUUUUUGC	Cleavage		1
osa-miR164d	Os01g0113300	5	Os01t0113300_01	-1	1	21	2078	2098	UGGAGAAGCAGGGCACGUGCU	::. ::::::::::::.:.	AGUUCGUGCCCUGCUUUUUGC	Cleavage		1
osa-miR1431	Os01g0113325	5	Os01t0113325_00	-1	1	21	1891	1911	UUUGCGAGUUGGCCCGCUUGC	::::.:: .:: ::.:.:::	CCAAGUGGAUCACCUUGUAAA	Cleavage		1
osa-miR531b	Os01g0113350	4	Os01t0113350_00	-1	1	20	509	528	CUCGCCGGGGCUGCGUGCCG	:::::: :::::::::::	CGGCACAGUGCCCCGGCGAG	Cleavage		1
osa-miR5074	Os01g0113450	3	Os01t0113450_00	-1	1	21	1851	1871	GAAGGCCACCGUCGGGAUCGC	.::::. ::.:::::::::	UUGAUCUGGAUGGUGGCCUUG	Cleavage		1
osa-miR5537	Os01g0113500	4.5	Os01t0113500_01	-1	1	22	1334	1358	AAUGUUUGUA---UGGAUCGUUUGU	.::::::::: ::::::::::	UGGAACGAUCCACCAUACAAACAUU	Translation		1
osa-miR1872	Os01g0113500	5	Os01t0113500_01	-1	1	24	1742	1765	GAACUGUAAGUCUGUGACGGGUAA	:::: :::: : ..::::::::.	UUACAAGUCAGAUGUUUACAGUUU	Cleavage		1
osa-miR166g-5p	Os01g0113700	4	Os01t0113700_00	-1	1	21	321	341	AAUGGAGGCUGAUCCAAGAUC	:: ::::::::.::: ::	UCGCUCGGAUCAGCUUCCUUU	Cleavage		1
osa-miR5337b	Os01g0113700	5	Os01t0113700_00	-1	1	21	947	967	CUAGAACGGCAAGCAAUUUGA	::::.: : ::::.:::.::	UCAAGUGGAUUGCUGUUUUAU	Cleavage		1
osa-miR5794	Os01g0113700	5	Os01t0113700_00	-1	1	21	1992	2012	UGAGGAAUCACUAGUAGUCGU	.: :::.::::::. :.::..	GCCACUGCUAGUGGAUUCUUG	Cleavage		1
osa-miR5508	Os01g0113800	3.5	Os01t0113800_01	-1	1	21	2126	2146	UAGAUGGCUGAUCUGGUGUGG	:.:..:::.::::::::.	UUCCGCUGGAUUAGCCAUCUG	Cleavage		1
osa-miR172c	Os01g0113900	3.5	Os01t0113900_01	-1	1	21	144	163	UGAAUCUUGAUGAUGCUGCAC	::.::::::::: ::::::	CGGCGGCAUCAUCA-GAUUCA	Cleavage		2
osa-miR172c	Os01g0113900	5	Os01t0113900_01	-1	1	21	1282	1302	UGAAUCUUGAUGAUGCUGCAC	: :: :::.. ::.::::::	CUCCACCAUUGGCAGGAUUCA	Translation		2
osa-miR1882a	Os01g0113950	4	Os01t0113950_00	-1	1	24	83	106	AGAUUGCUUUCAAGGUCAUUUCUU	.: .::::.::: :::.:::::.	GAAGAAUGGCCUAGAAGGCAAUUG	Cleavage		1
osa-miR1876	Os01g0114000	4.5	Os01t0114000_00	-1	1	24	553	576	AUAAGUGGGUUUGUGGGCUGGCCC	:: .:: :::: :::::.:: :::	GGAUCAUCCCAAAAACCUACGUAU	Cleavage		1
osa-miR1865-5p	Os01g0114300	4	Os01t0114300_01	-1	1	24	742	765	UGCUAGUGAUGGUGAUUCUUCGAC	::::.:::.:: ::::.:..	CAAAAAGAGUCAUCAGCACUGGUG	Cleavage		1
osa-miR166d-5p	Os01g0114400	3	Os01t0114400_00	-1	1	21	405	425	GGAAUGUUGUCUGGCUCGAGG	:: ::::::::::::: :.	UAUCAAGCCAGACAACAUCCU	Cleavage		1
osa-miR166b-5p	Os01g0114400	3.5	Os01t0114400_00	-1	1	21	405	425	GGAAUGUUGUCUGGCUCGGGG	.: ::::::::::::: :.	UAUCAAGCCAGACAACAUCCU	Cleavage		1
osa-miR167a-3p	Os01g0114400	4.5	Os01t0114400_00	-1	1	22	735	756	AUCAUGCAUGACAGCCUCAUUU	:::: :::: :::::::::	CAAUGUUGCUGACAUGCAUGAG	Translation		1
osa-miR5485	Os01g0114402	4.5	Os01t0114402_00	-1	1	21	180	201	UGA-CAACUGGUAGCAGAGCAA	::: :::::::.:::::: :::	UUGAUCUGCUAUCAGUUGGUCA	Cleavage		1
novel_207	Os01g0114402	5	Os01t0114402_00	-1	1	24	1693	1717	AUC-UACGACGGCUGGGGUUUCGGU	.:: ::..::::::.:::::. :::	GCCCAAGUCCCAGCUGUCGUGUGAU	Cleavage		1
osa-miR1863b.2	Os01g0114600	4	Os01t0114600_00	-1	1	23	1244	1266	AGAGACUUGGCUGAUGCAUUACU	:.: ::::::. :.::::::	AAGAGUUCAUCAGUGAGGUCUCU	Cleavage		1
osa-miR5149	Os01g0115200	4	Os01t0115200_00	-1	1	22	60	81	GAGGAGCUGUGACGAUUUGGGA	::.: :.:: ::.:::::.:::	UCUCCAGUCAUCGCAGCUUCUC	Cleavage		1
osa-miR171i-5p	Os01g0115700	4	Os01t0115700_00	-1	1	21	598	618	AGGUAUUGGCGUGCCUCAAUC	:::::. ::::: ::.:.:::	GAUUGGAGCACGACAGUGCCU	Cleavage		1
osa-miR11338-3p	Os01g0115700	4.5	Os01t0115700_00	-1	1	24	1206	1229	AUCUCGUUAGAUUCGUCUCGCAAA	: :.:.::: :. .:::.:::::	CUCGUGGGACAAGCUUAAUGAGAU	Translation		1
osa-miR167a-3p	Os01g0115700	4.5	Os01t0115700_00	-1	1	22	1626	1647	AUCAUGCAUGACAGCCUCAUUU	:..:: :::: :::::::::	AGGUGCUGCUGACAUGCAUGAG	Translation		1
novel_219	Os01g0115700	5	Os01t0115700_00	-1	1	24	1417	1440	AUCUGUAUCUGUAUAGCCCGCUGC	:::.:::.::::.:: : ::::	ACAGUGGGUUAUAUAGCUCCAGAG	Cleavage		1
novel_21	Os01g0115900	3.5	Os01t0115900_00	-1	1	20	2838	2856	UCUCUUCUCGUCUUGUGUUG	:::::::::.:::::: :::	CAACACAAGGCGAGAA-AGA	Cleavage		1
osa-miR1865-5p	Os01g0115900	4	Os01t0115900_00	-1	1	24	663	686	UGCUAGUGAUGGUGAUUCUUCGAC	::::.:::.:: ::::.:..	CAAAAAGAGUCAUCAGCACUGGUG	Cleavage		1
osa-miR444a-5p	Os01g0116000	4	Os01t0116000_00	-1	1	21	1213	1233	GCUAGAGGUGGCAACUGCAUA	.:: :::::::::: .:.:.	AGUGAAGUUGCCACCAUUGGU	Cleavage		1
osa-miR166d-5p	Os01g0116200	3	Os01t0116200_01	-1	1	21	1548	1568	GGAAUGUUGUCUGGCUCGAGG	:: ::::::::::::: :.	UAUCAAGCCAGACAACAUCCU	Cleavage		1
osa-miR166b-5p	Os01g0116200	3.5	Os01t0116200_01	-1	1	21	1548	1568	GGAAUGUUGUCUGGCUCGGGG	.: ::::::::::::: :.	UAUCAAGCCAGACAACAUCCU	Cleavage		1
osa-miR167a-3p	Os01g0116200	4.5	Os01t0116200_01	-1	1	22	1878	1899	AUCAUGCAUGACAGCCUCAUUU	:::: :::: :::::::::	CAAUGUUGCUGACAUGCAUGAG	Translation		1
osa-miR1856	Os01g0116200	5	Os01t0116200_01	-1	1	21	531	551	UAUGCGUAAGACGGAUUCGUA	:::: :.:::: ::::. ::	CACGACUUCGUCCUACGUUUA	Cleavage		1
osa-miR435	Os01g0116250	4.5	Os01t0116250_00	-1	1	20	1076	1095	UUAUCCGGUAUUGGAGUUGA	::.:::..::::.: :::	CCAGCUCUGAUACUGUAUAC	Cleavage		1
novel_207	Os01g0116250	5	Os01t0116250_00	-1	1	24	1645	1669	AUC-UACGACGGCUGGGGUUUCGGU	.:: ::..::::::.:::::. :::	GCCCAAGUCCCAGCUGUCGUGUGAU	Cleavage		1
osa-miR814a	Os01g0116300	1	Os01t0116300_01	-1	1	22	1019	1040	CACUUCAUAGUACAACGAAUCU	:::::: :::::::::::::::	AGAUUCAUUGUACUAUGAAGUG	Cleavage		1
osa-miR1436	Os01g0116300	1.5	Os01t0116300_01	-1	1	21	937	957	ACAUUAUGGGACGGAGGGAGU	::::::::::::::::::: :	ACUCCCUCCGUCCCAUAAUAU	Cleavage		1
novel_114	Os01g0116400	3.5	Os01t0116400_01	-1	1	24	755	778	AGCCGAUGGAUCUCUUAGAACAGG	.: : :::..:.:::.::::: ::	UCAGGUCUGGGGGAUUCAUCGACU	Cleavage		1
osa-miR399d	Os01g0116400	4.5	Os01t0116400_01	-1	1	21	541	561	UGCCAAAGGAGAGUUGCCCUG	:::::::::.:::: :.	AGCGGCAACUCUUCUUUCGUC	Cleavage		1
osa-miR399j	Os01g0116400	4.5	Os01t0116400_01	-1	1	21	541	561	UGCCAAAGGAGAGUUGCCCUA	:::::::::.:::: :.	AGCGGCAACUCUUCUUUCGUC	Cleavage		1
osa-miR395a	Os01g0116650	4	Os01t0116650_00	-1	1	21	1698	1718	GUGAAGUGCUUGGGGGAACUC	: ::::. :.::::.:::::	CAUUUCCUGCGAGCAUUUCAC	Cleavage		1
osa-miR395c	Os01g0116650	4	Os01t0116650_00	-1	1	21	1698	1718	GUGAAGUGUUUGGAGGAACUC	: ::::: :.:.::.:::::	CAUUUCCUGCGAGCAUUUCAC	Cleavage		1
osa-miR5147	Os01g0116900	3.5	Os01t0116900_00	-1	1	21	76	96	ACAACUCUUGUGGAUGGAGGG	..::.:: :. ::::::::::	UUCUUCAACUUCAAGAGUUGU	Translation		1
osa-miR1872	Os01g0116900	5	Os01t0116900_00	-1	1	24	1206	1229	GAACUGUAAGUCUGUGACGGGUAA	:::: :::: : ..::::::::.	UUACAAGUCAGAUGUUUACAGUUU	Cleavage		1
osa-miR1854-3p	Os01g0117000	4	Os01t0117000_00	-1	1	22	2108	2129	UCCAAUUUGGGGAUUUGCUGAU	:: ::::: ::::...: ::::	AUGAGCAAUUCCCUGGAGUGGA	Cleavage		1
osa-miR2120b-5p	Os01g0117000	4.5	Os01t0117000_00	-1	1	20	25	44	ACACCAACCGCGACUAAAGA	:::::. :.::::::: ::	UCUUUGCUUGCGGUUGUUGC	Cleavage		1
osa-miR5788	Os01g0117000	5	Os01t0117000_00	-1	1	21	1986	2006	UGGAUGUGACAUACUCUAGUA	:..:.:: :::: ..:::.::	UGUUGGAUUAUGGUGCAUUCA	Cleavage		1
osa-miR812o-5p	Os01g0117000	5	Os01t0117000_00	-1	1	21	1747	1767	CGUGUUCAACGUUUGACUGUC	::.:: ::::::: .::.::	GAUAGAAAAACGUUUGACGCG	Cleavage		1
osa-miR166d-5p	Os01g0117200	3	Os01t0117200_01	-1	1	21	1552	1572	GGAAUGUUGUCUGGCUCGAGG	: :: ::::::::::::: :.	CAUCAAGCCAGACAACAUCCU	Cleavage		1
osa-miR166b-5p	Os01g0117200	3.5	Os01t0117200_01	-1	1	21	1552	1572	GGAAUGUUGUCUGGCUCGGGG	: .: ::::::::::::: :.	CAUCAAGCCAGACAACAUCCU	Cleavage		1
osa-miR1856	Os01g0117200	4	Os01t0117200_01	-1	1	21	2289	2309	UAUGCGUAAGACGGAUUCGUA	.::: ..::.:::::..::	AUUGAAGUUGUUUUACGUGUA	Cleavage		1
osa-miR1851	Os01g0117500	5	Os01t0117500_00	-1	1	21	472	492	CGUCUGGGAUGGCAUUUUGGC	:.. .: :.::::.::::.:	ACUGCGAGGUCAUCUCAGAUG	Cleavage		1
osa-miR5145	Os01g0117600	2	Os01t0117600_01	-1	1	24	830	853	ACCUGUUUGGAUUCUUGAGGGCUA	::: :::.::.:::::::::	AAUGCCUGAAGGAUUCAAACAGGU	Cleavage		1
osa-miR1854-3p	Os01g0117600	4	Os01t0117600_01	-1	1	22	2045	2066	UCCAAUUUGGGGAUUUGCUGAU	:: ::::: ::::...: ::::	AUGAGCAAUUCCCUGGAGUGGA	Cleavage		1
osa-miR2120b-5p	Os01g0117600	4.5	Os01t0117600_01	-1	1	20	118	137	ACACCAACCGCGACUAAAGA	:::::. :.::::::: ::	UCUUUGCUUGCGGUUGUUGC	Cleavage		1
osa-miR6254	Os01g0117650	5	Os01t0117650_00	-1	1	21	1658	1678	UGCUCCGGAUAUUAUGGCAUG	:::::: :.:.::.: ::::	CAUGCCCAAGUGUCUGAAGCA	Cleavage		1
novel_31	Os01g0117900	5	Os01t0117900_01	-1	1	23	532	554	UGCUCACUGCUCUGUCUGUCAUC	:.::...:.:: .:..:::::::	GGUGGUGGGCACGGUGGUGAGCA	Cleavage		1
novel_31	Os01g0117900	5	Os01t0117900_02	-1	1	23	530	552	UGCUCACUGCUCUGUCUGUCAUC	:.::...:.:: .:..:::::::	GGUGGUGGGCACGGUGGUGAGCA	Cleavage		1
novel_31	Os01g0117900	5	Os01t0117900_03	-1	1	23	223	245	UGCUCACUGCUCUGUCUGUCAUC	:.::...:.:: .:..:::::::	GGUGGUGGGCACGGUGGUGAGCA	Cleavage		1
osa-miR398b	Os01g0118000	4.5	Os01t0118000_01	-1	1	21	1083	1103	UGUGUUCUCAGGUCGCCCCUG	:::::::: :: ::::::...	CAGGGGCGCCCCGAGAACGUG	Translation		1
osa-miR5829	Os01g0118000	5	Os01t0118000_01	-1	1	24	339	362	AUCAGGACCAGUAGGCGAUGGUAA	::::.. : ::.::::::.::.:	UUACUGACCACUGCUGGUCUUGGU	Cleavage		1
osa-miR159f	Os01g0118100	4	Os01t0118100_01	-1	1	21	2359	2379	CUUGGAUUGAAGGGAGCUCUA	.::::::::: :.: .::::	AGGAGCUCCCUCCGACUCAAG	Translation		1
osa-miR159d	Os01g0118100	5	Os01t0118100_01	-1	1	21	2359	2379	AUUGGAUUGAAGGGAGCUCCG	:::::::::: :.: .:::	AGGAGCUCCCUCCGACUCAAG	Translation		1
osa-miR159e	Os01g0118100	5	Os01t0118100_01	-1	1	21	2359	2379	AUUGGAUUGAAGGGAGCUCCU	::::::::::: :.: .:::	AGGAGCUCCCUCCGACUCAAG	Translation		1
osa-miR535-3p	Os01g0118400	3.5	Os01t0118400_01	-1	1	21	39	59	GUGCUUUCUCCCGUUGUCACU	::::.::: :::.:.:::.	CCUGACGACGAGAGGAGGCAU	Translation		1
osa-miR166e-3p	Os01g0118400	5	Os01t0118400_01	-1	1	21	1436	1456	UCGAACCAGGCUUCAUUCCCC	:: :.: ::.:.: :::::::	GGCGGAGGAGGUCGGGUUCGA	Cleavage		1
novel_82	Os01g0118700	3	Os01t0118700_01	-1	1	21	642	662	CCGCCACCGGCGCCGCUUCCC	::::.:.::::.::: :::::	GGGAGGUGGCGUCGGCGGCGG	Cleavage		2
novel_82	Os01g0118700	4.5	Os01t0118700_01	-1	1	21	1137	1157	CCGCCACCGGCGCCGCUUCCC	:::.:.::.:: :: :::::	AGGAGGUGGUGCGGGCGGCGG	Cleavage		2
osa-miR5161	Os01g0118700	4.5	Os01t0118700_01	-1	1	20	1804	1823	UCUGGAUCAGAGGGAGUAUA	:.::.:::::.:::: :: :	UGUAUUCCCUUUGAUGCACA	Cleavage		1
novel_44	Os01g0119100	4	Os01t0119100_00	-1	1	21	1598	1618	AAUCUCAGCCGUUGGAUUUGG	.:::.::::: :::::. :::	UCAAGUCCAAAGGCUGGAAUU	Translation		1
novel_118	Os01g0119500	3	Os01t0119500_01	-1	1	24	1594	1617	ACUGUCUCCGUCUAAAAAAGAACU	:::::::: .:::::::: :::	UUUUCUUUUUAGGACGGAGAGAGU	Cleavage		1
osa-miR7692-5p	Os01g0119500	4.5	Os01t0119500_01	-1	1	24	1646	1669	GAUCCAAAAAAGUGCCACGUGAGC	:: .: :: :.::::::::: :.	CCUAGCAUGUCGCUUUUUUGGCUU	Cleavage		1
osa-miR5498	Os01g0120300	2.5	Os01t0120300_00	-1	1	21	59	79	UGAGCUGUAACACUUGAAGAC	: .::: .:::::.:::::::	GCUUUCUGGUGUUGCAGCUCA	Cleavage		1
novel_84	Os01g0120400	3	Os01t0120400_01	-1	1	21	194	214	UCCGGCUCCCCUCUUCCUUCC	::::.::::::.:::::	UCCAGGAGGAGGGGGGCCGGC	Cleavage		1
novel_84	Os01g0120400	3	Os01t0120400_02	-1	1	21	161	181	UCCGGCUCCCCUCUUCCUUCC	::::.::::::.:::::	UCCAGGAGGAGGGGGGCCGGC	Cleavage		1
osa-miR167a-3p	Os01g0120500	5	Os01t0120500_01	-1	1	22	583	604	AUCAUGCAUGACAGCCUCAUUU	:.. :::::::::::: : ::	AGGGGAGGCUGUCAUGGAAGAA	Cleavage		1
osa-miR444d.3	Os01g0120800	2.5	Os01t0120800_01	-1	1	21	1082	1102	UUGUGGCUUUCUUGCAAGUUG	: :::::::. :::::.::::	CUACUUGCAGAAAAGCUACAA	Translation		1
novel_204	Os01g0120800	4	Os01t0120800_01	-1	1	21	2634	2654	UACCUUCUCUCUCUUCUCUUC	:::::::.:::: :::.:: :	GAAGAGAGGAGAAAGAGGGAA	Cleavage		1
osa-miR1882e-3p	Os01g0120800	4.5	Os01t0120800_01	-1	1	24	3304	3327	GAAAUGAUCUUGGACGUAAUCUAG	::: .:::.::: :: .:.:::::	CUAAGUUAUGUCAAAUGUUAUUUC	Cleavage		1
osa-miR444d.3	Os01g0120800	2.5	Os01t0120800_03	-1	1	21	1055	1075	UUGUGGCUUUCUUGCAAGUUG	: :::::::. :::::.::::	CUACUUGCAGAAAAGCUACAA	Translation		1
novel_204	Os01g0120800	4	Os01t0120800_03	-1	1	21	2607	2627	UACCUUCUCUCUCUUCUCUUC	:::::::.:::: :::.:: :	GAAGAGAGGAGAAAGAGGGAA	Cleavage		1
osa-miR444d.3	Os01g0120800	2.5	Os01t0120800_04	-1	1	21	1054	1074	UUGUGGCUUUCUUGCAAGUUG	: :::::::. :::::.::::	CUACUUGCAGAAAAGCUACAA	Translation		1
osa-miR444d.3	Os01g0120800	2.5	Os01t0120800_05	-1	1	21	1054	1074	UUGUGGCUUUCUUGCAAGUUG	: :::::::. :::::.::::	CUACUUGCAGAAAAGCUACAA	Translation		1
osa-miR1882e-3p	Os01g0120800	4.5	Os01t0120800_06	-1	1	24	1032	1055	GAAAUGAUCUUGGACGUAAUCUAG	::: .:::.::: :: .:.:::::	CUAAGUUAUGUCAAAUGUUAUUUC	Cleavage		1
osa-miR156a	Os01g0121000	4	Os01t0121000_01	-1	1	20	9	28	UGACAGAAGAGAGUGAGCAC	: ::::.:::::::: ::	AUUCUCAUUCUCUUCUCUCU	Cleavage		1
osa-miR156l-5p	Os01g0121000	4	Os01t0121000_01	-1	1	21	8	28	CGACAGAAGAGAGUGAGCAUA	:: ::::.:::::::: ::	CAUUCUCAUUCUCUUCUCUCU	Cleavage		1
osa-miR444b.1	Os01g0121000	5	Os01t0121000_01	-1	1	21	682	702	UGUUGUCUCAAGCUUGCUGCC	:::::: :::::::: ...:	GGCAGCUAGCUUGAGCUGGCU	Cleavage		1
osa-miR1861h	Os01g0121100	3	Os01t0121100_01	-1	1	22	821	842	CGGUCUUGAGGCAGGAACUGAG	.::::::::: ::: :::::	GAUAGUUCCUGCAUCACGACCG	Translation		1
osa-miR1861d	Os01g0121100	3.5	Os01t0121100_01	-1	1	22	821	842	UGGUCUUGAGGCAGGAACUGAG	.::::::::: ::: ::::.	GAUAGUUCCUGCAUCACGACCG	Translation		1
novel_74	Os01g0121100	4	Os01t0121100_01	-1	1	24	746	769	ACGGGCCUGCUCACUUUUGAUGUC	:.: :.::.::: ::::::: ::	GGCUCCGAAGGUGCGCAGGCCAGU	Translation		1
osa-miR2869	Os01g0121100	4.5	Os01t0121100_01	-1	1	21	9	29	UCCCGACAUUAAAUUCUGGGC	: :.::..:::.: ::::::	GGCUAGGGUUUGAGGUCGGGC	Cleavage		1
osa-miR1861h	Os01g0121100	3	Os01t0121100_02	-1	1	22	1026	1047	CGGUCUUGAGGCAGGAACUGAG	.::::::::: ::: :::::	GAUAGUUCCUGCAUCACGACCG	Translation		1
osa-miR1861d	Os01g0121100	3.5	Os01t0121100_02	-1	1	22	1026	1047	UGGUCUUGAGGCAGGAACUGAG	.::::::::: ::: ::::.	GAUAGUUCCUGCAUCACGACCG	Translation		1
novel_74	Os01g0121100	4	Os01t0121100_02	-1	1	24	951	974	ACGGGCCUGCUCACUUUUGAUGUC	:.: :.::.::: ::::::: ::	GGCUCCGAAGGUGCGCAGGCCAGU	Translation		1
osa-miR2869	Os01g0121100	4.5	Os01t0121100_02	-1	1	21	9	29	UCCCGACAUUAAAUUCUGGGC	: :.::..:::.: ::::::	GGCUAGGGUUUGAGGUCGGGC	Cleavage		1
novel_93	Os01g0121200	4.5	Os01t0121200_01	-1	1	21	1207	1227	UGAUUUGUGUUUCUUUGCAUU	:::: ::.::::.::: .::.	AAUGGAAGGAAAUACACGUCG	Cleavage		1
osa-miR1847.1	Os01g0121300	3.5	Os01t0121300_01	-1	1	21	517	537	UGCAGUUUGCAGUUGUGGCAC	:::...:.::::::.::::	UUGCUGUAGCUGCAAGCUGCU	Cleavage		1
osa-miR2871a-3p	Os01g0121400	4	Os01t0121400_00	-1	1	21	9	29	UAUUUUAGUUUCUAUGGUCAC	::::::::::.:::.:. :	AUGACCAUAGAGACUGAGCUC	Cleavage		1
osa-miR1859	Os01g0121500	4	Os01t0121500_01	-1	1	22	253	274	UUUCCUAUGACGUCCAUUCCAA	:::.:::.:: :.:.:::.:	GCGGAGUGGGCGGCGUGGGAGA	Translation		1
osa-miR3979-5p	Os01g0121800	4	Os01t0121800_01	-1	1	20	368	387	UCUCUCUCUCCCUUGAAGGC	::. ::..:::.:::::.:.	GCUGUCGGGGGGGAGAGGGG	Cleavage		1
novel_176	Os01g0121900	3.5	Os01t0121900_00	-1	1	24	198	221	GUGAUGUGUCCUAUUCUGAUUGGC	:: ::.: :::.::::::::	GUGCAUGAGGAGAGGGCACAUCAC	Cleavage		1
osa-miR5147	Os01g0121900	4.5	Os01t0121900_00	-1	1	21	340	360	ACAACUCUUGUGGAUGGAGGG	.:::.:: :::::::.: ::	UCCUUCAACCACAAGGGCUGC	Cleavage		1
osa-miR156f-3p	Os01g0121950	3	Os01t0121950_00	-1	1	22	193	213	GCUCACUUCUCUUUCUGUCAGC	:.::: .:::.:::::::::::	GUUGA-GGAAGGAGAAGUGAGC	Cleavage		1
osa-miR393b-3p	Os01g0121950	4.5	Os01t0121950_00	-1	1	21	1083	1104	UCAGUGCAAUCCCUU-UGGAAU	.: ::: :::::: ::::::::	GUCCCAGAAGGGAAUGCACUGA	Cleavage		1
osa-miR166b-5p	Os01g0122200	5	Os01t0122200_01	-1	1	21	488	507	GGAAUGUUGUCUGGCUCGGGG	:::::.::..:::: :.::::	CCCCGGGCUGGACA-CGUUCC	Cleavage		1
osa-miR2905	Os01g0122200	5	Os01t0122200_01	-1	1	21	1094	1114	UACAUGUCAGUGACAAAGGCA	:: : ::: ::.::::::::	UGACAUUGACAUUGACAUGUC	Cleavage		1
osa-miR5537	Os01g0122534	5	Os01t0122534_00	-1	1	22	673	694	AAUGUUUGUAUGGAUCGUUUGU	: :::::::.::::..::..	AGAAACGAUUCAUAUGAAUGCA	Cleavage		1
osa-miR164a	Os01g0123800	3.5	Os01t0123800_00	-1	1	21	686	706	UGGAGAAGCAGGGCACGUGCA	:::: ::::::::::: :	ACCACGAGCCCUGCUUCUGCC	Cleavage		1
osa-miR164d	Os01g0123800	3.5	Os01t0123800_00	-1	1	21	686	706	UGGAGAAGCAGGGCACGUGCU	: :::: ::::::::::: :	ACCACGAGCCCUGCUUCUGCC	Cleavage		1
osa-miR164e	Os01g0123800	3.5	Os01t0123800_00	-1	1	21	686	706	UGGAGAAGCAGGGCACGUGAG	:::: ::::::::::: :	ACCACGAGCCCUGCUUCUGCC	Cleavage		1
osa-miR812v	Os01g0123800	5	Os01t0123800_00	-1	1	24	94	117	AUGGCUGCACUUAAAAUGGGACGG	::: .:.: ::.:: ::::::.:	CCGGUCUACCUUGAGGGCAGCCGU	Cleavage		1
osa-miR2106	Os01g0124550	4	Os01t0124550_00	-1	1	21	1548	1567	CCGAGGUUUUCUGGAUACAUU	.::: ::: ::::::.:::::	GAUG-AUCGAGAAAAUCUCGG	Cleavage		1
osa-miR1442	Os01g0124550	4.5	Os01t0124550_00	-1	1	20	332	351	AUUCAUAGUACUAGAUGUGU	:::::.::::: ::.::	UGUCAUCUGGUACUCUGGAU	Cleavage		1
osa-miR1862f	Os01g0124700	3.5	Os01t0124700_01	-1	1	20	780	799	AUGAGGUUGGUUUAUUUUGG	.::.::::.:.:::: :::	AUAAGAUAAGCUAACCCCAU	Cleavage		1
osa-miR396f-5p	Os01g0125550	2.5	Os01t0125550_01	-1	1	22	555	576	UCUCCACAGGCUUUCUUGAACU	: ::::::: :::::::::	AAGUGAAGAAAGGCUGUGGAGA	Translation		1
osa-miR168a-3p	Os01g0125850	5	Os01t0125850_00	-1	1	24	1863	1886	GAUCCCGCCUUGCACCAAGUGAAU	: :.:::: : ...::.:::.::	CUCCGCUUGAUCUGGGGUGGGGUC	Cleavage		1
osa-miR5152-3p	Os01g0125850	5	Os01t0125850_00	-1	1	21	1658	1677	AGACCAUGCCUAUACCUACCA	:::: :: .:::::.:::::	UGGUCGG-GUAGGCGUGGUCC	Cleavage		1
osa-miR2118o	Os01g0125900	3.5	Os01t0125900_01	-1	1	22	414	435	CUCCUGAUGCCUCCCAAGCCUA	: ::.:: :::::.: ::::::	UUGGUUUUGGAGGUAGCAGGAG	Cleavage		1
osa-miR167d-3p	Os01g0125900	4	Os01t0125900_01	-1	1	22	2298	2319	GAUCAUGCUGUGCAGUUUCAUC	::::: :::::::: :::::.	GAUGAUUCUGCACAGGAUGAUU	Cleavage		1
osa-miR6246	Os01g0125900	4.5	Os01t0125900_01	-1	1	23	2537	2559	UUGGGGAUUUCCUGCCGGAGGAA	:.:::::..::::.::. .:.	CGCUUCCGGUGGGAAGUCUGUAG	Cleavage		1
novel_94	Os01g0125900	5	Os01t0125900_01	-1	1	24	2493	2516	ACUCUCAGGUCUGGUUGCAUUGCC	:::::...: : :.::::::::	AACAAUGUGGCAACAUCUGAGAGU	Translation		1
osa-miR1319a	Os01g0125900	5	Os01t0125900_01	-1	1	24	312	336	AACCGGCAUCUGUA-AUAUAUUAUA	::.: ::.: :::::::::.:::	AAUGAGAUGUCUACAGAUGCUGGUG	Cleavage		1
osa-miR408-3p	Os01g0126100	1.5	Os01t0126100_01	-1	1	21	1310	1330	CUGCACUGCCUCUUCCCUGGC	:::. ::::::::::::::::	GCCGAGGAAGAGGCAGUGCAG	Cleavage		1
osa-miR5493	Os01g0126100	3.5	Os01t0126100_01	-1	1	21	1745	1766	AGCCGGGCUCGGUCG-CGCGUG	:::: ::.::::::::::::	GACGCCACGGCCGAGCCCGGCU	Cleavage		1
novel_129	Os01g0126200	2.5	Os01t0126200_01	-1	1	24	2109	2132	UCUGACGUGGUCACUGACAGGUGG	::::::::::::::::::::: :	CCACCUGUCAGUGACCACGUCCGU	Cleavage		1
osa-miR535-3p	Os01g0126200	3.5	Os01t0126200_01	-1	1	21	1747	1767	GUGCUUUCUCCCGUUGUCACU	: :..::::::.::::::	CUCGCCGGCGGGAGGAAGCAC	Cleavage		1
novel_156	Os01g0126200	4	Os01t0126200_01	-1	1	24	2101	2124	AGUGGCUGACAGGUGGACCCGGUC	.::: :::::::::::. ::	UUGUGGGCCCACCUGUCAGUGACC	Cleavage		1
novel_22	Os01g0126200	4	Os01t0126200_01	-1	1	24	2101	2124	AGUGACUGACAGGUGGAUCCGAUC	.::. :::::::::::: ::	UUGUGGGCCCACCUGUCAGUGACC	Cleavage		1
novel_161	Os01g0126200	4.5	Os01t0126200_01	-1	1	24	1317	1340	AGGGACUUUGUCACUGACAUAUGG	.:: :.::::..::::.: :	GACCGUGCCGGUGAUGAAGUUCGU	Cleavage		1
novel_124	Os01g0126200	5	Os01t0126200_01	-1	1	24	1316	1339	AGGACUUUGUCACUGAUAUGUGGG	:.:. :.::::..::::.:	AGACCGUGCCGGUGAUGAAGUUCG	Cleavage		1
novel_53	Os01g0126200	5	Os01t0126200_01	-1	1	24	2129	2153	AUCCUCUGAC-UUAACUGCACAUGC	:.::::::::: : ::.:::::::	CCGUGUGCAGUUCACGUUAGAGGAU	Translation		1
osa-miR11339-3p	Os01g0126401	1.5	Os01t0126401_01	-1	1	21	3672	3692	UAUGAAUGUGGGCAAUGCUAG	::: :::::::::::::.:::	CUAACAUUGCCCACAUUUAUA	Cleavage		1
osa-miR11343-3p	Os01g0126401	1.5	Os01t0126401_01	-1	1	21	3670	3690	UGAAUGUGGGCAAUGUUAAAA	::::::::::::::::.:	CCCUAACAUUGCCCACAUUUA	Cleavage		1
osa-miR530-3p	Os01g0126401	4	Os01t0126401_01	-1	1	21	745	765	AGGUGCAGAGGCAGAUGCAAC	:::. ::: ::::::::..:	CUUGUUUCUCCCUCUGCAUUU	Cleavage		1
osa-miR5821	Os01g0126401	4	Os01t0126401_01	-1	1	21	498	518	UGGACGGAGCGAUGGUGGGCG	::.::.:::.:::..:::.	AGCUCAUCAUUGCUUUGUCUU	Cleavage		1
osa-miR167h-3p	Os01g0126600	4.5	Os01t0126600_01	-1	1	21	822	842	AGGUCAUGCUGUAGUUUCAUC	::::.:: :::::.: ::.:	AAUGAGACCACAGCGUCACUU	Cleavage		1
osa-miR528-5p	Os01g0126900	3.5	Os01t0126900_01	-1	1	21	58	79	UGGA-AGGGGCAUGCAGAGGAG	::::.::::::::::: ::::	AUCCUUUGCAUGCCCCUCUCCA	Cleavage		1
osa-miR166c-5p	Os01g0126900	4.5	Os01t0126900_01	-1	1	20	412	431	GGAAUGUUGUCUGGUCCGAG	: :::::. :.:.::.::::	CCCGGACUCGGCGACGUUCC	Cleavage		1
osa-miR6249a	Os01g0127100	2	Os01t0127100_01	-1	1	21	129	149	CGUGAAGAGCUCGCCGGCGGC	::::::::.: ::::::::	UACGCCGGCGGGAUCUUCACG	Cleavage		1
osa-miR162a	Os01g0127100	4	Os01t0127100_01	-1	1	21	416	436	UCGAUAAACCUCUGCAUCCAG	: ::::.::::::: ::::	GUUGAUGUAGAGGUUCAUCGU	Cleavage		1
osa-miR162b	Os01g0127100	4.5	Os01t0127100_01	-1	1	21	416	436	UCGAUAAGCCUCUGCAUCCAG	: ::::.:::::.: ::::	GUUGAUGUAGAGGUUCAUCGU	Cleavage		1
osa-miR528-5p	Os01g0127200	3.5	Os01t0127200_01	-1	1	21	41	62	UGGA-AGGGGCAUGCAGAGGAG	::::.::::::::::: ::::	AUCCUUUGCAUGCCCCUCUCCA	Cleavage		1
novel_102	Os01g0127200	5	Os01t0127200_01	-1	1	24	2163	2186	ACGAAUCUAGACUGGGUCUGUGCU	.::.:::..: :.:.:.::.::	GCUACGGACUUAAUUUGGGUUUGU	Cleavage		1
novel_75	Os01g0127300	5	Os01t0127300_01	-1	1	24	1019	1042	UUAUGGGUCUGUUCACUUUGAUGC	::.: : ::::::. :::.:	AGCGCAGAAUAAACAGAUACAUGA	Cleavage		1
osa-miR1846e	Os01g0127300	5	Os01t0127300_01	-1	1	20	223	242	CAACGAGGAGGCCGGGACCA	:::: :::::::::::	CGGUCGCGGCCUCCUCGCCG	Cleavage		1
osa-miR820a	Os01g0127500	4	Os01t0127500_01	-1	1	21	745	765	UCGGCCUCGUGGAUGGACCAG	:::.:.:::::: :: :::	GGGGUUCGUCCACGUGGACGA	Cleavage		1
osa-miR156j-3p	Os01g0127700	3	Os01t0127700_01	-1	1	22	2212	2233	GCUCGCUCCUCUUUCUGUCAGC	:::::::::: ::::: ::	CUAGACAGAAAGAAGAGCGUGC	Cleavage		1
osa-miR2863b	Os01g0127700	4.5	Os01t0127700_01	-1	1	21	2090	2110	UUCGUUUAUUUGGACUAGAGU	.: ::::::::.::: :.::	GCACUAGUCCAGAUAUAUGAC	Cleavage		1
osa-miR164d	Os01g0128000	3.5	Os01t0128000_01	-1	1	21	831	851	UGGAGAAGCAGGGCACGUGCU	::: ::::::::::::::.	AGCCGCUGCCCUGCUUCUCCG	Cleavage		1
osa-miR164a	Os01g0128000	4.5	Os01t0128000_01	-1	1	21	831	851	UGGAGAAGCAGGGCACGUGCA	::::::::::::::.	AGCCGCUGCCCUGCUUCUCCG	Cleavage		1
osa-miR164e	Os01g0128000	4.5	Os01t0128000_01	-1	1	21	831	851	UGGAGAAGCAGGGCACGUGAG	::::::::::::::.	AGCCGCUGCCCUGCUUCUCCG	Cleavage		1
osa-miR5144-3p	Os01g0128100	4.5	Os01t0128100_01	-1	1	21	531	551	UCUCCUCAGCAGCACAAGAAG	: :::::: ::::::::. :	AUGCUUGUGAUGCUGAGGGCA	Cleavage		1
osa-miR528-3p	Os01g0128200	3.5	Os01t0128200_01	-1	1	21	840	860	CCUGUGCUUGCCUCUUCCAUU	:::::::: ::::::::	UGGAGAAGAGGCUAGCACAGG	Cleavage		1
osa-miR5541	Os01g0128200	4	Os01t0128200_01	-1	1	21	1240	1260	UCAAGUGGUGUACUCUAAAGA	:.: : :::..:::::::::	UUUGAACAGUGUACCACUUGA	Cleavage		1
osa-miR172d-5p	Os01g0128250	3	Os01t0128250_01	-1	1	20	647	666	GCAGCACCAUCAAGAUUCAC	::: : .:::::::::.:::	GUGCACUUUGAUGGUGUUGC	Cleavage		1
novel_176	Os01g0128250	5	Os01t0128250_01	-1	1	24	248	271	GUGAUGUGUCCUAUUCUGAUUGGC	.:. ::. ::::.:.::::.	AAGUGUUUGAGCAGGAUAUAUCAU	Cleavage		1
osa-miR2863c	Os01g0128400	5	Os01t0128400_01	-1	1	24	1288	1311	UUAGUAGGACUAGAAUGGGCCAAA	::::::: : ::.::::: ::..	GUUGGCCCUUGCUGGUCCUCCUGG	Cleavage		1
osa-miR2863c	Os01g0128400	5	Os01t0128400_02	-1	1	24	250	273	UUAGUAGGACUAGAAUGGGCCAAA	::::::: : ::.::::: ::..	GUUGGCCCUUGCUGGUCCUCCUGG	Cleavage		1
novel_156	Os01g0128800	3.5	Os01t0128800_01	-1	1	24	199	222	AGUGGCUGACAGGUGGACCCGGUC	::.::::.: :::::..::..::	AACUGGGUUCCCCUGUUGGCUGCU	Cleavage		1
novel_66	Os01g0128800	4	Os01t0128800_01	-1	1	24	1017	1040	UAUGAGGGAUUUUAGAGUACGUGU	::: ::: .:::::::..:.::	CCACUUACGUUAAAAUCUUUUAUU	Cleavage		1
osa-miR399i	Os01g0129200	4.5	Os01t0129200_01	-1	1	21	275	295	UGCCAAAGGAGAGCUGCCCUG	:::::::: .::: ::::	CCAGGCAGCUCGUCUUCGGCA	Translation		1
osa-miR5159	Os01g0129600	5	Os01t0129600_00	-1	1	24	342	365	AACUAGAGUGGGUCAACGGGUACC	: :.:::: :.::. ::::.::	CGGAUCCGUCGGCCUCCUCUGGUC	Cleavage		1
osa-miR1428a-5p	Os01g0130400	4.5	Os01t0130400_01	-1	1	21	3261	3281	CGUUUUGCAAAUUCGCAGGCC	: .::::.::::::.. :::	AGAUUGCGGAUUUGCGGUACG	Cleavage		1
osa-miR5145	Os01g0130500	4.5	Os01t0130500_01	-1	1	24	1055	1078	ACCUGUUUGGAUUCUUGAGGGCUA	:.:::. :.:::::::: :::::	UGGCCUGCGAGAAUCCAUACAGGC	Cleavage		1
osa-miR2121a	Os01g0131250	3	Os01t0131250_01	-1	1	24	3999	4022	AAAACGGAGCGGUCCAUUAGCGCG	.::::: ::: .::::::::	UAUAUUAAUGAACCAUUCCGUUUU	Translation		1
osa-miR529b	Os01g0131250	3.5	Os01t0131250_01	-1	1	21	4176	4196	AGAAGAGAGAGAGUACAGCUU	::.::: ::::::.::::.	UAGUUGUUCUCUCUUUCUUUC	Cleavage		1
osa-miR11341-5p	Os01g0131250	4	Os01t0131250_01	-1	1	24	239	262	CCUAGGCUAUUUUGCGAGACGAAU	::.::. . ::::::.::.::::	CUUUGUUGUCCAAAAUGGCUUAGG	Cleavage		1
osa-miR818a	Os01g0131250	5	Os01t0131250_01	-1	1	22	1651	1672	AAUCCCUUAUAUUAUGGGACGG	:::::..: ::::::: ::::	CCGUCUUAAAAUAUAAAAGAUU	Cleavage		1
osa-miR2863b	Os01g0131300	4	Os01t0131300_01	-1	1	21	908	928	UUCGUUUAUUUGGACUAGAGU	:.:.:: :.:::. :::::::	AUUUUAUUUCAAGCAAACGAA	Cleavage		1
osa-miR5152-3p	Os01g0131300	5	Os01t0131300_01	-1	1	21	800	820	AGACCAUGCCUAUACCUACCA	:: :.::::::::::.	AAACAGAUGUAGGCAUGGUUA	Cleavage		1
novel_66	Os01g0131450	4	Os01t0131450_00	-1	1	24	1268	1291	UAUGAGGGAUUUUAGAGUACGUGU	: : : ::::::::::.:::::	AAAAGAACUCUAAAAUUCCUCACC	Cleavage		1
osa-miR172c	Os01g0131900	4	Os01t0131900_00	-1	1	21	219	239	UGAAUCUUGAUGAUGCUGCAC	:::. :.::.:::::: :::	CUGCGCCGUCGUCAAGACUCA	Cleavage		1
novel_67	Os01g0132050	5	Os01t0132050_01	-1	1	24	2627	2650	ACGGUCUCGCGGAUUGGAAUAGCG	::: ::. :::..:.::::..:	AGCUUUUUAAAUUUGUGAGAUUGC	Cleavage		1
osa-miR1430	Os01g0132100	4.5	Os01t0132100_00	-1	1	21	2459	2479	UGGUGAGCCUUCCUGGCUAAG	:::.::.:::::: ::. :::	CUUGGCUAGGAAGUCUUUCCA	Cleavage		1
osa-miR5540	Os01g0132400	4	Os01t0132400_01	-1	1	21	1472	1492	UUGUGCGAGAUCGACGGUAUA	:::.::: .:::.:.:::.	AUUACUGUCUGUCUUGUACAG	Cleavage		1
osa-miR168a-5p	Os01g0132400	5	Os01t0132400_01	-1	1	21	1249	1269	UCGCUUGGUGCAGAUCGGGAC	:::.: :::: :.:: :::::	GUCUCCAUCUCCGCCCAGCGA	Translation		1
osa-miR5504	Os01g0132500	4	Os01t0132500_01	-1	1	21	299	319	AGUGACGGGAGGACUGCAAGG	::.::::::.::::..:	GGCCGCGGUCCUCUCGUCGUU	Cleavage		1
osa-miR390-5p	Os01g0132700	3	Os01t0132700_01	-1	1	21	283	303	AAGCUCAGGAGGGAUAGCGCC	::::::..:.:::.::::	ACAGCUAUCUUUUCUGGGCUU	Cleavage		1
osa-miR171c-5p	Os01g0132766	3.5	Os01t0132766_01	-1	1	21	1089	1109	GGAUAUUGGUGCGGUUCAAUC	.:::: :::.::.:: ::::	AGUUGAUCCGUACUAAGAUCC	Cleavage		1
osa-miR1431	Os01g0132766	4	Os01t0132766_01	-1	1	21	372	392	UUUGCGAGUUGGCCCGCUUGC	::.::. :::::::::::..	GCGAGUUCGCCAACUCGCAGG	Cleavage		1
novel_93	Os01g0133100	4	Os01t0133100_01	-1	1	21	1577	1597	UGAUUUGUGUUUCUUUGCAUU	..::::.: ..::::::.:.:	GGUGCAGAAGGACACAAGUUA	Cleavage		1
novel_93	Os01g0133100	4	Os01t0133100_02	-1	1	21	1577	1597	UGAUUUGUGUUUCUUUGCAUU	..::::.: ..::::::.:.:	GGUGCAGAAGGACACAAGUUA	Cleavage		1
osa-miR1430	Os01g0133200	3.5	Os01t0133200_01	-1	1	21	220	240	UGGUGAGCCUUCCUGGCUAAG	:::.:::::::::.::.	CGCCGCCGGGAAGGCUCGCCG	Cleavage		1
osa-miR319a-3p.2-3p	Os01g0133200	5	Os01t0133200_01	-1	1	20	642	661	UUGGACUGAAGGGUGCUCCC	:: :::.:.:: ..:::::.	GGCAGCGCUCUCUGGUCCAG	Cleavage		1
osa-miR160f-3p	Os01g0133400	3.5	Os01t0133400_01	-1	1	21	1235	1255	GCAUUGAGGGAGUCAUGCAGG	:. :::::.:: ::::::::.	CUGGCAUGGCUGCCUCAAUGU	Translation		1
osa-miR397a	Os01g0133400	4.5	Os01t0133400_01	-1	1	21	21	41	UCAUUGAGUGCAGCGUUGAUG	:.::. ::::::.: :..:::	CGUCGUCGCUGCGCGCGGUGA	Cleavage		1
osa-miR2863b	Os01g0133400	4.75	Os01t0133400_01	-1	1	21	1702	1724	UUCGUUUAUUU--GGACUAGAGU	:.:::::::. ::::::::::.	AUUCUAGUCUUGAAAUAAACGAG	Translation		1
osa-miR396c-5p	Os01g0133500	4.5	Os01t0133500_01	-1	1	21	1509	1530	UUCCACAGCUUUCUU-GAACUU	:::::. ::: .::::::::::	AAGUUUGAAGUGAGCUGUGGAA	Cleavage		1
osa-miR166k-5p	Os01g0133832	3.5	Os01t0133832_00	-1	1	21	340	360	GGUUUGUUGUCUGGCUCGAGG	:::.:::.::::.:.:...	UAUCGGGCCGGACAGCGAGUU	Cleavage		1
osa-miR1871	Os01g0134200	3.5	Os01t0134200_01	-1	1	24	136	159	AUGGCUCUGAUAUCAUGUUGGUUU	: :::. ::.:::::::::.:	CUAACAAUCUGGUAUCAGAGCUAC	Cleavage		1
osa-miR1863a	Os01g0134200	4.5	Os01t0134200_01	-1	1	24	131	157	AGCUCUGAUACCA---UGUUAGAUUAG	:::::: :::::::::::::	GGUUGCUAACAAUCUGGUAUCAGAGCU	Cleavage		1
osa-miR399a	Os01g0134200	4.5	Os01t0134200_01	-1	1	21	2449	2469	UGCCAAAGGAGAAUUGCCCUG	:::: :::::..:::::	UUGGGCUAUUCUUUUUUGGAU	Cleavage		1
osa-miR820a	Os01g0134200	4.5	Os01t0134200_01	-1	1	21	1029	1049	UCGGCCUCGUGGAUGGACCAG	:::: :::::.:::.::	CAUCUCCACCCACGGGGCUGA	Cleavage		1
novel_118	Os01g0134200	5	Os01t0134200_01	-1	1	24	2455	2478	ACUGUCUCCGUCUAAAAAAGAACU	:::::::::.::.:::: ::	UAUUCUUUUUUGGAUGGAGCAAGC	Cleavage		1
osa-miR399j	Os01g0134200	5	Os01t0134200_01	-1	1	21	2449	2469	UGCCAAAGGAGAGUUGCCCUA	: :::: :.:::..:::::	UUGGGCUAUUCUUUUUUGGAU	Cleavage		1
osa-miR812v	Os01g0134500	5	Os01t0134500_01	-1	1	24	1215	1238	AUGGCUGCACUUAAAAUGGGACGG	:.::...::: ::: ::: :::::	CUGUUUUAUUGUAACUGCUGCCAU	Translation		1
osa-miR1427	Os01g0134700	4	Os01t0134700_01	-1	1	21	748	767	UGCGGAACCGUGCGGUGGCGC	:::..::::: :::::::::	UCGCUGCCGCA-GGUUCCGCA	Translation		1
osa-miR168a-5p	Os01g0134700	5	Os01t0134700_01	-1	1	21	440	460	UCGCUUGGUGCAGAUCGGGAC	::::::::: ::::..: :	CUCCCGAUCUUCACCGGGAGC	Translation		1
osa-miR167d-3p	Os01g0134850	3.5	Os01t0134850_00	-1	1	22	255	276	GAUCAUGCUGUGCAGUUUCAUC	::::: : ::::::::::::	CAUGAACCCCCACAGCAUGAUC	Cleavage		1
osa-miR810b.1	Os01g0134850	4.5	Os01t0134850_00	-1	1	21	659	679	UGAACACCGAUAUGCGUCAUC	.::. :::: ::: ::::::	CGUGGAGCAUCUCGUUGUUCA	Translation		1
osa-miR1846a-3p	Os01g0134900	4.5	Os01t0134900_01	-1	1	21	279	299	UGACCCCGUUCUCCUCGCCGG	:::::::::::.::::: :	CCGGCGAGGAGGACGGGCUGC	Cleavage		1
osa-miR5821	Os01g0135600	3.5	Os01t0135600_01	-1	1	21	1081	1101	UGGACGGAGCGAUGGUGGGCG	.: :::::.:::::::: ::.	UGGCCACCGUCGCUCCGCCCG	Cleavage		1
osa-miR169r-3p	Os01g0135600	4	Os01t0135600_01	-1	1	21	1283	1303	UGGCAAGUCUCCUCGGCUACC	::::::.::.::::::	AACCACCGAGGGGAUUUGCCA	Cleavage		1
novel_93	Os01g0135600	4.5	Os01t0135600_01	-1	1	21	1850	1870	UGAUUUGUGUUUCUUUGCAUU	.:::::.:: :::: :::::	GAUGCAGAGUAACAGAAAUCU	Cleavage		1
osa-miR5493	Os01g0135600	4.5	Os01t0135600_01	-1	1	21	127	147	AGCCGGGCUCGGUCGCGCGUG	::::::::.::: : :::::	CACGCGCGGCCGUGGCCGGCG	Cleavage		1
osa-miR5493	Os01g0135700	4	Os01t0135700_01	-1	1	21	443	462	AGCCGGGCUCGGUCGCGCGUG	:::: :::.::::::.::::	CACG-GCGGCCGAGCUCGGCA	Cleavage		1
osa-miR156a	Os01g0135700	5	Os01t0135700_01	-1	1	20	652	671	UGACAGAAGAGAGUGAGCAC	::::::.::. . :.:::::	GUGCUCGCUUCUGUUUGUCA	Translation		1
osa-miR1873	Os01g0136400	3	Os01t0136400_01	-1	1	24	1694	1717	UCAACAUGGUAUCAGAGCUGGAAG	: .::::.::.:....::::::	UGUAUAGCUUUGGUGUUGUGUUGA	Cleavage		1
osa-miR5815	Os01g0136400	5	Os01t0136400_01	-1	1	24	2292	2315	AAUGUUAUGGACACUAGAUGACAU	.::: :::::::::.:: ...::	GUGUAAUCUAGUGUUCAGUGUGUU	Cleavage		1
osa-miR5073	Os01g0136502	5	Os01t0136502_00	-1	1	23	797	821	GUUUGGUGAAUCGGAA--ACUAUUU	.: :::: ::::::::....:.::	GACUAGUCUUUCCGAUUUGUUAGAC	Cleavage		1
osa-miR5160	Os01g0136700	0	Os01t0136700_01	-1	1	22	1891	1912	CGAGAUCGAUGGUAUAUUUCUG	.:::::::::::::::::::::	UAGAAAUAUACCAUCGAUCUCG	Cleavage		1
novel_138	Os01g0136700	1.5	Os01t0136700_01	-1	1	24	2253	2276	ACGGUCUCGCGGAAUGGAAGAGCG	::::::::::::.::::::::::	CGCUCUUCCAUUUCGCGAGACCGC	Cleavage		1
novel_67	Os01g0136700	2.5	Os01t0136700_01	-1	1	24	2253	2276	ACGGUCUCGCGGAUUGGAAUAGCG	:::: ::::: :.::::::::::	CGCUCUUCCAUUUCGCGAGACCGC	Cleavage		2
novel_213	Os01g0136700	3.5	Os01t0136700_01	-1	1	24	2896	2919	AAUAUAUUGUAAUCUAGGAUGGGU	::.::.:: :..::::::::	UAAAAUUCUGGAGUGUAAUAUAUU	Cleavage		1
osa-miR5540	Os01g0136700	4	Os01t0136700_01	-1	1	21	1897	1917	UUGUGCGAGAUCGACGGUAUA	:::::: :::::::::: : :	UAUACCAUCGAUCUCGCUCUA	Cleavage		1
novel_67	Os01g0136700	5	Os01t0136700_01	-1	1	24	1992	2015	ACGGUCUCGCGGAUUGGAAUAGCG	::. : :.:. :::::::::::	CGUGCUGCUAGGGCGCGAGACCGU	Cleavage		2
novel_55	Os01g0136800	4	Os01t0136800_01	-1	1	24	648	671	GUCUUCGGGUCUCGGACGGACGUG	::: :::::::.:...:::.:.	CACCACCGUCCGGGGUUCGAGGGA	Cleavage		1
osa-miR5795	Os01g0136800	4.5	Os01t0136800_01	-1	1	22	1182	1203	AUGUCGAGGUCGAGUUCCCGGC	::::::.::::.: :::.:.	CCCGGGAGCUCGGCGUCGGCGG	Cleavage		1
novel_103	Os01g0136850	4	Os01t0136850_00	-1	1	24	1066	1089	GAGGAUCUGUAUCCAUUUGAGCAC	::. :: ::::.::::::.:.	GACCUUCAAAGGAUGCAGAUCUUU	Cleavage		1
osa-miR5809	Os01g0137125	2.5	Os01t0137125_00	-1	1	20	1460	1479	UCGUCGCCGGCGACCACAGC	.::::: ::.:::::::::	CUUGUGGACGUCGGCGACGA	Cleavage		1
osa-miR169q	Os01g0137250	5	Os01t0137250_00	-1	1	21	456	476	UAGCCAAGGAGACUGCCCAUG	.:: : :::::: :::::.:	UAUUGUCAGUCUGCUUGGUUU	Cleavage		1
osa-miR167a-3p	Os01g0137266	5	Os01t0137266_00	-1	1	22	549	569	AUCAUGCAUGACAGCCUCAUUU	.::::::.: : :::::::::	CGAUGAGGUU-UGAUGCAUGAU	Translation		1
osa-miR1429-5p	Os01g0137300	4	Os01t0137300_01	-1	1	21	1563	1582	GUAAUAUACUAAUCCGUGCAU	::::::: ::: ::.::::::	AUGCACG-AUUCGUGUAUUAC	Translation		1
osa-miR5807	Os01g0137500	3.5	Os01t0137500_01	-1	1	24	2271	2293	AGGAGGUCUGGAGAGUUAUGUGGC	....:::::::::::: :.::::	UUUGUAUAACUCUCCAG-CUUCCU	Cleavage		1
osa-miR444b.2	Os01g0137500	4	Os01t0137500_01	-1	1	21	1161	1181	UGCAGUUGUUGUCUCAAGCUU	:::.::::::.:::::: :.	AAGUUUGAGAUAACAACGGUC	Cleavage		1
osa-miR1430	Os01g0137500	4.5	Os01t0137500_01	-1	1	21	1487	1507	UGGUGAGCCUUCCUGGCUAAG	:::::.::::::::. : .::	CUUAGUCAGGAAGGUGCUUCA	Cleavage		1
osa-miR1880	Os01g0137500	4.5	Os01t0137500_01	-1	1	24	2313	2336	UUCCAAGCGGGCCACUUAAGCAUU	..: .::: ::: :.::.:::::	GGUUUUUAUGUGUCUCGUUUGGAU	Cleavage		1
osa-miR437	Os01g0137550	4	Os01t0137550_01	-1	1	21	645	665	AAAGUUAGAGAAGUUUGACUU	:::::::::::::: : :	AUCUCAAACUUCUCUAAAUCU	Cleavage		1
osa-miR2876-3p	Os01g0137700	4	Os01t0137700_01	-1	1	21	1627	1647	UUCCUAUAUGAACACUGUUGC	:.:: :: ::::::::::	AGUAUAGAGUCCAUAUAGGAA	Translation		4
osa-miR2876-3p	Os01g0137700	4	Os01t0137700_01	-1	1	21	2073	2093	UUCCUAUAUGAACACUGUUGC	:.:: :::::::::: ::	AGUAUAGAGUUCAUAUAGAAA	Cleavage		4
osa-miR2876-3p	Os01g0137700	5	Os01t0137700_01	-1	1	21	1554	1574	UUCCUAUAUGAACACUGUUGC	:::: :: ::::::: ::	AGUACAGAGUCCAUAUAGAAA	Translation		4
osa-miR2876-3p	Os01g0137700	5	Os01t0137700_01	-1	1	21	1180	1200	UUCCUAUAUGAACACUGUUGC	..::: :: ::::::: ::	AAGGCAGAGUCCAUAUAGAAA	Translation		4
novel_69	Os01g0137950	4.5	Os01t0137950_01	-1	1	24	772	795	AAGCUCCCUCAAACAGACUAUAAG	: .:::: : ::: ::::::::	GUAGUAGUGUCUUUAAGGGAGCUG	Translation		1
osa-miR2867-5p	Os01g0138232	5	Os01t0138232_00	-1	1	22	556	577	UGUGCCAUCCCACACAUCCCGA	::: .:::: : :.:::::::	ACGGCGUGUGCGUGGUGGCACA	Translation		1
novel_54	Os01g0138300	2	Os01t0138300_01	-1	1	24	2087	2110	AUUUGACUGCAGAGGAUCUCAAUC	:::: :::::::::::::	CAAAAAGAUGAUCUGCAGUCAAAU	Cleavage		1
novel_54	Os01g0138300	2	Os01t0138300_02	-1	1	24	2063	2086	AUUUGACUGCAGAGGAUCUCAAUC	:::: :::::::::::::	CAAAAAGAUGAUCUGCAGUCAAAU	Cleavage		1
osa-miR1861a	Os01g0138400	5	Os01t0138400_01	-1	1	22	1202	1223	UGAUCUUGAGGCAGAAACUGAG	:::.: :::::::::.::. :	CUCGGCUUCUGCCUCGAGGGCU	Cleavage		1
osa-miR5829	Os01g0138400	5	Os01t0138400_01	-1	1	24	129	152	AUCAGGACCAGUAGGCGAUGGUAA	: :::::::::::: ::.:::.	UGACCAUCGCCUACCCGUUCUGGC	Translation		1
osa-miR1428e-3p	Os01g0138600	4	Os01t0138600_01	-1	1	21	777	797	UAAGAUAAUGCCAUGAAUUUG	:: ::.::: .:::::.:::	AAAUUUUAUGCUAUUAUUUUA	Translation		1
osa-miR160f-3p	Os01g0139000	5	Os01t0139000_00	-1	1	21	57	77	GCAUUGAGGGAGUCAUGCAGG	::::::::: :::: ..::	ACUGCAUGACGCCCUAGGUGG	Translation		1
osa-miR159a.2	Os01g0139200	5	Os01t0139200_01	-1	1	21	1961	1981	UUGCAUGCCCCAGGAGCUGCA	:::::: ::: :::: ::::	UGCAGCGACUGUGGCAGGCAA	Translation		1
osa-miR159a.2	Os01g0139200	5	Os01t0139200_02	-1	1	21	1930	1950	UUGCAUGCCCCAGGAGCUGCA	:::::: ::: :::: ::::	UGCAGCGACUGUGGCAGGCAA	Translation		1
osa-miR159a.2	Os01g0139200	5	Os01t0139200_03	-1	1	21	906	926	UUGCAUGCCCCAGGAGCUGCA	:::::: ::: :::: ::::	UGCAGCGACUGUGGCAGGCAA	Translation		1
osa-miR399k	Os01g0139600	4	Os01t0139600_01	-1	1	21	728	748	UGCCAAAGGAAAUUUGCCCCG	:: ::.: :::.::::::.	UAGGCCAGACUUCUUUUGGCG	Cleavage		1
osa-miR5522	Os01g0139600	5	Os01t0139600_01	-1	1	21	960	980	AACAAUAGGAAUGGGAGGCAU	:: :.:::: :::.::::: :	AUUCUUCCCCUUCUUAUUGCU	Cleavage		1
osa-miR5821	Os01g0139900	4	Os01t0139900_01	-1	1	21	206	226	UGGACGGAGCGAUGGUGGGCG	::::.::. ::: :::::::	AGCCCGCCGCCGCACCGUCCA	Cleavage		1
osa-miR1428e-3p	Os01g0140400	3	Os01t0140400_01	-1	1	21	3277	3297	UAAGAUAAUGCCAUGAAUUUG	:: :::::::::::.::.	AGCAUCCAUGGCAUUAUUUUG	Cleavage		1
osa-miR395a	Os01g0140400	5	Os01t0140400_01	-1	1	21	2639	2658	GUGAAGUGCUUGGGGGAACUC	::::::::::::: :.:: ::	GAGUUCCCCCAAG-AUUUGAC	Cleavage		1
osa-miR5508	Os01g0140400	5	Os01t0140400_01	-1	1	21	2298	2318	UAGAUGGCUGAUCUGGUGUGG	:.:::...:::: :.:::: :	CUACAUUGGAUCUGUCAUCAA	Cleavage		1
osa-miR1428e-3p	Os01g0140400	3	Os01t0140400_02	-1	1	21	2137	2157	UAAGAUAAUGCCAUGAAUUUG	:: :::::::::::.::.	AGCAUCCAUGGCAUUAUUUUG	Cleavage		1
osa-miR395a	Os01g0140400	5	Os01t0140400_02	-1	1	21	1834	1853	GUGAAGUGCUUGGGGGAACUC	::::::::::::: :.:: ::	GAGUUCCCCCAAG-AUUUGAC	Cleavage		1
osa-miR5508	Os01g0140400	5	Os01t0140400_02	-1	1	21	1493	1513	UAGAUGGCUGAUCUGGUGUGG	:.:::...:::: :.:::: :	CUACAUUGGAUCUGUCAUCAA	Cleavage		1
osa-miR169h	Os01g0141100	4.5	Os01t0141100_01	-1	1	21	711	731	UAGCCAAGGAUGACUUGCCUG	:::: ::::: : .:::::::	CAGGAAAGUCUUAUUUGGCUA	Translation		1
osa-miR169n	Os01g0141100	4.5	Os01t0141100_01	-1	1	21	711	731	UAGCCAAGAAUGACUUGCCUA	::: ::::: : .:::::::	CAGGAAAGUCUUAUUUGGCUA	Translation		1
osa-miR169r-5p	Os01g0141100	5	Os01t0141100_01	-1	1	21	711	731	UAGCCAAGGAUGAUUUGCCUG	:::: ::.:: : .:::::::	CAGGAAAGUCUUAUUUGGCUA	Translation		1
osa-miR169h	Os01g0141100	4.5	Os01t0141100_02	-1	1	21	132	152	UAGCCAAGGAUGACUUGCCUG	:::: ::::: : .:::::::	CAGGAAAGUCUUAUUUGGCUA	Translation		1
osa-miR169n	Os01g0141100	4.5	Os01t0141100_02	-1	1	21	132	152	UAGCCAAGAAUGACUUGCCUA	::: ::::: : .:::::::	CAGGAAAGUCUUAUUUGGCUA	Translation		1
osa-miR169r-5p	Os01g0141100	5	Os01t0141100_02	-1	1	21	132	152	UAGCCAAGGAUGAUUUGCCUG	:::: ::.:: : .:::::::	CAGGAAAGUCUUAUUUGGCUA	Translation		1
osa-miR1862f	Os01g0141150	3	Os01t0141150_00	-1	1	20	465	484	AUGAGGUUGGUUUAUUUUGG	:: :::.::.:::..::::	ACACAAUGAAUCAAUUUCAU	Cleavage		1
osa-miR395u	Os01g0141150	4	Os01t0141150_00	-1	1	21	419	439	GUGAAGCGUUUGGGGGAAAUC	:::.::.:.: :::::::	UGAUUCUCCUAGAAGCUUCAC	Cleavage		1
osa-miR1425-3p	Os01g0141300	3	Os01t0141300_00	-1	1	21	734	754	CAGCAAGAACUGGAUCUUAAU	:: ::: ::..::::::::::	AUAAAGUUCUGGUUCUUGCUG	Cleavage		1
osa-miR169b	Os01g0141300	4.5	Os01t0141300_00	-1	1	21	458	478	CAGCCAAGGAUGACUUGCCGG	:.:: ::::: : .:::::::	CUGGAAAGUCUUAUUUGGCUG	Translation		1
osa-miR169e	Os01g0141300	5	Os01t0141300_00	-1	1	21	458	478	UAGCCAAGGAUGACUUGCCGG	:.:: ::::: : .::::::.	CUGGAAAGUCUUAUUUGGCUG	Translation		1
osa-miR1861n	Os01g0141600	4.5	Os01t0141600_01	-1	1	22	528	549	CGAUCUUGUGGCAGGAGCUGAG	.:: ::: ::::.:.::::: :	UUCUGCUGCUGCUAUAAGAUGG	Cleavage		1
osa-miR399k	Os01g0141600	4.5	Os01t0141600_01	-1	1	21	1129	1149	UGCCAAAGGAAAUUUGCCCCG	::::::::.:::::..	AUCCACAAAUUUCUUUUGGUG	Cleavage		1
osa-miR399e	Os01g0141600	5	Os01t0141600_01	-1	1	21	1129	1149	UGCCAAAGGAGAUUUGCCCAG	:::::.::.:::::..	AUCCACAAAUUUCUUUUGGUG	Cleavage		1
osa-miR5807	Os01g0142100	5	Os01t0142100_01	-1	1	24	1602	1625	AGGAGGUCUGGAGAGUUAUGUGGC	::::. : .::::...:::.::.:	GCCAUCUUGCUCUUUGGACUUCUU	Cleavage		1
osa-miR5807	Os01g0142100	5	Os01t0142100_02	-1	1	24	818	841	AGGAGGUCUGGAGAGUUAUGUGGC	::::. : .::::...:::.::.:	GCCAUCUUGCUCUUUGGACUUCUU	Cleavage		1
osa-miR5814	Os01g0142300	4.5	Os01t0142300_03	-1	1	22	1	22	AAUCAAGUUAGGAACCAUGCAA	::::: ::::: :.::::.::	UUGCAAAGUUCCCAGCUUGGUU	Translation		1
osa-miR156c-3p	Os01g0142500	3.5	Os01t0142500_01	-1	1	22	119	140	GCUCACUUCUCUCUCUGUCAGC	::: : :::::::::.:::::	GCUAAGAGAGAGAGAGGUGAGG	Cleavage		1
osa-miR156f-3p	Os01g0142500	4	Os01t0142500_01	-1	1	22	119	140	GCUCACUUCUCUUUCUGUCAGC	::: : :::.:::::.:::::	GCUAAGAGAGAGAGAGGUGAGG	Cleavage		1
osa-miR169f.2	Os01g0142500	4	Os01t0142500_01	-1	1	21	185	205	UGAGGACAAGAGCUGAUUCGG	.:::. :::::::::::.	AUCGAUCGCCUCUUGUCCUCG	Cleavage		1
osa-miR5526	Os01g0142600	5	Os01t0142600_01	-1	1	21	1771	1791	AAAGGUAGAGUCAGGUAUGAG	:::: ::.:: .:::...:::	CUCAGACUUGUUUCUGUUUUU	Translation		1
novel_44	Os01g0142800	4.5	Os01t0142800_02	-1	1	21	182	202	AAUCUCAGCCGUUGGAUUUGG	:: :::... .::::::::::	CCCAAUUUGUUGGCUGAGAUU	Cleavage		1
osa-miR11343-5p	Os01g0142950	3.5	Os01t0142950_01	-1	1	21	2623	2643	CUUUCUAGCGUUGCCCACAUU	:::::::.::::.:::.	CCCGUGGGCAGCGCUGGAAGA	Cleavage		1
osa-miR11336-5p	Os01g0142950	4.5	Os01t0142950_01	-1	1	24	2622	2646	GACU-UUCUAGCGUUGCCCACAUUC	:::::::.::::.::: :::.	CCCCGUGGGCAGCGCUGGAAGAGUU	Cleavage		1
osa-miR6251	Os01g0143100	4	Os01t0143100_01	-1	1	21	1085	1105	UGUGUAGCCACAUUGUAAGGG	.:.:::::: :::::::::.	UCUUUACAAAAUGGCUACACG	Translation		1
osa-miR1861g	Os01g0143300	5	Os01t0143300_01	-1	1	22	873	895	CAGUCUUGUGGCAA-GAACUGAG	::: ::: ::::::.::::.:	AUCAUUUCCUUGCCAUAAGAUUA	Cleavage		1
osa-miR2871a-3p	Os01g0143350	5	Os01t0143350_00	-1	1	21	405	425	UAUUUUAGUUUCUAUGGUCAC	::. :::.:::::::.::	CUGGGCAUGGAAACUAGAACC	Cleavage		1
novel_169	Os01g0143400	4	Os01t0143400_00	-1	1	23	417	439	UGAAGCUGCCAGCAUGAUCUAAC	: :::::::.:::. :.::..	CGUCGAUCAUGUUGGUCGUUUUG	Cleavage		1
novel_7	Os01g0143400	4	Os01t0143400_00	-1	1	21	419	439	UGAAGCUGCCAGCAUGAUCUG	:::::::.:::. :.::..	UCGAUCAUGUUGGUCGUUUUG	Cleavage		1
osa-miR167a-5p	Os01g0143400	4	Os01t0143400_00	-1	1	21	419	439	UGAAGCUGCCAGCAUGAUCUA	: :::::::.:::. :.::..	UCGAUCAUGUUGGUCGUUUUG	Cleavage		1
osa-miR167d-5p	Os01g0143400	4	Os01t0143400_00	-1	1	21	419	439	UGAAGCUGCCAGCAUGAUCUG	:::::::.:::. :.::..	UCGAUCAUGUUGGUCGUUUUG	Cleavage		1
osa-miR2106	Os01g0144000	4.5	Os01t0144000_01	-1	1	21	1036	1056	CCGAGGUUUUCUGGAUACAUU	.:::::::: .:::::: :	UGUGUAUCCAUGAAACCUGGA	Translation		1
osa-miR444a-3p.1	Os01g0144300	4	Os01t0144300_01	-1	1	21	546	566	UUGCUGCCUCAAGCUUGCUGC	::::::.:.::::: ::: ::	GCAGCAGGUUUGAGUCAGAAA	Cleavage		1
osa-miR444b.1	Os01g0144300	4.5	Os01t0144300_01	-1	1	21	545	565	UGUUGUCUCAAGCUUGCUGCC	::::::.:.::::: ::. :	AGCAGCAGGUUUGAGUCAGAA	Cleavage		1
novel_43	Os01g0144300	5	Os01t0144300_01	-1	1	21	200	221	UCGGACUC-UCGGCGGCGCUCG	::.:: ::::::. ::::::::	CGGGCACCGCCGGUGAGUCCGA	Cleavage		1
osa-miR5161	Os01g0144380	3.5	Os01t0144380_01	-1	1	20	3868	3886	UCUGGAUCAGAGGGAGUAUA	::::::.:::: :::::::	CAUACUCUCUCU-AUCCAGA	Cleavage		1
osa-miR399d	Os01g0144380	5	Os01t0144380_01	-1	1	21	4267	4287	UGCCAAAGGAGAGUUGCCCUG	::.::::.:.::::::	CUUGGUAACUUUUCUUUGGGU	Cleavage		1
osa-miR399j	Os01g0144380	5	Os01t0144380_01	-1	1	21	4267	4287	UGCCAAAGGAGAGUUGCCCUA	::.::::.:.::::::	CUUGGUAACUUUUCUUUGGGU	Cleavage		1
osa-miR5827	Os01g0144600	4	Os01t0144600_01	-1	1	21	454	474	UUUGUUGCAAUUUGGACUACC	: :.::.:.:::: ::.::.:	GAUGGUUCGAAUUCCAGCAGA	Cleavage		1
osa-miR444a-3p.2	Os01g0144600	4.5	Os01t0144600_01	-1	1	21	214	234	UGCAGUUGCUGCCUCAAGCUU	::: :::::::.::..: ::.	AAGGUUGAGGCGGCGGCGGCG	Cleavage		1
osa-miR444f	Os01g0144600	5	Os01t0144600_01	-1	1	21	214	234	UGCAGUUGUUGCCUCAAGCUU	::: :::::::..:..: ::.	AAGGUUGAGGCGGCGGCGGCG	Cleavage		1
osa-miR5146	Os01g0144600	5	Os01t0144600_01	-1	1	24	268	291	UUUAACUAAUGAACCGGCACCUAU	:::::..:: ::.: .::::::	GGAGGUGUUGGCUCGUCGGUUAAA	Cleavage		1
osa-miR1869	Os01g0144700	4.5	Os01t0144700_01	-1	1	24	364	388	UGAGAACAAUA-GGCAUGGGAGGUA	:.:..:::::: :.:::::::::	AUCUUUUCAUGCCAUGUUGUUCUCA	Translation		1
osa-miR1428e-3p	Os01g0144900	4	Os01t0144900_01	-1	1	21	319	339	UAAGAUAAUGCCAUGAAUUUG	.:::::. :::::::.:. ::	UAAAUUUCUGGCAUUGUUAUA	Cleavage		1
osa-miR5151	Os01g0145200	5	Os01t0145200_01	-1	1	22	1054	1075	UAAUGAUGUGGGUACGAAUGAA	::..:: :::.::::::: : :	UUUGUUAGUAUCCACAUCUUCA	Cleavage		1
osa-miR171d-5p	Os01g0146200	4.5	Os01t0146200_01	-1	1	21	769	789	UGUUGGCCCGGCUCACUCAGA	:. :: ::. :.:::::::::	UUGGACUGGCCUGGGCCAACA	Cleavage		1
osa-miR399i	Os01g0146200	5	Os01t0146200_01	-1	1	21	382	402	UGCCAAAGGAGAGCUGCCCUG	:.: ::.::::: :: :::.:	CGGAGCGGCUCUGCUCUGGUA	Cleavage		1
novel_136	Os01g0147001	4	Os01t0147001_00	-1	1	24	480	503	UGGGAUCCUCUGACAUAAAGGCAG	:: :::::::: ::.:::::	GGACCCAUAUGUCAGUGGGUCCCA	Cleavage		1
novel_62	Os01g0147001	4.5	Os01t0147001_00	-1	1	24	481	504	AUGUGGGUCGCUGACAUAUGGGCC	: ::::::::::::.:. .: :::	GACCCAUAUGUCAGUGGGUCCCAU	Cleavage		1
osa-miR6246	Os01g0147200	4	Os01t0147200_01	-1	1	23	1024	1046	UUGGGGAUUUCCUGCCGGAGGAA	.:::: ::::::: :::...:	AAUCUCCAGCAGGAAUUCCUUGA	Cleavage		1
osa-miR444a-3p.2	Os01g0147200	5	Os01t0147200_01	-1	1	21	916	936	UGCAGUUGCUGCCUCAAGCUU	.::.:::: :..:::.::: :	GAGUUUGAAGUGGCAGCUGAA	Cleavage		1
osa-miR1319a	Os01g0147200	4.5	Os01t0147200_02	-1	1	24	705	728	AACCGGCAUCUGUAAUAUAUUAUA	:::.:::: ::::::.. :::	UCCAAUGUAUUUCAGAUGUUUGUU	Cleavage		3
osa-miR1319a	Os01g0147200	4.5	Os01t0147200_02	-1	1	24	1005	1028	AACCGGCAUCUGUAAUAUAUUAUA	:::.::.:: :::.::::	UCUUUUAUGUUGCAUUUGCUGGUU	Translation		3
osa-miR1319a	Os01g0147200	5	Os01t0147200_02	-1	1	24	927	950	AACCGGCAUCUGUAAUAUAUUAUA	:::.::.:: ::..::::	UCUUUUAUGUUGCAACUGUUGGUU	Translation		3
osa-miR2863c	Os01g0147250	5	Os01t0147250_01	-1	1	24	979	1002	UUAGUAGGACUAGAAUGGGCCAAA	: ::: .::::.: ::.::..:::	UAUGGAUCAUUUUUGUUCUGUUAA	Translation		1
osa-miR5145	Os01g0147250	5	Os01t0147250_01	-1	1	24	1748	1771	ACCUGUUUGGAUUCUUGAGGGCUA	:.: :: ::. :::::::::::	UGGACCCCAGCAAUCCAAACAGUG	Cleavage		1
osa-miR6248	Os01g0147800	3	Os01t0147800_01	-1	1	21	885	905	UAUUUGAGGAUGGAGGUAGUA	.::::::::::. ::.:::	GCUUACCUCCAUCUCCAGAUA	Cleavage		1
osa-miR5340	Os01g0147900	3.5	Os01t0147900_01	-1	1	23	765	787	UGAUGACGUGGAUGAAUUUCAAA	.:::::::: :: ::::::	GCCUGAAUUCAUCGACAUCAUCA	Translation		1
osa-miR11342-3p	Os01g0147900	5	Os01t0147900_01	-1	1	22	354	375	CUCGUUAGAUUCGUCUCGCAAA	::::. .:..::::: ::.:::	UUUGUUGGGUGAAUCAAAUGAG	Cleavage		1
osa-miR5154	Os01g0148000	2.5	Os01t0148000_00	-1	1	24	296	319	AGCACCAGUUGACGUGACGCUGAG	:::: .::::..:::::::	AAGCUCGUCUUGUCAGUUGGUGCU	Cleavage		1
osa-miR11341-5p	Os01g0148000	4	Os01t0148000_00	-1	1	24	1657	1680	CCUAGGCUAUUUUGCGAGACGAAU	::::: :::::::::. ::	AAGGGUCUCCCAAAAUAGCUCAGU	Cleavage		1
osa-miR1882e-3p	Os01g0148000	4	Os01t0148000_00	-1	1	24	2415	2438	GAAAUGAUCUUGGACGUAAUCUAG	:::::: :.:::: .::::.	AUCCAUUACGACUAAGAGUAUUUU	Cleavage		1
osa-miR169a	Os01g0148000	4.5	Os01t0148000_00	-1	1	21	1800	1820	CAGCCAAGGAUGACUUGCCGA	:::::::.:::.:: .::	GGGGCAAGUUAUCUUUCCUUG	Cleavage		1
osa-miR169b	Os01g0148000	4.5	Os01t0148000_00	-1	1	21	1800	1820	CAGCCAAGGAUGACUUGCCGG	:::::::.:::.:: .::	GGGGCAAGUUAUCUUUCCUUG	Cleavage		1
osa-miR5143a	Os01g0148000	5	Os01t0148000_00	-1	1	24	853	876	UGUGGUAUGUUGGCAAUGUAGGAA	:.:...::::.::.::.:..:	AACUUGUGUUGCUAAUAUGCUGCU	Cleavage		1
osa-miR399k	Os01g0148050	4	Os01t0148050_01	-1	1	21	2630	2650	UGCCAAAGGAAAUUUGCCCCG	:::: :::::.:::::.	GUUGGCAUAUUUCUUUUGGUU	Cleavage		1
novel_55	Os01g0148050	4.5	Os01t0148050_01	-1	1	24	1643	1666	GUCUUCGGGUCUCGGACGGACGUG	: ::.: :..::::..:::::..	GAGGUUCUUUUGAGAUUCGAAGGU	Cleavage		1
osa-miR1425-3p	Os01g0148050	4.5	Os01t0148050_01	-1	1	21	1815	1835	CAGCAAGAACUGGAUCUUAAU	::::::::: ::::::	GUGCAGAUCCAGUCCUUGCUC	Cleavage		1
novel_60	Os01g0148050	5	Os01t0148050_01	-1	1	24	509	532	AGCUGACUCAUCCUUGUUGGAGGA	::: .::. :.::: :: ::::::	UCCAUCAGAAGGGAAGAAUCAGCU	Translation		1
osa-miR169r-3p	Os01g0148100	5	Os01t0148100_01	-1	1	21	400	420	UGGCAAGUCUCCUCGGCUACC	:::.:::::::::.:: ::	GGUGGCCGAGGAGGCUGGCGU	Cleavage		1
osa-miR2871a-3p	Os01g0148100	5	Os01t0148100_01	-1	1	21	701	721	UAUUUUAGUUUCUAUGGUCAC	:::::.: ::. :.::::.:.	GUGACUAAAGGCAUUAAAGUG	Translation		1
novel_129	Os01g0148200	5	Os01t0148200_01	-1	1	24	277	300	UCUGACGUGGUCACUGACAGGUGG	:::.:::..:::.:.: :::.:	ACACUUGUUGGUGGCUAGGUCGGC	Cleavage		1
osa-miR167e-3p	Os01g0148400	3.5	Os01t0148400_01	-1	1	21	205	225	AGAUCAUGUUGCAGCUUCACU	::.:::::.:::::.::	CAGGAGGCUGCGACAUGGUCG	Cleavage		1
osa-miR5532	Os01g0148400	4	Os01t0148400_01	-1	1	22	493	514	AUGGAAUAUAUGACAAAGGUGG	::::::::::.::: ::	GAUGAUUUGUCAUAUGUUCAAU	Cleavage		1
osa-miR1861a	Os01g0148400	4.5	Os01t0148400_01	-1	1	22	815	836	UGAUCUUGAGGCAGAAACUGAG	:: : :::.::::::::: :.	CUAAAUUUUUGCCUCAAGCUUU	Cleavage		1
osa-miR11341-5p	Os01g0148400	5	Os01t0148400_01	-1	1	24	1009	1032	CCUAGGCUAUUUUGCGAGACGAAU	:::. :.:.: :.:::.::.:.:	AUUUUUUUUGGAGAAUGGCUUGGA	Cleavage		1
osa-miR1861n	Os01g0148500	5	Os01t0148500_01	-1	1	22	491	512	CGAUCUUGUGGCAGGAGCUGAG	:::: : .: :::::::::::	CUCACCAUCGGCCACAAGAUCU	Cleavage		1
osa-miR166a-5p	Os01g0148700	4	Os01t0148700_01	-1	1	21	1373	1393	GGAAUGUUGUCUGGUUCAAGG	:::::::.::::::: : .:	GCUUGAACUAGACAACUUCUC	Cleavage		1
osa-miR166a-5p	Os01g0148700	4	Os01t0148700_02	-1	1	21	1335	1355	GGAAUGUUGUCUGGUUCAAGG	:::::::.::::::: : .:	GCUUGAACUAGACAACUUCUC	Cleavage		1
osa-miR11342-5p	Os01g0149200	3	Os01t0149200_01	-1	1	21	410	430	CGAGACGAAUCUAACGAGAUA	:::: ::.::::.::.:.:	CCUCUCCUUGGAUUUGUUUUG	Cleavage		1
osa-miR396a-3p	Os01g0149200	4	Os01t0149200_01	-1	1	20	1554	1573	GUUCAAUAAAGCUGUGGGAA	:::: ::::: ::::.::	CACCCAGAGCUUCAUUGGAC	Cleavage		1
osa-miR11337-5p	Os01g0149200	4.5	Os01t0149200_01	-1	1	21	412	432	UGCGAGACGAAUCUAACGAGG	.::: ::.::::.::.:.: :	UCUCCUUGGAUUUGUUUUGGA	Cleavage		1
osa-miR2118b	Os01g0149350	2	Os01t0149350_00	-1	1	22	1534	1555	UUCCCGAUGCCUCCCAUUCCUA	.::.:::::::::::::: ::	AGGGGAUGGGAGGCAUCGGUAA	Cleavage		1
osa-miR2118c	Os01g0149350	2.5	Os01t0149350_00	-1	1	22	1534	1555	UUCCCGAUGCCUCCUAUUCCUA	.::.::.::::::::::: ::	AGGGGAUGGGAGGCAUCGGUAA	Cleavage		1
osa-miR2118f	Os01g0149350	2.5	Os01t0149350_00	-1	1	22	1534	1555	UUCCUGAUGCCUCCCAUUCCUA	.::.::::::::::::.: ::	AGGGGAUGGGAGGCAUCGGUAA	Cleavage		1
osa-miR5498	Os01g0149350	3.5	Os01t0149350_00	-1	1	21	3652	3672	UGAGCUGUAACACUUGAAGAC	:: :. :::::::..:::::	UUCCUUCAGUGUUAUGGCUCA	Cleavage		1
osa-miR5526	Os01g0149350	3.5	Os01t0149350_00	-1	1	21	345	365	AAAGGUAGAGUCAGGUAUGAG	: : :...::::::::..:::	CACCUGUUUGACUCUAUUUUU	Cleavage		1
osa-miR169f.2	Os01g0149350	4	Os01t0149350_00	-1	1	21	1242	1262	UGAGGACAAGAGCUGAUUCGG	::::::: :::::.:::	UGCAAUCAGCCCUUGUUCUCU	Translation		1
osa-miR2118e	Os01g0149350	4	Os01t0149350_00	-1	1	22	1534	1555	UUCCCAAUGCCUCCCAUGCCUA	.:: ::::::::::: :: ::	AGGGGAUGGGAGGCAUCGGUAA	Cleavage		1
osa-miR2118g	Os01g0149350	4	Os01t0149350_00	-1	1	22	1534	1555	UUCCUAAUGCCUCCCAUUCCUA	.::.::::::::::: .: ::	AGGGGAUGGGAGGCAUCGGUAA	Cleavage		1
novel_54	Os01g0149350	4.5	Os01t0149350_00	-1	1	24	2139	2162	AUUUGACUGCAGAGGAUCUCAAUC	:::.:::::::.: :.::.	CUAGGAGGUCCUCUGUACUUAAGC	Cleavage		2
novel_54	Os01g0149350	5	Os01t0149350_00	-1	1	24	2341	2363	AUUUGACUGCAGAGGAUCUCAAUC	:: ::: :::.::::::: ::::	GAAUGA-AUCUUCUGCAGCCAAAA	Cleavage		2
osa-miR2118b	Os01g0149500	2	Os01t0149500_01	-1	1	22	1963	1984	UUCCCGAUGCCUCCCAUUCCUA	.::.:::::::::::::: ::	AGGGGAUGGGAGGCAUCGGUAA	Cleavage		1
osa-miR2118c	Os01g0149500	2.5	Os01t0149500_01	-1	1	22	1963	1984	UUCCCGAUGCCUCCUAUUCCUA	.::.::.::::::::::: ::	AGGGGAUGGGAGGCAUCGGUAA	Cleavage		1
osa-miR2118f	Os01g0149500	2.5	Os01t0149500_01	-1	1	22	1963	1984	UUCCUGAUGCCUCCCAUUCCUA	.::.::::::::::::.: ::	AGGGGAUGGGAGGCAUCGGUAA	Cleavage		1
osa-miR5498	Os01g0149500	3.5	Os01t0149500_01	-1	1	21	4075	4095	UGAGCUGUAACACUUGAAGAC	:: :. :::::::..:::::	UUCCUUCAGUGUUAUGGCUCA	Cleavage		1
osa-miR169f.2	Os01g0149500	4	Os01t0149500_01	-1	1	21	1668	1688	UGAGGACAAGAGCUGAUUCGG	::::::: :::::.:::	UGCAAUCAGCCCUUGUUCUCU	Translation		1
osa-miR2118e	Os01g0149500	4	Os01t0149500_01	-1	1	22	1963	1984	UUCCCAAUGCCUCCCAUGCCUA	.:: ::::::::::: :: ::	AGGGGAUGGGAGGCAUCGGUAA	Cleavage		1
osa-miR2118g	Os01g0149500	4	Os01t0149500_01	-1	1	22	1963	1984	UUCCUAAUGCCUCCCAUUCCUA	.::.::::::::::: .: ::	AGGGGAUGGGAGGCAUCGGUAA	Cleavage		1
osa-miR5150-3p	Os01g0149500	4.5	Os01t0149500_01	-1	1	24	1304	1327	AGAAGCUGCAGCUGUCAGAAGCUC	::::::. : ::::::.:::	UCUCUUCUGGGAUCUGCAGUUUCA	Cleavage		1
osa-miR6254	Os01g0149700	4	Os01t0149700_00	-1	1	21	1279	1299	UGCUCCGGAUAUUAUGGCAUG	:: ::::: ::::.::::..	AAUUCCAUAUUAUCUGGAGUG	Cleavage		1
osa-miR1863c	Os01g0149750	3.5	Os01t0149750_00	-1	1	24	1232	1255	UAGAAACUUGGCUGAUGCAUUACU	.::::: ::.::.::::::.	ACCGAUGCAAAAGUCAGGUUUCUG	Cleavage		1
osa-miR390-5p	Os01g0149750	3.5	Os01t0149750_00	-1	1	21	2610	2630	AAGCUCAGGAGGGAUAGCGCC	:::.:.:.:::::::::	UAAGCUGUUCUUCCUGAGCUG	Cleavage		1
osa-miR5813	Os01g0149750	4	Os01t0149750_00	-1	1	22	1010	1031	AAGCAGCGACUCUGGUCAUGGA	:: :: :::::.: .:.:::::	UCAAUAACCAGGGAUGUUGCUU	Cleavage		1
osa-miR319a-3p.2-3p	Os01g0149900	4	Os01t0149900_01	-1	1	20	409	428	UUGGACUGAAGGGUGCUCCC	::::::..:::::::.:	UGGAGCAUUCUUCAGUUCUU	Cleavage		1
novel_22	Os01g0150000	3.5	Os01t0150000_01	-1	1	24	1628	1651	AGUGACUGACAGGUGGAUCCGAUC	:.: .: : :::::::::::::	UUUUGUGUGCUCCUGUCAGUCACU	Cleavage		1
osa-miR166h-5p	Os01g0150000	4	Os01t0150000_01	-1	1	21	1220	1240	GGAAUGUUGGCUGGCUCGAGG	:: :::::::.::.::::	ACUGUAGCCAGCUAAUAUUCG	Cleavage		1
novel_45	Os01g0150000	4.5	Os01t0150000_01	-1	1	24	2226	2249	GCAAAAUGGGUCUUCUGUAUAGGU	:: ::::::::: ::.:: ::::	ACAUAUACAGAAAACUCAGUUUGA	Cleavage		1
osa-miR5539a	Os01g0150000	5	Os01t0150000_01	-1	1	22	1406	1427	AAGAAAACGGAUGCGCGUGCUA	:: ... .::::..:::::::	UACUGUCUGCAUUUGUUUUCUG	Cleavage		1
osa-miR1874-3p	Os01g0150100	4	Os01t0150100_01	-1	1	24	1148	1171	UAUGGAUGGAGGUGUAACCCGAUG	.:::::.:::. .:::..:::	AGGUGGGUUGCACUGUCAUUUAUA	Translation		1
osa-miR1861a	Os01g0150100	4.5	Os01t0150100_01	-1	1	22	677	698	UGAUCUUGAGGCAGAAACUGAG	:::: :::::.::.:::::.	CUCACAUUCUGUCUUAAGAUUU	Cleavage		1
osa-miR1861b	Os01g0150100	5	Os01t0150100_01	-1	1	22	677	698	CGAUCUUGAGGCAGGAACUGAG	:::: :.:::.::.:::::.	CUCACAUUCUGUCUUAAGAUUU	Cleavage		1
osa-miR5484	Os01g0150200	4	Os01t0150200_01	-1	1	21	717	737	AACCGAGCGCGCUGUUGAUUA	::::.:::.: : ::::::	GUAUCAGCAGUGAGGUCGGUU	Cleavage		1
osa-miR5484	Os01g0150200	4	Os01t0150200_02	-1	1	21	511	531	AACCGAGCGCGCUGUUGAUUA	::::.:::.: : ::::::	GUAUCAGCAGUGAGGUCGGUU	Cleavage		1
osa-miR810b.2	Os01g0150400	4.5	Os01t0150400_00	-1	1	21	355	375	AAGUGAUUUAAUUAUGCCGUU	.::::::: .:::::.::	UUUGGCAUAAAGGAAUCAUUU	Translation		1
osa-miR2867-3p	Os01g0150500	4.5	Os01t0150500_00	-1	1	20	294	313	CCAGGACGUGUGGGAUGGCA	:::::::... : :::::::	UGCCAUCUUGGAGGUCCUGG	Translation		1
osa-miR5829	Os01g0150700	3.5	Os01t0150700_00	-1	1	24	299	322	AUCAGGACCAGUAGGCGAUGGUAA	:.. :: .::.::::::.::::	AAAUUUUCUUCUGCUGGUCUUGAU	Cleavage		1
osa-miR2867-3p	Os01g0150700	4.5	Os01t0150700_00	-1	1	20	879	898	CCAGGACGUGUGGGAUGGCA	: :.:::.:::::::::	GGACGUCCUACACGUCCUAC	Cleavage		1
osa-miR529b	Os01g0150950	4	Os01t0150950_00	-1	1	21	1416	1436	AGAAGAGAGAGAGUACAGCUU	.:.::::.:.:::.:.::.	UGGUUGUAUUUUCUUUUUUUG	Cleavage		1
osa-miR172d-5p	Os01g0150950	4.5	Os01t0150950_00	-1	1	20	576	595	GCAGCACCAUCAAGAUUCAC	:::.: ::::.::::: ::	GUGGAGCUUGGUGGUGAUGG	Cleavage		1
osa-miR531b	Os01g0151100	3.5	Os01t0151100_01	-1	1	20	44	63	CUCGCCGGGGCUGCGUGCCG	::::. : :::.::::::::	CGGCGAGAAGCUCCGGCGAG	Cleavage		1
osa-miR1428e-5p	Os01g0151100	5	Os01t0151100_01	-1	1	22	1200	1221	AAUUCACAGGCCCUAUCUUGUG	::...::::: : .:::::.::	CAUGGGAUAGAGAUUGUGAGUU	Translation		1
osa-miR5340	Os01g0151200	5	Os01t0151200_01	-1	1	23	1549	1571	UGAUGACGUGGAUGAAUUUCAAA	:::.: :::::.. .:::::.:	AUUGGAUUUCAUUUUUGUCAUUA	Cleavage		1
osa-miR5540	Os01g0151200	5	Os01t0151200_01	-1	1	21	1599	1619	UUGUGCGAGAUCGACGGUAUA	:.:.. ::.::::::: :::	UGUGUAGUUGAUCUCGGACAC	Cleavage		1
osa-miR820a	Os01g0151200	5	Os01t0151200_01	-1	1	21	483	503	UCGGCCUCGUGGAUGGACCAG	: :::.::::. :::::::	CGGGUUCAUCUCCGAGGCCUU	Translation		1
osa-miR5340	Os01g0151200	5	Os01t0151200_02	-1	1	23	687	709	UGAUGACGUGGAUGAAUUUCAAA	:::.: :::::.. .:::::.:	AUUGGAUUUCAUUUUUGUCAUUA	Cleavage		1
osa-miR5540	Os01g0151200	5	Os01t0151200_02	-1	1	21	737	757	UUGUGCGAGAUCGACGGUAUA	:.:.. ::.::::::: :::	UGUGUAGUUGAUCUCGGACAC	Cleavage		1
osa-miR2874	Os01g0151200	4.5	Os01t0151200_03	-1	1	24	1000	1022	AUGUGAACAGUGUCAAACAGUGUC	:: .:::::: :::: :::::::	UACUUUGUUUG-CACUUUUCACAU	Cleavage		1
osa-miR5340	Os01g0151200	5	Os01t0151200_03	-1	1	23	390	412	UGAUGACGUGGAUGAAUUUCAAA	:::.: :::::.. .:::::.:	AUUGGAUUUCAUUUUUGUCAUUA	Cleavage		1
osa-miR5540	Os01g0151200	5	Os01t0151200_03	-1	1	21	440	460	UUGUGCGAGAUCGACGGUAUA	:.:.. ::.::::::: :::	UGUGUAGUUGAUCUCGGACAC	Cleavage		1
novel_55	Os01g0151400	4	Os01t0151400_01	-1	1	24	1952	1975	GUCUUCGGGUCUCGGACGGACGUG	::: ::::: : :::::::.::	CACCGCCGUCAGCGACCCGAGGAA	Cleavage		1
osa-miR398b	Os01g0151400	4	Os01t0151400_01	-1	1	21	996	1016	UGUGUUCUCAGGUCGCCCCUG	:: :::::::::..:..:	GGUGGACGACCUGAGGGCGUA	Cleavage		1
osa-miR398b	Os01g0151500	4	Os01t0151500_00	-1	1	21	864	884	UGUGUUCUCAGGUCGCCCCUG	:: :::::::::..:..:	GGUGGACGACCUGAGGGCGUA	Cleavage		1
osa-miR5082	Os01g0151500	4.5	Os01t0151500_00	-1	1	24	370	393	UGCGAUGAUGGCCGCGCGGGUUCA	: ::::: .::::.::::	GGCGGCGGCGCGUUCAUCGUCGCC	Cleavage		1
osa-miR395a	Os01g0151600	4.5	Os01t0151600_01	-1	1	21	654	674	GUGAAGUGCUUGGGGGAACUC	::::.::...::::.::. :	AAGUUUCCUUGAGCAUUUUCC	Cleavage		1
osa-miR395t	Os01g0151600	4.5	Os01t0151600_01	-1	1	21	654	674	GUGAAGUGUUUGGGGAAACUC	:::::::...:.::.::. :	AAGUUUCCUUGAGCAUUUUCC	Cleavage		1
osa-miR156j-3p	Os01g0151700	5	Os01t0151700_01	-1	1	22	889	910	GCUCGCUCCUCUUUCUGUCAGC	::::: .:::. :::::::: :	GCUGAAGGAAGAAGGAGCGAAC	Translation		1
osa-miR2863a	Os01g0151900	4.5	Os01t0151900_01	-1	1	21	1380	1400	UUGUCCCAUUCUAGUUUAGCU	.:.: :.:::: ::::::..:	GGUUCAGCUAGUAUGGGAUGA	Translation		1
osa-miR393a	Os01g0151900	4.5	Os01t0151900_01	-1	1	21	558	578	UCCAAAGGGAUCGCAUUGAUC	: :..::: :::.::: ::::	GUUUGAUGAGAUUCCUGUGGA	Cleavage		1
osa-miR5795	Os01g0152200	2.5	Os01t0152200_00	-1	1	22	190	211	AUGUCGAGGUCGAGUUCCCGGC	: ::::::.:::::::::	CAACGCAACUCGGCCUCGACAU	Cleavage		1
osa-miR5793	Os01g0152200	4	Os01t0152200_00	-1	1	21	1053	1072	CGAGGACGAGAUACAGUGCAG	: ::.::::.: :::::::::	CGGCGCUGUGU-UCGUCCUCG	Translation		1
osa-miR167e-3p	Os01g0152200	4.5	Os01t0152200_00	-1	1	21	938	958	AGAUCAUGUUGCAGCUUCACU	:::. :: ::.::.::::.:	CGUGGCGCCGCGACGUGAUUU	Cleavage		1
novel_176	Os01g0152600	5	Os01t0152600_00	-1	1	24	726	749	GUGAUGUGUCCUAUUCUGAUUGGC	: ..:::.::.::::.: :: ::.	GGUGAUCGGAGUAGGGCUCAACAU	Cleavage		1
osa-miR1428e-3p	Os01g0152800	5	Os01t0152800_01	-1	1	21	2469	2489	UAAGAUAAUGCCAUGAAUUUG	:.:.:::: ::::::: .::	CGAGUUCAAGGCAUUAGUUUU	Cleavage		1
osa-miR5150-3p	Os01g0152850	2	Os01t0152850_00	-1	1	24	2615	2638	AGAAGCUGCAGCUGUCAGAAGCUC	:.: .::::::::::::::	UGUUGUUUUGCAGCUGCAGCUUCU	Cleavage		1
osa-miR812o-5p	Os01g0152850	4.5	Os01t0152850_00	-1	1	21	850	870	CGUGUUCAACGUUUGACUGUC	::. :::.:: :::::::::	GAUUGUCGAAGGUUGAACACU	Translation		1
osa-miR6251	Os01g0152950	5	Os01t0152950_00	-1	1	21	992	1012	UGUGUAGCCACAUUGUAAGGG	::: :.::: :::::: :.::	CCCCUGCAACGUGGCUCCGCA	Cleavage		1
osa-miR1850.3	Os01g0153050	3	Os01t0153050_00	-1	1	22	1361	1382	CUGUUUAGUUCACAUCAAUCUU	: :::: :::::.:::.:::	CAAAUUGUUGUGAGCUAGACAC	Cleavage		1
osa-miR1878	Os01g0153050	5	Os01t0153050_00	-1	1	24	1593	1616	ACUUAAUCUGGACACUAUAAAAGA	:: :::: :::..::.::::	AGUUCUAUACUGUUUAGGUUAACC	Cleavage		1
osa-miR171e-5p	Os01g0153150	3.5	Os01t0153150_01	-1	1	21	3906	3926	UGUUGGCUCGGCUCACUCAGA	: : : ::::::::::::: :	UGUUAAUGAGCCGAGCCAAAA	Cleavage		1
osa-miR11341-5p	Os01g0153150	4.5	Os01t0153150_01	-1	1	24	1324	1347	CCUAGGCUAUUUUGCGAGACGAAU	::. :::.: ::::::: ::: :	UUUUAUCUUGAAAAAUAGACUAUG	Cleavage		1
novel_219	Os01g0153150	5	Os01t0153150_01	-1	1	24	2453	2476	AUCUGUAUCUGUAUAGCCCGCUGC	:.: :: : :::::.::::..:.	GUAACGAGAUAUACGGAUAUGGGA	Cleavage		1
osa-miR1879	Os01g0153150	5	Os01t0153150_01	-1	1	24	677	700	GUGUUUGGUUUAGGGAUGAGGUGG	:::.::::::::. . .::::.:	GCACUUCAUCCCUGUGGUAAACGC	Translation		1
osa-miR1849	Os01g0153250	4.5	Os01t0153250_00	-1	1	21	2644	2665	UAU-CGUAUCCUAGGUUGGUUU	:::::: ::.::::::: :::	CAACCAAACUGGGAUACGUAUA	Cleavage		1
osa-miR818a	Os01g0153250	4.5	Os01t0153250_00	-1	1	22	1252	1273	AAUCCCUUAUAUUAUGGGACGG	..::.: :::: ::.::::::	UUGUUCGAUAAGAUGAGGGAUA	Translation		1
osa-miR166i-3p	Os01g0153250	5	Os01t0153250_00	-1	1	21	1904	1924	UCGGAUCAGGCUUCAUUCCUC	:::::.: ::::.:::::.	GAGGAGUCAAGCUUGAUCUUG	Cleavage		1
osa-miR5816	Os01g0153500	4	Os01t0153500_00	-1	1	24	375	398	UAGGAGUGUUUGUAGGAGCGCCAC	:: :::::::::.: ...:.:::	CUGCCGCUCCUACGACUGUUUCUA	Cleavage		1
novel_145	Os01g0153600	5	Os01t0153600_00	-1	1	21	171	191	UCGAGCGGCCUUGCAACGGUG	:.:::: :..: ::.:::::	CGCCGUGGUGAAGCUGCUCGC	Translation		1
osa-miR398b	Os01g0153800	4.5	Os01t0153800_00	-1	1	21	809	829	UGUGUUCUCAGGUCGCCCCUG	:.::::::::: :.:: :::	CGGGGGCGACCAGGGACCACC	Translation		1
osa-miR159f	Os01g0153900	3.5	Os01t0153900_00	-1	1	21	845	865	CUUGGAUUGAAGGGAGCUCUA	::. .::::: :::::::::	AAGGCUUCCCUGCAAUCCAAG	Translation		1
osa-miR159a.1	Os01g0153900	4	Os01t0153900_00	-1	1	21	845	865	UUUGGAUUGAAGGGAGCUCUG	::. .::::: ::::::::.	AAGGCUUCCCUGCAAUCCAAG	Translation		1
osa-miR5793	Os01g0154000	4.5	Os01t0154000_01	-1	1	21	805	825	CGAGGACGAGAUACAGUGCAG	.::::::: :.::.::.:	GAAUACUGUAUAUUGUUCUUG	Translation		1
osa-miR172a	Os01g0154100	2.5	Os01t0154100_00	-1	1	21	141	161	AGAAUCUUGAUGAUGCUGCAU	::: :.::.:::::.::::	CGGCACCGUCGUCAAGGUUCU	Cleavage		1
osa-miR172c	Os01g0154100	3.5	Os01t0154100_00	-1	1	21	141	161	UGAAUCUUGAUGAUGCUGCAC	::: :.::.:::::.:::	CGGCACCGUCGUCAAGGUUCU	Cleavage		1
osa-miR5788	Os01g0154950	2	Os01t0154950_01	-1	1	21	1265	1285	UGGAUGUGACAUACUCUAGUA	::::::: :.::::::::::.	UACUAGAAUGUGUCACAUCCG	Cleavage		1
osa-miR5508	Os01g0154950	3.5	Os01t0154950_01	-1	1	21	263	283	UAGAUGGCUGAUCUGGUGUGG	:::::.: :.::.:::::::	CCACAUCUGGUCGGCCAUCUC	Cleavage		1
novel_150	Os01g0154950	5	Os01t0154950_01	-1	1	24	1219	1242	AUUUAGAUUCGUUGUACUAGGGUG	.:..::: :::.:. :::::.::	UAUUCUAUUACGAUAAAUCUGAAC	Translation		1
osa-miR6249a	Os01g0155000	3	Os01t0155000_02	-1	1	21	688	708	CGUGAAGAGCUCGCCGGCGGC	: ::::::: :.::::::::	CCGGCCGGCGCGUUCUUCACG	Translation		1
osa-miR408-5p	Os01g0155000	4	Os01t0155000_02	-1	1	21	1107	1127	CAGGGAUGAGGCAGAGCAUGG	:..::.::::..:::::..:	CUGUGUUCUGUUUCAUCUUUU	Cleavage		1
osa-miR1873	Os01g0155200	5	Os01t0155200_00	-1	1	24	1170	1193	UCAACAUGGUAUCAGAGCUGGAAG	:::: :::::::.::: :::	ACUCCAUGUCUGAUAUCAUCUUGC	Cleavage		1
osa-miR820a	Os01g0155200	5	Os01t0155200_00	-1	1	21	2365	2385	UCGGCCUCGUGGAUGGACCAG	::::: :::.:: :::: .::	CUGGUGCAUUCAAGAGGAUGA	Cleavage		1
osa-miR5821	Os01g0155300	5	Os01t0155300_00	-1	1	21	129	149	UGGACGGAGCGAUGGUGGGCG	:::::.:..:::: ::: ::.	CGCCCGCUGUCGCACCGGCCG	Cleavage		1
novel_44	Os01g0155400	3.5	Os01t0155400_01	-1	1	21	374	394	AAUCUCAGCCGUUGGAUUUGG	..: ...::::::::::::	AAGGAGUUGACGGCUGAGAUU	Cleavage		1
osa-miR2873a	Os01g0155500	2.5	Os01t0155500_01	-1	1	24	177	200	AAGUUUGGACUUAAAUUUGGUAAC	::::::: ::::.::::.::	CCAUCCAAAUUGAAGUUCAAAUUU	Cleavage		1
osa-miR2118f	Os01g0157200	4	Os01t0157200_01	-1	1	22	160	181	UUCCUGAUGCCUCCCAUUCCUA	::.:::: :: :.:::::::	CCGGGAUGGAAGCCGUCAGGAA	Translation		1
osa-miR444f	Os01g0158000	4	Os01t0158000_01	-1	1	21	316	336	UGCAGUUGUUGCCUCAAGCUU	:::::::::: .:::::	UGUCUUGAGGCAAAGACUGCU	Cleavage		1
osa-miR169i-5p.2	Os01g0158000	4.5	Os01t0158000_01	-1	1	22	634	655	UGGUGAUAAGGGUGUAGCUCUG	:::::: ::: :::.:..::.	AAGAGCUCCACACUUGUUGCCG	Translation		1
osa-miR444f	Os01g0158000	4	Os01t0158000_02	-1	1	21	292	312	UGCAGUUGUUGCCUCAAGCUU	:::::::::: .:::::	UGUCUUGAGGCAAAGACUGCU	Cleavage		1
osa-miR169i-5p.2	Os01g0158000	4.5	Os01t0158000_02	-1	1	22	610	631	UGGUGAUAAGGGUGUAGCUCUG	:::::: ::: :::.:..::.	AAGAGCUCCACACUUGUUGCCG	Translation		1
osa-miR395u	Os01g0158100	4.5	Os01t0158100_01	-1	1	21	202	222	GUGAAGCGUUUGGGGGAAAUC	::::.:::.::: ::::	GCAAUCCCUCAAGCGCCUCAC	Cleavage		1
osa-miR166i-3p	Os01g0158500	4	Os01t0158500_01	-1	1	21	895	915	UCGGAUCAGGCUUCAUUCCUC	:::::.::..::::..:.	GCCGAAUGGAGUUUGAUUUGG	Cleavage		1
osa-miR1437b-5p	Os01g0158500	5	Os01t0158500_01	-1	1	21	1868	1888	GGGAGGAAACAGUGCCUAGUG	::. ::::: ::::::: ::.	CAUGAGGCAGUGUUUCCACCU	Cleavage		1
osa-miR6252	Os01g0158600	4	Os01t0158600_01	-1	1	23	2044	2066	AUUCGUUGUAUUAAGAGAGGGUU	:.:::.:. ::.:.:::.::.:	CAUCCUUUUGUAGUGCAAUGAGU	Cleavage		1
osa-miR2876-3p	Os01g0158600	4.5	Os01t0158600_01	-1	1	21	3102	3122	UUCCUAUAUGAACACUGUUGC	:::. ::: :.::::.::.:	UCAAUUGUGGUUAUAUGGGGA	Cleavage		1
osa-miR172c	Os01g0158900	4	Os01t0158900_01	-1	1	21	1206	1226	UGAAUCUUGAUGAUGCUGCAC	: ::.:..:::::. :.::::	GAGCGGUGUCAUCGUGGUUCA	Cleavage		1
novel_189	Os01g0159000	3.5	Os01t0159000_01	-1	1	21	245	265	UUGAUGAGGAGUUGGAGCUCG	::::::::: : ::::.::::	CGAGCUCCACCGCCUCGUCAA	Translation		1
osa-miR2867-3p	Os01g0159400	4	Os01t0159400_01	-1	1	20	962	981	CCAGGACGUGUGGGAUGGCA	:::.::..:::..::: :::	UGCUAUUUCACGUGUCAUGG	Cleavage		1
osa-miR5817	Os01g0159500	4	Os01t0159500_01	-1	1	24	495	518	AUCGAAUUUGAAAGAAAAAGGUAU	: : :::: :: :::::::.::	CUCCGUUUUGCUCUCAAAUUUGAA	Cleavage		1
osa-miR444d.3	Os01g0159800	2.5	Os01t0159800_01	-1	1	21	607	627	UUGUGGCUUUCUUGCAAGUUG	:::::::::::::.:. ::	AUACUUGCAAGAAAGUCGAAA	Cleavage		1
osa-miR2871a-5p	Os01g0159800	4	Os01t0159800_01	-1	1	24	396	419	GACCGUAGAAACUAGCAUAGAAAA	:.:.::: :::::.::: ::.	AGGUUUGUGCAAGUUUUUACCGUU	Cleavage		1
osa-miR1848	Os01g0160100	2.5	Os01t0160100_01	-1	1	21	391	411	CCUCGCCGGCGCGCGCGUGCA	:.:::::::: :::::.::	CCCGCGCGCGCGGCGGCGGGG	Cleavage		1
osa-miR5833	Os01g0160100	3.5	Os01t0160100_01	-1	1	21	290	310	UCCUCCUCGGGCUCAUCGGGC	::.::: ::::.::::: :::	GCUCGACGAGCUCGAGGCGGA	Cleavage		1
novel_74	Os01g0160100	4.5	Os01t0160100_01	-1	1	24	677	700	ACGGGCCUGCUCACUUUUGAUGUC	.:: .:::.: ::::: :::.::	UGCAAUAAAGGAGAGCAAGCCUGU	Cleavage		1
osa-miR5150-3p	Os01g0160150	3	Os01t0160150_00	-1	1	24	480	503	AGAAGCUGCAGCUGUCAGAAGCUC	: ::::..:::: .:::::::	AGCCCUCUGGUAGCUUUAGCUUCU	Cleavage		1
osa-miR1428a-5p	Os01g0160200	3	Os01t0160200_02	-1	1	21	2395	2415	CGUUUUGCAAAUUCGCAGGCC	:.:::::::::::::: :	CACUUGCGAAUUUGCAAAUCU	Cleavage		1
osa-miR1862f	Os01g0160200	3.5	Os01t0160200_02	-1	1	20	2124	2143	AUGAGGUUGGUUUAUUUUGG	:::. :::.::::.::::	UGAAAGCAAAUCAACUUCAU	Cleavage		1
osa-miR5145	Os01g0160200	3.5	Os01t0160200_02	-1	1	24	1371	1394	ACCUGUUUGGAUUCUUGAGGGCUA	::. :::::::::..:: ::::	GUGCUAUCAAGAAUCUGAAGAGGU	Cleavage		1
novel_176	Os01g0160200	5	Os01t0160200_02	-1	1	24	553	576	GUGAUGUGUCCUAUUCUGAUUGGC	:::: .: ::::::::.. ::::	ACCAAAUACAAUAGGACGUCUCAC	Cleavage		1
osa-miR395a	Os01g0160200	5	Os01t0160200_02	-1	1	21	1196	1216	GUGAAGUGCUUGGGGGAACUC	:: :::.:::::: .:::: :	GACUUCUCCCAAGAGCUUCCC	Cleavage		1
osa-miR395u	Os01g0160200	5	Os01t0160200_02	-1	1	21	1196	1216	GUGAAGCGUUUGGGGGAAAUC	:: :::.:::::. ::::: :	GACUUCUCCCAAGAGCUUCCC	Cleavage		1
osa-miR396c-3p	Os01g0160700	4.5	Os01t0160700_00	-1	1	21	670	691	GGUCAAGAAAGCUGUGG-GAAG	:::: .: ..::::::::::::	CUUCGUCUUGGCUUUCUUGACC	Cleavage		1
novel_118	Os01g0160800	5	Os01t0160800_01	-1	1	24	1097	1121	ACUGUCUCCGU-CUAAAAAAGAACU	::: : ::::.: ::::::.::::	UGUUAUAUUUUGGGACGGAGGCAGU	Translation		1
osa-miR1862d	Os01g0160800	5	Os01t0160800_01	-1	1	24	1168	1192	ACUAG-GUUUGUUUAUUUUGGGACG	:::::::::: :.:::::: ::.::	CGUCCCAAAAAAGACAAACACUGGU	Cleavage		1
osa-miR1862d	Os01g0161200	4	Os01t0161200_01	-1	1	24	1620	1642	ACUAGGUUUGUUUAUUUUGGGACG	::.::::: ::.:.::.:.::::	AGUUCCAAA-UAGAUAAGCUUAGU	Cleavage		1
osa-miR5805	Os01g0161200	5	Os01t0161200_01	-1	1	24	113	136	ACGAGUGAUGGCGGCGUAUACCUG	:::: .::::::::::.. ::	GUGGUACGCGCCGCCAUCGUACGG	Cleavage		1
osa-miR1857-5p	Os01g0161300	4.5	Os01t0161300_00	-1	1	21	1491	1511	UGGUUUUUUUGGAGCAUGAGG	.:::.::::.::: :::.::	UCUCGUGCUUCAAUCAAAUCA	Cleavage		1
osa-miR159a.1	Os01g0161300	4.75	Os01t0161300_00	-1	1	21	133	155	UUUGGAUUGA--AGGGAGCUCUG	::::::::.: :.::::::::	AAGAGCUCCUUCAUUAAUCCAAA	Translation		1
osa-miR5523	Os01g0162101	4.5	Os01t0162101_00	-1	1	22	375	396	UGAGGAGGAACAUAUUUACUAG	.::::::: :: ::.::: :::	UUAGUAAACAUUUUUCUCAUCA	Translation		1
osa-miR397b	Os01g0162200	4	Os01t0162200_00	-1	1	21	60	80	UUAUUGAGUGCAGCGUUGAUG	::.:.::::::::: :::	UCUCGAUGCUGCACUCUUUAA	Cleavage		1
osa-miR1849	Os01g0162200	4.5	Os01t0162200_00	-1	1	21	482	502	UAUCGUAUCCUAGGUUGGUUU	.:.:::::: :::::: ::	UGAUCAACCUUGGAUACAAUU	Translation		1
osa-miR5508	Os01g0162200	4.5	Os01t0162200_00	-1	1	21	1036	1056	UAGAUGGCUGAUCUGGUGUGG	:::.:.:::::..:: ::::	CCAUAUCAGAUUGGCAAUCUU	Cleavage		1
osa-miR1861b	Os01g0162300	3.5	Os01t0162300_01	-1	1	22	144	165	CGAUCUUGAGGCAGGAACUGAG	::: :.::.::.::::::	CCGAGUCCUUGUCUUAAGAUCC	Cleavage		1
osa-miR437	Os01g0162300	4	Os01t0162300_01	-1	1	21	637	656	AAAGUUAGAGAAGUUUGACUU	.:::.:. ::::::::::::	GAGUUAG-CUUCUCUAACUUC	Cleavage		1
osa-miR1862f	Os01g0162500	4	Os01t0162500_01	-1	1	20	1659	1678	AUGAGGUUGGUUUAUUUUGG	:::.::: :.:::.::::	ACAAGAUACAUCAAUCUCAG	Cleavage		1
osa-miR5536	Os01g0162701	4.5	Os01t0162701_01	-1	1	22	1167	1188	AAUGGUAGUGACAUUAUGGUAG	:: ::::.: ::::.:.::: :	CUCCCAUGAAGUCAUUGCCACU	Cleavage		1
novel_194	Os01g0162800	3.5	Os01t0162800_00	-1	1	24	435	458	CUAGCAUAGUUGGUUGUGGACGUG	::..:.::::::: ::::.:	CCUCUCUGCGACCAACUUUGCUGG	Cleavage		1
osa-miR5339	Os01g0162800	3.5	Os01t0162800_00	-1	1	21	1655	1675	CAGAUAGAGAAUCUUCUCAGA	:::::::::::: ::::	AUGGAGAAGAUUCUCCAUCUC	Cleavage		1
osa-miR399e	Os01g0162800	4.5	Os01t0162800_00	-1	1	21	455	475	UGCCAAAGGAGAUUUGCCCAG	:::: ::.::: :: ::::::	CUGGCCAGAUCCCCAUUGGCA	Translation		1
osa-miR444b.1	Os01g0162800	4.5	Os01t0162800_00	-1	1	21	2116	2136	UGUUGUCUCAAGCUUGCUGCC	:: :.::::::::::: :.:	GGAUGUAAGCUUGAGACUAUA	Cleavage		1
osa-miR1862f	Os01g0163000	4	Os01t0163000_01	-1	1	20	1625	1644	AUGAGGUUGGUUUAUUUUGG	:::.::: :.:::.::::	ACAAGAUAUAUCAAUCUCAG	Cleavage		1
osa-miR2873b	Os01g0163000	4.5	Os01t0163000_01	-1	1	21	630	650	UUGGACUUGAGAUUUGGUAUG	.::.:::.::::: .:::: :	UAUGCCAGAUCUCUGGUCCCA	Cleavage		1
osa-miR6245b-3p	Os01g0163000	4.5	Os01t0163000_01	-1	1	21	1656	1676	GUAUAGGUGUCGGUUCUAUUA	::.::: :.::::::::	UUGAAGGACCCAUACCUAUAC	Translation		1
osa-miR812n-3p	Os01g0163450	4	Os01t0163450_01	-1	1	24	218	241	ACGGAAAAUCAUGGCUGCACUUAA	.:::.:::::: .::: ::::	UGUGGUGUAGCCAUAGUUUGCCGU	Translation		1
osa-miR168a-5p	Os01g0163450	4.5	Os01t0163450_01	-1	1	21	1965	1985	UCGCUUGGUGCAGAUCGGGAC	::.. :::::: .::::.::	UUCUUCAUCUGCUUCAAGUGA	Cleavage		1
osa-miR167d-3p	Os01g0164500	4.5	Os01t0164500_01	-1	1	22	1113	1134	GAUCAUGCUGUGCAGUUUCAUC	::: .:.::..:::.::::::	GAUCUGAUUGUGCAGUAUGAUC	Cleavage		1
osa-miR5505	Os01g0164800	5	Os01t0164800_01	-1	1	22	1267	1288	GAGGAUUCGGUAUUGAUCGCUA	::. ::..::::. :::.:::	AAGUUAUUGAUACUCAAUUCUC	Cleavage		1
osa-miR2100-5p	Os01g0165000	5	Os01t0165000_02	-1	1	22	3096	3117	UUCUCUCAAGUUGCCAAACAAG	::::::: ::::. ::.::: :	CUUGUUUUGCAAUGUGGGAGUA	Cleavage		1
osa-miR159c	Os01g0165200	4.5	Os01t0165200_02	-1	1	21	523	543	AUUGGAUUGAAGGGAGCUCCA	::::::: :::: ::: :.::	UGGAGCUACCUUGAAUGCGAU	Cleavage		1
osa-miR159d	Os01g0165200	4.5	Os01t0165200_02	-1	1	21	523	543	AUUGGAUUGAAGGGAGCUCCG	.:::::: :::: ::: :.::	UGGAGCUACCUUGAAUGCGAU	Cleavage		1
osa-miR5145	Os01g0165200	5	Os01t0165200_02	-1	1	24	248	271	ACCUGUUUGGAUUCUUGAGGGCUA	.::: :::: : ::: :::::::	GGGCCAUCAAUACUCCUAACAGGU	Cleavage		1
osa-miR399k	Os01g0165600	4	Os01t0165600_00	-1	1	21	573	593	UGCCAAAGGAAAUUUGCCCCG	: :.::::::::: :::..	GUGUGUAAAUUUCCUCUGGUG	Cleavage		1
osa-miR399e	Os01g0165600	4.5	Os01t0165600_00	-1	1	21	573	593	UGCCAAAGGAGAUUUGCCCAG	:: :.::::.:::: :::..	GUGUGUAAAUUUCCUCUGGUG	Cleavage		1
novel_62	Os01g0165800	3	Os01t0165800_01	-1	1	24	2219	2242	AUGUGGGUCGCUGACAUAUGGGCC	:::::::::::::::. :	UUUCACUAUGUCAGCGACCCAUCU	Cleavage		1
osa-miR171e-5p	Os01g0166100	4.5	Os01t0166100_01	-1	1	21	199	219	UGUUGGCUCGGCUCACUCAGA	:: :. ::.::.:::::..::	UCCGGAUGGGCUGAGCCGGCA	Cleavage		1
osa-miR5541	Os01g0166400	4.5	Os01t0166400_01	-1	1	21	728	748	UCAAGUGGUGUACUCUAAAGA	:.:::.:::::. .::.:::	UUUUUGGAGUAUUUCAUUUGC	Cleavage		1
novel_129	Os01g0166400	5	Os01t0166400_01	-1	1	24	2165	2188	UCUGACGUGGUCACUGACAGGUGG	:::: ::::::::::: .::. :	CCACAUGUCAGUGACCCUGUUCGC	Cleavage		1
osa-miR5541	Os01g0166400	4.5	Os01t0166400_02	-1	1	21	378	398	UCAAGUGGUGUACUCUAAAGA	:.:::.:::::. .::.:::	UUUUUGGAGUAUUUCAUUUGC	Cleavage		1
osa-miR2092-3p	Os01g0166700	5	Os01t0166700_01	-1	1	22	421	442	ACCAGCAUUCCAUUGGCAGAGG	:.:: :::::::::: ::::	CUUCAGCCAAUGGAAAGCUGUG	Cleavage		1
osa-miR168a-3p	Os01g0166800	4	Os01t0166800_01	-1	1	24	225	248	GAUCCCGCCUUGCACCAAGUGAAU	::: ::: : :::::::::: :.	UUUCUCUUCGAGCAAGGCGGGCUU	Cleavage		1
osa-miR531a	Os01g0167100	4	Os01t0167100_01	-1	1	24	48	71	CUCGCCGGGGCUGCGUGCCGCCAU	::::::.:: ::.::::::::	GCGGCGGCGCGGCGCUCCGGCGAG	Cleavage		1
osa-miR531b	Os01g0167100	4	Os01t0167100_01	-1	1	20	52	71	CUCGCCGGGGCUGCGUGCCG	::::.:: ::.::::::::	CGGCGCGGCGCUCCGGCGAG	Cleavage		1
osa-miR531a	Os01g0167100	4	Os01t0167100_02	-1	1	24	46	69	CUCGCCGGGGCUGCGUGCCGCCAU	::::::.:: ::.::::::::	GCGGCGGCGCGGCGCUCCGGCGAG	Cleavage		1
osa-miR531b	Os01g0167100	4	Os01t0167100_02	-1	1	20	50	69	CUCGCCGGGGCUGCGUGCCG	::::.:: ::.::::::::	CGGCGCGGCGCUCCGGCGAG	Cleavage		1
osa-miR1850.3	Os01g0167600	4.5	Os01t0167600_00	-1	1	22	875	896	CUGUUUAGUUCACAUCAAUCUU	:. ::::.::::::.:. .::	AGAAUUGGUGUGAAUUGUGCAU	Cleavage		1
novel_141	Os01g0167700	4	Os01t0167700_01	-1	1	24	1016	1039	AAAUCUUGGCUGUGUAUAUGGACA	::::.: : :::::::::::	GAACCAUGUUCUCAGCCAAGAUUG	Cleavage		1
novel_72	Os01g0167700	4.5	Os01t0167700_01	-1	1	21	2709	2729	UACCGCUUAAGUUCUGUUUUA	: :.::::::. ::.:.:::	UUAGACAGAAUGUAGGUGGUC	Translation		1
novel_189	Os01g0167700	5	Os01t0167700_01	-1	1	21	184	204	UUGAUGAGGAGUUGGAGCUCG	:::::::::.: ::::. :..	CGAGCUCCAGCACCUCGGCGG	Translation		1
novel_82	Os01g0167750	3.5	Os01t0167750_00	-1	1	21	1758	1778	CCGCCACCGGCGCCGCUUCCC	::::.::::::: ::::: ::	GGGAGGCGGCGCAGGUGGAGG	Cleavage		1
osa-miR531a	Os01g0167750	4	Os01t0167750_00	-1	1	24	1133	1156	CUCGCCGGGGCUGCGUGCCGCCAU	::.:::..:: :::::::::.	UGGGUGGCGUGCCGCCCCGGCGGC	Cleavage		1
osa-miR531b	Os01g0167750	4	Os01t0167750_00	-1	1	20	1137	1156	CUCGCCGGGGCUGCGUGCCG	.:::..:: :::::::::.	UGGCGUGCCGCCCCGGCGGC	Cleavage		1
osa-miR2927	Os01g0167800	4.5	Os01t0167800_01	-1	1	23	326	348	UGUCGUCGUCGAUGGAGCCCAUG	::::: :.:::::.::.::::	CAUGGUGCCUAUCGAUGAUGACA	Cleavage		1
osa-miR319a-3p.2-3p	Os01g0167800	4.5	Os01t0167800_01	-1	1	20	2901	2920	UUGGACUGAAGGGUGCUCCC	: ::::: ::::..::..::	GCGAGCAGCCUUUGGUUUAA	Cleavage		1
osa-miR168a-5p	Os01g0168100	4	Os01t0168100_01	-1	1	21	1536	1556	UCGCUUGGUGCAGAUCGGGAC	.:::::::: :.::::: :	UCUCCGAUCUGAAUCAAGCCA	Translation		1
osa-miR2864.2	Os01g0168100	5	Os01t0168100_01	-1	1	21	2010	2030	UUGUUUUGCAUUGUAUAGGUA	:..: ::.::::::::::.	UGUCAAUGCAAUGCAAAAUUG	Cleavage		1
osa-miR393a	Os01g0168100	5	Os01t0168100_01	-1	1	21	308	328	UCCAAAGGGAUCGCAUUGAUC	::: :: :.:::.:.:::: :	GAUGAAGGUGAUUCUUUUGCA	Cleavage		1
osa-miR168a-5p	Os01g0168100	4	Os01t0168100_02	-1	1	21	757	777	UCGCUUGGUGCAGAUCGGGAC	.:::::::: :.::::: :	UCUCCGAUCUGAAUCAAGCCA	Translation		1
osa-miR2864.2	Os01g0168100	5	Os01t0168100_02	-1	1	21	1231	1251	UUGUUUUGCAUUGUAUAGGUA	:..: ::.::::::::::.	UGUCAAUGCAAUGCAAAAUUG	Cleavage		1
osa-miR3979-5p	Os01g0168400	3.5	Os01t0168400_01	-1	1	20	856	875	UCUCUCUCUCCCUUGAAGGC	::.:: :::::.:::::: :	GCUUUGAAGGGGGAGAGAAA	Cleavage		1
osa-miR5801c-5p	Os01g0168450	5	Os01t0168450_00	-1	1	21	530	550	AUCGUUUCCGAUCGUUGGAUC	:::::..:.:. ::.::::	AAUCCAGUGGUUAGAGACGAA	Cleavage		1
osa-miR393b-3p	Os01g0168500	3.5	Os01t0168500_01	-1	1	21	679	699	UCAGUGCAAUCCCUUUGGAAU	: :::::: ::::::..:::	AAUCCAAAAGGAUUGUGCUGC	Cleavage		1
osa-miR2873b	Os01g0168500	5	Os01t0168500_01	-1	1	21	236	256	UUGGACUUGAGAUUUGGUAUG	:::. ::::: :::.:::: :	CAUGGCAAAUGUCAGGUCCUA	Translation		1
osa-miR5073	Os01g0168500	5	Os01t0168500_01	-1	1	23	1360	1381	GUUUGGUGAAUCGGAAACUAUUU	.:::: ::::::.::.:.:::.	GAAUA-UUUCCGGUUUAUCAAGG	Cleavage		1
osa-miR5150-3p	Os01g0168500	5	Os01t0168500_01	-1	1	24	1305	1327	AGAAGCUGCAGCUGUCAGAAGCUC	::::::: :::: ::::::::.	CAGCUUCU-ACAGGUGCAGCUUUG	Translation		1
osa-miR1850.1	Os01g0169400	4.5	Os01t0169400_01	-1	1	21	1283	1303	UGGAAAGUUGGGAGAUUGGGG	.:...:::::.:. ::::.::	UCUUGAUCUCUCGUCUUUUCA	Cleavage		1
novel_188	Os01g0169500	4	Os01t0169500_01	-1	1	24	3988	4011	AUGUGUCGGUUGUUAACAGAAACC	:: ::::: ..::.:::::: ::	GGGAUCUGUCGGCAGCCGACAAAU	Cleavage		1
osa-miR827	Os01g0169500	4.5	Os01t0169500_01	-1	1	21	3781	3801	UUAGAUGACCAUCAGCAAACA	::::::::::: ::::.	AAUUUGCUGAUGGCGAUCUGU	Cleavage		1
novel_188	Os01g0169500	4	Os01t0169500_02	-1	1	24	1687	1710	AUGUGUCGGUUGUUAACAGAAACC	:: ::::: ..::.:::::: ::	GGGAUCUGUCGGCAGCCGACAAAU	Cleavage		1
osa-miR827	Os01g0169500	4.5	Os01t0169500_02	-1	1	21	1480	1500	UUAGAUGACCAUCAGCAAACA	::::::::::: ::::.	AAUUUGCUGAUGGCGAUCUGU	Cleavage		2
osa-miR827	Os01g0169500	5	Os01t0169500_02	-1	1	21	2858	2878	UUAGAUGACCAUCAGCAAACA	: ::::::: :::.: :.:	AUUAUGCUGAUAGUCGUAUGA	Translation		2
osa-miR810b.1	Os01g0169800	4.5	Os01t0169800_01	-1	1	21	191	211	UGAACACCGAUAUGCGUCAUC	.::.:::.: ::::::::.	UGUGGCGCGUCGCGGUGUUCG	Translation		1
osa-miR7695-3p	Os01g0169800	5	Os01t0169800_01	-1	1	21	185	205	ACGUGAUGUGCCACGUAGGCA	:::: .:::::.:.::.::	UGCCGCUGUGGCGCGUCGCGG	Cleavage		1
osa-miR11343-5p	Os01g0170000	5	Os01t0170000_01	-1	1	21	1016	1037	CUUUCUAGCGUUG-CCCACAUU	:.::::: :::.:::.:::::	AGUGUGGUUCAAUGCUGGAAAG	Cleavage		1
osa-miR1847.1	Os01g0170000	5	Os01t0170000_01	-1	1	21	303	323	UGCAGUUUGCAGUUGUGGCAC	:::::::.::: :.: ::::	GUGCCACGACUUCGACCUGCU	Translation		1
osa-miR5504	Os01g0170051	4.5	Os01t0170051_00	-1	1	21	1427	1447	AGUGACGGGAGGACUGCAAGG	::::.:::.::::.: :::	ACUUGUAGUUCUCCUGGAACU	Cleavage		1
osa-miR5147	Os01g0170051	5	Os01t0170051_00	-1	1	21	817	838	ACAACUCU-UGUGGAUGGAGGG	::::::::: ::::::::	GCGCCCAUCCACAGAGAGUUGU	Cleavage		1
novel_189	Os01g0170300	4	Os01t0170300_01	-1	1	21	1359	1379	UUGAUGAGGAGUUGGAGCUCG	::::::::.::: :.::::	GGAGCUCCAGCUCAGCGUCAA	Cleavage		1
novel_169	Os01g0170300	4.5	Os01t0170300_01	-1	1	23	2059	2081	UGAAGCUGCCAGCAUGAUCUAAC	::.:.::.:::: ::.::: ::	AUUGGGUCGUGCUCGCGGCUCCA	Translation		1
novel_7	Os01g0170300	4.5	Os01t0170300_01	-1	1	21	2061	2081	UGAAGCUGCCAGCAUGAUCUG	..:.::.:::: ::.::: ::	UGGGUCGUGCUCGCGGCUCCA	Translation		1
osa-miR166k-5p	Os01g0170300	4.5	Os01t0170300_01	-1	1	21	1434	1454	GGUUUGUUGUCUGGCUCGAGG	::::::::. :::::::: :	CCUCGAGCUCGACAACAACCA	Cleavage		1
osa-miR167a-5p	Os01g0170300	4.5	Os01t0170300_01	-1	1	21	2061	2081	UGAAGCUGCCAGCAUGAUCUA	:.:.::.:::: ::.::: ::	UGGGUCGUGCUCGCGGCUCCA	Translation		1
osa-miR167d-5p	Os01g0170300	4.5	Os01t0170300_01	-1	1	21	2061	2081	UGAAGCUGCCAGCAUGAUCUG	..:.::.:::: ::.::: ::	UGGGUCGUGCUCGCGGCUCCA	Translation		1
osa-miR7695-3p	Os01g0170300	5	Os01t0170300_01	-1	1	21	2603	2623	ACGUGAUGUGCCACGUAGGCA	:::: ::::: ::.:::::	UGCCGCCGUGGGACGUCACGC	Translation		1
osa-miR818a	Os01g0170500	2	Os01t0170500_01	-1	1	22	1546	1567	AAUCCCUUAUAUUAUGGGACGG	.:::: :: :::::::::::::	UCGUCACAGAAUAUAAGGGAUU	Cleavage		1
osa-miR393b-3p	Os01g0170600	4	Os01t0170600_01	-1	1	21	1082	1103	UCAGUGCAAUCCCUUUG-GAAU	:::: :::.:::.:::.::::.	AUUCUCAAGGGGGUUGUACUGG	Cleavage		1
osa-miR171i-5p	Os01g0170600	4.5	Os01t0170600_01	-1	1	21	237	257	AGGUAUUGGCGUGCCUCAAUC	::::.::::.::.:::	UGGCCAGGCGCGCCGAUGCCU	Cleavage		1
osa-miR2871a-3p	Os01g0170600	5	Os01t0170600_01	-1	1	21	966	987	UAUUUUAGUU-UCUAUGGUCAC	:::: .:::: :::::.::::	UUGACAGUAGAUAACUAGAAUA	Translation		1
osa-miR393b-3p	Os01g0170600	4	Os01t0170600_02	-1	1	21	1078	1099	UCAGUGCAAUCCCUUUG-GAAU	:::: :::.:::.:::.::::.	AUUCUCAAGGGGGUUGUACUGG	Cleavage		1
osa-miR171i-5p	Os01g0170600	4.5	Os01t0170600_02	-1	1	21	233	253	AGGUAUUGGCGUGCCUCAAUC	::::.::::.::.:::	UGGCCAGGCGCGCCGAUGCCU	Cleavage		1
novel_82	Os01g0170700	3	Os01t0170700_01	-1	1	21	110	130	CCGCCACCGGCGCCGCUUCCC	:::.:::::::::: ::::	UGGAGGCGGCGCCGGCGGCGA	Cleavage		1
osa-miR1432-5p	Os01g0170700	3	Os01t0170700_01	-1	1	21	1800	1820	AUCAGGAGAGAUGACACCGAC	: :::: :.:::::::.:::	GCCGGUUUUAUCUCUCUUGAA	Cleavage		1
osa-miR172c	Os01g0170800	4	Os01t0170800_01	-1	1	21	825	845	UGAAUCUUGAUGAUGCUGCAC	.:.::.:::::::::.:	UCAAGGUAUUAUCAAGAUUUA	Cleavage		1
osa-miR169n	Os01g0170800	5	Os01t0170800_01	-1	1	21	935	955	UAGCCAAGAAUGACUUGCCUA	:: ..:: :::::::::::	AAGCUGAGAAAUUCUUGGCUA	Cleavage		1
osa-miR394	Os01g0171000	4.5	Os01t0171000_01	-1	1	20	1970	1989	UUGGCAUUCUGUCCACCUCC	::::::: ::::::::...	GGAGGUGAUCAGAAUGCUGG	Cleavage		1
osa-miR394	Os01g0171000	4.5	Os01t0171000_02	-1	1	20	1502	1521	UUGGCAUUCUGUCCACCUCC	::::::: ::::::::...	GGAGGUGAUCAGAAUGCUGG	Cleavage		1
osa-miR169f.2	Os01g0171800	5	Os01t0171800_01	-1	1	21	1497	1517	UGAGGACAAGAGCUGAUUCGG	..::.:::::: :::::. :	UUGAGUCAGCUGUUGUCUCCU	Translation		1
osa-miR2104	Os01g0172200	3	Os01t0172200_01	-1	1	22	150	171	GCGGCGAGGGGAUGCGAGCGUG	:::::.::::::: ::::	UCUCCUCGCGUCCCCUCCCCGC	Cleavage		1
osa-miR6247	Os01g0172200	4.5	Os01t0172200_01	-1	1	21	1549	1569	UGGCUGAUUGACCUAAUGGCA	::::: :: :::::::: .::	UGCCAAUAAGUCAAUCACUCA	Cleavage		1
osa-miR812p	Os01g0172200	4.5	Os01t0172200_01	-1	1	24	2677	2700	GACGGACGAUUAAAGUUGGGCAUG	.:::.:.... :::.::::..:::	UAUGUCUGGUGUUAGUCGUUUGUC	Cleavage		1
novel_171	Os01g0172300	4.5	Os01t0172300_01	-1	1	24	863	886	AUCACUGGCUGUCACUUAAGAGAC	.:.::.: ::.:.:::::: .:	UGUUUUUGAAUGGCGGCCAGUUGU	Cleavage		1
osa-miR2867-5p	Os01g0172400	4	Os01t0172400_03	-1	1	22	53	74	UGUGCCAUCCCACACAUCCCGA	: .::::::::. :::.::	AUUGUGUGUGUGGGGGGGCGCA	Cleavage		1
osa-miR1881	Os01g0173000	4.5	Os01t0173000_01	-1	1	24	1201	1224	AAUGUUAUUGUAGCGUGGUGGUGU	:::::::::. :::::: ::.::	ACACCACCAUCCUACAAGAAUAUC	Cleavage		1
osa-miR169r-3p	Os01g0173600	4.5	Os01t0173600_00	-1	1	21	897	917	UGGCAAGUCUCCUCGGCUACC	:::.:::::::::::.	AUGAGCUGAGGAGACUUGUGG	Cleavage		1
novel_67	Os01g0173900	3.5	Os01t0173900_01	-1	1	24	2027	2050	ACGGUCUCGCGGAUUGGAAUAGCG	:::: ::.::.:.:.:::.::	GCGUAUUGCAGUCUGUGGGACUGU	Cleavage		1
osa-miR166k-5p	Os01g0173900	4	Os01t0173900_01	-1	1	21	2674	2694	GGUUUGUUGUCUGGCUCGAGG	:.:: ::. :::::.:::.::	CUUCUAGUAAGACAGCAAGCC	Cleavage		1
osa-miR1846a-5p	Os01g0173900	4	Os01t0173900_01	-1	1	21	756	776	AGUGAGGAGGCCGGGGCCGCU	: :::: :::::.::::::	ACCGGCGCCGGCUUCCUCAGC	Cleavage		1
osa-miR1432-3p	Os01g0173900	4.5	Os01t0173900_01	-1	1	21	1747	1767	CAGGUGUCAUCUCCCCUGAAC	:::::: ::.:: .:.:::	AGUCAGGGAAGGUGCUAUCUG	Cleavage		1
osa-miR1865-5p	Os01g0173900	5	Os01t0173900_01	-1	1	24	4615	4638	UGCUAGUGAUGGUGAUUCUUCGAC	: :::: :::::: :.:::::.:	GCCGAAAAAUCACACUUACUAGUA	Translation		1
osa-miR1881	Os01g0174100	5	Os01t0174100_01	-1	1	24	48	71	AAUGUUAUUGUAGCGUGGUGGUGU	:::. .::.:::::::: .:. ::	ACAUGGCCGCGCUACAAAGAUCUU	Cleavage		1
osa-miR172d-5p	Os01g0174300	4	Os01t0174300_01	-1	1	20	428	447	GCAGCACCAUCAAGAUUCAC	::..:::::::: :::: :	UUGGGUCUUGAUGUUGCUUC	Cleavage		1
osa-miR172d-5p	Os01g0174300	4	Os01t0174300_02	-1	1	20	349	368	GCAGCACCAUCAAGAUUCAC	::..:::::::: :::: :	UUGGGUCUUGAUGUUGCUUC	Cleavage		1
osa-miR1429-5p	Os01g0174400	4	Os01t0174400_01	-1	1	21	2687	2707	GUAAUAUACUAAUCCGUGCAU	::::.: :::.:::::: :.	CUGCAUGAAUUGGUAUAUCAU	Cleavage		1
osa-miR1849	Os01g0174400	4.5	Os01t0174400_01	-1	1	21	2887	2907	UAUCGUAUCCUAGGUUGGUUU	:::::.:::: ::::.: ::.	AAACCGACCUUGGAUGCCAUG	Translation		1
osa-miR2867-5p	Os01g0174600	4.5	Os01t0174600_01	-1	1	22	71	92	UGUGCCAUCCCACACAUCCCGA	:::: : :::::::::.. :	CGGGGAGGGGUGGGAUGGUGGA	Cleavage		1
osa-miR5143a	Os01g0174600	5	Os01t0174600_01	-1	1	24	1163	1186	UGUGGUAUGUUGGCAAUGUAGGAA	:::.:::::::. :.:..:..:	GACCUGCAUUGCCGUCGUGUCGUA	Translation		1
osa-miR444f	Os01g0175600	5	Os01t0175600_01	-1	1	21	480	501	UGCAGUUGUUGCCUCA-AGCUU	::::: ::.:: :::.::::.:	AAGCUCUGGGGGAACGACUGUA	Translation		1
osa-miR2870	Os01g0175633	4	Os01t0175633_00	-1	1	21	442	462	UAAUCAGUUUGGGGAGACAAA	:: :.:::: ::::::.::.	AUUCUUUCCCAAAACUGGUUG	Translation		1
osa-miR444f	Os01g0175700	5	Os01t0175700_01	-1	1	21	341	362	UGCAGUUGUUGCCUCA-AGCUU	::::: ::.:: :::.::::.:	AAGCUCUGGGGGAACGACUGUA	Translation		1
osa-miR169i-3p	Os01g0176000	4	Os01t0176000_01	-1	1	22	1439	1460	UGAGUCGCUCUUAUCACUCAUG	:::::: :.:::.::: ::	UUGGAGUGAAAGGAGUGACACA	Cleavage		1
osa-miR399d	Os01g0176050	4.5	Os01t0176050_00	-1	1	21	827	847	UGCCAAAGGAGAGUUGCCCUG	::::::: :: :.:::::::	CAGGGCAUCUAGCUUUUGGCA	Translation		1
osa-miR399i	Os01g0176050	4.5	Os01t0176050_00	-1	1	21	827	847	UGCCAAAGGAGAGCUGCCCUG	::::::: :: :.:::::::	CAGGGCAUCUAGCUUUUGGCA	Translation		1
osa-miR399j	Os01g0176050	4.5	Os01t0176050_00	-1	1	21	827	847	UGCCAAAGGAGAGUUGCCCUA	:::::: :: :.:::::::	CAGGGCAUCUAGCUUUUGGCA	Translation		1
osa-miR396f-5p	Os01g0176100	3.5	Os01t0176100_00	-1	1	22	1315	1336	UCUCCACAGGCUUUCUUGAACU	::::.:: .:::::::::	GUGACAAGGAAUUCUGUGGAGA	Translation		1
osa-miR167c-3p	Os01g0176100	4	Os01t0176100_00	-1	1	23	372	394	GGUCAUGCUGCGGCAGCCUCACU	.: :::::: : :::::: ::::	GGCGAGGCUCCGGCAGCACGACC	Cleavage		1
osa-miR169i-3p	Os01g0176100	4	Os01t0176100_00	-1	1	22	1265	1286	UGAGUCGCUCUUAUCACUCAUG	:::::: :.:::.::: ::	UUGGAGUGAAAGGAGUGACACA	Cleavage		1
osa-miR5807	Os01g0176500	4.5	Os01t0176500_01	-1	1	24	2676	2699	AGGAGGUCUGGAGAGUUAUGUGGC	.:::::.::.: :::: .::::	CAUACAUAGCUUUGCAGAGUUCCU	Translation		1
osa-miR5807	Os01g0176500	4.5	Os01t0176500_02	-1	1	24	1491	1514	AGGAGGUCUGGAGAGUUAUGUGGC	.:::::.::.: :::: .::::	CAUACAUAGCUUUGCAGAGUUCCU	Translation		1
novel_43	Os01g0176751	3	Os01t0176751_00	-1	1	21	74	94	UCGGACUCUCGGCGGCGCUCG	.:.:::::::::::. ::.::	UGGGCGCCGCCGAGGAUCUGA	Cleavage		1
osa-miR1437b-3p	Os01g0176800	4.5	Os01t0176800_01	-1	1	24	959	984	GUGCUGGCGAGCUC--CGGUGCCGCA	: :::: ::: :::::::.:.::::	UUCGGCUCCGAGGAGCUCGUCGGCAC	Cleavage		1
osa-miR398a	Os01g0176800	4.5	Os01t0176800_01	-1	1	21	611	631	UGUGUUCUCAGGUCACCCCUU	:::: :::.:: :.::::::	AAGGUGUGGCCCGGGAACACC	Translation		1
osa-miR1428e-5p	Os01g0177100	4	Os01t0177100_01	-1	1	22	2954	2975	AAUUCACAGGCCCUAUCUUGUG	:::.:. ::.::::::::	GUGAAGGUGUGGUCUGUGAAUG	Cleavage		1
osa-miR171i-5p	Os01g0177100	4.5	Os01t0177100_01	-1	1	21	2460	2480	AGGUAUUGGCGUGCCUCAAUC	:::: ::::.::..: ::.:	UAUUGUGGCAUGCUGAAACUU	Cleavage		1
osa-miR1428e-5p	Os01g0177100	4	Os01t0177100_02	-1	1	22	2431	2452	AAUUCACAGGCCCUAUCUUGUG	:::.:. ::.::::::::	GUGAAGGUGUGGUCUGUGAAUG	Cleavage		1
osa-miR171i-5p	Os01g0177100	4.5	Os01t0177100_02	-1	1	21	1937	1957	AGGUAUUGGCGUGCCUCAAUC	:::: ::::.::..: ::.:	UAUUGUGGCAUGCUGAAACUU	Cleavage		1
osa-miR2864.2	Os01g0177200	4.5	Os01t0177200_01	-1	1	21	2803	2823	UUGUUUUGCAUUGUAUAGGUA	::: :::. :::: :::::::	UACAUAUGAAAUGGAAAACAA	Cleavage		1
osa-miR5144-3p	Os01g0177200	4.5	Os01t0177200_01	-1	1	21	576	596	UCUCCUCAGCAGCACAAGAAG	::::::: :.:::::: :::	CUUCUUGGGUUGCUGACAAGA	Cleavage		1
osa-miR444b.2	Os01g0177200	5	Os01t0177200_01	-1	1	21	815	835	UGCAGUUGUUGUCUCAAGCUU	:::::::. ::::. :::::	AAGCUUGGAACAAUUACUGCU	Cleavage		1
osa-miR531b	Os01g0177400	3	Os01t0177400_01	-1	1	20	302	321	CUCGCCGGGGCUGCGUGCCG	: :. :::.:::::::::::	CCGUCCGCGGCCCCGGCGAG	Cleavage		2
osa-miR5076	Os01g0177400	4.5	Os01t0177400_01	-1	1	22	24	45	GAAAUGGGAGCAGAGCAGGUUU	.:::: ::::::::.: : :::	GAACCCGCUCUGCUUCGACUUC	Cleavage		1
osa-miR1846d-3p	Os01g0177400	5	Os01t0177400_01	-1	1	20	272	292	UAUCCGGCGCC-GCAGGGAGG	.:::::::: ::::.:::: :	UCUCCCUGCCGGCGUCGGAGA	Translation		1
osa-miR531b	Os01g0177400	5	Os01t0177400_01	-1	1	20	633	652	CUCGCCGGGGCUGCGUGCCG	:: :: :::: :::::::	GUGCCCGGAGCCGCGGCGAG	Cleavage		2
osa-miR11337-5p	Os01g0177900	3	Os01t0177900_01	-1	1	21	3681	3701	UGCGAGACGAAUCUAACGAGG	: ::: :::::.::::::.:	CAUCGAAAGAUUUGUCUCGUA	Cleavage		1
novel_173	Os01g0177900	3.5	Os01t0177900_01	-1	1	22	3474	3495	UUUUCUCGAGUACGGUAGGUCG	::::..:::::: ::::::	GAACCUGUCGUACUGGAGAAAU	Cleavage		1
novel_87	Os01g0177900	4.5	Os01t0177900_01	-1	1	24	3757	3780	AAGACUUUAAGGGAAUUCGACGUG	:: ::.:::::::: : ::::	ACAGUGGAGUUCCCUUACAUUCUU	Cleavage		1
osa-miR11337-5p	Os01g0177900	3	Os01t0177900_02	-1	1	21	596	616	UGCGAGACGAAUCUAACGAGG	: ::: :::::.::::::.:	CAUCGAAAGAUUUGUCUCGUA	Cleavage		1
novel_173	Os01g0177900	3.5	Os01t0177900_02	-1	1	22	389	410	UUUUCUCGAGUACGGUAGGUCG	::::..:::::: ::::::	GAACCUGUCGUACUGGAGAAAU	Cleavage		1
novel_145	Os01g0177900	4	Os01t0177900_02	-1	1	21	1443	1463	UCGAGCGGCCUUGCAACGGUG	:.:::::::: :.:.:.:.	ACCUGUUGCAAGCCUGUUUGG	Cleavage		1
novel_87	Os01g0177900	4.5	Os01t0177900_02	-1	1	24	672	695	AAGACUUUAAGGGAAUUCGACGUG	:: ::.:::::::: : ::::	ACAGUGGAGUUCCCUUACAUUCUU	Cleavage		1
osa-miR1851	Os01g0178000	3.5	Os01t0178000_01	-1	1	21	551	571	CGUCUGGGAUGGCAUUUUGGC	:: : :::.:::.:::::.:	UCCUACAUGUCAUUCCAGAUG	Cleavage		1
novel_109	Os01g0178700	3.5	Os01t0178700_01	-1	1	24	757	780	AAUUCUUGGUCUGUGUGCUGAACC	::: ::::::: :::::::	UCGGCAGAACACAGAGCAAGAAUC	Cleavage		1
osa-miR11339-5p	Os01g0179000	3.5	Os01t0179000_01	-1	1	21	1618	1638	GCAUUGCCCACAUUCAUAUAG	.:.::..::::::..:::.	UGGUGUGGGUGUGGGUGAUGU	Cleavage		1
osa-miR166a-5p	Os01g0179200	5	Os01t0179200_01	-1	1	21	969	989	GGAAUGUUGUCUGGUUCAAGG	:: :::.:.: .:::::::..	CCAUGAGCUAAGCAACAUUUU	Translation		1
osa-miR166b-5p	Os01g0179200	5	Os01t0179200_01	-1	1	21	969	989	GGAAUGUUGUCUGGCUCGGGG	:: .::::.: .:::::::..	CCAUGAGCUAAGCAACAUUUU	Translation		1
osa-miR166d-5p	Os01g0179200	5	Os01t0179200_01	-1	1	21	969	989	GGAAUGUUGUCUGGCUCGAGG	:: .::::.: .:::::::..	CCAUGAGCUAAGCAACAUUUU	Translation		1
novel_84	Os01g0179300	5	Os01t0179300_01	-1	1	21	341	361	UCCGGCUCCCCUCUUCCUUCC	:::.:::.:::::: ::::	GGAGGGAGGAGGGGCGCCGCG	Cleavage		1
novel_200	Os01g0179400	4	Os01t0179400_01	-1	1	24	2465	2488	AAUUUAAACUGUUGGGACCUCAGC	::::.::: ::::: ::.::	UGCCAGGUUCCAUCAGUUGAAGUU	Cleavage		1
osa-miR160f-3p	Os01g0179400	4	Os01t0179400_01	-1	1	21	4309	4329	GCAUUGAGGGAGUCAUGCAGG	::.::..::.::..::::	UUGGCGUGGUUCUCUUGAUGC	Cleavage		1
osa-miR5339	Os01g0179400	4	Os01t0179400_01	-1	1	21	3033	3053	CAGAUAGAGAAUCUUCUCAGA	::::::::::.: ::::	AUGCAGAAGAUUCUUUUUCUG	Cleavage		1
osa-miR5503	Os01g0179400	4.5	Os01t0179400_01	-1	1	22	5510	5531	UUCGGAUCUUUCUAGAGGCAUU	.:::.::::.::: :::.::.	GAUGUCUCUGGAAUGAUUCGGC	Cleavage		1
osa-miR2863c	Os01g0179500	3.5	Os01t0179500_01	-1	1	24	1144	1167	UUAGUAGGACUAGAAUGGGCCAAA	.::::::.::.::.:::.	CAUCAAUCAUUCUGGUUCUGCUAG	Cleavage		1
novel_55	Os01g0179500	5	Os01t0179500_01	-1	1	24	2561	2585	GUCUUCG-GGUCUCGGACGGACGUG	: ::.::..:::::: :::.:::	GCCUUCUGUUUGAGACCUCGAGGAC	Cleavage		1
osa-miR7695-3p	Os01g0179600	4.5	Os01t0179600_01	-1	1	21	49	69	ACGUGAUGUGCCACGUAGGCA	::: ::: :::.:::::: :	GGCCAACGAGGCGCAUCACUU	Cleavage		1
osa-miR5160	Os01g0179800	5	Os01t0179800_01	-1	1	22	1251	1272	CGAGAUCGAUGGUAUAUUUCUG	::::.:. :: :::::: :::	GAGAAGUGGACGAUCGAUGUCG	Translation		1
osa-miR1846c-3p	Os01g0180050	4.5	Os01t0180050_00	-1	1	21	657	677	UGACCCCGGUCUGCUCGCUGG	.:.::::::::.::: : ::.	UCGGCGAGCAGGCCGAGCUCG	Cleavage		1
osa-miR5082	Os01g0180300	3	Os01t0180300_01	-1	1	24	233	256	UGCGAUGAUGGCCGCGCGGGUUCA	:::::::::::.::::.	CGGAGAGGCGCGGCCAUCGUCGCG	Cleavage		1
osa-miR444a-5p	Os01g0180300	3.5	Os01t0180300_01	-1	1	21	596	616	GCUAGAGGUGGCAACUGCAUA	:::::::::..:::: .:.	AUUGCAGUUGCUGCCUCCGGU	Cleavage		1
osa-miR162a	Os01g0180300	5	Os01t0180300_01	-1	1	21	1169	1189	UCGAUAAACCUCUGCAUCCAG	::::: : ::::::: :: ::	CUGGAGGAAGAGGUUCAUAGA	Cleavage		1
osa-miR1859	Os01g0180300	5	Os01t0180300_01	-1	1	22	1856	1877	UUUCCUAUGACGUCCAUUCCAA	::::::: :::::: ::::.	UUGGAAUCCACGUCACAGGAGC	Cleavage		1
osa-miR1859	Os01g0180300	5	Os01t0180300_02	-1	1	22	625	646	UUUCCUAUGACGUCCAUUCCAA	::::::: :::::: ::::.	UUGGAAUCCACGUCACAGGAGC	Cleavage		1
osa-miR5073	Os01g0180400	3.5	Os01t0180400_01	-1	1	23	760	782	GUUUGGUGAAUCGGAAACUAUUU	.: ::::..:::::: :::::	CUGUUGUUUUUGAUUCAGCAAAC	Cleavage		1
osa-miR5513	Os01g0180400	5	Os01t0180400_01	-1	1	21	755	775	UAACAAAGGACAACAGACUGA	::::::::::::..:: ::	UCAGUCUGUUGUUUUUGAUUC	Cleavage		1
osa-miR5539a	Os01g0180400	5	Os01t0180400_01	-1	1	22	959	980	AAGAAAACGGAUGCGCGUGCUA	::..: : ::::: ::::.::	CAGUGCCCACAUCCAUUUUUUU	Cleavage		1
osa-miR5513	Os01g0180600	4	Os01t0180600_01	-1	1	21	2492	2512	UAACAAAGGACAACAGACUGA	::::::: ::::::::.	CGGUUCUGUUGCCCUUUGUUG	Translation		1
osa-miR172a	Os01g0180600	5	Os01t0180600_01	-1	1	21	751	772	AGAAUCUUGAU-GAUGCUGCAU	::::::::: ::::: .::::	UUGCAGCAUCCAUCAAAGUUCU	Translation		1
osa-miR6253	Os01g0180700	3.5	Os01t0180700_01	-1	1	22	14	35	GAGGAAAGUGGGCAGUUGGGUU	:::. :: .:::::::::::	CCCCCGCCUCUCCACUUUCCUC	Cleavage		1
osa-miR1429-3p	Os01g0180700	4.5	Os01t0180700_01	-1	1	21	447	467	GUUGCACGGGUUUGUAUGUUG	:: .:.::::::::: :::	GAAGGUGCAAACCCGUUCAAA	Cleavage		1
osa-miR396a-5p	Os01g0180800	2.5	Os01t0180800_01	-1	1	21	1988	2008	UUCCACAGCUUUCUUGAACUG	:::: ::::.:::::::::	GAGUUGCAGAAGGCUGUGGAA	Cleavage		1
osa-miR396c-5p	Os01g0180800	2.5	Os01t0180800_01	-1	1	21	1988	2008	UUCCACAGCUUUCUUGAACUU	.:::: ::::.:::::::::	GAGUUGCAGAAGGCUGUGGAA	Cleavage		1
osa-miR396a-5p	Os01g0180800	2.5	Os01t0180800_03	-1	1	21	61	81	UUCCACAGCUUUCUUGAACUG	:::: ::::.:::::::::	GAGUUGCAGAAGGCUGUGGAA	Cleavage		1
osa-miR396c-5p	Os01g0180800	2.5	Os01t0180800_03	-1	1	21	61	81	UUCCACAGCUUUCUUGAACUU	.:::: ::::.:::::::::	GAGUUGCAGAAGGCUGUGGAA	Cleavage		1
osa-miR2864.2	Os01g0180800	5	Os01t0180800_03	-1	1	21	156	176	UUGUUUUGCAUUGUAUAGGUA	:...:::. ::::.::::::	UGUUUAUGACAUGCGAAACAA	Cleavage		1
osa-miR5815	Os01g0180850	3	Os01t0180850_00	-1	1	24	1307	1330	AAUGUUAUGGACACUAGAUGACAU	.:::.:: :::::.:::::	UGAGAGUCUGGUUUCCAUGACAUU	Cleavage		1
novel_189	Os01g0180850	3.5	Os01t0180850_00	-1	1	21	2430	2450	UUGAUGAGGAGUUGGAGCUCG	:::.:.:::::::.:..:	CCCGCUUCGACUCCUCGUUGA	Cleavage		1
osa-miR172c	Os01g0180850	3.5	Os01t0180850_00	-1	1	21	174	194	UGAAUCUUGAUGAUGCUGCAC	: :: :::.:::.:::::.:	CUUCAUCAUUAUCGAGAUUUA	Cleavage		1
novel_54	Os01g0180850	5	Os01t0180850_00	-1	1	24	1530	1553	AUUUGACUGCAGAGGAUCUCAAUC	:: :: ::.:::::. ::.:::	AAUGGACAUUCUCUGUCGUUAAAC	Cleavage		1
osa-miR166a-5p	Os01g0180850	5	Os01t0180850_00	-1	1	21	377	397	GGAAUGUUGUCUGGUUCAAGG	:.:::.:: ::.::.::: .:	CUUUGGACAAGGCAGCAUCUC	Cleavage		1
osa-miR529b	Os01g0180850	5	Os01t0180850_00	-1	1	21	281	301	AGAAGAGAGAGAGUACAGCUU	::::::.:.:::::::	CUGCUGUAUUUUCUCUCUCAG	Cleavage		1
osa-miR171c-5p	Os01g0180900	5	Os01t0180900_01	-1	1	21	757	777	GGAUAUUGGUGCGGUUCAAUC	:::: :.: :::::::.::.	GAUUUCAUCUCACCAAUGUCU	Cleavage		1
osa-miR5152-3p	Os01g0180900	5	Os01t0180900_01	-1	1	21	1038	1058	AGACCAUGCCUAUACCUACCA	:::::: : ::::::::: :	UGGUAGUCACAGGCAUGGUGU	Cleavage		1
osa-miR6254	Os01g0180900	5	Os01t0180900_01	-1	1	21	444	464	UGCUCCGGAUAUUAUGGCAUG	:: ::::: : :::::::::	CAAGCCAUUACAUCCGGAGCU	Translation		1
osa-miR1320-3p	Os01g0182200	4	Os01t0182200_01	-1	1	21	1073	1093	UGUAAAAUUCAUUCGUUCCAA	::: :.:::::.:: :::.:	AUGGUAUGAAUGGAUAUUAUA	Cleavage		1
osa-miR2863a	Os01g0182200	4	Os01t0182200_01	-1	1	21	900	920	UUGUCCCAUUCUAGUUUAGCU	: :.::::::::: ::::	UUAUUAGCUAGAAUGGUACAA	Cleavage		1
osa-miR1320-3p	Os01g0182200	4	Os01t0182200_02	-1	1	21	1081	1101	UGUAAAAUUCAUUCGUUCCAA	::: :.:::::.:: :::.:	AUGGUAUGAAUGGAUAUUAUA	Cleavage		1
osa-miR2863a	Os01g0182200	4	Os01t0182200_02	-1	1	21	908	928	UUGUCCCAUUCUAGUUUAGCU	: :.::::::::: ::::	UUAUUAGCUAGAAUGGUACAA	Cleavage		1
osa-miR11342-3p	Os01g0182300	5	Os01t0182300_01	-1	1	22	312	333	CUCGUUAGAUUCGUCUCGCAAA	::::.:::::. ::.: :.:	GGUGCGGGACGAGGCUGAAGGG	Cleavage		1
novel_69	Os01g0182400	4	Os01t0182400_01	-1	1	24	1874	1897	AAGCUCCCUCAAACAGACUAUAAG	:.: ::::::::.::::	AUCUUUUUUUUUUUGAGGGGGCUU	Cleavage		1
osa-miR2118c	Os01g0182500	4.5	Os01t0182500_00	-1	1	22	32	53	UUCCCGAUGCCUCCUAUUCCUA	::::. :::::::. ::::..	GAGGAGGAGGAGGCGGCGGGGG	Cleavage		1
osa-miR395b	Os01g0182500	5	Os01t0182500_00	-1	1	21	658	678	GUGAAGUGUUUGGGGGAACUC	:::::::::..: :::::	UAGUUCCCCCGGAGCCUUCAA	Cleavage		1
osa-miR2104	Os01g0182600	3	Os01t0182600_01	-1	1	22	115	136	GCGGCGAGGGGAUGCGAGCGUG	:.::: . .:::::::::::::	CGCGCGUCUAUCCCCUCGCCGC	Cleavage		1
osa-miR396e-5p	Os01g0182600	3.5	Os01t0182600_01	-1	1	21	3219	3239	UCCACAGGCUUUCUUGAACUG	.::: .:::::: .::::::	GGGUUGGAGAAAGGUUGUGGA	Cleavage		1
osa-miR396g	Os01g0182600	3.5	Os01t0182600_01	-1	1	21	3219	3239	UCCACAGGCUUUCUUGAACGG	::: .:::::: .::::::	GGGUUGGAGAAAGGUUGUGGA	Cleavage		1
novel_123	Os01g0182600	4.5	Os01t0182600_01	-1	1	24	165	188	AUCCGAUCGGGCUUUUAACUAUCU	:.:::.:::: :.::::: .:	GAUUGGUUGAAAGGCUGAUCGAGU	Translation		1
osa-miR1863b	Os01g0182600	5	Os01t0182600_01	-1	1	24	3375	3398	AGCUCUGAUACCAUGUUAACUGUU	::.:::::: :: :: :::::::	AAUAGUUAAGCUGAUAGCAGAGCU	Translation		1
osa-miR2104	Os01g0182600	3	Os01t0182600_03	-1	1	22	73	94	GCGGCGAGGGGAUGCGAGCGUG	:.::: . .:::::::::::::	CGCGCGUCUAUCCCCUCGCCGC	Cleavage		1
osa-miR396e-5p	Os01g0182600	3.5	Os01t0182600_03	-1	1	21	3189	3209	UCCACAGGCUUUCUUGAACUG	.::: .:::::: .::::::	GGGUUGGAGAAAGGUUGUGGA	Cleavage		1
osa-miR396g	Os01g0182600	3.5	Os01t0182600_03	-1	1	21	3189	3209	UCCACAGGCUUUCUUGAACGG	::: .:::::: .::::::	GGGUUGGAGAAAGGUUGUGGA	Cleavage		1
novel_123	Os01g0182600	4.5	Os01t0182600_03	-1	1	24	123	146	AUCCGAUCGGGCUUUUAACUAUCU	:.:::.:::: :.::::: .:	GAUUGGUUGAAAGGCUGAUCGAGU	Translation		1
osa-miR1863b	Os01g0182600	5	Os01t0182600_03	-1	1	24	3345	3368	AGCUCUGAUACCAUGUUAACUGUU	::.:::::: :: :: :::::::	AAUAGUUAAGCUGAUAGCAGAGCU	Translation		1
osa-miR395u	Os01g0182832	4	Os01t0182832_00	-1	1	21	482	502	GUGAAGCGUUUGGGGGAAAUC	::::::.:.::: ::::::	AAUUUCCUCUAAAAUCUUCAC	Cleavage		1
osa-miR5083	Os01g0182832	5	Os01t0182832_00	-1	1	20	124	143	AGACUACAAUUAUCUGAUCA	:::::::. :::::::	CUCUCAGAUAGCUGUAGUCC	Cleavage		1
osa-miR1863c	Os01g0183000	4.5	Os01t0183000_01	-1	1	24	1257	1280	UAGAAACUUGGCUGAUGCAUUACU	:: :. :.: : :::::::::.::	AGCAGCGUAGCUGCCAAGUUUUUA	Cleavage		1
osa-miR3979-5p	Os01g0183100	3	Os01t0183100_01	-1	1	20	1561	1580	UCUCUCUCUCCCUUGAAGGC	::::::::: ::: :::::	ACCUUCAAGGAAGAAAGAGA	Translation		1
osa-miR171i-3p	Os01g0183100	4.5	Os01t0183100_01	-1	1	21	962	981	GGAUUGAGCCGCGUCAAUAUC	:::.:: :.:::::: :::::	GAUGUU-AUGCGGCUAAAUCC	Cleavage		1
osa-miR3979-5p	Os01g0183300	4	Os01t0183300_01	-1	1	20	2106	2125	UCUCUCUCUCCCUUGAAGGC	:..::..:::: :::::::.	GUUUUUGAGGGCGAGAGAGG	Cleavage		1
osa-miR5339	Os01g0183300	4	Os01t0183300_01	-1	1	21	1640	1660	CAGAUAGAGAAUCUUCUCAGA	:::::.::::.:.:. .::	CAUGAGAGGAUUUUUUGGUUG	Cleavage		1
osa-miR7693-5p	Os01g0183400	4.5	Os01t0183400_01	-1	1	24	176	199	GUUUCCGCUCUUCAUCGAUGGCUG	::.:.:::: :..::::::.:.	AAGUCGUCGAAGGGGAGCGGGAGG	Cleavage		1
osa-miR812q	Os01g0183600	4	Os01t0183600_01	-1	1	24	630	653	ACGUUGGGUACGAAUAUCUACGGC	:: :::.:::::...:..:::	CACGGCGAUGUUCGUGUUCGGCGU	Cleavage		1
novel_21	Os01g0183950	3.5	Os01t0183950_00	-1	1	20	99	118	UCUCUUCUCGUCUUGUGUUG	:.::.:. :::::::::::.	CGACGCGCGACGAGAAGAGG	Cleavage		1
novel_100	Os01g0184000	5	Os01t0184000_01	-1	1	24	652	674	CCAAGAUCAUUUCGUUAGGGAACC	:::::.:.:.:::: :.::::	AUCUCCCUGAUGGAAUG-UUUUGG	Cleavage		1
novel_100	Os01g0184000	5	Os01t0184000_02	-1	1	24	572	594	CCAAGAUCAUUUCGUUAGGGAACC	:::::.:.:.:::: :.::::	AUCUCCCUGAUGGAAUG-UUUUGG	Cleavage		1
osa-miR408-5p	Os01g0184200	3	Os01t0184200_01	-1	1	21	1394	1414	CAGGGAUGAGGCAGAGCAUGG	:::::.::::::::.. ::	UGAUGCUUUGCCUCAUUUAUG	Cleavage		1
osa-miR1846a-5p	Os01g0184200	3.5	Os01t0184200_01	-1	1	21	217	237	AGUGAGGAGGCCGGGGCCGCU	.:.: :.:::::::::::.:	GGUGACUCCGGCCUCCUCGCC	Cleavage		1
osa-miR1856	Os01g0184200	3.5	Os01t0184200_01	-1	1	21	1430	1450	UAUGCGUAAGACGGAUUCGUA	:.. ::::.::.::..:::::	UGUCAAUCUGUUUUGUGCAUA	Cleavage		1
novel_82	Os01g0184200	4	Os01t0184200_01	-1	1	21	685	705	CCGCCACCGGCGCCGCUUCCC	:::..::::::.:: :::::	GGGGGGCGGCGUCGCUGGCGC	Cleavage		1
osa-miR7695-3p	Os01g0184200	4	Os01t0184200_01	-1	1	21	1413	1432	ACGUGAUGUGCCACGUAGGCA	:::.:: ::::.::::.:.::	UGCUUA-GUGGUACAUUAUGU	Cleavage		1
osa-miR1846a-3p	Os01g0184200	4.5	Os01t0184200_01	-1	1	21	678	698	UGACCCCGUUCUCCUCGCCGG	.::: ::::.:..::: :::.	UCGGAGAGGGGGGCGGCGUCG	Cleavage		1
osa-miR167d-3p	Os01g0184500	4	Os01t0184500_01	-1	1	22	1070	1091	GAUCAUGCUGUGCAGUUUCAUC	: :: ::::::::.::::::	GUUGCAACUGCACGGCAUGACU	Cleavage		1
osa-miR5143a	Os01g0184700	3	Os01t0184700_01	-1	1	24	813	836	UGUGGUAUGUUGGCAAUGUAGGAA	:::::: ::::. :::::::	AGGAUACAUUACCAAUUUACCACA	Cleavage		1
osa-miR166a-5p	Os01g0184700	3.5	Os01t0184700_01	-1	1	21	734	754	GGAAUGUUGUCUGGUUCAAGG	::: ::..:::::: ::::	GAUUGCACUGGACAACUUUCC	Cleavage		1
osa-miR166c-5p	Os01g0184700	4	Os01t0184700_01	-1	1	20	735	754	GGAAUGUUGUCUGGUCCGAG	:.: ::..:::::: ::::	AUUGCACUGGACAACUUUCC	Cleavage		1
osa-miR528-3p	Os01g0184800	3	Os01t0184800_01	-1	1	21	88	108	CCUGUGCUUGCCUCUUCCAUU	.::::.:.:::.:::::.:	CGUGGAGGGGGCGAGCACGGA	Cleavage		1
osa-miR167e-3p	Os01g0184900	5	Os01t0184900_01	-1	1	21	1422	1442	AGAUCAUGUUGCAGCUUCACU	::: :::::: :: ::::::	AGUCAAGCUGAAAAAUGAUCA	Translation		1
osa-miR444a-5p	Os01g0184900	5	Os01t0184900_01	-1	1	21	820	840	GCUAGAGGUGGCAACUGCAUA	: :::::::.:::::.:.	GAGGCAGUUGUCACCUUUGAA	Cleavage		1
osa-miR167e-3p	Os01g0184900	5	Os01t0184900_02	-1	1	21	1370	1390	AGAUCAUGUUGCAGCUUCACU	::: :::::: :: ::::::	AGUCAAGCUGAAAAAUGAUCA	Translation		1
osa-miR444a-5p	Os01g0184900	5	Os01t0184900_02	-1	1	21	768	788	GCUAGAGGUGGCAACUGCAUA	: :::::::.:::::.:.	GAGGCAGUUGUCACCUUUGAA	Cleavage		1
osa-miR396e-5p	Os01g0185200	4	Os01t0185200_01	-1	1	21	492	512	UCCACAGGCUUUCUUGAACUG	::::..: .::::::::::	AAGUUUGAAGAAGCCUGUGGU	Cleavage		1
osa-miR396g	Os01g0185200	4	Os01t0185200_01	-1	1	21	492	512	UCCACAGGCUUUCUUGAACGG	:::..: .::::::::::	AAGUUUGAAGAAGCCUGUGGU	Cleavage		1
osa-miR396f-5p	Os01g0185200	5	Os01t0185200_01	-1	1	22	493	514	UCUCCACAGGCUUUCUUGAACU	::::..: .:::::::::: :	AGUUUGAAGAAGCCUGUGGUGU	Cleavage		1
osa-miR1865-3p	Os01g0185200	4	Os01t0185200_03	-1	1	24	2337	2360	CGAAGAAUCGCAGUCACUAGUUGU	:. .:: : :::::::.::::: :	AUCGCUUGCGACUGCGGUUCUUGG	Cleavage		1
osa-miR396e-5p	Os01g0185200	4	Os01t0185200_03	-1	1	21	433	453	UCCACAGGCUUUCUUGAACUG	::::..: .::::::::::	AAGUUUGAAGAAGCCUGUGGU	Cleavage		1
osa-miR396g	Os01g0185200	4	Os01t0185200_03	-1	1	21	433	453	UCCACAGGCUUUCUUGAACGG	:::..: .::::::::::	AAGUUUGAAGAAGCCUGUGGU	Cleavage		1
osa-miR1437b-3p	Os01g0185200	5	Os01t0185200_03	-1	1	24	150	174	GUGCUGG-CGAGCUCCGGUGCCGCA	.:::.:.::.::::: :::::.:	GCUGGCGCUGGGGCUCGACCAGCGC	Cleavage		1
osa-miR396f-5p	Os01g0185200	5	Os01t0185200_03	-1	1	22	434	455	UCUCCACAGGCUUUCUUGAACU	::::..: .:::::::::: :	AGUUUGAAGAAGCCUGUGGUGU	Cleavage		1
osa-miR5809	Os01g0185300	3	Os01t0185300_01	-1	1	20	981	1000	UCGUCGCCGGCGACCACAGC	::::: ::::.:::.::.:.	GCUGUCGUCGUCGGUGAUGG	Cleavage		1
osa-miR171i-3p	Os01g0185300	3.5	Os01t0185300_01	-1	1	21	568	588	GGAUUGAGCCGCGUCAAUAUC	:. :: :.:::::::::.:.:	GGCAUGGGCGCGGCUCAGUUC	Cleavage		1
osa-miR171a	Os01g0185300	4	Os01t0185300_01	-1	1	21	568	588	UGAUUGAGCCGCGCCAAUAUC	:. :: :::::::::::.:.	GGCAUGGGCGCGGCUCAGUUC	Cleavage		1
osa-miR1423-3p	Os01g0185300	4.5	Os01t0185300_01	-1	1	21	454	474	AGCGCCCAAGCGGUAGUUGUC	:.:.:: :::::: :::::.	GGCGACGACCGCUGGGGCGUC	Cleavage		1
osa-miR171b	Os01g0185300	4.5	Os01t0185300_01	-1	1	21	568	588	UGAUUGAGCCGUGCCAAUAUC	:. :: :::.:::::::.:.	GGCAUGGGCGCGGCUCAGUUC	Cleavage		1
osa-miR5809	Os01g0185300	3	Os01t0185300_02	-1	1	20	480	499	UCGUCGCCGGCGACCACAGC	::::: ::::.:::.::.:.	GCUGUCGUCGUCGGUGAUGG	Cleavage		1
osa-miR171i-3p	Os01g0185300	3.5	Os01t0185300_02	-1	1	21	67	87	GGAUUGAGCCGCGUCAAUAUC	:. :: :.:::::::::.:.:	GGCAUGGGCGCGGCUCAGUUC	Cleavage		1
osa-miR171a	Os01g0185300	4	Os01t0185300_02	-1	1	21	67	87	UGAUUGAGCCGCGCCAAUAUC	:. :: :::::::::::.:.	GGCAUGGGCGCGGCUCAGUUC	Cleavage		1
osa-miR171b	Os01g0185300	4.5	Os01t0185300_02	-1	1	21	67	87	UGAUUGAGCCGUGCCAAUAUC	:. :: :::.:::::::.:.	GGCAUGGGCGCGGCUCAGUUC	Cleavage		1
osa-miR1431	Os01g0185400	4.5	Os01t0185400_01	-1	1	21	934	954	UUUGCGAGUUGGCCCGCUUGC	::. ::::::: .:.::.::	ACAGACGGGCCACUUUGCGAA	Cleavage		1
osa-miR166c-5p	Os01g0186200	4	Os01t0186200_01	-1	1	20	1168	1187	GGAAUGUUGUCUGGUCCGAG	::::.: ::..:.::::.:	AUCGGGCAAGGUAGCAUUUC	Cleavage		1
osa-miR166d-5p	Os01g0186200	4	Os01t0186200_01	-1	1	21	1167	1187	GGAAUGUUGUCUGGCUCGAGG	: :::.:: ::..:.::::.:	CAUCGGGCAAGGUAGCAUUUC	Cleavage		1
osa-miR167d-3p	Os01g0186200	4.5	Os01t0186200_01	-1	1	22	1205	1226	GAUCAUGCUGUGCAGUUUCAUC	:::::.. :::: ::.:::::.	GAUGAGGGUGCAAAGUAUGAUU	Translation		1
osa-miR166c-5p	Os01g0186200	4	Os01t0186200_02	-1	1	20	1126	1145	GGAAUGUUGUCUGGUCCGAG	::::.: ::..:.::::.:	AUCGGGCAAGGUAGCAUUUC	Cleavage		1
osa-miR166d-5p	Os01g0186200	4	Os01t0186200_02	-1	1	21	1125	1145	GGAAUGUUGUCUGGCUCGAGG	: :::.:: ::..:.::::.:	CAUCGGGCAAGGUAGCAUUUC	Cleavage		1
osa-miR167d-3p	Os01g0186200	4.5	Os01t0186200_02	-1	1	22	1163	1184	GAUCAUGCUGUGCAGUUUCAUC	:::::.. :::: ::.:::::.	GAUGAGGGUGCAAAGUAUGAUU	Translation		1
osa-miR818a	Os01g0186400	1	Os01t0186400_01	-1	1	22	2337	2358	AAUCCCUUAUAUUAUGGGACGG	:.::::: ::::::::::::::	CUGUCCCCUAAUAUAAGGGAUU	Cleavage		1
novel_84	Os01g0186400	3.5	Os01t0186400_01	-1	1	21	3500	3520	UCCGGCUCCCCUCUUCCUUCC	:.:: :.::::::::: :::	CGGAGCAGGAGGGGAGCAGGA	Cleavage		2
novel_84	Os01g0186400	4	Os01t0186400_01	-1	1	21	3986	4006	UCCGGCUCCCCUCUUCCUUCC	:::.:::.::::::: .:::	GGAGGGAGGAGGGGAUUCGGU	Cleavage		2
osa-miR6252	Os01g0186400	4	Os01t0186400_01	-1	1	23	196	218	AUUCGUUGUAUUAAGAGAGGGUU	:.:.:::::: .::::::	CUUAAUUUUUUAAUAAGACGAAU	Cleavage		1
novel_194	Os01g0186400	5	Os01t0186400_01	-1	1	24	3946	3969	CUAGCAUAGUUGGUUGUGGACGUG	:.: :.::::.::::. .: ::::	CGCAUUCACAGCCAAUGGUUCUAG	Cleavage		1
osa-miR5340	Os01g0186600	4	Os01t0186600_01	-1	1	23	135	157	UGAUGACGUGGAUGAAUUUCAAA	:: :. :::: ::.::::.:::	GUUCAGCUUCAGCCGCGUCGUCA	Cleavage		1
osa-miR528-3p	Os01g0186700	3.5	Os01t0186700_01	-1	1	21	1605	1625	CCUGUGCUUGCCUCUUCCAUU	::::::::.: :::::::: :	AAUGGAAGGGACAAGCACAUG	Translation		1
osa-miR5503	Os01g0186700	4	Os01t0186700_01	-1	1	22	399	420	UUCGGAUCUUUCUAGAGGCAUU	::.:.:.::.::.:.:::	GGAGCUUUUGGAGAGGUUCGAC	Cleavage		1
osa-miR6245b-3p	Os01g0187300	4.5	Os01t0187300_01	-1	1	21	719	739	GUAUAGGUGUCGGUUCUAUUA	:::::.: ::.::::::	UUUUAGAAUCAACGCCUAUAG	Translation		1
novel_146	Os01g0187300	5	Os01t0187300_01	-1	1	24	717	740	AUUAUAGGUGUCGGUUUUGGAACC	: ::..:.::.: ::.::::::.	GAUUUUAGAAUCAACGCCUAUAGA	Cleavage		1
novel_84	Os01g0187400	4	Os01t0187400_01	-1	1	21	249	269	UCCGGCUCCCCUCUUCCUUCC	::.::::.:::::::: :::	GGGAGGAGGAGGGGAGGGGGA	Cleavage		1
osa-miR1442	Os01g0187400	4	Os01t0187400_01	-1	1	20	1949	1968	AUUCAUAGUACUAGAUGUGU	::::::::.:::: :: :.:	ACACAUCUGGUACCAUCAGU	Cleavage		1
osa-miR5151	Os01g0187400	4.5	Os01t0187400_01	-1	1	22	3290	3311	UAAUGAUGUGGGUACGAAUGAA	:::::::.:..::.:. ::.	ACCAUUCGUGCUUACGUUCUUG	Cleavage		1
osa-miR812v	Os01g0187400	4.5	Os01t0187400_01	-1	1	24	2856	2879	AUGGCUGCACUUAAAAUGGGACGG	::...:::::::::. ::::	AGCUCUUGUUUUAAGUGUUGCCAG	Cleavage		1
osa-miR171d-5p	Os01g0187600	4.5	Os01t0187600_01	-1	1	21	701	721	UGUUGGCCCGGCUCACUCAGA	:::.: :.::.::::::..	CCUGGGCGGGCUGGGCCAGUU	Cleavage		1
novel_207	Os01g0187900	4	Os01t0187900_01	-1	1	24	653	676	AUCUACGACGGCUGGGGUUUCGGU	:::: ::::::. ::::::::	GACGAAUCCCCAGUGGUCGUAGAA	Translation		1
osa-miR5143a	Os01g0187900	4	Os01t0187900_01	-1	1	24	885	908	UGUGGUAUGUUGGCAAUGUAGGAA	:::. ::: ::::::::: :.::	UUCUGACAAUGCCAACAUUCUACC	Cleavage		1
osa-miR1430	Os01g0188200	4	Os01t0188200_01	-1	1	21	2489	2509	UGGUGAGCCUUCCUGGCUAAG	:: :::::::.:::.::	AGAUGCAAGGAAGGUUCAUCA	Cleavage		1
osa-miR528-5p	Os01g0188200	4.5	Os01t0188200_01	-1	1	21	2465	2485	UGGAAGGGGCAUGCAGAGGAG	:.::.::::: :..:::::	GUUCUUUGCAUUCUUCUUCCU	Translation		1
osa-miR6254	Os01g0188400	4	Os01t0188400_01	-1	1	21	1739	1759	UGCUCCGGAUAUUAUGGCAUG	.::.:.:::: ::.:::::	GGUGUCGUAAUCUCUGGAGCU	Translation		1
osa-miR6254	Os01g0188400	4	Os01t0188400_02	-1	1	21	773	793	UGCUCCGGAUAUUAUGGCAUG	.::.:.:::: ::.:::::	GGUGUCGUAAUCUCUGGAGCU	Translation		1
osa-miR5151	Os01g0188525	5	Os01t0188525_00	-1	1	22	951	972	UAAUGAUGUGGGUACGAAUGAA	:..::.::::: :::::: :	AUUGUUUGUACCAACAUCAAUC	Translation		1
osa-miR1431	Os01g0188900	3	Os01t0188900_01	-1	1	21	282	302	UUUGCGAGUUGGCCCGCUUGC	:::::::::.:::: ::..::	GCAAGCGGGUCAACCCGUGAA	Cleavage		1
osa-miR1876	Os01g0188900	3	Os01t0188900_01	-1	1	24	288	311	AUAAGUGGGUUUGUGGGCUGGCCC	:::.:: :::...:::::.:::::	GGGUCAACCCGUGAACCCGCUUAU	Cleavage		1
osa-miR160f-3p	Os01g0189700	3.5	Os01t0189700_01	-1	1	21	1595	1615	GCAUUGAGGGAGUCAUGCAGG	:.:: :::::::.::::.	CAGGUAUAACUCCCUUAAUGU	Cleavage		1
osa-miR160f-3p	Os01g0189700	3.5	Os01t0189700_02	-1	1	21	2474	2494	GCAUUGAGGGAGUCAUGCAGG	:.:: :::::::.::::.	CAGGUAUAACUCCCUUAAUGU	Cleavage		1
osa-miR812k	Os01g0189700	4	Os01t0189700_02	-1	1	24	794	817	ACGAACGGUUAAAGUUGGACGCGG	::: ::::: : :.::.:::.::	ACGCCUCCAAGUGUGACUGUUUGU	Cleavage		1
osa-miR160f-3p	Os01g0189700	3.5	Os01t0189700_04	-1	1	21	523	543	GCAUUGAGGGAGUCAUGCAGG	:.:: :::::::.::::.	CAGGUAUAACUCCCUUAAUGU	Cleavage		1
osa-miR2905	Os01g0190300	2.5	Os01t0190300_01	-1	1	21	1442	1462	UACAUGUCAGUGACAAAGGCA	:::::::::.::::: ::.	GUCCUUUGUCAUUGACAGGUG	Cleavage		1
novel_54	Os01g0190300	3	Os01t0190300_01	-1	1	24	1412	1436	AUUUGACUGCAGA-GGAUCUCAAUC	::::::::::: :::::::::::::	GAUUGAGAUCCCUCUGCAGUCAAAU	Cleavage		1
osa-miR1850.1	Os01g0190300	3.5	Os01t0190300_01	-1	1	21	171	191	UGGAAAGUUGGGAGAUUGGGG	: .: ::::::.:.::::::	CAUCCAUCUCCUAGCUUUCCU	Cleavage		1
osa-miR166k-3p	Os01g0191000	5	Os01t0191000_00	-1	1	21	462	483	UCGGACCAG-GCUUCAAUCCCU	: :::: ::::: ::::::::	AAGGAUGGAAGCACUGGUCCGU	Cleavage		1
osa-miR166i-3p	Os01g0191300	4	Os01t0191300_01	-1	1	21	261	281	UCGGAUCAGGCUUCAUUCCUC	::::.: :::.. :::::::	CAGGAGUCAAGUUCGAUCCGA	Cleavage		1
osa-miR166i-3p	Os01g0191300	4	Os01t0191300_02	-1	1	21	261	281	UCGGAUCAGGCUUCAUUCCUC	::::.: :::.. :::::::	CAGGAGUCAAGUUCGAUCCGA	Cleavage		1
osa-miR5807	Os01g0191300	5	Os01t0191300_02	-1	1	24	888	911	AGGAGGUCUGGAGAGUUAUGUGGC	.:::: :::::::.: ::. :::	CUCACAAAACUCUCUAUACUACCU	Cleavage		1
osa-miR156a	Os01g0191300	3.5	Os01t0191300_03	-1	1	20	3720	3739	UGACAGAAGAGAGUGAGCAC	: ::..:::::::.::::	UUUCUUGCUCUCUUUUGUCU	Cleavage		1
osa-miR156l-5p	Os01g0191300	3.5	Os01t0191300_03	-1	1	21	3719	3739	CGACAGAAGAGAGUGAGCAUA	: ::..:::::::.::::	GUUUCUUGCUCUCUUUUGUCU	Cleavage		1
osa-miR167a-3p	Os01g0191300	3.5	Os01t0191300_03	-1	1	22	5350	5371	AUCAUGCAUGACAGCCUCAUUU	:: ::. :.:: ::::::::::	AACUGGCGUUGACAUGCAUGAU	Translation		1
osa-miR166i-3p	Os01g0191300	4	Os01t0191300_03	-1	1	21	260	280	UCGGAUCAGGCUUCAUUCCUC	::::.: :::.. :::::::	CAGGAGUCAAGUUCGAUCCGA	Cleavage		1
osa-miR2090	Os01g0191300	4	Os01t0191300_03	-1	1	22	5450	5471	AACUCUGAUUCUAGAAUUUUUG	.: ..:::. :::::::::::	UAUGGAUUUAAGAAUCAGAGUG	Cleavage		1
osa-miR5339	Os01g0191300	4.5	Os01t0191300_03	-1	1	21	2540	2560	CAGAUAGAGAAUCUUCUCAGA	::::. :.::::::.:.:.:	UCUGGAAGGAUUCUUUGUUUA	Cleavage		1
osa-miR1869	Os01g0191300	5	Os01t0191300_03	-1	1	24	5319	5342	UGAGAACAAUAGGCAUGGGAGGUA	:.:: :::::: :.::: :.:::	CAUCUGCCAUGCAUGUUGGUUUCA	Cleavage		1
osa-miR5807	Os01g0191300	5	Os01t0191300_03	-1	1	24	887	910	AGGAGGUCUGGAGAGUUAUGUGGC	.:::: :::::::.: ::. :::	CUCACAAAACUCUCUAUACUACCU	Cleavage		1
osa-miR2878-5p	Os01g0191400	3.5	Os01t0191400_01	-1	1	24	2786	2809	UACAUGUAUAAAAUUCUGAGGAUG	.:: .:.: .::::::::::::.	UAUAUUUAAUGUUUUAUACAUGUG	Cleavage		1
novel_53	Os01g0191400	4.5	Os01t0191400_01	-1	1	24	300	323	AUCCUCUGACUUAACUGCACAUGC	:::: :::: ::: ::: :.::::	GCAUUUGCAAUUACGUCUGGGGAU	Translation		1
osa-miR5078	Os01g0191400	5	Os01t0191400_01	-1	1	21	213	233	CCUCGUUCGACCGUGGCAUUU	..:::.:::: :.::::: :	GGAUGUCACGCUUGAACGUGC	Translation		1
osa-miR812o-5p	Os01g0191500	4	Os01t0191500_01	-1	1	21	178	198	CGUGUUCAACGUUUGACUGUC	::..::::::.::::::...	GAUGGUCAAAUGUUGAAUGUU	Cleavage		1
osa-miR5537	Os01g0191800	4	Os01t0191800_01	-1	1	22	514	535	AAUGUUUGUAUGGAUCGUUUGU	.:: ..:::::::: :.:::::	GCAUGUGAUCCAUAGAGACAUU	Cleavage		1
osa-miR5537	Os01g0191800	4	Os01t0191800_02	-1	1	22	477	498	AAUGUUUGUAUGGAUCGUUUGU	.:: ..:::::::: :.:::::	GCAUGUGAUCCAUAGAGACAUU	Cleavage		1
osa-miR160a-5p	Os01g0192101	4	Os01t0192101_00	-1	1	21	1581	1601	UGCCUGGCUCCCUGUAUGCCA	:::::.:.:::.:: :::..	AGGCAUGCGGGGGGCGAGGUG	Cleavage		1
osa-miR160e-5p	Os01g0192101	4	Os01t0192101_00	-1	1	21	1581	1601	UGCCUGGCUCCCUGUAUGCCG	:::::.:.:::.:: :::..	AGGCAUGCGGGGGGCGAGGUG	Cleavage		1
novel_176	Os01g0192101	4.5	Os01t0192101_00	-1	1	24	1611	1634	GUGAUGUGUCCUAUUCUGAUUGGC	: ::. .:..::::::::.::.:	GGCAGCGGGGGUAGGACACGUCGC	Cleavage		1
osa-miR160f-5p	Os01g0192101	4.5	Os01t0192101_00	-1	1	21	1581	1601	UGCCUGGCUCCCUGAAUGCCA	::::: :.:::.:: :::..	AGGCAUGCGGGGGGCGAGGUG	Cleavage		1
novel_37	Os01g0192300	4.5	Os01t0192300_01	-1	1	24	878	901	AUCUGUAUCUUUGGCCACGUCAGC	.::::::: ...:.:::.::::	UUUGACGUGAUUGAGGAUGCAGAA	Cleavage		1
osa-miR1869	Os01g0192300	5	Os01t0192300_01	-1	1	24	261	284	UGAGAACAAUAGGCAUGGGAGGUA	::.::.. : :.:.:::::::..	AACUUCUUCUUCUUGUUGUUCUUG	Cleavage		1
osa-miR2863c	Os01g0192300	5	Os01t0192300_01	-1	1	24	1431	1454	UUAGUAGGACUAGAAUGGGCCAAA	::: :.: :::::::.:.: ::	ACUGGACUAAUCUAGUCUUGCAAA	Cleavage		1
osa-miR1869	Os01g0192300	5	Os01t0192300_02	-1	1	24	79	102	UGAGAACAAUAGGCAUGGGAGGUA	::.::.. : :.:.:::::::..	AACUUCUUCUUCUUGUUGUUCUUG	Cleavage		1
novel_93	Os01g0192401	4	Os01t0192401_00	-1	1	21	624	644	UGAUUUGUGUUUCUUUGCAUU	::::: : ::::::::::.	CAUGCACACAAACACAAAUUC	Cleavage		1
osa-miR319a-3p.2-3p	Os01g0192401	5	Os01t0192401_00	-1	1	20	491	510	UUGGACUGAAGGGUGCUCCC	::::::::: : :::::	ACGAGCACCCUGCUGUCCAC	Cleavage		1
novel_169	Os01g0192550	3	Os01t0192550_01	-1	1	23	494	517	UGAAGCUGCCAGCAU-GAUCUAAC	::::: ::::::::::.:::.	CCGAGAUCGAUGCUGGCAGUUUCG	Cleavage		1
novel_7	Os01g0192550	3	Os01t0192550_01	-1	1	21	496	517	UGAAGCUGCCAGCAU-GAUCUG	::::: ::::::::::.:::.	GAGAUCGAUGCUGGCAGUUUCG	Cleavage		1
osa-miR167a-5p	Os01g0192550	3	Os01t0192550_01	-1	1	21	496	517	UGAAGCUGCCAGCAU-GAUCUA	::::: ::::::::::.:::.	GAGAUCGAUGCUGGCAGUUUCG	Cleavage		1
osa-miR167d-5p	Os01g0192550	3	Os01t0192550_01	-1	1	21	496	517	UGAAGCUGCCAGCAU-GAUCUG	::::: ::::::::::.:::.	GAGAUCGAUGCUGGCAGUUUCG	Cleavage		1
osa-miR530-3p	Os01g0192600	3	Os01t0192600_01	-1	1	21	189	209	AGGUGCAGAGGCAGAUGCAAC	::.:::::..::::.:..:	UCUGUAUCUGUUUCUGUAUUU	Cleavage		1
osa-miR399e	Os01g0192600	4	Os01t0192600_01	-1	1	21	136	156	UGCCAAAGGAGAUUUGCCCAG	: ::..:::::::: :::.	UGGAGCGGAUCUCCUUCGGCG	Cleavage		1
osa-miR1437b-3p	Os01g0192900	3.5	Os01t0192900_00	-1	1	24	978	1001	GUGCUGGCGAGCUCCGGUGCCGCA	:: ::.::::: ::::.::::..	CGCCGCGCCGGACCUCGUCAGCGU	Cleavage		1
osa-miR5082	Os01g0193400	3.5	Os01t0193400_01	-1	1	24	539	562	UGCGAUGAUGGCCGCGCGGGUUCA	:.::: :: ::.:.::.:::::	GAAGCCCCCGGGGUCGUCGUCGCA	Cleavage		1
osa-miR172a	Os01g0193400	5	Os01t0193400_01	-1	1	21	1789	1809	AGAAUCUUGAUGAUGCUGCAU	:::.::.. .:::: ::::::	AUGUAGUGAUAUCAUGAUUCU	Cleavage		1
osa-miR5082	Os01g0193400	3.5	Os01t0193400_02	-1	1	24	631	654	UGCGAUGAUGGCCGCGCGGGUUCA	:.::: :: ::.:.::.:::::	GAAGCCCCCGGGGUCGUCGUCGCA	Cleavage		1
osa-miR5082	Os01g0193400	3.5	Os01t0193400_03	-1	1	24	567	590	UGCGAUGAUGGCCGCGCGGGUUCA	:.::: :: ::.:.::.:::::	GAAGCCCCCGGGGUCGUCGUCGCA	Cleavage		1
osa-miR1862e	Os01g0193400	3	Os01t0193400_04	-1	1	24	849	872	CUAGAUUUGUUUAUUUUGGGACGG	.:::::::.:.:: ::::.:	GGUAUCCAAAAUGAGCAUAUCUGG	Cleavage		1
osa-miR1862d	Os01g0193400	3.5	Os01t0193400_04	-1	1	24	850	873	ACUAGGUUUGUUUAUUUUGGGACG	.:::::::.:.:: :.::.::	GUAUCCAAAAUGAGCAUAUCUGGU	Cleavage		1
osa-miR172a	Os01g0193400	5	Os01t0193400_04	-1	1	21	698	718	AGAAUCUUGAUGAUGCUGCAU	:::.::.. .:::: ::::::	AUGUAGUGAUAUCAUGAUUCU	Cleavage		1
osa-miR1428a-5p	Os01g0193500	4.5	Os01t0193500_00	-1	1	21	905	925	CGUUUUGCAAAUUCGCAGGCC	: :.::.::.:::: ::::.	GCCUUGUGAGUUUGAAAAAUC	Cleavage		1
novel_117	Os01g0193600	3.5	Os01t0193600_01	-1	1	24	1880	1903	AUCUUCCUCAACUGUAAAACCGGG	:::::::.::::: :::.::	UUGGGUUUUAUAGUUGUGGAGGAC	Cleavage		1
osa-miR5523	Os01g0193600	3.5	Os01t0193600_01	-1	1	22	1649	1670	UGAGGAGGAACAUAUUUACUAG	:::.::::::::: :: ::	CCUGUAGAUAUGUUCCCCCACA	Cleavage		1
osa-miR169f.2	Os01g0193600	4.5	Os01t0193600_01	-1	1	21	842	863	UGAGGACAAGAGCU-GAUUCGG	..:.::: :::::::: .::::	UUGGAUCCAGCUCUUGGUCUCA	Cleavage		1
osa-miR1860-3p	Os01g0193600	4.5	Os01t0193600_01	-1	1	22	1131	1152	AUCUGGAAGCUAGGUUUUCUCU	::::..::.:: ::::::::	UGAGAGGACUUACAUUCCAGAU	Translation		1
osa-miR156f-3p	Os01g0193900	3.5	Os01t0193900_01	-1	1	22	335	356	GCUCACUUCUCUUUCUGUCAGC	:.:::::::::::: :::	CAGGGCAGAAAGAGAAGGAAGC	Cleavage		1
osa-miR169a	Os01g0193900	4	Os01t0193900_01	-1	1	21	2659	2679	CAGCCAAGGAUGACUUGCCGA	::::..:::::: ::: :::	ACGGCGGGUCAUCGUUGACUG	Cleavage		1
osa-miR169b	Os01g0193900	4	Os01t0193900_01	-1	1	21	2659	2679	CAGCCAAGGAUGACUUGCCGG	::::..:::::: ::: :::	ACGGCGGGUCAUCGUUGACUG	Cleavage		1
osa-miR169e	Os01g0193900	4.5	Os01t0193900_01	-1	1	21	2659	2679	UAGCCAAGGAUGACUUGCCGG	::::..:::::: ::: ::.	ACGGCGGGUCAUCGUUGACUG	Cleavage		1
osa-miR169h	Os01g0193900	4.5	Os01t0193900_01	-1	1	21	2659	2679	UAGCCAAGGAUGACUUGCCUG	:::..:::::: ::: ::.	ACGGCGGGUCAUCGUUGACUG	Cleavage		1
novel_89	Os01g0193900	5	Os01t0193900_01	-1	1	24	2054	2077	AUAGACCUCUGACUCGUACAUGCG	:::::::. .::::::.:.:	ACAAUGUACGGAGUAGAGGUUUGU	Cleavage		1
osa-miR169a	Os01g0193900	4	Os01t0193900_02	-1	1	21	768	788	CAGCCAAGGAUGACUUGCCGA	::::..:::::: ::: :::	ACGGCGGGUCAUCGUUGACUG	Cleavage		1
osa-miR169b	Os01g0193900	4	Os01t0193900_02	-1	1	21	768	788	CAGCCAAGGAUGACUUGCCGG	::::..:::::: ::: :::	ACGGCGGGUCAUCGUUGACUG	Cleavage		1
osa-miR1850.1	Os01g0193900	4	Os01t0193900_02	-1	1	21	1620	1640	UGGAAAGUUGGGAGAUUGGGG	::: :.:::::::.::: ::.	CCCGAGUCUCCCAGCUUCCCG	Cleavage		1
osa-miR169e	Os01g0193900	4.5	Os01t0193900_02	-1	1	21	768	788	UAGCCAAGGAUGACUUGCCGG	::::..:::::: ::: ::.	ACGGCGGGUCAUCGUUGACUG	Cleavage		1
osa-miR169h	Os01g0193900	4.5	Os01t0193900_02	-1	1	21	768	788	UAGCCAAGGAUGACUUGCCUG	:::..:::::: ::: ::.	ACGGCGGGUCAUCGUUGACUG	Cleavage		1
novel_89	Os01g0193900	5	Os01t0193900_02	-1	1	24	163	186	AUAGACCUCUGACUCGUACAUGCG	:::::::. .::::::.:.:	ACAAUGUACGGAGUAGAGGUUUGU	Cleavage		1
novel_161	Os01g0194200	3.5	Os01t0194200_01	-1	1	24	1635	1657	AGGGACUUUGUCACUGACAUAUGG	.::: ::::::::.::. :::..:	UCAU-UGUCAGUGGCAGUGUCUUU	Cleavage		1
osa-miR5145	Os01g0194200	4.5	Os01t0194200_01	-1	1	24	152	175	ACCUGUUUGGAUUCUUGAGGGCUA	::: :::::::: :: .:::::	UAGGGCUCAAGAAGCCUGACAGGG	Translation		1
osa-miR530-5p	Os01g0194300	3.5	Os01t0194300_01	-1	1	20	68	87	UGCAUUUGCACCUGCACCUA	:::::.:::::...:::.	CCGGUGCGGGUGCGGGUGCG	Cleavage		2
osa-miR171i-5p	Os01g0194300	4.5	Os01t0194300_01	-1	1	21	836	856	AGGUAUUGGCGUGCCUCAAUC	::::: ::::::: : .:::	UAUUGAUGCACGCCUAAGCCU	Cleavage		1
osa-miR530-5p	Os01g0194300	4.5	Os01t0194300_01	-1	1	20	1483	1502	UGCAUUUGCACCUGCACCUA	:.::: : ::::::::: ::	UGGGUUCUGGUGCAAAUCCA	Cleavage		2
osa-miR531b	Os01g0195000	4	Os01t0195000_01	-1	1	20	854	873	CUCGCCGGGGCUGCGUGCCG	::::.:::. ::.::::::	CGGCGCGCGCCCUCGGCGAC	Translation		1
osa-miR167c-3p	Os01g0195000	4.5	Os01t0195000_01	-1	1	23	1119	1141	GGUCAUGCUGCGGCAGCCUCACU	.: :.::: :: ::::::::.:	GGCGGGGCAGCAGCAGCAUGGCG	Cleavage		1
osa-miR5150-3p	Os01g0195200	4	Os01t0195200_01	-1	1	24	1739	1763	AGAAGCUGCAGCU-GUCAGAAGCUC	.:::::.: ::.::::::::::	UUUUUUCUGGCUAGUUGCAGCUUCU	Cleavage		1
novel_72	Os01g0195200	4.5	Os01t0195200_01	-1	1	21	1486	1506	UACCGCUUAAGUUCUGUUUUA	:...::::.:::.::: ::.	CAGGGCAGAGCUUGAGCUGUG	Cleavage		1
osa-miR7692-3p	Os01g0195400	4.5	Os01t0195400_00	-1	1	24	851	874	UGACUUGGCAUGCUUACGUGGCAC	:.:.:: . :..:::::.::::	CCGUCGCGCGCGUGUGCCAGGUCA	Cleavage		1
osa-miR820a	Os01g0195400	5	Os01t0195400_00	-1	1	21	509	530	UCGGCCUCGUGGAUGGA-CCAG	:::: :.:.::::::: ::::.	CUGGCUUCGUCCACGACGCCGG	Cleavage		1
osa-miR169r-5p	Os01g0195700	4.5	Os01t0195700_00	-1	1	21	12	32	UAGCCAAGGAUGAUUUGCCUG	:.: ...:::.::: ::::::	CGGCUGGAUCGUCCAUGGCUA	Cleavage		1
osa-miR6252	Os01g0196300	4	Os01t0196300_01	-1	1	23	1703	1725	AUUCGUUGUAUUAAGAGAGGGUU	..::::::::: :.::.:.:	UUUUCUCUCUUAAGAUAAUGGAA	Translation		1
osa-miR11338-5p	Os01g0196600	3.5	Os01t0196600_01	-1	1	24	1589	1612	UUUGUGAGACGAAUCUAAUGAUAU	:: .::::::::::: :::: :.	AUCAUAUUAGAUUCGUGUCACUAG	Cleavage		1
osa-miR6248	Os01g0196600	4.5	Os01t0196600_01	-1	1	21	1416	1436	UAUUUGAGGAUGGAGGUAGUA	::.:.:.:::::.::::: :	UAUUGCUUCCAUUCUCAAUUU	Cleavage		1
osa-miR11342-5p	Os01g0196600	5	Os01t0196600_01	-1	1	21	1588	1608	CGAGACGAAUCUAACGAGAUA	:::: . :::::::::: ::	UAUCAUAUUAGAUUCGUGUCA	Cleavage		1
osa-miR11342-3p	Os01g0196800	4	Os01t0196800_01	-1	1	22	2310	2331	CUCGUUAGAUUCGUCUCGCAAA	:::::::::::.:: . ::	ACCGCGAGACGAAUUUAUUAAG	Cleavage		1
osa-miR1849	Os01g0196800	5	Os01t0196800_01	-1	1	21	916	936	UAUCGUAUCCUAGGUUGGUUU	::::. :::::: :: ::.::	AAACUCACCUAGCAUUCGGUA	Cleavage		1
osa-miR1862a	Os01g0196800	5	Os01t0196800_01	-1	1	24	1499	1522	ACGAGGUUGGUUUAUUUUGGGACG	.::.::::::::::..::..:.	UGUUCCAAAAUAAAUUAAUUUUUA	Cleavage		1
osa-miR1862e	Os01g0196800	5	Os01t0196800_01	-1	1	24	1498	1521	CUAGAUUUGUUUAUUUUGGGACGG	:.::.::::::::::. :::.:	CUGUUCCAAAAUAAAUUAAUUUUU	Cleavage		1
osa-miR1862f	Os01g0196800	5	Os01t0196800_01	-1	1	20	1503	1522	AUGAGGUUGGUUUAUUUUGG	::::::::::..::..:.	CCAAAAUAAAUUAAUUUUUA	Cleavage		1
osa-miR5814	Os01g0196800	5	Os01t0196800_01	-1	1	24	1516	1539	AAUCAAGUUAGGAACCAUGCAAGU	:.:: .: ::::: ::.::::::	AUUUUUAGGGUUCAAAAUUUGAUU	Translation		1
novel_74	Os01g0197100	4	Os01t0197100_01	-1	1	24	310	332	ACGGGCCUGCUCACUUUUGAUGUC	:::. :..:.:::::: ::..:::	GACG-CGGAGGUGAGCCGGUUCGU	Cleavage		1
novel_123	Os01g0197100	4.5	Os01t0197100_01	-1	1	24	593	616	AUCCGAUCGGGCUUUUAACUAUCU	:.:: :...:::.::::::.	UCCUGGUGAGGGGCCUGAUCGGGC	Cleavage		1
osa-miR439a	Os01g0197200	4	Os01t0197200_01	-1	1	21	347	367	UGUCGAACCGCGGUUGUUCGA	.:..: .::::::::::: :	AUGGGCUGCCGCGGUUCGAGA	Cleavage		1
osa-miR2118b	Os01g0197500	4.5	Os01t0197500_00	-1	1	22	384	405	UUCCCGAUGCCUCCCAUUCCUA	: : .::::::::: :.::::	UUGAGAUGGGAGGCCUUGGGAU	Cleavage		1
osa-miR2118e	Os01g0197500	4.5	Os01t0197500_00	-1	1	22	384	405	UUCCCAAUGCCUCCCAUGCCUA	::::::::: ::::::	UUGAGAUGGGAGGCCUUGGGAU	Cleavage		1
osa-miR2118g	Os01g0197500	4.5	Os01t0197500_00	-1	1	22	384	405	UUCCUAAUGCCUCCCAUUCCUA	: : .::::::::: ::.:::	UUGAGAUGGGAGGCCUUGGGAU	Cleavage		1
osa-miR2864.2	Os01g0197700	4.5	Os01t0197700_01	-1	1	21	1946	1966	UUGUUUUGCAUUGUAUAGGUA	::. :::..:.:::.:.:.::	UAUAUAUGUAGUGCGAGAUAA	Cleavage		1
osa-miR1865-3p	Os01g0198000	5	Os01t0198000_01	-1	1	24	595	618	CGAAGAAUCGCAGUCACUAGUUGU	:::.:. ::::::: ::: ::.:	CCAAUUGAUGACUGCUAUUAUUUG	Cleavage		1
osa-miR1428e-3p	Os01g0198100	5	Os01t0198100_01	-1	1	21	1343	1363	UAAGAUAAUGCCAUGAAUUUG	:::::.:::: . ::::::	AAAAUUUAUGGAGAUAUCUUC	Translation		1
osa-miR1881	Os01g0198100	5	Os01t0198100_01	-1	1	24	441	464	AAUGUUAUUGUAGCGUGGUGGUGU	:: ::::... :::::::.: .::	ACUCCACUGUACUACAAUGAGGUU	Cleavage		1
osa-miR1437b-3p	Os01g0198200	4.5	Os01t0198200_01	-1	1	24	191	214	GUGCUGGCGAGCUCCGGUGCCGCA	:::: :.:.: ::: .::::::.:	UGCGCCGCUGAAGCAUGCCAGCGC	Translation		1
novel_43	Os01g0198900	4	Os01t0198900_01	-1	1	21	590	610	UCGGACUCUCGGCGGCGCUCG	::::: ::: .:.::::.:::	CGAGCUCCGGUGGGAGUUCGA	Cleavage		1
novel_43	Os01g0198900	4	Os01t0198900_02	-1	1	21	508	528	UCGGACUCUCGGCGGCGCUCG	::::: ::: .:.::::.:::	CGAGCUCCGGUGGGAGUUCGA	Cleavage		1
osa-miR166e-3p	Os01g0199300	5	Os01t0199300_00	-1	1	21	640	660	UCGAACCAGGCUUCAUUCCCC	:::.. :. :.::::::::.	CGGGGGCGGCGUCUGGUUCGG	Cleavage		1
osa-miR5162	Os01g0199400	2.5	Os01t0199400_01	-1	1	24	469	492	AAAUGACCAAAAUACCCCUAGAAC	:::::::::::::::::	AGAUGAGGGGUAUUUUGGUCAUCA	Cleavage		1
osa-miR5162	Os01g0199400	2.5	Os01t0199400_02	-1	1	24	1527	1550	AAAUGACCAAAAUACCCCUAGAAC	:.::::::::::::::::::	ACUUUAGGGGUAUUUUGGUCAUCA	Cleavage		1
osa-miR7692-5p	Os01g0199700	3.5	Os01t0199700_00	-1	1	24	665	688	GAUCCAAAAAAGUGCCACGUGAGC	::: .:: :::. ::::::::::	GCUGCUGUUGCAUGUUUUUGGAUC	Translation		1
novel_138	Os01g0199900	4.5	Os01t0199900_01	-1	1	24	21	44	ACGGUCUCGCGGAAUGGAAGAGCG	::: :::. :::::: :.::::	UCCUCCUCCGCUCCGCGCGGCCGU	Cleavage		1
osa-miR1879	Os01g0199950	4.5	Os01t0199950_00	-1	1	24	270	291	GUGUUUGGUUUAGGGAUGAGGUGG	:::: :::::::.::::::: :.	CCAC--CAUCCCUGAACCAAAAAU	Cleavage		1
osa-miR159c	Os01g0200300	5	Os01t0200300_01	-1	1	21	1284	1304	AUUGGAUUGAAGGGAGCUCCA	:::: ::.::::..::.. ::	UGGACCUUCCUUUGAUUUCAU	Cleavage		1
osa-miR397a	Os01g0200300	5	Os01t0200300_01	-1	1	21	449	469	UCAUUGAGUGCAGCGUUGAUG	::::.:::: :..:::.:::	CAUCGACGCAUCGUUCAGUGA	Translation		1
osa-miR5821	Os01g0200300	5	Os01t0200300_01	-1	1	21	445	465	UGGACGGAGCGAUGGUGGGCG	::::::.:. ::: .:::.::	CGCCCAUCGACGCAUCGUUCA	Cleavage		1
osa-miR171i-5p	Os01g0200350	4	Os01t0200350_00	-1	1	21	126	146	AGGUAUUGGCGUGCCUCAAUC	: ::::::::::::::	CCUCCAUGCACGCCAAUACCU	Cleavage		1
osa-miR5537	Os01g0200350	5	Os01t0200350_00	-1	1	22	1434	1455	AAUGUUUGUAUGGAUCGUUUGU	.::.: :::.:::::::: .:	GCAGAAGAUUCAUACAAAGGUC	Cleavage		1
osa-miR169q	Os01g0200400	5	Os01t0200400_01	-1	1	21	340	360	UAGCCAAGGAGACUGCCCAUG	::::::. :.::::.::	UGCUGGCAGUUACUUUGGUUA	Translation		1
osa-miR1865-3p	Os01g0200500	5	Os01t0200500_01	-1	1	24	1069	1092	CGAAGAAUCGCAGUCACUAGUUGU	::: :: ::.:::. ::::::.	CCAAGUACUGGCUGUUAUUCUUUU	Cleavage		1
osa-miR817	Os01g0200600	5	Os01t0200600_01	-1	1	21	859	879	UCCAACUUGAGGCCCGAUUGA	:::::: : .:..:::::::	UCAAUCUUGAUUUGAGUUGGA	Cleavage		1
osa-miR1846a-3p	Os01g0200700	4	Os01t0200700_01	-1	1	21	195	215	UGACCCCGUUCUCCUCGCCGG	:::::::::::::::: : :	CCGGCGAGGAGAACGGCGGCU	Cleavage		1
osa-miR1429-3p	Os01g0200700	4.5	Os01t0200700_01	-1	1	21	436	456	GUUGCACGGGUUUGUAUGUUG	::::.::..::...:::..:.	CAACGUAUGAAUUUGUGUGAU	Cleavage		1
osa-miR11337-3p	Os01g0201100	5	Os01t0201100_01	-1	1	21	1516	1536	UAUCUCGUUAGAUUCGUCUCG	::::: .::: :..::::::	CGAGAGUGAUCGAGUGAGAUA	Translation		1
osa-miR11338-3p	Os01g0201100	5	Os01t0201100_01	-1	1	24	1512	1535	AUCUCGUUAGAUUCGUCUCGCAAA	::::::: .::: :..:::::	GCUGCGAGAGUGAUCGAGUGAGAU	Cleavage		1
osa-miR166a-5p	Os01g0201200	3.5	Os01t0201200_01	-1	1	21	1829	1849	GGAAUGUUGUCUGGUUCAAGG	: :: :.::::: :::::::.	CAUUAAGCCAGAGAACAUUCU	Cleavage		1
osa-miR166d-5p	Os01g0201200	3.5	Os01t0201200_01	-1	1	21	1829	1849	GGAAUGUUGUCUGGCUCGAGG	: :. ::::::: :::::::.	CAUUAAGCCAGAGAACAUUCU	Cleavage		1
osa-miR5814	Os01g0201250	5	Os01t0201250_00	-1	1	24	953	976	AAUCAAGUUAGGAACCAUGCAAGU	:.:::::: : :..::.:::: ::	AUUUGCAUAGGUUUUAGCUUGUUU	Cleavage		1
osa-miR3979-5p	Os01g0201275	3	Os01t0201275_00	-1	1	20	620	642	UCUCUCUCUCCCUUG---AAGGC	::::: :::::::::::::::	GCCUUUGGCAAGGGAGAGAGAGA	Cleavage		1
osa-miR393b-3p	Os01g0201400	5	Os01t0201400_01	-1	1	21	811	831	UCAGUGCAAUCCCUUUGGAAU	::...::: :: ::.:::::	UUUUUGAAGAGAAUGUACUGA	Cleavage		1
osa-miR5802	Os01g0201700	4	Os01t0201700_02	-1	1	24	1059	1082	AUGGACUGUACUUUGUAAAGCGGA	:::.::.::::.: ::::	AUAUAUUUGCAGAGUAUAAUCCAG	Cleavage		1
osa-miR399d	Os01g0201700	4.5	Os01t0201700_02	-1	1	21	1152	1172	UGCCAAAGGAGAGUUGCCCUG	:::::::: .:::::: :	UUUGGCAACUCGUCUUUGGAA	Translation		1
osa-miR399j	Os01g0201700	4.5	Os01t0201700_02	-1	1	21	1152	1172	UGCCAAAGGAGAGUUGCCCUA	:::::::: .:::::: :	UUUGGCAACUCGUCUUUGGAA	Translation		1
osa-miR167h-3p	Os01g0201800	4	Os01t0201800_00	-1	1	21	606	626	AGGUCAUGCUGUAGUUUCAUC	:.::... ::::::::::::	GGUGGGGAAACAGCAUGACCU	Cleavage		1
osa-miR6252	Os01g0201850	4	Os01t0201850_01	-1	1	23	4155	4177	AUUCGUUGUAUUAAGAGAGGGUU	:.. ::::::::::::: ::	UCCUUCCUCUUAAUACAACAAAA	Cleavage		1
osa-miR5144-3p	Os01g0201900	3	Os01t0201900_01	-1	1	21	1957	1977	UCUCCUCAGCAGCACAAGAAG	.::: :: ::::.:::::::.	UUUCCUGAGCUGUUGAGGAGG	Cleavage		1
osa-miR5144-5p	Os01g0201900	3.5	Os01t0201900_01	-1	1	21	877	897	UUCUUGUGCUGCUGAAGAGAC	:: .::::::::::: :::.	CUCAUUUCAGCAGCACCAGAG	Cleavage		1
osa-miR167h-3p	Os01g0201900	4	Os01t0201900_01	-1	1	21	76	96	AGGUCAUGCUGUAGUUUCAUC	:.::... ::::::::::::	GGUGGGGAAACAGCAUGACCU	Cleavage		1
osa-miR5802	Os01g0201900	4.5	Os01t0201900_01	-1	1	24	1909	1932	AUGGACUGUACUUUGUAAAGCGGA	::: :::::. ::.::::::	UGGGCUGUACAAGUUAUAGUCCAA	Translation		1
osa-miR818a	Os01g0202500	3.5	Os01t0202500_01	-1	1	22	1325	1346	AAUCCCUUAUAUUAUGGGACGG	::::::: :::::::: ::::	CCGUCCCUAAAUAUAAGUGAUU	Cleavage		1
osa-miR5821	Os01g0202500	5	Os01t0202500_01	-1	1	21	283	303	UGGACGGAGCGAUGGUGGGCG	::::::::. ::::.: :::	CGCCCACCGCCGCUUCCUCCU	Cleavage		1
osa-miR5815	Os01g0202601	5	Os01t0202601_00	-1	1	24	5	28	AAUGUUAUGGACACUAGAUGACAU	:.::.::::::.:::.. .:	AGUUUAUUUAGUGUUCAUGGAGUG	Cleavage		1
osa-miR1437b-3p	Os01g0202800	5	Os01t0202800_00	-1	1	24	456	479	GUGCUGGCGAGCUCCGGUGCCGCA	:::::.:.::::.:::.:: : :	GGCGGCGCUGGAGUUCGUCAUCUC	Cleavage		1
osa-miR812s	Os01g0203300	4.5	Os01t0203300_01	-1	1	24	402	425	AAGACGGACAAUCAAACGUUGGAC	: :. .:::::.:::::: :::	UUGCGUUGUUUGGUUGUCCAUCUG	Cleavage		1
osa-miR1846e	Os01g0203400	4.5	Os01t0203400_01	-1	1	20	137	156	CAACGAGGAGGCCGGGACCA	:: :::.::.::.::.: ::	UGCUCCUGGUCUUCUUGCUG	Cleavage		1
osa-miR5802	Os01g0203400	4.5	Os01t0203400_01	-1	1	24	544	567	AUGGACUGUACUUUGUAAAGCGGA	..:.::::.::: ::.:::..:	GUUGUUUUAUAAAAUAUAGUUUAA	Translation		1
osa-miR2863b	Os01g0204000	4	Os01t0204000_01	-1	1	21	742	762	UUCGUUUAUUUGGACUAGAGU	:: :::::::: ::: :::	CAUCCAGUCCAAAGAAAGGAA	Cleavage		1
osa-miR1868	Os01g0204000	5	Os01t0204000_01	-1	1	24	2072	2096	UCACGGAAAACGAG-GGAGCAGCCA	:: ::::.. ::.::::::: :::	GGGAUGCUUUGCUUGUUUUCCCUGA	Cleavage		1
osa-miR2863b	Os01g0204000	4	Os01t0204000_02	-1	1	21	1169	1189	UUCGUUUAUUUGGACUAGAGU	:: :::::::: ::: :::	CAUCCAGUCCAAAGAAAGGAA	Cleavage		1
osa-miR1868	Os01g0204000	5	Os01t0204000_02	-1	1	24	2499	2523	UCACGGAAAACGAG-GGAGCAGCCA	:: ::::.. ::.::::::: :::	GGGAUGCUUUGCUUGUUUUCCCUGA	Cleavage		1
osa-miR2873a	Os01g0205100	3.5	Os01t0205100_01	-1	1	24	802	825	AAGUUUGGACUUAAAUUUGGUAAC	: :. ::.::::.:::..::.::	GAUGGCAGAUUUGAGUUUAAGCUC	Cleavage		1
osa-miR2118f	Os01g0205200	5	Os01t0205200_01	-1	1	22	1536	1558	UUCCUGAU-GCCUCCCAUUCCUA	:: .::::::::: .:::::::	GAGAGAUGGGAGGCUGUCAGGAA	Cleavage		1
osa-miR2092-3p	Os01g0205300	5	Os01t0205300_00	-1	1	22	211	232	ACCAGCAUUCCAUUGGCAGAGG	::.::: :::::.:: ::: :	ACUUUGCAAAUGGGAUUCUGCU	Cleavage		1
osa-miR6246	Os01g0205600	3	Os01t0205600_01	-1	1	23	491	513	UUGGGGAUUUCCUGCCGGAGGAA	:::::::: :..:::::.:	CUGAUCCGGCAGAAGGUCCCCGA	Translation		1
osa-miR5157a-3p	Os01g0206200	3	Os01t0206200_01	-1	1	24	840	863	AGAAGUUGUGGCUAUCAAAAAGUU	::: :::::::::..:..::::	UACUGAUUGAUAGCCGUAGUUUCU	Cleavage		1
osa-miR172d-5p	Os01g0206200	4	Os01t0206200_01	-1	1	20	875	894	GCAGCACCAUCAAGAUUCAC	::: : .::: :::::::::	GUGUAGUUUGCUGGUGCUGC	Translation		1
osa-miR395c	Os01g0206200	4	Os01t0206200_01	-1	1	21	3	23	GUGAAGUGUUUGGAGGAACUC	:::::.:. ::.::::::	CGCUUCCUUCGUACGCUUCAC	Translation		1
osa-miR395u	Os01g0206200	4	Os01t0206200_01	-1	1	21	3	23	GUGAAGCGUUUGGGGGAAAUC	::::..:. :::::::::	CGCUUCCUUCGUACGCUUCAC	Translation		1
osa-miR2867-3p	Os01g0206300	3	Os01t0206300_00	-1	1	20	536	555	CCAGGACGUGUGGGAUGGCA	::..:.::::::::.:::	GGCUGUUCCACACGUUCUGC	Cleavage		1
osa-miR535-5p	Os01g0206650	4.5	Os01t0206650_00	-1	1	21	904	924	UGACAACGAGAGAGAGCACGC	::::::.: ::::: :::	UUCUGCUCUUUGUCGUUCUCA	Translation		1
osa-miR5144-3p	Os01g0206700	4.5	Os01t0206700_01	-1	1	21	1530	1549	UCUCCUCAGCAGCACAAGAAG	:::::: ::.::.::::: ::	CUUCUU-UGUUGUUGAGGUGA	Cleavage		1
osa-miR5144-3p	Os01g0206700	4.5	Os01t0206700_02	-1	1	21	675	694	UCUCCUCAGCAGCACAAGAAG	:::::: ::.::.::::: ::	CUUCUU-UGUUGUUGAGGUGA	Cleavage		1
osa-miR5144-3p	Os01g0206700	4.5	Os01t0206700_03	-1	1	21	1409	1428	UCUCCUCAGCAGCACAAGAAG	:::::: ::.::.::::: ::	CUUCUU-UGUUGUUGAGGUGA	Cleavage		1
osa-miR5811	Os01g0206800	4.5	Os01t0206800_01	-1	1	24	1823	1846	CCUAACCUAGGAGUUCGAUGGGAC	:..:::: : :::::::::::	AUUUCAUCAACCUCCUAGGUUAUU	Cleavage		1
osa-miR5804	Os01g0206800	5	Os01t0206800_01	-1	1	21	984	1004	UGCGAAGUAGAGAUGCCGACU	:: .: .:::::: :::.:::	AGAUGAUAUCUCUUCUUUGCA	Cleavage		1
novel_69	Os01g0207001	4	Os01t0207001_00	-1	1	24	303	326	AAGCUCCCUCAAACAGACUAUAAG	.: .: ::::: :: :::::::::	UUGGUCGUCUGCUUCAGGGAGCUU	Translation		1
osa-miR172c	Os01g0207001	4	Os01t0207001_00	-1	1	21	1161	1181	UGAAUCUUGAUGAUGCUGCAC	::::::: :::::. :::.:	UUGCAGCAGCAUCAGUAUUUA	Cleavage		1
osa-miR5833	Os01g0207600	4	Os01t0207600_00	-1	1	21	1707	1727	UCCUCCUCGGGCUCAUCGGGC	:.:::: :::.:::: ::::	GUCCGACGAGUCCGACGAGGU	Cleavage		1
osa-miR5804	Os01g0207600	5	Os01t0207600_00	-1	1	21	553	573	UGCGAAGUAGAGAUGCCGACU	: ::::::.:::::::	ACACUGCAUCUUUACUUCGGC	Cleavage		1
osa-miR5160	Os01g0207900	4.5	Os01t0207900_00	-1	1	22	197	218	CGAGAUCGAUGGUAUAUUUCUG	::::::. :::: :::: :::	GAGAAAUGCACCACCGAUGUCG	Cleavage		1
osa-miR439a	Os01g0208400	5	Os01t0208400_01	-1	1	21	1554	1574	UGUCGAACCGCGGUUGUUCGA	:: .::.:.:::::::::	GCGUGCAGCUGCGGUUCGAGG	Cleavage		1
novel_67	Os01g0208600	4.5	Os01t0208600_01	-1	1	24	4256	4279	ACGGUCUCGCGGAUUGGAAUAGCG	:: : : :::::::: ::.:.::	GGCAAAUGCAAUCCGCCAGGCUGU	Cleavage		1
osa-miR5149	Os01g0208600	5	Os01t0208600_01	-1	1	22	3146	3166	GAGGAGCUGUGACGAUUUGGGA	::::::::::::: ::.:::	GCCCAAAUCGUCACU-CUUCUC	Cleavage		1
osa-miR5503	Os01g0208600	5	Os01t0208600_01	-1	1	22	320	341	UUCGGAUCUUUCUAGAGGCAUU	.::::: ::.: .::.:.:::.	GAUGCCGCUGGUGAGGUUCGAG	Translation		1
novel_67	Os01g0208600	4.5	Os01t0208600_02	-1	1	24	2570	2593	ACGGUCUCGCGGAUUGGAAUAGCG	:: : : :::::::: ::.:.::	GGCAAAUGCAAUCCGCCAGGCUGU	Cleavage		1
osa-miR5149	Os01g0208600	5	Os01t0208600_02	-1	1	22	1460	1480	GAGGAGCUGUGACGAUUUGGGA	::::::::::::: ::.:::	GCCCAAAUCGUCACU-CUUCUC	Cleavage		1
novel_67	Os01g0208600	4.5	Os01t0208600_03	-1	1	24	228	251	ACGGUCUCGCGGAUUGGAAUAGCG	:: : : :::::::: ::.:.::	GGCAAAUGCAAUCCGCCAGGCUGU	Cleavage		1
osa-miR156a	Os01g0208700	4.5	Os01t0208700_01	-1	1	20	3405	3424	UGACAGAAGAGAGUGAGCAC	::: ::::: :.:::: :::	GUGAUCACUGUUUUCUUUCA	Translation		1
osa-miR160e-5p	Os01g0208700	5	Os01t0208700_01	-1	1	21	242	262	UGCCUGGCUCCCUGUAUGCCG	:: :.: :.:::::::.:: :	CGCCGUCCGGGGAGCCGGGAA	Cleavage		1
osa-miR169a	Os01g0209000	4.5	Os01t0209000_01	-1	1	21	799	819	CAGCCAAGGAUGACUUGCCGA	.:::.::::::::.::	UGCAGGAGUUAUCCUUGGUUG	Cleavage		1
osa-miR169b	Os01g0209000	4.5	Os01t0209000_01	-1	1	21	799	819	CAGCCAAGGAUGACUUGCCGG	.:::.::::::::.::	UGCAGGAGUUAUCCUUGGUUG	Cleavage		1
osa-miR169e	Os01g0209000	5	Os01t0209000_01	-1	1	21	799	819	UAGCCAAGGAUGACUUGCCGG	.:::.::::::::.:.	UGCAGGAGUUAUCCUUGGUUG	Cleavage		1
osa-miR171c-5p	Os01g0209000	5	Os01t0209000_01	-1	1	21	1492	1512	GGAUAUUGGUGCGGUUCAAUC	:: ::::. :::::. :::::	GAGUGAAUGGCACCGCUAUCC	Cleavage		2
osa-miR171c-5p	Os01g0209000	5	Os01t0209000_01	-1	1	21	962	982	GGAUAUUGGUGCGGUUCAAUC	: ::.:: :::.::.:.:.:	AAAUGGACAGCAUCAGUGUUC	Cleavage		2
osa-miR169a	Os01g0209000	4.5	Os01t0209000_02	-1	1	21	680	700	CAGCCAAGGAUGACUUGCCGA	.:::.::::::::.::	UGCAGGAGUUAUCCUUGGUUG	Cleavage		1
osa-miR169b	Os01g0209000	4.5	Os01t0209000_02	-1	1	21	680	700	CAGCCAAGGAUGACUUGCCGG	.:::.::::::::.::	UGCAGGAGUUAUCCUUGGUUG	Cleavage		1
osa-miR169e	Os01g0209000	5	Os01t0209000_02	-1	1	21	680	700	UAGCCAAGGAUGACUUGCCGG	.:::.::::::::.:.	UGCAGGAGUUAUCCUUGGUUG	Cleavage		1
osa-miR171c-5p	Os01g0209000	5	Os01t0209000_02	-1	1	21	1373	1393	GGAUAUUGGUGCGGUUCAAUC	:: ::::. :::::. :::::	GAGUGAAUGGCACCGCUAUCC	Cleavage		2
osa-miR171c-5p	Os01g0209000	5	Os01t0209000_02	-1	1	21	843	863	GGAUAUUGGUGCGGUUCAAUC	: ::.:: :::.::.:.:.:	AAAUGGACAGCAUCAGUGUUC	Cleavage		2
osa-miR5536	Os01g0209200	5	Os01t0209200_01	-1	1	22	420	441	AAUGGUAGUGACAUUAUGGUAG	::.:..:.::::::. : ::::	CUGCUGUGAUGUCAUAAACAUU	Cleavage		1
osa-miR1862d	Os01g0209500	3.5	Os01t0209500_01	-1	1	24	386	409	ACUAGGUUUGUUUAUUUUGGGACG	:..::::: .:::::.:: :::	ACUUUCAAAAAGAACAAGCCAAGU	Cleavage		1
osa-miR169i-3p	Os01g0209500	4.5	Os01t0209500_01	-1	1	22	1926	1947	UGAGUCGCUCUUAUCACUCAUG	:: ::: ::::::::. : :::	CAAGAGGGAUAAGAGUCAGUCA	Cleavage		1
osa-miR1431	Os01g0209500	5	Os01t0209500_01	-1	1	21	1309	1329	UUUGCGAGUUGGCCCGCUUGC	::::.:: .::. :::::.:	UCAAGUGGUUCAGGUCGCAGA	Cleavage		1
osa-miR5512a	Os01g0209500	5	Os01t0209500_01	-1	1	21	2351	2371	UAGGAUAUGGUAAUGCUAAAA	:: :::.:: :::.:: ::::	UUCUAGUAUCACCGUACCCUA	Cleavage		1
osa-miR5079a	Os01g0209566	4	Os01t0209566_00	-1	1	22	621	642	UUUGGAUCUGUUAUUUUGGUAU	.:::::...:: :::.::::.:	GUACCAGGGUAUCAGGUCCAGA	Translation		1
osa-miR11338-3p	Os01g0209700	4.5	Os01t0209700_01	-1	1	24	698	721	AUCUCGUUAGAUUCGUCUCGCAAA	:::.: :::: ::.:::.:.:	GCGGCGGGCCGAACCUGACGGGGU	Translation		1
osa-miR1431	Os01g0209901	4.5	Os01t0209901_00	-1	1	21	1707	1727	UUUGCGAGUUGGCCCGCUUGC	:.: ::: :::.:::::.::	GUACGCGCCCCAGCUCGCGAA	Cleavage		1
osa-miR1856	Os01g0210300	5	Os01t0210300_01	-1	1	21	964	984	UAUGCGUAAGACGGAUUCGUA	:.:::::.::::::: ::	GAUGAAUCUGUCUUACCCACU	Cleavage		1
osa-miR530-5p	Os01g0210400	4.5	Os01t0210400_00	-1	1	20	7	26	UGCAUUUGCACCUGCACCUA	:.:::::.: :::...:::.	UGGGUGCGGAUGCGGGUGCG	Translation		1
novel_132	Os01g0210500	5	Os01t0210500_01	-1	1	24	879	902	AACGACUGCAUGUUUUAUAGUAAC	:::.::::..:::.:::.:	UGCACUGUAAAGUAUGUAGUUGAG	Cleavage		1
osa-miR5339	Os01g0210700	5	Os01t0210700_01	-1	1	21	197	217	CAGAUAGAGAAUCUUCUCAGA	::::::: :::: .:::.:	GCUGAGAAAAUUCAUUAUUUC	Cleavage		1
osa-miR5339	Os01g0210700	5	Os01t0210700_02	-1	1	21	231	251	CAGAUAGAGAAUCUUCUCAGA	::::::: :::: .:::.:	GCUGAGAAAAUUCAUUAUUUC	Cleavage		1
osa-miR395c	Os01g0210750	2.5	Os01t0210750_00	-1	1	21	1067	1087	GUGAAGUGUUUGGAGGAACUC	::.:::::::.:.:::::	CUAUUUCUCCAAAUAUUUCAC	Cleavage		1
osa-miR395t	Os01g0210750	2.5	Os01t0210750_00	-1	1	21	1067	1087	GUGAAGUGUUUGGGGAAACUC	::::.:::::.:.:::::	CUAUUUCUCCAAAUAUUUCAC	Cleavage		1
osa-miR395b	Os01g0210750	3	Os01t0210750_00	-1	1	21	1067	1087	GUGAAGUGUUUGGGGGAACUC	::.:.:::::.:.:::::	CUAUUUCUCCAAAUAUUUCAC	Cleavage		1
osa-miR395o	Os01g0210750	3.5	Os01t0210750_00	-1	1	21	1067	1087	AUGAAGUGUUUGGAGGAACUC	::.:::::::.:.::::	CUAUUUCUCCAAAUAUUUCAC	Cleavage		1
osa-miR7694-3p	Os01g0210750	4	Os01t0210750_00	-1	1	22	577	598	CCAUAUUCGUAGUGCUAGGUGG	:. ::: :::::. :::::::	CUCCCUUGCACUGAGAAUAUGA	Cleavage		1
osa-miR1847.1	Os01g0210800	3	Os01t0210800_01	-1	1	21	1190	1210	UGCAGUUUGCAGUUGUGGCAC	:::.::::.::::. :::::	UUGCUACAAUUGCAGCCUGCA	Cleavage		1
osa-miR1870-3p	Os01g0210800	3	Os01t0210800_01	-1	1	24	431	454	UUUAGGGCUAAUUCAGCAUGAACA	: :::.:::.::: :.:::::	GAGUGAUGUUGAGUUACCUCUAAA	Cleavage		1
osa-miR530-3p	Os01g0210800	3.5	Os01t0210800_01	-1	1	21	294	314	AGGUGCAGAGGCAGAUGCAAC	:: :: .::::::::::..:	CUUCCAGUUGCCUCUGCAUUU	Cleavage		1
osa-miR396c-3p	Os01g0211000	5	Os01t0211000_00	-1	1	21	1420	1440	GGUCAAGAAAGCUGUGGGAAG	::..::..::: :::::.:	AUUUUCAUGGCUCUCUUGGCG	Cleavage		1
osa-miR166b-5p	Os01g0211600	5	Os01t0211600_01	-1	1	21	860	879	GGAAUGUUGUCUGGCUCGGGG	:::::::::.:::: :.:::	CCCCGAGCCGGACA-CGUUCG	Cleavage		1
novel_55	Os01g0211800	4.5	Os01t0211800_01	-1	1	24	1036	1059	GUCUUCGGGUCUCGGACGGACGUG	:..: .:: ::::::.:::.: .:	CGUGAUCGGCCGAGAUCCGGACGC	Cleavage		1
osa-miR5536	Os01g0212100	3	Os01t0212100_01	-1	1	22	2089	2110	AAUGGUAGUGACAUUAUGGUAG	:.::::::.:.:.:::::	UAUGCGUAAUGUUAUUGCCAUU	Cleavage		1
osa-miR166c-5p	Os01g0212100	3.5	Os01t0212100_01	-1	1	20	1397	1416	GGAAUGUUGUCUGGUCCGAG	:: ::: .::::::::::..	CUAGGAAUAGACAACAUUUU	Cleavage		1
osa-miR166a-5p	Os01g0212100	4	Os01t0212100_01	-1	1	21	1396	1416	GGAAUGUUGUCUGGUUCAAGG	.:: :.: .::::::::::..	UCUAGGAAUAGACAACAUUUU	Cleavage		1
osa-miR444a-3p.2	Os01g0212100	4.5	Os01t0212100_01	-1	1	21	205	225	UGCAGUUGCUGCCUCAAGCUU	.::::::. ::.:::.: :::	GAGCUUGGAGCGGCAGCGGCA	Cleavage		1
novel_31	Os01g0212100	5	Os01t0212100_01	-1	1	23	523	545	UGCUCACUGCUCUGUCUGUCAUC	:::::::..:.:.: ::: ::	UCUGACAGAUGGGGUAUUGAUCA	Cleavage		1
osa-miR5536	Os01g0212100	3	Os01t0212100_02	-1	1	22	2248	2269	AAUGGUAGUGACAUUAUGGUAG	:.::::::.:.:.:::::	UAUGCGUAAUGUUAUUGCCAUU	Cleavage		1
novel_204	Os01g0212100	3.5	Os01t0212100_02	-1	1	21	2704	2724	UACCUUCUCUCUCUUCUCUUC	:.:::::. :::::::::: :	GGAGAGAGAAGAGAGAAGGGA	Cleavage		1
osa-miR166c-5p	Os01g0212100	3.5	Os01t0212100_02	-1	1	20	1556	1575	GGAAUGUUGUCUGGUCCGAG	:: ::: .::::::::::..	CUAGGAAUAGACAACAUUUU	Cleavage		1
osa-miR166a-5p	Os01g0212100	4	Os01t0212100_02	-1	1	21	1555	1575	GGAAUGUUGUCUGGUUCAAGG	.:: :.: .::::::::::..	UCUAGGAAUAGACAACAUUUU	Cleavage		1
osa-miR444a-3p.2	Os01g0212100	4.5	Os01t0212100_02	-1	1	21	170	190	UGCAGUUGCUGCCUCAAGCUU	.::::::. ::.:::.: :::	GAGCUUGGAGCGGCAGCGGCA	Cleavage		1
novel_31	Os01g0212100	5	Os01t0212100_02	-1	1	23	484	506	UGCUCACUGCUCUGUCUGUCAUC	:::::::..:.:.: ::: ::	UCUGACAGAUGGGGUAUUGAUCA	Cleavage		1
osa-miR535-5p	Os01g0212400	4.5	Os01t0212400_01	-1	1	21	1736	1756	UGACAACGAGAGAGAGCACGC	:::.:: :::::::::.	ACCCGCUUUCGCUCGUUGUCG	Translation		1
osa-miR159a.1	Os01g0212500	2.5	Os01t0212500_01	-1	1	21	627	647	UUUGGAUUGAAGGGAGCUCUG	:.:::: :::::::: :::::	CGGAGCCCCCUUCAAACCAAA	Cleavage		1
osa-miR159c	Os01g0212500	3.5	Os01t0212500_01	-1	1	21	627	647	AUUGGAUUGAAGGGAGCUCCA	::::: :::::::: ::::	CGGAGCCCCCUUCAAACCAAA	Cleavage		1
osa-miR159d	Os01g0212500	3.5	Os01t0212500_01	-1	1	21	627	647	AUUGGAUUGAAGGGAGCUCCG	:::::: :::::::: ::::	CGGAGCCCCCUUCAAACCAAA	Cleavage		1
osa-miR159e	Os01g0212500	3.5	Os01t0212500_01	-1	1	21	627	647	AUUGGAUUGAAGGGAGCUCCU	::::: :::::::: ::::	CGGAGCCCCCUUCAAACCAAA	Cleavage		1
osa-miR159f	Os01g0212500	3.5	Os01t0212500_01	-1	1	21	627	647	CUUGGAUUGAAGGGAGCUCUA	.:::: :::::::: ::::	CGGAGCCCCCUUCAAACCAAA	Cleavage		2
osa-miR319a-3p.2-3p	Os01g0212500	4	Os01t0212500_01	-1	1	20	627	646	UUGGACUGAAGGGUGCUCCC	::::: ::::::: ::::	CGGAGCCCCCUUCAAACCAA	Cleavage		2
osa-miR159f	Os01g0212500	5	Os01t0212500_01	-1	1	21	461	481	CUUGGAUUGAAGGGAGCUCUA	: :::: :::: ::.:: :.:	UUGAGCGCCCUGCAGUCGAGG	Translation		2
osa-miR319a-3p.2-3p	Os01g0212500	5	Os01t0212500_01	-1	1	20	461	480	UUGGACUGAAGGGUGCUCCC	::::.:::: ::::: :.	UUGAGCGCCCUGCAGUCGAG	Cleavage		2
osa-miR5539a	Os01g0212900	4.5	Os01t0212900_00	-1	1	22	869	890	AAGAAAACGGAUGCGCGUGCUA	.::.::::: :.:::::.::	GGGCGCGCGCUGCUGUUUUUUU	Translation		1
osa-miR1865-5p	Os01g0213300	5	Os01t0213300_00	-1	1	24	1776	1799	UGCUAGUGAUGGUGAUUCUUCGAC	::.:..::: :: :::.:::.:..	GUUGGGGAAACAACAUUACUGGUG	Cleavage		1
osa-miR167h-3p	Os01g0213350	3.5	Os01t0213350_01	-1	1	21	2203	2223	AGGUCAUGCUGUAGUUUCAUC	::: ::::::::.:: ::.:	CAUGUAACUACAGUAUAACUU	Cleavage		1
osa-miR6248	Os01g0213350	3.5	Os01t0213350_01	-1	1	21	316	336	UAUUUGAGGAUGGAGGUAGUA	::.:::.:.::::.: :::::	UAUUACUUUCAUCUUAAAAUA	Cleavage		2
osa-miR6248	Os01g0213350	3.5	Os01t0213350_01	-1	1	21	1837	1858	UAUUUGAGGAUGGA-GGUAGUA	:::::.. :::::.::::::::	UACUAUUGUCCAUUCUCAAAUA	Cleavage		2
osa-miR319a-3p.2-3p	Os01g0213800	3	Os01t0213800_01	-1	1	20	1567	1586	UUGGACUGAAGGGUGCUCCC	::.: ::::::::::::.	AGGGGACCCCUUCAGUCCAG	Cleavage		1
osa-miR159c	Os01g0213800	3.5	Os01t0213800_01	-1	1	21	1567	1587	AUUGGAUUGAAGGGAGCUCCA	::.: :::::::.::::.:	AGGGGACCCCUUCAGUCCAGU	Cleavage		1
osa-miR159d	Os01g0213800	3.5	Os01t0213800_01	-1	1	21	1567	1587	AUUGGAUUGAAGGGAGCUCCG	::.: :::::::.::::.:	AGGGGACCCCUUCAGUCCAGU	Cleavage		1
osa-miR159e	Os01g0213800	3.5	Os01t0213800_01	-1	1	21	1567	1587	AUUGGAUUGAAGGGAGCUCCU	:::.: :::::::.::::.:	AGGGGACCCCUUCAGUCCAGU	Cleavage		1
osa-miR535-3p	Os01g0214001	5	Os01t0214001_00	-1	1	21	1308	1328	GUGCUUUCUCCCGUUGUCACU	:: :::..::::::.::::	AGCGACGGCGGGAGGAAGCUG	Cleavage		1
osa-miR1875	Os01g0214200	3.5	Os01t0214200_01	-1	1	24	665	688	ACAAUGGAGUGAAGUGCAACAGAA	:::::::::: ::::::	AUGGACUGCACUUCACCCCAUUGG	Cleavage		1
novel_43	Os01g0214400	5	Os01t0214400_01	-1	1	21	258	279	UCGGACUC-UCGGCGGCGCUCG	::. ::::::::: :::::::.	CGGACGCCGCCGACGAGUCCGG	Cleavage		1
osa-miR5144-5p	Os01g0214600	4.5	Os01t0214600_01	-1	1	21	650	670	UUCUUGUGCUGCUGAAGAGAC	:::::::.::.::: .:: :	CUCUCUUCGGCGGCAAGAGCA	Cleavage		1
osa-miR5823	Os01g0214800	4.5	Os01t0214800_01	-1	1	24	1530	1553	AAGGAAUUGGGUCUAAUCUCUUCC	.::::: ::::. .:::::::	AAGAGAGAGUAGAUGUAAUUCCUA	Translation		1
osa-miR810b.2	Os01g0214800	4	Os01t0214800_02	-1	1	21	2821	2841	AAGUGAUUUAAUUAUGCCGUU	: ::::::::::::. ::	UUCUGCAUAAUUAAAUUUCUA	Cleavage		1
osa-miR5826	Os01g0214800	4.5	Os01t0214800_02	-1	1	24	1109	1132	UAGCCCAAAGUGAGAAGAGUGGGU	..: .:.::.:...::::::.:	UUUCCUUUUUUUUGUUUUGGGUUC	Cleavage		1
osa-miR1882e-3p	Os01g0214800	5	Os01t0214800_02	-1	1	24	1167	1190	GAAAUGAUCUUGGACGUAAUCUAG	.: ::.::::.:::.:..::	GCGGCUUGCGUCUAAGGUUGUUAG	Cleavage		1
osa-miR5823	Os01g0214800	4.5	Os01t0214800_03	-1	1	24	1304	1327	AAGGAAUUGGGUCUAAUCUCUUCC	.::::: ::::. .:::::::	AAGAGAGAGUAGAUGUAAUUCCUA	Translation		1
osa-miR1851	Os01g0214901	4.5	Os01t0214901_00	-1	1	21	929	949	CGUCUGGGAUGGCAUUUUGGC	::...::::::::: ::::	UCCGGGAUGCCAUCCACGACG	Cleavage		1
osa-miR1854-3p	Os01g0214901	4.5	Os01t0214901_00	-1	1	22	965	986	UCCAAUUUGGGGAUUUGCUGAU	: ::::.:.:::::.:: : ::	ACCAGCGAGUCCCCGAAGUUGA	Cleavage		1
osa-miR1874-3p	Os01g0215500	4	Os01t0215500_01	-1	1	24	161	184	UAUGGAUGGAGGUGUAACCCGAUG	::: ::::.:::::::.. ::	AGACGGAUUACGCCUCCAUUUUUA	Cleavage		1
osa-miR2876-3p	Os01g0215500	4	Os01t0215500_01	-1	1	21	730	750	UUCCUAUAUGAACACUGUUGC	.::.::::::.:.: ::.:	AGGACGGUGUUCGUGUCGGGA	Cleavage		1
osa-miR1320-3p	Os01g0215750	4	Os01t0215750_01	-1	1	21	2631	2651	UGUAAAAUUCAUUCGUUCCAA	::..:::::.::: ::::	AAAGAGUGAAUGGAUUAUACA	Cleavage		1
osa-miR171d-5p	Os01g0215750	4	Os01t0215750_01	-1	1	21	296	316	UGUUGGCCCGGCUCACUCAGA	:.::.:::::..:: ::::..	UUUGGGUGAGUUGGACCAAUG	Cleavage		1
osa-miR171e-5p	Os01g0215750	4.5	Os01t0215750_01	-1	1	21	296	316	UGUUGGCUCGGCUCACUCAGA	:.::.:::::..:. ::::..	UUUGGGUGAGUUGGACCAAUG	Cleavage		1
osa-miR1437b-3p	Os01g0216000	5	Os01t0216000_01	-1	1	24	226	249	GUGCUGGCGAGCUCCGGUGCCGCA	:::::.:::: :.:: ::.:::.	GGCGGCGCCGGUGUUCCCCGGCAU	Cleavage		1
osa-miR1881	Os01g0216150	5	Os01t0216150_00	-1	1	24	313	336	AAUGUUAUUGUAGCGUGGUGGUGU	::: ::::.::.:....::.:.:	ACAGCACCGCGUUGUGGUAGCGUG	Cleavage		1
novel_189	Os01g0216300	3.5	Os01t0216300_01	-1	1	21	250	270	UUGAUGAGGAGUUGGAGCUCG	::::::::::::::...	CCUCCUCCAACUCCUCAUUGG	Cleavage		1
osa-miR408-3p	Os01g0216500	3	Os01t0216500_00	-1	1	21	634	654	CUGCACUGCCUCUUCCCUGGC	: :::::.:::.::::::	AUAAAGGAAGGGGCGGUGCAG	Cleavage		1
osa-miR2866	Os01g0216600	4.5	Os01t0216600_00	-1	1	20	722	741	UCUAGUUUGUGUUCAGCAUC	:: :::::: :...:::.::	GAAGCUGAAGAUGGACUGGA	Translation		1
osa-miR1432-5p	Os01g0216900	4.5	Os01t0216900_00	-1	1	21	454	474	AUCAGGAGAGAUGACACCGAC	::::::: :: : :::.::::	GUCGGUGCCAGCGCUCUUGAU	Translation		1
novel_37	Os01g0217000	5	Os01t0217000_01	-1	1	24	534	557	AUCUGUAUCUUUGGCCACGUCAGC	: ::.::: ::..:.:::...::	GGUGGCGUUGCUGAGGAUGUGGAG	Cleavage		1
novel_37	Os01g0217000	5	Os01t0217000_02	-1	1	24	441	464	AUCUGUAUCUUUGGCCACGUCAGC	: ::.::: ::..:.:::...::	GGUGGCGUUGCUGAGGAUGUGGAG	Cleavage		1
osa-miR1846e	Os01g0217050	3.5	Os01t0217050_00	-1	1	20	249	268	CAACGAGGAGGCCGGGACCA	::::::::.:::::::	CUCGCCCGGCCUUCUCGUUG	Cleavage		1
osa-miR1442	Os01g0217100	4.5	Os01t0217100_01	-1	1	20	936	955	AUUCAUAGUACUAGAUGUGU	:.:.::::.:::.:.::. :	AUAUAUCUGGUAUUGUGGUU	Cleavage		1
osa-miR5795	Os01g0217400	2.5	Os01t0217400_00	-1	1	22	55	76	AUGUCGAGGUCGAGUUCCCGGC	: :.:::::::.:.:::::	UGGGUGGACUCGACUUUGACAU	Cleavage		1
osa-miR1320-3p	Os01g0217400	3.5	Os01t0217400_00	-1	1	21	547	567	UGUAAAAUUCAUUCGUUCCAA	: :::: :::: :::::::..	UGGGAAGGAAUUAAUUUUAUG	Translation		1
osa-miR395a	Os01g0217400	4.5	Os01t0217400_00	-1	1	21	483	503	GUGAAGUGCUUGGGGGAACUC	:::::...::.::: ::::	AAGUUCUUUCAGGCAAUUCAG	Cleavage		1
osa-miR395c	Os01g0217400	4.5	Os01t0217400_00	-1	1	21	483	503	GUGAAGUGUUUGGAGGAACUC	:::::.:.::..:: ::::	AAGUUCUUUCAGGCAAUUCAG	Cleavage		1
osa-miR395o	Os01g0217400	4.5	Os01t0217400_00	-1	1	21	483	503	AUGAAGUGUUUGGAGGAACUC	:::::.:.::..:: ::::	AAGUUCUUUCAGGCAAUUCAG	Cleavage		1
osa-miR395b	Os01g0217400	5	Os01t0217400_00	-1	1	21	483	503	GUGAAGUGUUUGGGGGAACUC	:::::...::..:: ::::	AAGUUCUUUCAGGCAAUUCAG	Cleavage		1
osa-miR1432-5p	Os01g0218032	4.5	Os01t0218032_01	-1	1	21	2012	2032	AUCAGGAGAGAUGACACCGAC	:: ::::.: : ::::::::	UUCUGUGUUACCCCUCCUGAU	Translation		1
osa-miR2867-3p	Os01g0218100	3.5	Os01t0218100_01	-1	1	20	528	547	CCAGGACGUGUGGGAUGGCA	:..:..:::.::::::::	CACUGUUUCACGCGUCCUGG	Cleavage		1
osa-miR159a.2	Os01g0218200	4	Os01t0218200_00	-1	1	21	2222	2242	UUGCAUGCCCCAGGAGCUGCA	: :::::::::: :.:: ::.	UACAGCUCCUGGAGUAUUCAG	Cleavage		1
osa-miR5833	Os01g0218350	1	Os01t0218350_00	-1	1	21	2215	2235	UCCUCCUCGGGCUCAUCGGGC	:::::: ::::::::::::::	GCCCGAGGAGCCCGAGGAGGA	Cleavage		1
osa-miR11336-5p	Os01g0218350	3.5	Os01t0218350_00	-1	1	24	1484	1507	GACUUUCUAGCGUUGCCCACAUUC	::: :: ::::: ::::.:.:::	UAAUUUGUGCAACUCUAGGAGGUC	Translation		1
osa-miR1850.1	Os01g0218350	4	Os01t0218350_00	-1	1	21	1425	1444	UGGAAAGUUGGGAGAUUGGGG	..:::.:: :::::::::::.	UUCCAGUC-CCCAACUUUCCG	Cleavage		1
osa-miR11343-5p	Os01g0218350	4.5	Os01t0218350_00	-1	1	21	1485	1505	CUUUCUAGCGUUGCCCACAUU	::: :: ::::: ::::.:.:	AAUUUGUGCAACUCUAGGAGG	Cleavage		1
osa-miR7693-5p	Os01g0218350	4.5	Os01t0218350_00	-1	1	24	2129	2152	GUUUCCGCUCUUCAUCGAUGGCUG	.:::::::. :..::::::.: :	GGGCCAUCGGAGGGGAGCGGGAUC	Cleavage		1
osa-miR530-5p	Os01g0218500	4	Os01t0218500_02	-1	1	20	290	309	UGCAUUUGCACCUGCACCUA	:.:::: :::::::.:::.	UGGGUGGUGGUGCAAGUGCG	Cleavage		1
osa-miR530-5p	Os01g0218500	4	Os01t0218500_03	-1	1	20	223	242	UGCAUUUGCACCUGCACCUA	:.:::: :::::::.:::.	UGGGUGGUGGUGCAAGUGCG	Cleavage		1
osa-miR5143a	Os01g0218700	3.5	Os01t0218700_01	-1	1	24	2558	2581	UGUGGUAUGUUGGCAAUGUAGGAA	:: : :::::.:..::.:.:::	GACCAAAAUUGCUAGUAUGCUACA	Cleavage		1
novel_200	Os01g0218700	4	Os01t0218700_01	-1	1	24	2060	2083	AAUUUAAACUGUUGGGACCUCAGC	::..:::..::::..:::	UGCCUCGUUUCAAUGGUUUGGAUU	Cleavage		1
osa-miR5143a	Os01g0218700	3.5	Os01t0218700_02	-1	1	24	650	673	UGUGGUAUGUUGGCAAUGUAGGAA	:: : :::::.:..::.:.:::	GACCAAAAUUGCUAGUAUGCUACA	Cleavage		1
novel_200	Os01g0218700	4	Os01t0218700_02	-1	1	24	152	175	AAUUUAAACUGUUGGGACCUCAGC	::..:::..::::..:::	UGCCUCGUUUCAAUGGUUUGGAUU	Cleavage		1
osa-miR5525	Os01g0219100	4.5	Os01t0219100_01	-1	1	22	405	426	UGAACCUUGGGAGCGAUCUGAA	::..:::: :.:::::::::	UUUGGAUCCAUUCCAAGGUUCU	Cleavage		1
osa-miR5811	Os01g0219200	5	Os01t0219200_01	-1	1	24	1081	1104	CCUAACCUAGGAGUUCGAUGGGAC	::: ::::: ::.:.::: :::	CUCCACUCGAAGUCUUGGGUCAGG	Cleavage		1
osa-miR167a-5p	Os01g0219600	5	Os01t0219600_00	-1	1	21	248	268	UGAAGCUGCCAGCAUGAUCUA	:.:::: ::.:::..::: :	UGGAUCUUGUUGGUGGCUACU	Cleavage		1
osa-miR2867-3p	Os01g0220100	3.5	Os01t0220100_01	-1	1	20	2153	2172	CCAGGACGUGUGGGAUGGCA	:::::::. ::.::::::	GGCCAUCCUCCAUGUCCUGA	Translation		1
osa-miR1846c-3p	Os01g0220100	5	Os01t0220100_01	-1	1	21	995	1015	UGACCCCGGUCUGCUCGCUGG	::.::::::: .:::: :::	CCGGCGAGCACGCCGGCGUCC	Translation		1
osa-miR1846c-3p	Os01g0220150	4	Os01t0220150_00	-1	1	21	153	173	UGACCCCGGUCUGCUCGCUGG	::. :::::::...:::::..	CCGUCGAGCAGGUUGGGGUUG	Cleavage		1
osa-miR2864.2	Os01g0220200	5	Os01t0220200_01	-1	1	21	377	397	UUGUUUUGCAUUGUAUAGGUA	:::. ::. :.::::::..::	UACUAAUGAAGUGCAAAGUAA	Cleavage		1
osa-miR11336-3p	Os01g0220900	1	Os01t0220900_01	-1	1	25	4370	4394	GAAUAUGGGAAAUGCUAGAAAGUCU	:: . ::::::::::::..::::::	AGUUAUUCUAGCAUUUCUUAUAUUC	Cleavage		2
osa-miR11336-3p	Os01g0220900	1.5	Os01t0220900_01	-1	1	25	2852	2876	GAAUAUGGGAAAUGCUAGAAAGUCU	:: : ::.::::.::::.:::::::	AGUCAUUUUAGCGUUUCUCAUAUUC	Cleavage		2
osa-miR1436	Os01g0220900	2.5	Os01t0220900_01	-1	1	21	2830	2850	ACAUUAUGGGACGGAGGGAGU	:::::::::::..:: :::::	ACUCCCUCCGUUUCACAAUGU	Cleavage		2
novel_128	Os01g0220900	3	Os01t0220900_01	-1	1	24	2764	2787	AUGUACUUUCUCUGUUUCACAAUG	.::: ::.::..:::..::::.::	UAUUAUGGAAUGGAGGGAGUAUAU	Cleavage		2
osa-miR11339-3p	Os01g0220900	3	Os01t0220900_01	-1	1	21	2859	2879	UAUGAAUGUGGGCAAUGCUAG	.::::.:: :.::.:::::::	UUAGCGUUUCUCAUAUUCAUA	Cleavage		2
osa-miR166b-5p	Os01g0220900	3	Os01t0220900_01	-1	1	21	1265	1285	GGAAUGUUGUCUGGCUCGGGG	:::.:::::: :.::::::.:	CCCUGAGCCAUAUAACAUUUC	Translation		1
osa-miR11343-3p	Os01g0220900	3.5	Os01t0220900_01	-1	1	21	2857	2877	UGAAUGUGGGCAAUGUUAAAA	:::::.:.:: :.::.:::::	UUUUAGCGUUUCUCAUAUUCA	Translation		2
osa-miR1429-3p	Os01g0220900	3.5	Os01t0220900_01	-1	1	21	1856	1876	GUUGCACGGGUUUGUAUGUUG	:.:::.:::.:.::: :::	GUAUAUAUAAAUCUGUGGAAC	Cleavage		2
novel_128	Os01g0220900	4	Os01t0220900_01	-1	1	24	4479	4502	AUGUACUUUCUCUGUUUCACAAUG	:::::::::::.:::..:::::	CAUUGUGAAACGGAGGGAGUACUA	Cleavage		2
osa-miR1436	Os01g0220900	4	Os01t0220900_01	-1	1	21	4348	4368	ACAUUAUGGGACGGAGGGAGU	:.: :::::..:: :::::	UAUUCAUCCGUUUCACAAUGU	Cleavage		2
osa-miR166a-5p	Os01g0220900	4	Os01t0220900_01	-1	1	21	1265	1285	GGAAUGUUGUCUGGUUCAAGG	:: :::.::: :.::::::.:	CCCUGAGCCAUAUAACAUUUC	Translation		1
osa-miR166d-5p	Os01g0220900	4	Os01t0220900_01	-1	1	21	1265	1285	GGAAUGUUGUCUGGCUCGAGG	:: .:::::: :.::::::.:	CCCUGAGCCAUAUAACAUUUC	Translation		1
osa-miR11339-3p	Os01g0220900	4.5	Os01t0220900_01	-1	1	21	4377	4397	UAUGAAUGUGGGCAAUGCUAG	:::::::: :..:.::::: :	CUAGCAUUUCUUAUAUUCACA	Cleavage		2
osa-miR11343-3p	Os01g0220900	4.5	Os01t0220900_01	-1	1	21	4375	4395	UGAAUGUGGGCAAUGUUAAAA	:: ::.:::: :..:.:::::	UUCUAGCAUUUCUUAUAUUCA	Translation		2
osa-miR5828	Os01g0220900	4.5	Os01t0220900_01	-1	1	21	1287	1307	UUACGGCAUUAAAAGUAAAUC	: ::::.::::::: :. :.:	GCUUUAUUUUUAAUCCUAUGA	Cleavage		1
osa-miR1429-3p	Os01g0220900	5	Os01t0220900_01	-1	1	21	660	680	GUUGCACGGGUUUGUAUGUUG	:: :::: :::..: ::::.:	CACCAUAAAAAUUCCUGCAGC	Cleavage		2
osa-miR6249a	Os01g0221100	3.5	Os01t0221100_01	-1	1	21	1300	1320	CGUGAAGAGCUCGCCGGCGGC	:::::::::::::::: :. :	GCCGCCGGCGAGCUCUACGAG	Cleavage		1
osa-miR2096-5p	Os01g0221100	4	Os01t0221100_01	-1	1	21	1136	1156	UGCCGAUUUCCCCCUCGGGCG	: .:::::::: ...:::::.	CCUCCGAGGGGUGGGUCGGCG	Translation		1
osa-miR810b.1	Os01g0221100	4	Os01t0221100_01	-1	1	21	1988	2008	UGAACACCGAUAUGCGUCAUC	:.::::::::::: :::	AGCAAUGCAUAUCGGUGGUCA	Cleavage		1
osa-miR166g-5p	Os01g0221100	3.5	Os01t0221100_02	-1	1	21	465	485	AAUGGAGGCUGAUCCAAGAUC	: ::::: ::. :.:::::::	GUUCUUGUAUUUGUCUCCAUU	Translation		1
osa-miR6249a	Os01g0221100	3.5	Os01t0221100_02	-1	1	21	1738	1758	CGUGAAGAGCUCGCCGGCGGC	:::::::::::::::: :. :	GCCGCCGGCGAGCUCUACGAG	Cleavage		1
osa-miR2096-5p	Os01g0221100	4	Os01t0221100_02	-1	1	21	1574	1594	UGCCGAUUUCCCCCUCGGGCG	: .:::::::: ...:::::.	CCUCCGAGGGGUGGGUCGGCG	Translation		1
osa-miR810b.1	Os01g0221100	4	Os01t0221100_02	-1	1	21	2426	2446	UGAACACCGAUAUGCGUCAUC	:.::::::::::: :::	AGCAAUGCAUAUCGGUGGUCA	Cleavage		1
osa-miR164c	Os01g0221100	4.5	Os01t0221100_02	-1	1	21	411	431	UGGAGAAGCAGGGUACGUGCA	..::::..::.::::::	UCGGUGUACUUUGUUUCUCCC	Cleavage		1
osa-miR444b.1	Os01g0221500	4.5	Os01t0221500_01	-1	1	21	1001	1021	UGUUGUCUCAAGCUUGCUGCC	:..:..:::::::: ::::	UGUGGUGAGCUUGAGCCAACU	Cleavage		1
osa-miR5159	Os01g0221500	4.5	Os01t0221500_01	-1	1	24	1450	1473	AACUAGAGUGGGUCAACGGGUACC	.:..::: :::.:.:.::::	AUAGCUUGUUAACCUAUUUUAGUC	Cleavage		1
osa-miR11339-5p	Os01g0221600	4	Os01t0221600_01	-1	1	21	912	932	GCAUUGCCCACAUUCAUAUAG	:::.:::: :: :::::::.	GUAUGUGAAAGUUGGCAAUGU	Cleavage		1
osa-miR11340-3p	Os01g0221600	5	Os01t0221600_01	-1	1	24	269	294	AAUAGUGUAAUCGG--AUUAUAGAUC	::::::: .::: ::::::.::	UUGCUAUAAUGUUCGAGUACACUGUU	Translation		1
osa-miR319a-3p.2-3p	Os01g0222001	3	Os01t0222001_01	-1	1	20	272	291	UUGGACUGAAGGGUGCUCCC	: ::::..:::::::::::	GAGAGCGUCCUUCAGUCCAC	Cleavage		1
osa-miR159c	Os01g0222001	3.5	Os01t0222001_01	-1	1	21	272	292	AUUGGAUUGAAGGGAGCUCCA	:::: .::::::.:::: :	GAGAGCGUCCUUCAGUCCACU	Cleavage		2
osa-miR159d	Os01g0222001	3.5	Os01t0222001_01	-1	1	21	272	292	AUUGGAUUGAAGGGAGCUCCG	:::: .::::::.:::: :	GAGAGCGUCCUUCAGUCCACU	Cleavage		2
osa-miR159a.1	Os01g0222001	4.5	Os01t0222001_01	-1	1	21	272	292	UUUGGAUUGAAGGGAGCUCUG	::::: .::::::.::::	GAGAGCGUCCUUCAGUCCACU	Cleavage		1
osa-miR159c	Os01g0222001	4.5	Os01t0222001_01	-1	1	21	452	472	AUUGGAUUGAAGGGAGCUCCA	: ::.::::.:::.:::	CCUCGAUCUCUUCGAUCUAAU	Cleavage		2
osa-miR159d	Os01g0222001	4.5	Os01t0222001_01	-1	1	21	452	472	AUUGGAUUGAAGGGAGCUCCG	: ::.::::.:::.:::	CCUCGAUCUCUUCGAUCUAAU	Cleavage		2
osa-miR159f	Os01g0222001	4.5	Os01t0222001_01	-1	1	21	272	292	CUUGGAUUGAAGGGAGCUCUA	::::: .::::::.::::	GAGAGCGUCCUUCAGUCCACU	Cleavage		1
novel_22	Os01g0222001	5	Os01t0222001_01	-1	1	24	496	519	AGUGACUGACAGGUGGAUCCGAUC	:::: ::::..:.:::.: :: ::	GAUCUGAUCUGCUUGUUAAUCUCU	Cleavage		1
osa-miR159d	Os01g0222300	4.5	Os01t0222300_01	-1	1	21	523	543	AUUGGAUUGAAGGGAGCUCCG	::. .:: .::::.::::::	GGGGAUUCAUUUCAGUCCAAU	Cleavage		1
osa-miR159e	Os01g0222300	4.5	Os01t0222300_01	-1	1	21	523	543	AUUGGAUUGAAGGGAGCUCCU	.::. .:: .::::.::::::	GGGGAUUCAUUUCAGUCCAAU	Cleavage		1
osa-miR5150-5p	Os01g0222500	3.5	Os01t0222500_01	-1	1	24	238	261	AGCUUCUGACAGCUGCAGUUUCUC	:::::::: :::::: ..::::::	GAGAAACUACAGCUGGUGGAAGCU	Cleavage		1
osa-miR5827	Os01g0222600	4.5	Os01t0222600_01	-1	1	21	42	62	UUUGUUGCAAUUUGGACUACC	::::..:::::.::::	CCUCCUCCAGGUUGCAGCAAA	Cleavage		1
osa-miR1861n	Os01g0222700	3.5	Os01t0222700_01	-1	1	22	305	326	CGAUCUUGUGGCAGGAGCUGAG	::: :.::::.:::::.::	UGCAGGUUCUGCUACAAGGUCC	Cleavage		1
osa-miR1861c	Os01g0222700	4	Os01t0222700_01	-1	1	22	305	326	CGAUCUUGUAGCAAGAACUGAG	::: :. :::::::::.::	UGCAGGUUCUGCUACAAGGUCC	Cleavage		1
osa-miR166c-5p	Os01g0222700	4.5	Os01t0222700_01	-1	1	20	583	602	GGAAUGUUGUCUGGUCCGAG	::: ::::::::: .::::	CUCUGACCAGACACAGUUCC	Cleavage		1
osa-miR169n	Os01g0222700	4.5	Os01t0222700_01	-1	1	21	1641	1661	UAGCCAAGAAUGACUUGCCUA	: ::::::::::. ::: ::	AAUGCAAGUCAUUUCUGGAUA	Cleavage		1
osa-miR1861n	Os01g0222700	3.5	Os01t0222700_02	-1	1	22	541	562	CGAUCUUGUGGCAGGAGCUGAG	::: :.::::.:::::.::	UGCAGGUUCUGCUACAAGGUCC	Cleavage		1
osa-miR1861c	Os01g0222700	4	Os01t0222700_02	-1	1	22	541	562	CGAUCUUGUAGCAAGAACUGAG	::: :. :::::::::.::	UGCAGGUUCUGCUACAAGGUCC	Cleavage		1
osa-miR166c-5p	Os01g0222700	4.5	Os01t0222700_02	-1	1	20	819	838	GGAAUGUUGUCUGGUCCGAG	::: ::::::::: .::::	CUCUGACCAGACACAGUUCC	Cleavage		1
osa-miR169n	Os01g0222700	4.5	Os01t0222700_02	-1	1	21	1877	1897	UAGCCAAGAAUGACUUGCCUA	: ::::::::::. ::: ::	AAUGCAAGUCAUUUCUGGAUA	Cleavage		1
osa-miR820a	Os01g0222800	5	Os01t0222800_00	-1	1	21	75	95	UCGGCCUCGUGGAUGGACCAG	::::: :::.:: :: ::.::	CUGGUGCAUUCAGGAUGCUGA	Cleavage		1
novel_84	Os01g0223300	3.5	Os01t0223300_01	-1	1	21	1923	1943	UCCGGCUCCCCUCUUCCUUCC	:::. :..::::::::::::	GGAGAGGGGAGGGGAGCCGGC	Cleavage		1
osa-miR3979-5p	Os01g0223300	3.5	Os01t0223300_01	-1	1	20	2110	2129	UCUCUCUCUCCCUUGAAGGC	: .::::::::::::::	UAGUGUAAGGGAGAGAGAGA	Cleavage		1
osa-miR5821	Os01g0223300	4	Os01t0223300_01	-1	1	21	1992	2012	UGGACGGAGCGAUGGUGGGCG	:::::.::: ::::::: ::.	CGCCCGCCACCGCUCCGCCCG	Cleavage		1
osa-miR818a	Os01g0223300	5	Os01t0223300_01	-1	1	22	2102	2123	AAUCCCUUAUAUUAUGGGACGG	:: ::...::.:.:::::::	CCUUCUUGUAGUGUAAGGGAGA	Cleavage		1
osa-miR5501	Os01g0223700	3.5	Os01t0223700_01	-1	1	21	1186	1206	UCUUGUGGCUAGAAGGGUGAG	: .:.: ::::.::..:::::	CAUAUCAUUCUGGCUGCAAGA	Cleavage		1
osa-miR5339	Os01g0223700	4	Os01t0223700_01	-1	1	21	99	119	CAGAUAGAGAAUCUUCUCAGA	::: :: :::::.::::::	ACUGCAAACAUUCUUUAUCUG	Cleavage		1
osa-miR1437b-5p	Os01g0223800	4.5	Os01t0223800_00	-1	1	21	1151	1171	GGGAGGAAACAGUGCCUAGUG	:::::...::::::: :.	GUCUAGGUGUUGUUUCCACUG	Cleavage		1
osa-miR812n-5p	Os01g0223800	5	Os01t0223800_00	-1	1	24	2014	2037	AAGUGCAGCCAUGAGUUUCCGUGC	: ::::.::.::: ::::::::	GGACGGGAAUUCAGCGCUGCACUG	Translation		1
osa-miR5484	Os01g0223900	4	Os01t0223900_01	-1	1	21	37	57	AACCGAGCGCGCUGUUGAUUA	:::: :..:::.::::: ::	CAAUCCAUGGCGUGCUCGUUU	Cleavage		2
osa-miR5484	Os01g0223900	5	Os01t0223900_01	-1	1	21	1399	1419	AACCGAGCGCGCUGUUGAUUA	.:: .:..:.:: ::.::::	AGAUGGAUGGUGCUCUUGGUU	Cleavage		2
osa-miR5795	Os01g0224100	5	Os01t0224100_01	-1	1	22	1394	1415	AUGUCGAGGUCGAGUUCCCGGC	: ::: ::: ::::::::.	CACCGGACCUCCACCUCGACGA	Translation		1
osa-miR7693-5p	Os01g0224100	5	Os01t0224100_01	-1	1	24	448	471	GUUUCCGCUCUUCAUCGAUGGCUG	:::.:::. ::::.: :::::	ACGCCGUCGGCGAAGGGGGGAAAG	Cleavage		1
osa-miR5795	Os01g0224100	5	Os01t0224100_02	-1	1	22	1160	1181	AUGUCGAGGUCGAGUUCCCGGC	: ::: ::: ::::::::.	CACCGGACCUCCACCUCGACGA	Translation		1
osa-miR7693-5p	Os01g0224100	5	Os01t0224100_02	-1	1	24	214	237	GUUUCCGCUCUUCAUCGAUGGCUG	:::.:::. ::::.: :::::	ACGCCGUCGGCGAAGGGGGGAAAG	Cleavage		1
osa-miR5157a-3p	Os01g0224166	3	Os01t0224166_00	-1	1	24	623	646	AGAAGUUGUGGCUAUCAAAAAGUU	:::: ::::..::::::::	GAGCUUUUAUUAGCUGCAACUUCU	Cleavage		1
novel_69	Os01g0224166	4	Os01t0224166_00	-1	1	24	606	628	AAGCUCCCUCAAACAGACUAUAAG	:: .::.::::: :::::::::	AUUUGGGUUUGUUU-AGGGAGCUU	Translation		1
osa-miR395t	Os01g0224166	4	Os01t0224166_00	-1	1	21	658	678	GUGAAGUGUUUGGGGAAACUC	:::::::::::::: : ::	UAGUUUCCCCAAACAAUCCAG	Cleavage		1
osa-miR1862f	Os01g0224166	4.5	Os01t0224166_00	-1	1	20	568	588	AUGAGGUUGGUUUAUU-UUGG	:::: :::::::.:: ::.::	CCAAUAAUAAACUAAGCUUAU	Cleavage		1
osa-miR1876	Os01g0224166	4.5	Os01t0224166_00	-1	1	24	514	538	AUAAGUGGGUUU-GUGGGCUGGCCC	: : ::.:.:: :::.::::::::	UGCCAAGUCUACCAAAUCCACUUAU	Cleavage		1
osa-miR2118o	Os01g0224166	4.5	Os01t0224166_00	-1	1	22	191	212	CUCCUGAUGCCUCCCAAGCCUA	.::: ::::::::. :: :::	GGGGCGUGGGAGGCGGCACGAG	Cleavage		1
osa-miR395b	Os01g0224166	4.5	Os01t0224166_00	-1	1	21	658	678	GUGAAGUGUUUGGGGGAACUC	::::.::::::::: : ::	UAGUUUCCCCAAACAAUCCAG	Cleavage		1
osa-miR5150-3p	Os01g0224166	4.5	Os01t0224166_00	-1	1	24	623	646	AGAAGCUGCAGCUGUCAGAAGCUC	::::::.: .::::::: :::::	GAGCUUUUAUUAGCUGCAACUUCU	Cleavage		1
osa-miR5161	Os01g0224166	5	Os01t0224166_00	-1	1	20	415	434	UCUGGAUCAGAGGGAGUAUA	:.:.:::::::: .:.: ::	UGUGCUCCCUCUUGUUCUGA	Cleavage		1
osa-miR5493	Os01g0224300	3	Os01t0224300_01	-1	1	21	286	306	AGCCGGGCUCGGUCGCGCGUG	.:::::.:::::.:: :::	ACUGCGCGGCCGAGUCCAGCU	Cleavage		1
osa-miR1432-5p	Os01g0224400	4	Os01t0224400_01	-1	1	21	843	863	AUCAGGAGAGAUGACACCGAC	: .:: ::.:::::: :::.:	GCUGGAGUUAUCUCUGCUGGU	Cleavage		1
osa-miR2870	Os01g0224700	4.5	Os01t0224700_01	-1	1	21	1591	1611	UAAUCAGUUUGGGGAGACAAA	::: :.:::::::::: :: :	UUUUUUUCCCCAAACUCAUAA	Cleavage		1
osa-miR1846a-5p	Os01g0225100	3.5	Os01t0225100_01	-1	1	21	273	293	AGUGAGGAGGCCGGGGCCGCU	.::::::.:: ::::::: ::	GGCGGCCUCGACCUCCUCCCU	Translation		1
osa-miR160a-3p	Os01g0225100	5	Os01t0225100_01	-1	1	21	453	473	GCGUGCAAGGAGCCAAGCAUG	::: :::::::::: :: ::	CAUCCUUGGCUCCUCGCCCGA	Cleavage		1
osa-miR396a-3p	Os01g0225100	5	Os01t0225100_01	-1	1	20	1875	1894	GUUCAAUAAAGCUGUGGGAA	::...:..:.:: ::::::.	UUUUUAUGGUUUCAUUGAAU	Cleavage		1
novel_77	Os01g0225200	5	Os01t0225200_01	-1	1	22	1025	1046	AUCUGAAUCGAAUUCCUUGUUC	:::::::.: :: ::::.::	UAACAAGGGACUCUAUUCGGAC	Cleavage		1
osa-miR1863b.2	Os01g0225200	5	Os01t0225200_01	-1	1	23	527	549	AGAGACUUGGCUGAUGCAUUACU	.: ::::..:.:::.:. ::::	GGGAAUGUGUUAGCUAGAUCUCA	Cleavage		1
osa-miR6254	Os01g0225300	4.5	Os01t0225300_01	-1	1	21	960	980	UGCUCCGGAUAUUAUGGCAUG	:::::: :::.:..::: .:	AAUGCCAAAAUGUUUGGAUUA	Cleavage		1
osa-miR168a-5p	Os01g0225300	5	Os01t0225300_01	-1	1	21	547	567	UCGCUUGGUGCAGAUCGGGAC	::.:: .:.::. :::::.::	GUUCCAGUUUGUUCCAAGUGA	Cleavage		1
osa-miR1861n	Os01g0225400	4	Os01t0225400_01	-1	1	22	447	468	CGAUCUUGUGGCAGGAGCUGAG	:::: :::::::::: .:::	AUCAGAGCCUGCCACAAUGUCG	Cleavage		1
osa-miR5340	Os01g0225400	5	Os01t0225400_01	-1	1	23	193	216	UGAUGACGUGGAUGA-AUUUCAAA	:: ::::: ::. .::.:::::::	UUGGAAAUGUCGGUCAUGUCAUCA	Cleavage		1
osa-miR408-5p	Os01g0226300	4	Os01t0226300_01	-1	1	21	706	726	CAGGGAUGAGGCAGAGCAUGG	::::::.:::. :::: :::	GCAUGCUUUGCUCCAUCGCUG	Cleavage		1
osa-miR5484	Os01g0226400	4.5	Os01t0226400_01	-1	1	21	2087	2107	AACCGAGCGCGCUGUUGAUUA	..::.::::: .:::.:::	AGGUCGACAGCAUGCUUGGUC	Translation		1
novel_189	Os01g0226450	3.5	Os01t0226450_00	-1	1	21	1660	1680	UUGAUGAGGAGUUGGAGCUCG	::::::::.:::::::	UUUCAUCCAACUCUUCAUCAA	Cleavage		1
novel_94	Os01g0226500	3.5	Os01t0226500_02	-1	1	24	2904	2927	ACUCUCAGGUCUGGUUGCAUUGCC	:.::::::.:.: ::::::::	UACGAUGCAAUCGGUCCUGAGAGC	Translation		1
osa-miR5788	Os01g0226500	4.5	Os01t0226500_02	-1	1	21	878	898	UGGAUGUGACAUACUCUAGUA	::.: :::::::.:.::..:	UAUUUCAGUAUGUUAUAUUUA	Cleavage		1
osa-miR5539a	Os01g0226500	5	Os01t0226500_02	-1	1	22	2275	2296	AAGAAAACGGAUGCGCGUGCUA	::: :.: :::::: ::::::	UAGAAUGGGCAUCCCUUUUCUG	Cleavage		1
novel_102	Os01g0226600	4.5	Os01t0226600_01	-1	1	24	2671	2694	ACGAAUCUAGACUGGGUCUGUGCU	.:..:::: :::.: ::::::	GCUAUGGACCGAGUUUUGAUUCGC	Cleavage		1
osa-miR171a	Os01g0226666	5	Os01t0226666_00	-1	1	21	43	63	UGAUUGAGCCGCGCCAAUAUC	:.:. ::::::::: :. :::	GGUGGUGGCGCGGCGCGUUCA	Cleavage		1
osa-miR5807	Os01g0226700	4	Os01t0226700_01	-1	1	24	742	765	AGGAGGUCUGGAGAGUUAUGUGGC	:: :.: :. ::::::.:::.::	ACCCCGUCAUCCUCCAGGCCUUCU	Cleavage		1
osa-miR5804	Os01g0227100	5	Os01t0227100_01	-1	1	21	977	996	UGCGAAGUAGAGAUGCCGACU	:::.::: :::.:::: .:::	AGUUGGC-UCUUUACUGUGCA	Cleavage		1
osa-miR5804	Os01g0227100	5	Os01t0227100_02	-1	1	21	360	379	UGCGAAGUAGAGAUGCCGACU	:::.::: :::.:::: .:::	AGUUGGC-UCUUUACUGUGCA	Cleavage		1
osa-miR5801b	Os01g0227200	5	Os01t0227200_01	-1	1	24	2175	2198	ACUAAAUCGUUUCUGAUCGUUGGA	: :::::: : ::::. .:::.::	UGCAACGAACCGAAAUUGUUUGGU	Cleavage		1
osa-miR160f-3p	Os01g0227300	4.5	Os01t0227300_01	-1	1	21	1012	1032	GCAUUGAGGGAGUCAUGCAGG	.:::. :::.: :.:::.:::	UCUGUUUGAUUGCUUCAGUGC	Translation		1
osa-miR2879	Os01g0227300	4.5	Os01t0227300_01	-1	1	24	572	595	GCCAGAUGUGUUAAAAUAAUGACC	: :::::::.: :::::::	AUCCCUUAUUUUGAGACAUCUGCU	Translation		1
osa-miR5082	Os01g0227400	4	Os01t0227400_01	-1	1	24	37	60	UGCGAUGAUGGCCGCGCGGGUUCA	.:.::::::::::.::. ::.	GAGAUCCGCGCGGCCGUCGGCGUC	Cleavage		1
osa-miR2866	Os01g0227500	4.5	Os01t0227500_01	-1	1	20	921	940	UCUAGUUUGUGUUCAGCAUC	:::::::.::...:.: ::.	GAUGCUGGACGUGAGCGAGG	Cleavage		1
osa-miR397a	Os01g0227700	3.5	Os01t0227700_01	-1	1	21	1179	1199	UCAUUGAGUGCAGCGUUGAUG	: :::: ::::.:::.:: ::	CCUCAAGGCUGUACUUAAGGA	Cleavage		1
osa-miR1882a	Os01g0228300	5	Os01t0228300_01	-1	1	24	655	679	AGAUUGCUUUCAAGGU-CAUUUCUU	:.::.::: ::::::.:::::::	AGGAGAUGCACCUUGGAAGCAAUGG	Cleavage		1
osa-miR1880	Os01g0228450	3.5	Os01t0228450_00	-1	1	24	407	430	UUCCAAGCGGGCCACUUAAGCAUU	::.::::.:.::::::..	AGGCAGUAGGUGGUCUGCUUGGGG	Cleavage		1
osa-miR818a	Os01g0228500	1.5	Os01t0228500_01	-1	1	22	1117	1138	AAUCCCUUAUAUUAUGGGACGG	:::: .::::::::::::::::	CCGUAUCAUAAUAUAAGGGAUU	Cleavage		1
osa-miR1436	Os01g0228500	3.5	Os01t0228500_01	-1	1	21	1110	1130	ACAUUAUGGGACGGAGGGAGU	::::::::::: .:::::: :	ACUCCCUCCGUAUCAUAAUAU	Translation		1
osa-miR169f.2	Os01g0228500	3.5	Os01t0228500_01	-1	1	21	739	759	UGAGGACAAGAGCUGAUUCGG	.::: :::: ::::::.:::.	UCGAUUCAGAUCUUGUUCUCG	Cleavage		1
osa-miR3982-3p	Os01g0228600	4.5	Os01t0228600_01	-1	1	21	1092	1112	AGUUGCCUACAUGGAGCGCCA	:::.:: :::::.::::.:	UGGUGCCGCAUGUGGGCAGCG	Cleavage		1
osa-miR3982-3p	Os01g0228600	4.5	Os01t0228600_03	-1	1	21	970	990	AGUUGCCUACAUGGAGCGCCA	:::.:: :::::.::::.:	UGGUGCCGCAUGUGGGCAGCG	Cleavage		1
osa-miR397b	Os01g0228901	3	Os01t0228901_01	-1	1	21	934	954	UUAUUGAGUGCAGCGUUGAUG	::::. :::::...:::::::	CAUCGCCGCUGUGUUCAAUAA	Cleavage		1
osa-miR399k	Os01g0228901	3	Os01t0228901_01	-1	1	21	3153	3173	UGCCAAAGGAAAUUUGCCCCG	::: : ::::::::::::..	GGGGUCCAAUUUCCUUUGGUG	Cleavage		1
osa-miR2867-3p	Os01g0228901	4	Os01t0228901_01	-1	1	20	2901	2920	CCAGGACGUGUGGGAUGGCA	:::. :::.:.:::::: ::	UGCUUUCCUAUACGUCCAGG	Cleavage		1
osa-miR397a	Os01g0228901	4.5	Os01t0228901_01	-1	1	21	934	954	UCAUUGAGUGCAGCGUUGAUG	::::. :::::...::::: :	CAUCGCCGCUGUGUUCAAUAA	Cleavage		1
osa-miR2866	Os01g0229000	4.5	Os01t0229000_00	-1	1	20	521	540	UCUAGUUUGUGUUCAGCAUC	:: ::::::::::::. ::	GAAGCUGAACACAAAUGUGA	Cleavage		1
osa-miR395o	Os01g0229000	4.5	Os01t0229000_00	-1	1	21	38	58	AUGAAGUGUUUGGAGGAACUC	:::: :. ::::: .::::::	GAGUGCUGCCAAAAGCUUCAU	Cleavage		1
osa-miR162a	Os01g0229100	3.5	Os01t0229100_02	-1	1	21	1113	1133	UCGAUAAACCUCUGCAUCCAG	:::::::::::::. .::	AAAGAUGCAGAGGUUUGAUGA	Cleavage		1
osa-miR162b	Os01g0229100	4	Os01t0229100_02	-1	1	21	1113	1133	UCGAUAAGCCUCUGCAUCCAG	::::::::::.::. .::	AAAGAUGCAGAGGUUUGAUGA	Cleavage		1
osa-miR11338-5p	Os01g0229200	5	Os01t0229200_01	-1	1	24	2461	2484	UUUGUGAGACGAAUCUAAUGAUAU	:: ::::: :::::::. .::: :	AUUUCAUUUGAUUCGUUAUACAUA	Cleavage		1
osa-miR393b-3p	Os01g0229200	5	Os01t0229200_01	-1	1	21	879	900	UCAGUGCAAUCCCUU-UGGAAU	:: .:: ::::: :::::::::	AUGUCACAAGGGCUUGCACUGA	Translation		1
osa-miR393b-3p	Os01g0229200	5	Os01t0229200_02	-1	1	21	411	432	UCAGUGCAAUCCCUU-UGGAAU	:: .:: ::::: :::::::::	AUGUCACAAGGGCUUGCACUGA	Translation		1
osa-miR11338-5p	Os01g0229200	5	Os01t0229200_03	-1	1	24	1470	1493	UUUGUGAGACGAAUCUAAUGAUAU	:: ::::: :::::::. .::: :	AUUUCAUUUGAUUCGUUAUACAUA	Cleavage		1
osa-miR2864.2	Os01g0229200	4	Os01t0229200_04	-1	1	21	978	998	UUGUUUUGCAUUGUAUAGGUA	:.:: : :::: :::.:::::	UGCCAAAACAAAGCAGAACAA	Translation		1
osa-miR393a	Os01g0229250	3.5	Os01t0229250_00	-1	1	21	910	930	UCCAAAGGGAUCGCAUUGAUC	:.::.:: ::::.:::::::	GGUCGAUCAGAUCUCUUUGGA	Cleavage		1
osa-miR1881	Os01g0229250	4	Os01t0229250_00	-1	1	24	937	960	AAUGUUAUUGUAGCGUGGUGGUGU	.: ::: ::::::.::::: :::	GCUCCAGCACGCUGCAAUAUCAUG	Cleavage		1
novel_181	Os01g0229250	5	Os01t0229250_00	-1	1	24	60	83	AGGAUCCUCUGUAGUCAUUGCACC	: ::: .:: .:.:::::::: ::	GCUGCUGUGCUUGCAGAGGAUGCU	Cleavage		1
osa-miR167d-3p	Os01g0229900	4.5	Os01t0229900_01	-1	1	22	851	872	GAUCAUGCUGUGCAGUUUCAUC	: ::::::: ::.: ::::::	GCUGAAACUCCAUAUCAUGAUG	Cleavage		1
osa-miR5513	Os01g0229900	4.5	Os01t0229900_01	-1	1	21	870	890	UAACAAAGGACAACAGACUGA	..::::::: :.::::: :.	AUGGUCUGUUCUUCUUUGAUG	Translation		1
osa-miR167d-3p	Os01g0229900	4.5	Os01t0229900_02	-1	1	22	846	867	GAUCAUGCUGUGCAGUUUCAUC	: ::::::: ::.: ::::::	GCUGAAACUCCAUAUCAUGAUG	Cleavage		1
osa-miR5513	Os01g0229900	4.5	Os01t0229900_02	-1	1	21	865	885	UAACAAAGGACAACAGACUGA	..::::::: :.::::: :.	AUGGUCUGUUCUUCUUUGAUG	Translation		1
osa-miR1862e	Os01g0230700	3	Os01t0230700_01	-1	1	24	2488	2511	CUAGAUUUGUUUAUUUUGGGACGG	::: ::::::::.::::.::	UUUUCCGAAAAUAAAUAAAUUUAA	Cleavage		2
osa-miR11343-3p	Os01g0230700	4	Os01t0230700_01	-1	1	21	4081	4101	UGAAUGUGGGCAAUGUUAAAA	::::::::::::: : :::..	UUUUAACAUUGCCAAAAUUUG	Cleavage		1
osa-miR1850.3	Os01g0230700	4	Os01t0230700_01	-1	1	22	2112	2133	CUGUUUAGUUCACAUCAAUCUU	::: :::: ::.:::..:::	CCGAUGGAUGGGAGCUAGGCAG	Cleavage		1
osa-miR1862d	Os01g0230700	4	Os01t0230700_01	-1	1	24	2489	2512	ACUAGGUUUGUUUAUUUUGGGACG	::: ::::::::.:::..:: :	UUUCCGAAAAUAAAUAAAUUUAAU	Cleavage		1
osa-miR1862e	Os01g0230700	4.5	Os01t0230700_01	-1	1	24	196	219	CUAGAUUUGUUUAUUUUGGGACGG	::::::.: ::::::. ::::::	CCGUCCUAUAAUAAAUCAAUCUAU	Cleavage		2
osa-miR1850.2	Os01g0230700	5	Os01t0230700_01	-1	1	21	1361	1381	UUGUGUGUGAACUAAACGUGG	:..:::::::::::.. ::	GCGUGUUUAGUUCACGUUAAA	Cleavage		2
osa-miR1850.2	Os01g0230700	5	Os01t0230700_01	-1	1	21	2814	2834	UUGUGUGUGAACUAAACGUGG	...::::::::::..: ::	GUGUGUUUAGUUCAUGCUAAA	Cleavage		2
osa-miR1862a	Os01g0230700	5	Os01t0230700_01	-1	1	24	3591	3614	ACGAGGUUGGUUUAUUUUGGGACG	:: .::::::: ::.:..: .::	AGUGUCAAAAUACACUAGUCCUGU	Cleavage		1
osa-miR529b	Os01g0231500	4	Os01t0231500_02	-1	1	21	3953	3973	AGAAGAGAGAGAGUACAGCUU	::::: :..:::.:.:.::.:	AAGCUUUGUUCUUUUUUUUUU	Cleavage		2
osa-miR529b	Os01g0231500	4	Os01t0231500_02	-1	1	21	918	938	AGAAGAGAGAGAGUACAGCUU	:: : ::.:.::::::::	AUCCUUUUCUUUUUCUCUUCU	Cleavage		2
novel_84	Os01g0232300	3	Os01t0232300_01	-1	1	21	373	393	UCCGGCUCCCCUCUUCCUUCC	::.:::..:::::::: ::::	GGGAGGGGGAGGGGAGGCGGA	Cleavage		1
osa-miR11337-3p	Os01g0232300	3	Os01t0232300_01	-1	1	21	4177	4197	UAUCUCGUUAGAUUCGUCUCG	:::::::::.:.:::::	GUUGACGAAUCUGAUGAGAUC	Cleavage		1
osa-miR11338-3p	Os01g0232300	3	Os01t0232300_01	-1	1	24	4173	4196	AUCUCGUUAGAUUCGUCUCGCAAA	:::::::::.:.:::::	GGUGGUUGACGAAUCUGAUGAGAU	Cleavage		1
osa-miR1428e-3p	Os01g0232300	3	Os01t0232300_01	-1	1	21	4360	4380	UAAGAUAAUGCCAUGAAUUUG	::::. ::::.::.::::.	UCAAUUUUUGGCGUUGUCUUG	Cleavage		1
osa-miR1861b	Os01g0232300	3.5	Os01t0232300_01	-1	1	22	3393	3414	CGAUCUUGAGGCAGGAACUGAG	:::::.:::.:..::.::	UAGAGUUCUUGCUUUGAGGUCU	Cleavage		1
osa-miR1861c	Os01g0232300	4	Os01t0232300_01	-1	1	22	3393	3414	CGAUCUUGUAGCAAGAACUGAG	:::::::::: ..::.::	UAGAGUUCUUGCUUUGAGGUCU	Cleavage		1
osa-miR1861h	Os01g0232300	4	Os01t0232300_01	-1	1	22	3393	3414	CGGUCUUGAGGCAGGAACUGAG	:::::.:::.:..::..:	UAGAGUUCUUGCUUUGAGGUCU	Cleavage		1
osa-miR11343-5p	Os01g0232300	4.5	Os01t0232300_01	-1	1	21	3790	3810	CUUUCUAGCGUUGCCCACAUU	:: ::: :::..:::.::::	AAGGUGAGCAGUGCUGGAAAA	Cleavage		1
osa-miR168a-5p	Os01g0232400	4	Os01t0232400_01	-1	1	21	906	926	UCGCUUGGUGCAGAUCGGGAC	::: : :::::::::: .::	AUCCAGUUCUGCACCAACUGA	Cleavage		1
osa-miR5828	Os01g0232400	4.5	Os01t0232400_01	-1	1	21	2543	2563	UUACGGCAUUAAAAGUAAAUC	:::..::::. :::.:::	AUUUUGUUUUUGCUGCUGUAC	Cleavage		1
osa-miR171g	Os01g0232400	5	Os01t0232400_01	-1	1	21	2188	2208	GAGGUGAGCCGAGCCAAUAUC	::: ::: .:::: :::.::.	GAUUUUGUUUCGGAUCAUCUU	Cleavage		1
osa-miR168a-5p	Os01g0232400	4	Os01t0232400_02	-1	1	21	836	856	UCGCUUGGUGCAGAUCGGGAC	::: : :::::::::: .::	AUCCAGUUCUGCACCAACUGA	Cleavage		1
osa-miR5828	Os01g0232400	4.5	Os01t0232400_02	-1	1	21	2473	2493	UUACGGCAUUAAAAGUAAAUC	:::..::::. :::.:::	AUUUUGUUUUUGCUGCUGUAC	Cleavage		1
osa-miR171g	Os01g0232400	5	Os01t0232400_02	-1	1	21	2118	2138	GAGGUGAGCCGAGCCAAUAUC	::: ::: .:::: :::.::.	GAUUUUGUUUCGGAUCAUCUU	Cleavage		1
osa-miR2874	Os01g0232500	5	Os01t0232500_01	-1	1	24	553	576	AUGUGAACAGUGUCAAACAGUGUC	: :: ::::::::::::: : :	CAAACAGUUUGACACUGUUAAAAA	Cleavage		1
osa-miR397a	Os01g0232700	3	Os01t0232700_01	-1	1	21	371	391	UCAUUGAGUGCAGCGUUGAUG	:. ::: :.:::::::.::::	CGACAAGGUUGCACUCGAUGA	Cleavage		1
osa-miR397b	Os01g0232700	3.5	Os01t0232700_01	-1	1	21	371	391	UUAUUGAGUGCAGCGUUGAUG	:. ::: :.:::::::.::.:	CGACAAGGUUGCACUCGAUGA	Cleavage		1
osa-miR167h-3p	Os01g0232700	4.5	Os01t0232700_01	-1	1	21	588	608	AGGUCAUGCUGUAGUUUCAUC	:.::. :::.:::.:: .:::	GGUGGCACUGCAGUAUUGCCU	Cleavage		1
osa-miR1882e-3p	Os01g0232800	5	Os01t0232800_01	-1	1	24	635	658	GAAAUGAUCUUGGACGUAAUCUAG	: :::: :: :: :::::: ::::	CGAGAUGACAUCAAAGAUCCUUUC	Cleavage		1
osa-miR5501	Os01g0233100	4.5	Os01t0233100_00	-1	1	21	921	941	UCUUGUGGCUAGAAGGGUGAG	:.:.:.::::.:: :..:::	GUUAUCUUUCUGGCAAUGAGA	Cleavage		1
osa-miR5501	Os01g0233500	4.5	Os01t0233500_01	-1	1	21	1026	1046	UCUUGUGGCUAGAAGGGUGAG	:.:.:.::::.:: :..:::	GUUAUCUUUCUGGCAAUGAGA	Cleavage		1
osa-miR5513	Os01g0233800	4.5	Os01t0233800_01	-1	1	21	1880	1901	UAACAAAGGA-CAACAGACUGA	:::::: ::: :.::::::::	ACAGUCUAUUGAUUCUUUGUUA	Translation		1
novel_109	Os01g0233800	5	Os01t0233800_01	-1	1	24	762	785	AAUUCUUGGUCUGUGUGCUGAACC	: :::: .::::::::.:::.	UGGUCAGGGCACAGACCGAGAGGG	Cleavage		1
osa-miR5824	Os01g0233900	4	Os01t0233900_01	-1	1	24	1039	1062	AGUCUGAUAAGAAGUCAAUGGCGU	.:.:::.::: : ::::::::	UACUCGUUGGCUUAUAAUCAGACU	Translation		1
osa-miR166k-5p	Os01g0233900	4.5	Os01t0233900_01	-1	1	21	990	1010	GGUUUGUUGUCUGGCUCGAGG	.:::::::.:::::::	UAAUGAGCCAGGCAACAAAAA	Cleavage		1
osa-miR5513	Os01g0233900	4.5	Os01t0233900_01	-1	1	21	749	769	UAACAAAGGACAACAGACUGA	..::::::: :.::::: :.	AUGGUCUGUUCUUCUUUGAUG	Translation		1
osa-miR162a	Os01g0234100	4	Os01t0234100_01	-1	1	21	754	774	UCGAUAAACCUCUGCAUCCAG	::::::: :::::::: :::	CUGGAUGGAGAGGUUUUGCGA	Cleavage		1
osa-miR162b	Os01g0234100	4.5	Os01t0234100_01	-1	1	21	754	774	UCGAUAAGCCUCUGCAUCCAG	::::::: :::::.:: :::	CUGGAUGGAGAGGUUUUGCGA	Cleavage		1
osa-miR7695-3p	Os01g0234433	4	Os01t0234433_00	-1	1	21	774	794	ACGUGAUGUGCCACGUAGGCA	:::::: :.::.:.::::	GUGCUACGUAGUACGUUACGU	Cleavage		1
osa-miR1869	Os01g0234800	5	Os01t0234800_01	-1	1	24	956	979	UGAGAACAAUAGGCAUGGGAGGUA	.::.::.:::.: :::::.:.	CUUCUUCCGUGCUUUUUGUUUUUU	Translation		1
osa-miR2863c	Os01g0234850	4.5	Os01t0234850_01	-1	1	24	2016	2039	UUAGUAGGACUAGAAUGGGCCAAA	:::: :.:::.::::..:: :::	UUUGAACUAUUUUAGUUUUAGUAA	Cleavage		1
osa-miR5801c-5p	Os01g0234850	4.5	Os01t0234850_01	-1	1	21	1130	1150	AUCGUUUCCGAUCGUUGGAUC	.::::..::: ::.:: :::	UGUCCAGUGAUGGGGAAGGAU	Translation		1
osa-miR3979-5p	Os01g0234900	3.5	Os01t0234900_01	-1	1	20	625	644	UCUCUCUCUCCCUUGAAGGC	:: ::::::::.:.:::.	UGCUCCAAGGGAGGGGGAGG	Cleavage		1
osa-miR1432-5p	Os01g0235200	3.5	Os01t0235200_01	-1	1	21	1271	1291	AUCAGGAGAGAUGACACCGAC	: .:::: ..:.::::.::::	GAUGGUGCUGUUUCUCUUGAU	Cleavage		1
osa-miR5827	Os01g0235200	3.5	Os01t0235200_01	-1	1	21	2080	2101	UUUGUUGCAAUUUG-GACUACC	: ::::. :::.::::::::.:	GCUAGUUGCAAGUUGCAACAGA	Cleavage		1
osa-miR5526	Os01g0235200	4	Os01t0235200_01	-1	1	21	1568	1588	AAAGGUAGAGUCAGGUAUGAG	:.:::: :::: .:::.:::	AUUAUACAUGACCUUACUUUU	Cleavage		1
osa-miR171i-3p	Os01g0235200	4.5	Os01t0235200_01	-1	1	21	378	398	GGAUUGAGCCGCGUCAAUAUC	:.::::. :::.::::: :	CCUGUUGAUCCGGUUCAAUGC	Cleavage		1
osa-miR1865-5p	Os01g0235200	4.5	Os01t0235200_01	-1	1	24	718	741	UGCUAGUGAUGGUGAUUCUUCGAC	.::::: ::..:::.:. ::::	ACUGAAGAUUCGUCAUUAUCAGCA	Cleavage		1
osa-miR1432-5p	Os01g0235200	3.5	Os01t0235200_02	-1	1	21	1098	1118	AUCAGGAGAGAUGACACCGAC	: .:::: ..:.::::.::::	GAUGGUGCUGUUUCUCUUGAU	Cleavage		1
osa-miR1865-5p	Os01g0235200	4.5	Os01t0235200_02	-1	1	24	545	568	UGCUAGUGAUGGUGAUUCUUCGAC	.::::: ::..:::.:. ::::	ACUGAAGAUUCGUCAUUAUCAGCA	Cleavage		1
osa-miR812n-5p	Os01g0235400	4	Os01t0235400_01	-1	1	24	1339	1362	AAGUGCAGCCAUGAGUUUCCGUGC	:::.:.: .:::::::::::	UACCGGGAGCAGGUGGCUGCACUU	Cleavage		1
novel_87	Os01g0235400	3.5	Os01t0235400_02	-1	1	24	1063	1086	AAGACUUUAAGGGAAUUCGACGUG	.::::::.:::. .:::::	GUUUGUGAAUUCUCUUGUGGUCUU	Cleavage		1
osa-miR444a-3p.2	Os01g0235632	3	Os01t0235632_00	-1	1	21	1084	1104	UGCAGUUGCUGCCUCAAGCUU	.:::::::::: :::::::.	GAGCUUGAGGCUGCAACUGUU	Translation		1
osa-miR444f	Os01g0235632	3.5	Os01t0235632_00	-1	1	21	1084	1104	UGCAGUUGUUGCCUCAAGCUU	.:::::::::: .::::::.	GAGCUUGAGGCUGCAACUGUU	Translation		1
osa-miR444b.2	Os01g0235632	4	Os01t0235632_00	-1	1	21	1084	1104	UGCAGUUGUUGUCUCAAGCUU	.::::::::.: .::::::.	GAGCUUGAGGCUGCAACUGUU	Translation		1
osa-miR164c	Os01g0235700	4	Os01t0235700_01	-1	1	21	790	810	UGGAGAAGCAGGGUACGUGCA	: .:.::::..::: :.::::	UCUAUGUACUUUGCAUUUCCA	Cleavage		1
novel_207	Os01g0235700	4.5	Os01t0235700_01	-1	1	24	235	258	AUCUACGACGGCUGGGGUUUCGGU	::.:::::. ::::: :.:::	GAGGAGACCCCGCCCGUCCUGGAU	Cleavage		1
osa-miR169p	Os01g0235700	5	Os01t0235700_01	-1	1	22	575	596	UAGCCAAGGACAAACUUGCCGG	::::..: :::::::::: :.	CCGGUGACCUUGUCCUUGGAUG	Cleavage		1
osa-miR164c	Os01g0235700	4	Os01t0235700_02	-1	1	21	621	641	UGGAGAAGCAGGGUACGUGCA	: .:.::::..::: :.::::	UCUAUGUACUUUGCAUUUCCA	Cleavage		1
novel_207	Os01g0235700	4.5	Os01t0235700_02	-1	1	24	66	89	AUCUACGACGGCUGGGGUUUCGGU	::.:::::. ::::: :.:::	GAGGAGACCCCGCCCGUCCUGGAU	Cleavage		1
osa-miR169p	Os01g0235700	5	Os01t0235700_02	-1	1	22	406	427	UAGCCAAGGACAAACUUGCCGG	::::..: :::::::::: :.	CCGGUGACCUUGUCCUUGGAUG	Cleavage		1
osa-miR5508	Os01g0235800	3.5	Os01t0235800_01	-1	1	21	1148	1168	UAGAUGGCUGAUCUGGUGUGG	:.. .:: :.:::::::::::	CUGGGCCUGGUCAGCCAUCUA	Cleavage		1
novel_207	Os01g0235900	4.5	Os01t0235900_00	-1	1	24	787	810	AUCUACGACGGCUGGGGUUUCGGU	::.: :::: :.::::::.::	GGCGGAUCCCCCGUCGUCGUGGAC	Cleavage		1
osa-miR5150-3p	Os01g0236400	4.5	Os01t0236400_01	-1	1	24	46	69	AGAAGCUGCAGCUGUCAGAAGCUC	:::: :::.: ::::: ::::::	UAGCUGCUGGCUGCUGCUGCUUCU	Cleavage		1
osa-miR1437a	Os01g0236400	5	Os01t0236400_01	-1	1	22	358	379	UCCGGCGCCGCACUAGGCACUG	:.::: :.:::::::: :::	CGGUGAGUGGUGCGGCGGCGGC	Cleavage		1
osa-miR156b-3p	Os01g0236700	4	Os01t0236700_01	-1	1	21	211	231	GCUCACUCUCUAUCUGUCAGC	::.:::::::::: :::	AUAGAUAGAUAGAGAGAGAGA	Cleavage		1
osa-miR7693-5p	Os01g0236700	4	Os01t0236700_01	-1	1	24	729	752	GUUUCCGCUCUUCAUCGAUGGCUG	..: :: ::.: :::::.:::.::	UGGGCACCGGUUAAGAGUGGAGAC	Cleavage		1
osa-miR5151	Os01g0237000	4	Os01t0237000_01	-1	1	22	44	65	UAAUGAUGUGGGUACGAAUGAA	: .. :.:::::: .:::::::	UCUGCUUGUACCCUUAUCAUUA	Cleavage		1
osa-miR6248	Os01g0237000	4	Os01t0237000_01	-1	1	21	737	757	UAUUUGAGGAUGGAGGUAGUA	:::: .::::.:.:: :::::	UACUCUCUCCGUUCUAAAAUA	Cleavage		1
osa-miR1442	Os01g0238200	4.5	Os01t0238200_01	-1	1	20	625	644	AUUCAUAGUACUAGAUGUGU	.:::::.:.:::. ::: ::	GCACAUUUGGUAUGAUGCAU	Cleavage		1
osa-miR159f	Os01g0239000	4	Os01t0239000_01	-1	1	21	359	379	CUUGGAUUGAAGGGAGCUCUA	::::.::::::::: ::	GCUUGCUCUCUUCAAUCCCAG	Cleavage		1
novel_181	Os01g0239000	4.5	Os01t0239000_01	-1	1	24	1071	1094	AGGAUCCUCUGUAGUCAUUGCACC	: ::..:::: ::.::::::.:	AGCGCGGUGACGACGGAGGAUUCC	Cleavage		1
osa-miR159f	Os01g0239000	4	Os01t0239000_02	-1	1	21	156	176	CUUGGAUUGAAGGGAGCUCUA	::::.::::::::: ::	GCUUGCUCUCUUCAAUCCCAG	Cleavage		1
osa-miR5801b	Os01g0239000	4	Os01t0239000_02	-1	1	24	1836	1859	ACUAAAUCGUUUCUGAUCGUUGGA	::.: :::.::.:.: ::::::	CGCAGCCAUCGGAGAUGUUUUAGU	Cleavage		1
novel_181	Os01g0239000	4.5	Os01t0239000_02	-1	1	24	868	891	AGGAUCCUCUGUAGUCAUUGCACC	: ::..:::: ::.::::::.:	AGCGCGGUGACGACGGAGGAUUCC	Cleavage		1
novel_95	Os01g0239000	5	Os01t0239000_02	-1	1	24	1662	1685	GUGGCUGGAUCCGUCGGUGGUGGC	:::.:::::: .: :::::::.:	GCCGCCACCGUUGCCUCCAGCCGC	Translation		1
osa-miR1860-5p	Os01g0239100	4	Os01t0239100_01	-1	1	21	1617	1637	AGAAAACCAGCUUCCAGAUCU	::.::::: ::: ::::.:	CCAUUUGGAACCUGUUUUUUU	Translation		1
osa-miR444f	Os01g0239100	4	Os01t0239100_01	-1	1	21	1651	1671	UGCAGUUGUUGCCUCAAGCUU	::::::::::. :::::	UUUCUUGAGGCAAUUACUGCU	Cleavage		1
osa-miR1860-5p	Os01g0239100	4	Os01t0239100_02	-1	1	21	1607	1627	AGAAAACCAGCUUCCAGAUCU	::.::::: ::: ::::.:	CCAUUUGGAACCUGUUUUUUU	Translation		1
osa-miR444f	Os01g0239100	4	Os01t0239100_02	-1	1	21	1641	1661	UGCAGUUGUUGCCUCAAGCUU	::::::::::. :::::	UUUCUUGAGGCAAUUACUGCU	Cleavage		1
osa-miR2864.1	Os01g0239100	4.5	Os01t0239100_02	-1	1	21	5142	5162	UUUUGCUGCCCUUGUUUUGCA	::::::.:::::: .: :.::	UGCAAAGCAAGGGGGGAAGAA	Cleavage		1
osa-miR1846e	Os01g0239150	3.5	Os01t0239150_00	-1	1	20	678	697	CAACGAGGAGGCCGGGACCA	::: :.:::::::::. :::	UGGCCUCGGCCUCCUUCUUG	Cleavage		1
osa-miR169r-3p	Os01g0239700	3.5	Os01t0239700_01	-1	1	21	2496	2516	UGGCAAGUCUCCUCGGCUACC	::::::: ::::::. :::.:	GGUAGCCUAGGAGAUGUGCUA	Cleavage		1
osa-miR169r-3p	Os01g0239700	3.5	Os01t0239700_02	-1	1	21	2440	2460	UGGCAAGUCUCCUCGGCUACC	::::::: ::::::. :::.:	GGUAGCCUAGGAGAUGUGCUA	Cleavage		1
osa-miR169r-3p	Os01g0239700	3.5	Os01t0239700_03	-1	1	21	396	416	UGGCAAGUCUCCUCGGCUACC	::::::: ::::::. :::.:	GGUAGCCUAGGAGAUGUGCUA	Cleavage		1
osa-miR1870-5p	Os01g0239700	4.5	Os01t0239700_03	-1	1	24	82	105	UGCUGAAUUAGACCUAGUGGGCAU	.:::: :: ::: :::::::.	CAUUCCACAAGCUCUCAUUCAGCG	Cleavage		1
osa-miR1846d-3p	Os01g0240600	4	Os01t0240600_01	-1	1	20	1113	1132	UAUCCGGCGCCGCAGGGAGG	: :::::: ::::.::::	ACCCCCUGCCGCGCUGGAUC	Translation		1
osa-miR2876-5p	Os01g0240600	4	Os01t0240600_01	-1	1	21	2809	2829	AAUUGCUGGCAGCACUGUUUA	..: .::::::::: .::::	AGGAGGGUGCUGCCAAUAAUU	Cleavage		2
osa-miR7695-3p	Os01g0240600	4	Os01t0240600_01	-1	1	21	15	35	ACGUGAUGUGCCACGUAGGCA	:: ::::::::::.::.::	UGAGUACGUGGCACGUCGCGC	Cleavage		1
novel_189	Os01g0240600	4.5	Os01t0240600_01	-1	1	21	1024	1044	UUGAUGAGGAGUUGGAGCUCG	::::.::::..:: ::.:.:.	CGAGUUCCAGUUCAUCGUUAG	Cleavage		1
osa-miR168a-5p	Os01g0240600	4.5	Os01t0240600_01	-1	1	21	417	437	UCGCUUGGUGCAGAUCGGGAC	:.:.:.::: ::::: ::::	UUUCUGGUCUCCACCACGCGA	Translation		1
osa-miR2876-5p	Os01g0240600	4.5	Os01t0240600_01	-1	1	21	2429	2449	AAUUGCUGGCAGCACUGUUUA	:::::. : ::::.::.:.::	UAAACGUUACUGCUAGUAGUU	Cleavage		2
osa-miR5539a	Os01g0240600	4.5	Os01t0240600_01	-1	1	22	1656	1677	AAGAAAACGGAUGCGCGUGCUA	:: :::: :.: .::::::::	GAGAACGCCCGUGUGUUUUCUU	Translation		1
osa-miR5807	Os01g0240725	5	Os01t0240725_00	-1	1	24	229	252	AGGAGGUCUGGAGAGUUAUGUGGC	:::..::..:: :: :.::::::	ACCAUGUAGUUCCCCCGGCCUCCU	Cleavage		1
osa-miR1864	Os01g0242300	2	Os01t0242300_01	-1	1	24	230	253	UUGUAGUAACGUGAUGGUCAAUGU	: ::: ::::::..::::::::::	AGAUUAACCAUCGUGUUACUACAA	Cleavage		1
osa-miR5143a	Os01g0242300	4	Os01t0242300_01	-1	1	24	892	915	UGUGGUAUGUUGGCAAUGUAGGAA	:. ::: ::::.:::: :.:::.	AUUGUACUUUGCUAACACAUCACG	Cleavage		1
novel_93	Os01g0242300	4.5	Os01t0242300_01	-1	1	21	393	414	UGA-UUUGUGUUUCUUUGCAUU	..::::::::::..:::. :::	GGUGCAAAGAAAUGCAAGGUCA	Cleavage		1
osa-miR5793	Os01g0242400	4	Os01t0242400_01	-1	1	21	240	260	CGAGGACGAGAUACAGUGCAG	::.::: : ::::::.:::	GCGCGCUGCACCUCGUCUUCG	Translation		1
osa-miR1846a-5p	Os01g0242500	2.5	Os01t0242500_01	-1	1	21	216	236	AGUGAGGAGGCCGGGGCCGCU	: .:::::::::::::::..	AUUGGCCCCGGCCUCCUCGUC	Cleavage		1
osa-miR1846e	Os01g0242500	3.5	Os01t0242500_01	-1	1	20	218	237	CAACGAGGAGGCCGGGACCA	::: ::::::::::::::	UGGCCCCGGCCUCCUCGUCC	Cleavage		1
osa-miR820a	Os01g0242500	4	Os01t0242500_01	-1	1	21	237	259	UCGGCCUCGUGGAUG--GACCAG	:: ::: :.:::::::::::::	CUUGUCGGCGUCCACGAGGCCGA	Cleavage		1
osa-miR5503	Os01g0242600	3.5	Os01t0242600_01	-1	1	22	1055	1076	UUCGGAUCUUUCUAGAGGCAUU	: .:.:::::.:::::::	UGAGAUUUUAGAAGGAUCCGAC	Cleavage		1
osa-miR1880	Os01g0242600	4.5	Os01t0242600_01	-1	1	24	1262	1284	UUCCAAGCGGGCCACUUAAGCAUU	:::.::.: :: :.:::::::::	CAUGUUUGA-UGACUCGCUUGGAA	Cleavage		1
osa-miR5503	Os01g0242600	3.5	Os01t0242600_02	-1	1	22	989	1010	UUCGGAUCUUUCUAGAGGCAUU	: .:.:::::.:::::::	UGAGAUUUUAGAAGGAUCCGAC	Cleavage		1
osa-miR1880	Os01g0242600	4.5	Os01t0242600_02	-1	1	24	1196	1218	UUCCAAGCGGGCCACUUAAGCAUU	:::.::.: :: :.:::::::::	CAUGUUUGA-UGACUCGCUUGGAA	Cleavage		1
osa-miR528-3p	Os01g0242900	3.5	Os01t0242900_01	-1	1	21	101	121	CCUGUGCUUGCCUCUUCCAUU	..::::.:::: .::.::.::	GGUGGAGGAGGAGAGUACGGG	Translation		1
osa-miR6254	Os01g0242900	3.5	Os01t0242900_01	-1	1	21	467	487	UGCUCCGGAUAUUAUGGCAUG	:::.:::::: .::::::	AUUGCUAUAAUAAUCGGAGCU	Cleavage		1
osa-miR1880	Os01g0242900	3	Os01t0242900_02	-1	1	24	585	608	UUCCAAGCGGGCCACUUAAGCAUU	:: ::::.::::.:.::::: ::	AAAUCUUAGGUGGUCUGCUUGAAA	Cleavage		1
osa-miR528-3p	Os01g0242900	3.5	Os01t0242900_02	-1	1	21	101	121	CCUGUGCUUGCCUCUUCCAUU	..::::.:::: .::.::.::	GGUGGAGGAGGAGAGUACGGG	Translation		1
osa-miR6254	Os01g0242900	3.5	Os01t0242900_02	-1	1	21	2287	2307	UGCUCCGGAUAUUAUGGCAUG	:::.:::::: .::::::	AUUGCUAUAAUAAUCGGAGCU	Cleavage		1
novel_72	Os01g0243000	4.5	Os01t0243000_01	-1	1	21	570	590	UACCGCUUAAGUUCUGUUUUA	..::::: :::::::: ::	GGGAACAGUACUUAAGCAGUC	Cleavage		1
osa-miR5813	Os01g0243000	4.5	Os01t0243000_01	-1	1	22	1019	1040	AAGCAGCGACUCUGGUCAUGGA	:..::::.: : :.:::::::	GCUGUGACUACAUUUGCUGCUU	Translation		1
novel_124	Os01g0243100	5	Os01t0243100_01	-1	1	24	763	786	AGGACUUUGUCACUGAUAUGUGGG	::: . : :::::::::::::.	CCCCUCUUUCAGUGACAAAGUUGA	Cleavage		1
osa-miR2905	Os01g0243200	1.5	Os01t0243200_01	-1	1	21	1232	1252	UACAUGUCAGUGACAAAGGCA	: :::::::::::::::::.	GGACUUUGUCACUGACAUGUG	Cleavage		1
novel_62	Os01g0243200	4	Os01t0243200_01	-1	1	24	1269	1292	AUGUGGGUCGCUGACAUAUGGGCC	:::::: : ::::.:::::::.:	GGCCCACACAUCAGUGACCCACGU	Cleavage		1
osa-miR1423-5p	Os01g0243200	4	Os01t0243200_01	-1	1	24	576	599	AGGCAACUACACGUUGGGCGCUCG	: ::.: ..:: ::::::::::.:	CAAGUGAUUAAAGUGUAGUUGCUU	Cleavage		1
osa-miR2121a	Os01g0243200	4	Os01t0243200_01	-1	1	24	927	950	AAAACGGAGCGGUCCAUUAGCGCG	::. ::::.::::. :::::	UUUUCUGUUGGAUCGCUUAGUUUU	Cleavage		1
novel_136	Os01g0243200	4.5	Os01t0243200_01	-1	1	24	1297	1320	UGGGAUCCUCUGACAUAAAGGCAG	:: ::::: ::::::::: : :.	CUAACUUUACGUCAGAGGAGCGCG	Cleavage		1
osa-miR1429-3p	Os01g0243200	4.5	Os01t0243200_01	-1	1	21	1021	1041	GUUGCACGGGUUUGUAUGUUG	.:::: :.:. ::.:::.:::	UAACAGAUAGUCCUGUGUAAC	Translation		1
osa-miR319a-3p.2-3p	Os01g0243200	5	Os01t0243200_01	-1	1	20	1980	1999	UUGGACUGAAGGGUGCUCCC	::::..:::::::..:	AUCAGCAUUCUUCAGUUUAU	Cleavage		1
osa-miR319a-3p.2-3p	Os01g0243200	5	Os01t0243200_02	-1	1	20	647	666	UUGGACUGAAGGGUGCUCCC	::::..:::::::..:	AUCAGCAUUCUUCAGUUUAU	Cleavage		1
osa-miR5816	Os01g0243300	3.5	Os01t0243300_01	-1	1	24	14	37	UAGGAGUGUUUGUAGGAGCGCCAC	.:::::.::.:::::::	CCCAAAUUCCUAUAAGCACUCCUC	Cleavage		1
osa-miR11336-5p	Os01g0243800	1.5	Os01t0243800_01	-1	1	24	804	827	GACUUUCUAGCGUUGCCCACAUUC	:::::::: :::.:::::::::::	GAAUGUGGACAAUGCUAGAAAGUC	Cleavage		1
osa-miR11339-5p	Os01g0243800	1.5	Os01t0243800_01	-1	1	21	798	818	GCAUUGCCCACAUUCAUAUAG	::::::::::::: ::::::	AUAUAUGAAUGUGGACAAUGC	Cleavage		1
osa-miR11343-5p	Os01g0243800	1.5	Os01t0243800_01	-1	1	21	805	825	CUUUCUAGCGUUGCCCACAUU	::::::: :::.:::::::::	AAUGUGGACAAUGCUAGAAAG	Cleavage		1
osa-miR11339-3p	Os01g0243800	2.5	Os01t0243800_01	-1	1	21	728	748	UAUGAAUGUGGGCAAUGCUAG	::::.::: ::::::::.:::	CUAGUAUUACCCACAUUUAUA	Cleavage		1
osa-miR11336-3p	Os01g0243800	4	Os01t0243800_01	-1	1	25	721	745	GAAUAUGGGAAAUGCUAGAAAGUCU	:::.:::::::.::: :::: :::.	AGAUUUUCUAGUAUUACCCACAUUU	Translation		1
osa-miR11343-3p	Os01g0243800	4	Os01t0243800_01	-1	1	21	726	746	UGAAUGUGGGCAAUGUUAAAA	:: ::..::: ::::::::.:	UUCUAGUAUUACCCACAUUUA	Translation		1
osa-miR444a-5p	Os01g0243800	5	Os01t0243800_01	-1	1	21	900	920	GCUAGAGGUGGCAACUGCAUA	:.::..::::.:: .: ::::	UGUGUGGUUGUCAGUUGUAGC	Cleavage		1
osa-miR812n-5p	Os01g0243800	5	Os01t0243800_01	-1	1	24	1155	1178	AAGUGCAGCCAUGAGUUUCCGUGC	::: :: ::.:::: :: :.::::	GCAAGGUAAUUCAUCGCAGUACUU	Translation		1
osa-miR817	Os01g0243901	4	Os01t0243901_00	-1	1	21	858	878	UCCAACUUGAGGCCCGAUUGA	::: ::::..::..:::::	ACAAGCGGGUUUCGGGUUGGU	Cleavage		1
osa-miR396e-5p	Os01g0244000	4	Os01t0244000_00	-1	1	21	883	903	UCCACAGGCUUUCUUGAACUG	.:: ::.:.::::.:: :::	AGGUGCAGGGAAGCUUGGGGA	Cleavage		1
osa-miR396f-5p	Os01g0244000	5	Os01t0244000_00	-1	1	22	884	905	UCUCCACAGGCUUUCUUGAACU	.:: ::.:.::::.:: ::::	GGUGCAGGGAAGCUUGGGGAGU	Cleavage		1
osa-miR408-5p	Os01g0245700	3	Os01t0245700_00	-1	1	21	1292	1312	CAGGGAUGAGGCAGAGCAUGG	:. :::::::.:::::: :::	CUUUGCUCUGUCUCAUCGCUG	Cleavage		1
novel_189	Os01g0246100	4	Os01t0246100_01	-1	1	21	859	879	UUGAUGAGGAGUUGGAGCUCG	:::.::.:..::.:..:::.	GGAGUUCUAGUUCUUUGUCAG	Cleavage		1
novel_146	Os01g0246500	4	Os01t0246500_01	-1	1	24	857	880	AUUAUAGGUGUCGGUUUUGGAACC	::.::.::::..:: :::.:	GAAGCCGAAGCCGAUGCCGAUAGU	Cleavage		1
osa-miR1430	Os01g0246601	4.5	Os01t0246601_00	-1	1	21	458	478	UGGUGAGCCUUCCUGGCUAAG	:::.:::.:::::..:.	UCGCGCCGGGAGGGCUCGUCG	Cleavage		1
osa-miR531b	Os01g0246700	3.5	Os01t0246700_01	-1	1	20	223	242	CUCGCCGGGGCUGCGUGCCG	::::::::: .::: ::::	GGGCACGCAGGUCCGUCGAG	Translation		1
osa-miR5817	Os01g0247600	4	Os01t0247600_01	-1	1	24	447	470	AUCGAAUUUGAAAGAAAAAGGUAU	:.: :::::::::. :.::::.	UUGCAUUUUUCUUUUCAGUUCGGC	Cleavage		1
novel_82	Os01g0247700	2	Os01t0247700_01	-1	1	21	134	154	CCGCCACCGGCGCCGCUUCCC	:: .:::::::::::::.::	CGGCGGCGGCGCCGGUGGUGG	Cleavage		1
osa-miR169a	Os01g0247700	4	Os01t0247700_01	-1	1	21	1198	1218	CAGCCAAGGAUGACUUGCCGA	:.::.: ::::::.::: .::	UUGGUACGUCAUCUUUGUUUG	Cleavage		1
osa-miR169b	Os01g0247700	4	Os01t0247700_01	-1	1	21	1198	1218	CAGCCAAGGAUGACUUGCCGG	..::.: ::::::.::: .::	UUGGUACGUCAUCUUUGUUUG	Cleavage		1
osa-miR169e	Os01g0247700	4.5	Os01t0247700_01	-1	1	21	1198	1218	UAGCCAAGGAUGACUUGCCGG	..::.: ::::::.::: .:.	UUGGUACGUCAUCUUUGUUUG	Cleavage		1
osa-miR2866	Os01g0248500	3.5	Os01t0248500_01	-1	1	20	56	76	UCUAGUUUGUGUUC-AGCAUC	:::: :::::::::::::.	ACUGCUCGAACACAAACUAGG	Cleavage		1
osa-miR1431	Os01g0248500	4.5	Os01t0248500_01	-1	1	21	185	205	UUUGCGAGUUGGCCCGCUUGC	::::: : .:: ::::::::	ACAAGCAGCUCACCUCGCAAA	Cleavage		2
osa-miR1431	Os01g0248500	4.5	Os01t0248500_01	-1	1	21	457	477	UUUGCGAGUUGGCCCGCUUGC	::: : :.: :::::::.:	AGAAGAGCGUCCACUCGCAGA	Translation		2
osa-miR5794	Os01g0248500	5	Os01t0248500_01	-1	1	21	222	242	UGAGGAAUCACUAGUAGUCGU	.::.::.::.:::: :.:::	GCGGCUGCUGGUGAAGCUUCA	Cleavage		1
osa-miR1850.1	Os01g0248701	5	Os01t0248701_00	-1	1	21	56	76	UGGAAAGUUGGGAGAUUGGGG	:::::: :::. :.:::::.	CCCCAAACUCUGAGCUUUCUU	Translation		1
osa-miR5795	Os01g0248850	4.5	Os01t0248850_00	-1	1	22	71	92	AUGUCGAGGUCGAGUUCCCGGC	:::: ::.::: :::::::::	GCCGCGAGCUCCUCCUCGACAU	Translation		1
osa-miR2867-3p	Os01g0248850	5	Os01t0248850_00	-1	1	20	30	49	CCAGGACGUGUGGGAUGGCA	::..::::::::: :::	AGCUGUCCCACACGCCCUCC	Cleavage		1
novel_31	Os01g0249300	3.5	Os01t0249300_01	-1	1	23	737	759	UGCUCACUGCUCUGUCUGUCAUC	.:::..::::.::: ::::	UGGAGCAGGUAGAGUAGUCAGCA	Cleavage		1
osa-miR1850.1	Os01g0249300	3.5	Os01t0249300_01	-1	1	21	842	862	UGGAAAGUUGGGAGAUUGGGG	:..::: ::.::::::::.:	CUUCAAACUUCCAACUUUUCC	Cleavage		2
osa-miR1850.3	Os01g0249300	3.5	Os01t0249300_01	-1	1	22	938	959	CUGUUUAGUUCACAUCAAUCUU	:: :::. ::::::::::::	AAUUUUGGCGUGAACUAAACAC	Cleavage		1
osa-miR1850.1	Os01g0249300	4	Os01t0249300_01	-1	1	21	886	906	UGGAAAGUUGGGAGAUUGGGG	: ::: ::.::::::::.:	ACACAAACUUCCAACUUUUCC	Cleavage		2
osa-miR2863c	Os01g0249300	4.5	Os01t0249300_01	-1	1	24	1620	1643	UUAGUAGGACUAGAAUGGGCCAAA	::::.:::.:. :.::.::.:	ACGGGCCUAUUUUGAUUCUGCUGA	Translation		1
osa-miR2863c	Os01g0249300	4.5	Os01t0249300_02	-1	1	24	472	495	UUAGUAGGACUAGAAUGGGCCAAA	::::.:::.:. :.::.::.:	ACGGGCCUAUUUUGAUUCUGCUGA	Translation		1
osa-miR166k-5p	Os01g0250600	3	Os01t0250600_01	-1	1	21	689	709	GGUUUGUUGUCUGGCUCGAGG	.: ::::.::..:.::::::	AUUAGAGCUAGGUAGCAAACC	Cleavage		1
osa-miR5079a	Os01g0250600	3.5	Os01t0250600_01	-1	1	22	496	517	UUUGGAUCUGUUAUUUUGGUAU	.: : :.:::::::: :::::.	GUCCAAGAAUAACAGUUCCAAG	Cleavage		1
osa-miR5539a	Os01g0250900	4	Os01t0250900_01	-1	1	22	2264	2285	AAGAAAACGGAUGCGCGUGCUA	::: ::.::. .:::::::::	AAGCCCGUGCGGUCGUUUUCUU	Translation		1
osa-miR395o	Os01g0250900	5	Os01t0250900_01	-1	1	21	1284	1304	AUGAAGUGUUUGGAGGAACUC	:::::..::::::. . ::::	GAGUUUUUCCAAAUCUCUCAU	Cleavage		1
osa-miR5146	Os01g0251000	4	Os01t0251000_01	-1	1	24	1629	1652	UUUAACUAAUGAACCGGCACCUAU	.: :::::::.::::::	CUGUAGUUCUGUUCAUUGGUUAAA	Cleavage		1
osa-miR5821	Os01g0251200	5	Os01t0251200_01	-1	1	21	287	307	UGGACGGAGCGAUGGUGGGCG	:::::.:: ::::.:::::	CGCCCGCCUCCGCUUCGUCCU	Cleavage		1
osa-miR1437b-5p	Os01g0252100	4	Os01t0252100_01	-1	1	21	580	600	GGGAGGAAACAGUGCCUAGUG	: ::::::::::.::.:	UCUGAAGCACUGUUUCUUCUC	Cleavage		1
osa-miR5790	Os01g0252100	4	Os01t0252100_01	-1	1	24	436	459	AAGACGAUCCUAGCAGAGCUUCAU	:.:.:: .:.::::.:::::	GCAAGGUUCAUUUGGGAUUGUCUU	Cleavage		1
osa-miR1437b-5p	Os01g0252100	4	Os01t0252100_02	-1	1	21	1451	1471	GGGAGGAAACAGUGCCUAGUG	: ::::::::::.::.:	UCUGAAGCACUGUUUCUUCUC	Cleavage		1
osa-miR6253	Os01g0252100	4.5	Os01t0252100_02	-1	1	22	396	417	GAGGAAAGUGGGCAGUUGGGUU	:::::: :::.:: :::..:.	UACCCAAAUGCUCAGUUUUUUU	Cleavage		1
osa-miR167c-3p	Os01g0252100	5	Os01t0252100_02	-1	1	23	2411	2433	GGUCAUGCUGCGGCAGCCUCACU	::: : :.::..:. :.::::::	AGUUACGUUGUUGUUGUAUGACC	Cleavage		1
osa-miR1437b-5p	Os01g0252100	4	Os01t0252100_03	-1	1	21	428	448	GGGAGGAAACAGUGCCUAGUG	: ::::::::::.::.:	UCUGAAGCACUGUUUCUUCUC	Cleavage		1
osa-miR5790	Os01g0252100	4	Os01t0252100_03	-1	1	24	284	307	AAGACGAUCCUAGCAGAGCUUCAU	:.:.:: .:.::::.:::::	GCAAGGUUCAUUUGGGAUUGUCUU	Cleavage		1
osa-miR6254	Os01g0252150	4.5	Os01t0252150_00	-1	1	21	410	430	UGCUCCGGAUAUUAUGGCAUG	:.:::.:::: ::::::	AGCCCUAUAGUAUCGGGAGCA	Cleavage		1
osa-miR166k-5p	Os01g0252200	4.5	Os01t0252200_01	-1	1	21	929	949	GGUUUGUUGUCUGGCUCGAGG	:::: :::..::::::..: :	CCUCAAGCUGGACAACGGAGC	Cleavage		1
osa-miR5144-5p	Os01g0252300	3.5	Os01t0252300_01	-1	1	21	94	114	UUCUUGUGCUGCUGAAGAGAC	::: :::::.::.:.::..	AGCUCGUCAGCGGCGCGAGGG	Cleavage		1
osa-miR11337-3p	Os01g0252600	4.5	Os01t0252600_00	-1	1	21	750	770	UAUCUCGUUAGAUUCGUCUCG	:.:::: ::..::::::.	CUUGGCGAACCUGGCGAGAUG	Cleavage		1
osa-miR396a-5p	Os01g0252900	5	Os01t0252900_01	-1	1	21	627	647	UUCCACAGCUUUCUUGAACUG	::: :..::::.: :::::..	CAGAUUGAGAAGGAUGUGGGG	Cleavage		1
osa-miR5805	Os01g0253000	4.5	Os01t0253000_01	-1	1	24	326	349	ACGAGUGAUGGCGGCGUAUACCUG	: :: ::..::::::: . :::::	CCGGCAUGUGCCGCCACUUCUCGU	Cleavage		1
osa-miR395u	Os01g0253100	3	Os01t0253100_01	-1	1	21	797	817	GUGAAGCGUUUGGGGGAAAUC	::::.:: :::.:.:::::	UUUUUCUCCGAAAUGUUUCAC	Cleavage		1
osa-miR11337-3p	Os01g0253100	4	Os01t0253100_01	-1	1	21	2075	2095	UAUCUCGUUAGAUUCGUCUCG	::: :::.: ::::::::	CACGACCAAUUUUACGAGAUA	Cleavage		1
osa-miR395u	Os01g0253100	3	Os01t0253100_02	-1	1	21	344	364	GUGAAGCGUUUGGGGGAAAUC	::::.:: :::.:.:::::	UUUUUCUCCGAAAUGUUUCAC	Cleavage		1
osa-miR11337-3p	Os01g0253100	4	Os01t0253100_02	-1	1	21	1622	1642	UAUCUCGUUAGAUUCGUCUCG	::: :::.: ::::::::	CACGACCAAUUUUACGAGAUA	Cleavage		1
osa-miR171b	Os01g0253300	4	Os01t0253300_01	-1	1	21	901	921	UGAUUGAGCCGUGCCAAUAUC	: ::::::::::.: :::	AGCACUGGCACGGCUUAUUCA	Cleavage		1
osa-miR171c-5p	Os01g0253300	4	Os01t0253300_01	-1	1	21	635	655	GGAUAUUGGUGCGGUUCAAUC	:: :..:.:.::::::::..	CAUGGGGCUGUACCAAUAUUU	Cleavage		1
osa-miR2876-5p	Os01g0253300	4.5	Os01t0253300_01	-1	1	21	711	731	AAUUGCUGGCAGCACUGUUUA	:...:: ::.:::..:..:::	UGGGCAAUGUUGCUGGUGAUU	Cleavage		1
osa-miR171b	Os01g0253300	4	Os01t0253300_02	-1	1	21	861	881	UGAUUGAGCCGUGCCAAUAUC	: ::::::::::.: :::	AGCACUGGCACGGCUUAUUCA	Cleavage		1
osa-miR171c-5p	Os01g0253300	4	Os01t0253300_02	-1	1	21	595	615	GGAUAUUGGUGCGGUUCAAUC	:: :..:.:.::::::::..	CAUGGGGCUGUACCAAUAUUU	Cleavage		1
osa-miR2876-5p	Os01g0253300	4.5	Os01t0253300_02	-1	1	21	671	691	AAUUGCUGGCAGCACUGUUUA	:...:: ::.:::..:..:::	UGGGCAAUGUUGCUGGUGAUU	Cleavage		1
osa-miR5340	Os01g0253900	3.5	Os01t0253900_01	-1	1	23	346	368	UGAUGACGUGGAUGAAUUUCAAA	:::..:::.:::.:: :::::	CCUGAGGUUCGUCCGCGGCAUCA	Cleavage		1
osa-miR5144-5p	Os01g0253900	4.5	Os01t0253900_01	-1	1	21	983	1003	UUCUUGUGCUGCUGAAGAGAC	:: ::::: :::.::::::.	GUGACUUCAUCAGUACAAGAG	Cleavage		1
osa-miR5144-5p	Os01g0253900	4.5	Os01t0253900_02	-1	1	21	391	411	UUCUUGUGCUGCUGAAGAGAC	:: ::::: :::.::::::.	GUGACUUCAUCAGUACAAGAG	Cleavage		1
osa-miR1857-5p	Os01g0254000	4.5	Os01t0254000_01	-1	1	21	794	814	UGGUUUUUUUGGAGCAUGAGG	::: :::::....:.:::::	CCUGAUGCUUUGGAGAAACCU	Cleavage		1
osa-miR5498	Os01g0254200	4	Os01t0254200_01	-1	1	21	441	461	UGAGCUGUAACACUUGAAGAC	.::... ::::::::.:::	AAUUUUGGUUGUUACAGUUCA	Cleavage		1
osa-miR5804	Os01g0254200	4.5	Os01t0254200_01	-1	1	21	17	37	UGCGAAGUAGAGAUGCCGACU	:::: : :::::::::: :	CGUCGUCUUCUCUACUUCUCC	Cleavage		1
novel_60	Os01g0254200	5	Os01t0254200_01	-1	1	24	548	571	AGCUGACUCAUCCUUGUUGGAGGA	:.::.:.::: :::::: :: :.:	UUCUUCGACAUGGAUGACUCUGUU	Cleavage		1
osa-miR1437a	Os01g0254350	4	Os01t0254350_00	-1	1	22	283	304	UCCGGCGCCGCACUAGGCACUG	:: ::::.::::: ::::::	CACCGCCUGGUGCGCCGCCGGC	Cleavage		1
osa-miR171e-5p	Os01g0254400	4.5	Os01t0254400_00	-1	1	21	84	104	UGUUGGCUCGGCUCACUCAGA	:::.::::: : ::::..::	GCUGGGUGAGACCAGCCGGCA	Translation		1
osa-miR2876-5p	Os01g0254800	4.5	Os01t0254800_01	-1	1	21	1166	1187	AAUUGCUGGCAGCAC-UGUUUA	::::: ::: :::..::::::	GAAACAAGUGAUGCUGGCAAUU	Cleavage		1
osa-miR5827	Os01g0254850	3.5	Os01t0254850_00	-1	1	21	73	93	UUUGUUGCAAUUUGGACUACC	: :::.::::::: .::::	CUUCGUCUAAAUUGCUGCAAA	Cleavage		1
osa-miR5337b	Os01g0254900	3.5	Os01t0254900_01	-1	1	21	813	833	CUAGAACGGCAAGCAAUUUGA	::::: :::::.:::::::	UCAAAGAUCUUGCUGUUCUAG	Cleavage		1
osa-miR2118c	Os01g0254900	4	Os01t0254900_01	-1	1	22	148	169	UUCCCGAUGCCUCCUAUUCCUA	: :::. :::::::. ::::.:	UCGGAGGAGGAGGCGGCGGGGA	Cleavage		1
novel_53	Os01g0254950	4	Os01t0254950_01	-1	1	24	594	617	AUCCUCUGACUUAACUGCACAUGC	::: :::::: :..:.::::	UGGCGUGGAGUUAAUUUGGGGGAU	Translation		1
osa-miR5147	Os01g0255000	3.5	Os01t0255000_01	-1	1	21	903	923	ACAACUCUUGUGGAUGGAGGG	.: ::::::::::.:: ::	GAUUACAUCCACAAGGGUGGU	Cleavage		1
osa-miR5795	Os01g0255700	3.5	Os01t0255700_00	-1	1	22	182	203	AUGUCGAGGUCGAGUUCCCGGC	::.:::::::::.:::: :: :	GCUGGGAACUCGGCCUCUACCU	Cleavage		1
osa-miR11339-3p	Os01g0257100	4.5	Os01t0257100_01	-1	1	21	57	77	UAUGAAUGUGGGCAAUGCUAG	::::.::::.:.:.::: :	GUAGCGUUGCUCGCGUUCCUC	Cleavage		1
osa-miR2873b	Os01g0257400	4	Os01t0257400_01	-1	1	21	2154	2174	UUGGACUUGAGAUUUGGUAUG	.:::. ::::::.:::.::.	UAUAUGCAAUCUCGAGUUCAG	Cleavage		1
osa-miR399e	Os01g0257900	3	Os01t0257900_01	-1	1	21	3013	3033	UGCCAAAGGAGAUUUGCCCAG	::: :.:::: ::::::::	UGGGGAAGAUCUGCUUUGGCA	Cleavage		1
osa-miR399i	Os01g0257900	4	Os01t0257900_01	-1	1	21	3013	3033	UGCCAAAGGAGAGCUGCCCUG	..::: :: ::: ::::::::	UGGGGAAGAUCUGCUUUGGCA	Cleavage		1
osa-miR166a-3p	Os01g0257900	4.5	Os01t0257900_01	-1	1	21	1955	1975	UCGGACCAGGCUUCAUUCCCC	: ::::::.. :::: ::::.	GCGGAAUGGGACCUGCUCCGG	Translation		1
osa-miR166g-3p	Os01g0257900	4.5	Os01t0257900_01	-1	1	21	1955	1975	UCGGACCAGGCUUCAUUCCUC	: ::::::.. :::: ::::.	GCGGAAUGGGACCUGCUCCGG	Translation		1
osa-miR166m	Os01g0257900	4.5	Os01t0257900_01	-1	1	21	1955	1975	UCGGACCAGGCUUCAUUCCCU	::::::.. :::: ::::.	GCGGAAUGGGACCUGCUCCGG	Translation		1
osa-miR399a	Os01g0257900	4.5	Os01t0257900_01	-1	1	21	3013	3033	UGCCAAAGGAGAAUUGCCCUG	..::: :. ::: ::::::::	UGGGGAAGAUCUGCUUUGGCA	Cleavage		1
osa-miR399d	Os01g0257900	4.5	Os01t0257900_01	-1	1	21	3013	3033	UGCCAAAGGAGAGUUGCCCUG	..::: :. ::: ::::::::	UGGGGAAGAUCUGCUUUGGCA	Cleavage		1
osa-miR399j	Os01g0257900	4.5	Os01t0257900_01	-1	1	21	3013	3033	UGCCAAAGGAGAGUUGCCCUA	:.::: :. ::: ::::::::	UGGGGAAGAUCUGCUUUGGCA	Cleavage		1
osa-miR399k	Os01g0257900	4.5	Os01t0257900_01	-1	1	21	3013	3033	UGCCAAAGGAAAUUUGCCCCG	.:::: :.:: : ::::::::	UGGGGAAGAUCUGCUUUGGCA	Translation		1
osa-miR395u	Os01g0257900	5	Os01t0257900_01	-1	1	21	3263	3283	GUGAAGCGUUUGGGGGAAAUC	:::::.. ..:::.:.::::	GAUUUUUAUUAAAUGUUUCAA	Cleavage		1
osa-miR815a	Os01g0258000	4	Os01t0258000_01	-1	1	21	520	540	AAGGGGAUUGAGGAGAUUGGG	:::. :::::::::::.::	CCCGUGCUCCUCAAUCCUCUA	Cleavage		1
osa-miR171g	Os01g0258600	5	Os01t0258600_00	-1	1	21	434	454	GAGGUGAGCCGAGCCAAUAUC	:::::::.:: : :.:.::.	UAUAUUGGUUCUGAUUAUCUU	Translation		1
osa-miR160a-5p	Os01g0258700	4.5	Os01t0258700_01	-1	1	21	2060	2080	UGCCUGGCUCCCUGUAUGCCA	.:::: :::::: :::::	GUCUAUACUGGGAGCAAGGCA	Cleavage		1
osa-miR160e-5p	Os01g0258700	4.5	Os01t0258700_01	-1	1	21	2060	2080	UGCCUGGCUCCCUGUAUGCCG	.:::: :::::: :::::	GUCUAUACUGGGAGCAAGGCA	Cleavage		1
osa-miR160a-5p	Os01g0258700	4.5	Os01t0258700_03	-1	1	21	2192	2212	UGCCUGGCUCCCUGUAUGCCA	.:::: :::::: :::::	GUCUAUACUGGGAGCAAGGCA	Cleavage		1
osa-miR160e-5p	Os01g0258700	4.5	Os01t0258700_03	-1	1	21	2192	2212	UGCCUGGCUCCCUGUAUGCCG	.:::: :::::: :::::	GUCUAUACUGGGAGCAAGGCA	Cleavage		1
novel_146	Os01g0259200	3	Os01t0259200_01	-1	1	24	1684	1707	AUUAUAGGUGUCGGUUUUGGAACC	.:::: :.::::..::::.:	ACGAUCAAAUCUGACAUUUAUAGU	Cleavage		1
osa-miR396e-3p	Os01g0259200	3.5	Os01t0259200_01	-1	1	24	1709	1732	AUGGUUCAAGAAAGCCCAUGGAAA	:: ..::: :::::::::.:.:	UUGGUGUGGUCUUUCUUGAGCUAA	Cleavage		1
osa-miR2873a	Os01g0259200	4	Os01t0259200_01	-1	1	24	2482	2505	AAGUUUGGACUUAAAUUUGGUAAC	:::.::::::: ::::.::::	UCUACUAAAUUUACAUCCAGACUU	Translation		1
osa-miR1432-5p	Os01g0259200	4.5	Os01t0259200_01	-1	1	21	1708	1728	AUCAGGAGAGAUGACACCGAC	:.::::: .:::.::.:::	UUUGGUGUGGUCUUUCUUGAG	Cleavage		1
osa-miR319a-3p.2-3p	Os01g0259200	4.5	Os01t0259200_01	-1	1	20	1148	1167	UUGGACUGAAGGGUGCUCCC	::::..::.::..: ::.:	CGGAGUGCCUUUUGGGCCGA	Cleavage		1
osa-miR390-5p	Os01g0259200	5	Os01t0259200_01	-1	1	21	1711	1731	AAGCUCAGGAGGGAUAGCGCC	::.:. .::..::.::::::	GGUGUGGUCUUUCUUGAGCUA	Cleavage		1
novel_146	Os01g0259200	3	Os01t0259200_02	-1	1	24	922	945	AUUAUAGGUGUCGGUUUUGGAACC	.:::: :.::::..::::.:	ACGAUCAAAUCUGACAUUUAUAGU	Cleavage		1
osa-miR396e-3p	Os01g0259200	3.5	Os01t0259200_02	-1	1	24	947	970	AUGGUUCAAGAAAGCCCAUGGAAA	:: ..::: :::::::::.:.:	UUGGUGUGGUCUUUCUUGAGCUAA	Cleavage		1
osa-miR2873a	Os01g0259200	4	Os01t0259200_02	-1	1	24	1720	1743	AAGUUUGGACUUAAAUUUGGUAAC	:::.::::::: ::::.::::	UCUACUAAAUUUACAUCCAGACUU	Translation		1
osa-miR1432-5p	Os01g0259200	4.5	Os01t0259200_02	-1	1	21	946	966	AUCAGGAGAGAUGACACCGAC	:.::::: .:::.::.:::	UUUGGUGUGGUCUUUCUUGAG	Cleavage		1
osa-miR319a-3p.2-3p	Os01g0259200	4.5	Os01t0259200_02	-1	1	20	386	405	UUGGACUGAAGGGUGCUCCC	::::..::.::..: ::.:	CGGAGUGCCUUUUGGGCCGA	Cleavage		1
osa-miR390-5p	Os01g0259200	5	Os01t0259200_02	-1	1	21	949	969	AAGCUCAGGAGGGAUAGCGCC	::.:. .::..::.::::::	GGUGUGGUCUUUCUUGAGCUA	Cleavage		1
novel_72	Os01g0259400	4.5	Os01t0259400_01	-1	1	21	1804	1824	UACCGCUUAAGUUCUGUUUUA	::::..:::::.::::	UACUUCAGAGUUUAAGUGGUA	Cleavage		1
novel_136	Os01g0259600	5	Os01t0259600_01	-1	1	24	1537	1560	UGGGAUCCUCUGACAUAAAGGCAG	:.:::.::::: :: :::.:	AAUCUUUUGUGUCAAAGCAUCUCU	Translation		1
osa-miR395a	Os01g0260100	4	Os01t0260100_01	-1	1	21	3156	3176	GUGAAGUGCUUGGGGGAACUC	:::::...::::: :::::	AAGUUCUUUCAAGCUCUUCAA	Cleavage		1
osa-miR395c	Os01g0260100	4	Os01t0260100_01	-1	1	21	3156	3176	GUGAAGUGUUUGGAGGAACUC	:::::.:.:::.: :::::	AAGUUCUUUCAAGCUCUUCAA	Cleavage		1
osa-miR395o	Os01g0260100	4	Os01t0260100_01	-1	1	21	3156	3176	AUGAAGUGUUUGGAGGAACUC	:::::.:.:::.: :::::	AAGUUCUUUCAAGCUCUUCAA	Cleavage		1
osa-miR395b	Os01g0260100	4.5	Os01t0260100_01	-1	1	21	3156	3176	GUGAAGUGUUUGGGGGAACUC	:::::...:::.: :::::	AAGUUCUUUCAAGCUCUUCAA	Cleavage		1
osa-miR1861g	Os01g0260100	5	Os01t0260100_01	-1	1	22	2012	2033	CAGUCUUGUGGCAAGAACUGAG	::..: :.:::: :::::: ::	CUUGGGUUUUGCAACAAGAGUG	Translation		1
osa-miR437	Os01g0260500	3	Os01t0260500_01	-1	1	21	3640	3660	AAAGUUAGAGAAGUUUGACUU	::::.:::.::::.::: :::	AAGUUAAAUUUCUUUAAAUUU	Cleavage		1
osa-miR6248	Os01g0260500	3	Os01t0260500_01	-1	1	21	3154	3174	UAUUUGAGGAUGGAGGUAGUA	::::::::::::::: ::::	UACUACCUCCAUCCUAUAAUA	Cleavage		1
osa-miR812a	Os01g0260500	3	Os01t0260500_01	-1	1	22	3193	3214	GACGGACGGUUAAACGUUGGAC	: ::::::::.::: :.:::.	UUGCAACGUUUGACCAUUCGUU	Cleavage		1
osa-miR396a-3p	Os01g0260500	4	Os01t0260500_01	-1	1	20	5364	5383	GUUCAAUAAAGCUGUGGGAA	: :.: ..:::::.::::::	UGCUCUUGGCUUUGUUGAAC	Cleavage		1
osa-miR528-3p	Os01g0260500	5	Os01t0260500_01	-1	1	21	5506	5526	CCUGUGCUUGCCUCUUCCAUU	.::::::::: .:::.:::	GAUGGAAGAGUUAAGUACAAA	Translation		1
osa-miR812o-3p	Os01g0260500	5	Os01t0260500_01	-1	1	24	3188	3211	GAACGGUCAAAUGUUAGACACGGA	:..:: : :::.::::::: :::	UUUGUUUGCAACGUUUGACCAUUC	Cleavage		1
osa-miR1860-3p	Os01g0260700	5	Os01t0260700_01	-1	1	22	987	1008	AUCUGGAAGCUAGGUUUUCUCU	::::: .:..::::::. ::.:	AGAGAUGAUUUAGCUUUGAGGU	Cleavage		1
osa-miR5512a	Os01g0260950	4.5	Os01t0260950_00	-1	1	21	1227	1247	UAGGAUAUGGUAAUGCUAAAA	:::: :::::.:::: :.:	CUUUAUCAUUAUCAUAGCUUU	Cleavage		1
osa-miR1430	Os01g0261100	5	Os01t0261100_01	-1	1	21	292	312	UGGUGAGCCUUCCUGGCUAAG	:: :::.::::::: : :.::	CUAAGCUAGGAAGGAUGAUCA	Cleavage		1
osa-miR2118e	Os01g0261100	5	Os01t0261100_01	-1	1	22	207	228	UUCCCAAUGCCUCCCAUGCCUA	:::..:::::: :.:::: .:	GAGGUGUGGGAGUCGUUGGCGA	Translation		1
osa-miR2096-5p	Os01g0261200	5	Os01t0261200_01	-1	1	21	172	192	UGCCGAUUUCCCCCUCGGGCG	.:::::.:::::::. ::..	UGCCCGGGGGGGAAGGGGGUG	Cleavage		1
osa-miR167a-3p	Os01g0262500	3.5	Os01t0262500_01	-1	1	22	209	230	AUCAUGCAUGACAGCCUCAUUU	..::: ::::::.: ::::.:	CGGUGACGCUGUCGUACAUGGU	Cleavage		1
osa-miR1320-3p	Os01g0262500	5	Os01t0262500_01	-1	1	21	481	501	UGUAAAAUUCAUUCGUUCCAA	::: :::::::..::::.	GUGGCACGAAUGGGUUUUGGG	Cleavage		1
osa-miR395o	Os01g0262600	4	Os01t0262600_01	-1	1	21	1429	1449	AUGAAGUGUUUGGAGGAACUC	::.::.:::.:..::.::	UUAUUUCUUCAAGCGUUUUAU	Cleavage		2
osa-miR395o	Os01g0262600	5	Os01t0262600_01	-1	1	21	1094	1114	AUGAAGUGUUUGGAGGAACUC	:::::.::: :: :.::..:	AAGUUCUUCCCAAGAUUUUGU	Translation		2
novel_75	Os01g0262700	5	Os01t0262700_01	-1	1	24	1239	1262	UUAUGGGUCUGUUCACUUUGAUGC	:::..::::.:::: .:::.	CUUUCAGGGUGAGCAGAGUCAUGU	Cleavage		1
novel_75	Os01g0262700	5	Os01t0262700_02	-1	1	24	1325	1348	UUAUGGGUCUGUUCACUUUGAUGC	:::..::::.:::: .:::.	CUUUCAGGGUGAGCAGAGUCAUGU	Cleavage		1
osa-miR397a	Os01g0263000	3.5	Os01t0263000_00	-1	1	21	396	416	UCAUUGAGUGCAGCGUUGAUG	::::: ::::::::..: ::	GAUCAAGGCUGCACUUGAAGA	Cleavage		1
osa-miR397b	Os01g0263000	4	Os01t0263000_00	-1	1	21	396	416	UUAUUGAGUGCAGCGUUGAUG	::::: ::::::::..: .:	GAUCAAGGCUGCACUUGAAGA	Cleavage		1
osa-miR395a	Os01g0263300	4	Os01t0263300_01	-1	1	21	998	1018	GUGAAGUGCUUGGGGGAACUC	:.:..::::::::::.:	CCUCUUCUUCAAGCACUUCGC	Cleavage		1
osa-miR395c	Os01g0263300	4	Os01t0263300_01	-1	1	21	998	1018	GUGAAGUGUUUGGAGGAACUC	:.::.:::.::::::.:	CCUCUUCUUCAAGCACUUCGC	Cleavage		1
osa-miR395t	Os01g0263300	4	Os01t0263300_01	-1	1	21	998	1018	GUGAAGUGUUUGGGGAAACUC	:::..:::.::::::.:	CCUCUUCUUCAAGCACUUCGC	Cleavage		1
osa-miR396c-5p	Os01g0263400	5	Os01t0263400_00	-1	1	21	535	555	UUCCACAGCUUUCUUGAACUU	::: ::..:::.:::: :::	AAGGUCGGGAAGGCUGGGGAU	Cleavage		2
osa-miR396c-5p	Os01g0263400	5	Os01t0263400_00	-1	1	21	1180	1200	UUCCACAGCUUUCUUGAACUU	::::::.::::: :::	CACACCAAGAAGGCUGUUGAA	Cleavage		2
osa-miR11339-3p	Os01g0263600	3.5	Os01t0263600_01	-1	1	21	3860	3880	UAUGAAUGUGGGCAAUGCUAG	::::.::::::::::::. :	CUAGUAUUGCCCACAUUUCUU	Cleavage		1
osa-miR11343-3p	Os01g0263600	3.5	Os01t0263600_01	-1	1	21	3858	3878	UGAAUGUGGGCAAUGUUAAAA	:: ::..::::::::::::.	UUCUAGUAUUGCCCACAUUUC	Cleavage		1
osa-miR11336-3p	Os01g0263600	4	Os01t0263600_01	-1	1	25	3853	3877	GAAUAUGGGAAAUGCUAGAAAGUCU	:::::::::::.::: :::: :::.	AGACUUUCUAGUAUUGCCCACAUUU	Translation		1
osa-miR5809	Os01g0263600	4	Os01t0263600_01	-1	1	20	1404	1423	UCGUCGCCGGCGACCACAGC	::::::::.:: ::: .:::	GCUGUGGUUGCAGGCAGCGA	Cleavage		1
osa-miR11339-3p	Os01g0263600	3.5	Os01t0263600_02	-1	1	21	1944	1964	UAUGAAUGUGGGCAAUGCUAG	::::.::::::::::::. :	CUAGUAUUGCCCACAUUUCUU	Cleavage		1
osa-miR11343-3p	Os01g0263600	3.5	Os01t0263600_02	-1	1	21	1942	1962	UGAAUGUGGGCAAUGUUAAAA	:: ::..::::::::::::.	UUCUAGUAUUGCCCACAUUUC	Cleavage		1
osa-miR11336-3p	Os01g0263600	4	Os01t0263600_02	-1	1	25	1937	1961	GAAUAUGGGAAAUGCUAGAAAGUCU	:::::::::::.::: :::: :::.	AGACUUUCUAGUAUUGCCCACAUUU	Translation		1
osa-miR5510	Os01g0263900	4.5	Os01t0263900_00	-1	1	21	103	123	AGGCUGAUCCACUCCAGAGGA	:::.:::: :::: :.::.:	ACCUUUGGACUGGAACGGCUU	Cleavage		1
osa-miR818a	Os01g0264400	3	Os01t0264400_01	-1	1	22	546	567	AAUCCCUUAUAUUAUGGGACGG	::::::.: :::::::: ::::	CCGUCCUACAAUAUAAGAGAUU	Cleavage		1
novel_213	Os01g0264500	5	Os01t0264500_01	-1	1	24	759	782	AAUAUAUUGUAAUCUAGGAUGGGU	::::..: : ::.::::::::	UGCCAUUUUCGUUUGCAAUAUAUA	Cleavage		1
osa-miR5541	Os01g0264700	4.5	Os01t0264700_01	-1	1	21	707	727	UCAAGUGGUGUACUCUAAAGA	:::::: ::::.:::: :	GGCUUAGAGAACACUACUUCA	Cleavage		1
osa-miR529b	Os01g0265000	3	Os01t0265000_01	-1	1	21	1453	1473	AGAAGAGAGAGAGUACAGCUU	::: :.:::::::::::.	CUGCUCUGCUCUCUCUCUUUC	Cleavage		1
osa-miR820a	Os01g0265000	3.5	Os01t0265000_01	-1	1	21	595	615	UCGGCCUCGUGGAUGGACCAG	: ::: :.::: :::::.:::	CCGGUGCGUCCUCGAGGUCGA	Translation		1
osa-miR535-5p	Os01g0265000	4	Os01t0265000_01	-1	1	21	1456	1476	UGACAACGAGAGAGAGCACGC	::::::::::: :: :::	CUCUGCUCUCUCUCUUUCUCA	Cleavage		1
osa-miR2876-5p	Os01g0265000	4.5	Os01t0265000_01	-1	1	21	1528	1548	AAUUGCUGGCAGCACUGUUUA	:.:.. ::::::.::.:::	AAGAUGCUGCUGCUAGUAAUA	Cleavage		1
novel_53	Os01g0265100	5	Os01t0265100_01	-1	1	24	357	380	AUCCUCUGACUUAACUGCACAUGC	:::..:::.:: :: .::::	GAUCGUGUGGUUGAGGCAAGGGAU	Cleavage		1
novel_173	Os01g0265200	4.5	Os01t0265200_01	-1	1	22	725	746	UUUUCUCGAGUACGGUAGGUCG	.:.:::.::..:.:.::.:	GAGCUUACUGUGUUUGGGAGAC	Cleavage		1
osa-miR5156	Os01g0265400	3	Os01t0265400_01	-1	1	24	4655	4678	AGCCUGUAAAACUGCAAAAAGGAA	:::: .::::::..:::.:	ACCAGUUUUAUAGUUUUGUAGGUU	Cleavage		2
osa-miR11338-5p	Os01g0265400	3.5	Os01t0265400_01	-1	1	24	5340	5363	UUUGUGAGACGAAUCUAAUGAUAU	.:.. :.::::.::::.:::.:	GGGUUGCUGGAUUUGUCUUACAGA	Cleavage		1
osa-miR5074	Os01g0265400	4	Os01t0265400_01	-1	1	21	594	614	GAAGGCCACCGUCGGGAUCGC	.::::.: :::::::.: ::	UUGAUCUCCACGGUGGUCCUC	Cleavage		1
novel_112	Os01g0265400	5	Os01t0265400_01	-1	1	24	1377	1401	AAAACCAACUUAGGA-CGAUAUAUG	: :: ::.: :::::::::::::	CUUAAAUUGCUCCUAAGUUGGUUCA	Cleavage		1
osa-miR5156	Os01g0265400	5	Os01t0265400_01	-1	1	24	1193	1216	AGCCUGUAAAACUGCAAAAAGGAA	:..::::::..:: : .::::.:	AUUUUUUUUGUGGUAUGGCAGGUU	Translation		2
osa-miR11338-5p	Os01g0265400	2.5	Os01t0265400_02	-1	1	24	419	442	UUUGUGAGACGAAUCUAAUGAUAU	.: :.: :: :::::::::.::::	GUCUUAAUAUAUUCGUCUCGCAAA	Cleavage		2
osa-miR11338-5p	Os01g0265400	3.5	Os01t0265400_02	-1	1	24	2754	2777	UUUGUGAGACGAAUCUAAUGAUAU	.:.. :.::::.::::.:::.:	GGGUUGCUGGAUUUGUCUUACAGA	Cleavage		2
osa-miR11337-5p	Os01g0265400	4	Os01t0265400_02	-1	1	21	420	440	UGCGAGACGAAUCUAACGAGG	.::. :: ::::::::::::	UCUUAAUAUAUUCGUCUCGCA	Cleavage		2
novel_179	Os01g0265400	4.5	Os01t0265400_02	-1	1	24	2287	2310	AUCUCUGAUGUAUUACUCUCUCCG	.::: :: .:::.::::.:	GAAGAGGAGGAACGCAUUAGAGGU	Cleavage		1
osa-miR11337-5p	Os01g0265400	4.5	Os01t0265400_02	-1	1	21	2755	2775	UGCGAGACGAAUCUAACGAGG	:.: :.::::.::::. ::	GGUUGCUGGAUUUGUCUUACA	Cleavage		2
osa-miR11342-3p	Os01g0265400	5	Os01t0265400_02	-1	1	22	339	360	CUCGUUAGAUUCGUCUCGCAAA	::: :::::.::::::: . ::	UUUACGAGAUGAAUCUAUUAAG	Cleavage		1
osa-miR5536	Os01g0265400	5	Os01t0265400_02	-1	1	22	2148	2169	AAUGGUAGUGACAUUAUGGUAG	::.:.:: ::::.:::.:::	CUGCUAUUAUGUUACUGCCACC	Cleavage		1
osa-miR167c-3p	Os01g0265700	3.5	Os01t0265700_01	-1	1	23	80	102	GGUCAUGCUGCGGCAGCCUCACU	::::: ::::.:::.::.:	UCGGAGGCGGCCGUAGCGUGGCG	Cleavage		1
osa-miR393b-3p	Os01g0265700	4.5	Os01t0265700_01	-1	1	21	294	314	UCAGUGCAAUCCCUUUGGAAU	:::.:::::.:: . ::::	GCUCCGAAGGGGUUUUUCUGA	Cleavage		1
osa-miR393b-3p	Os01g0265800	4	Os01t0265800_01	-1	1	21	1096	1116	UCAGUGCAAUCCCUUUGGAAU	: :.:.:.:::.:::..:::	AAUUCGAGGGGGUUGUGCUGC	Cleavage		1
osa-miR827	Os01g0265800	4.5	Os01t0265800_01	-1	1	21	1483	1503	UUAGAUGACCAUCAGCAAACA	:::::.::::.::.:..	CUGGUGCUGGUGGUUAUUUGG	Cleavage		1
osa-miR166g-3p	Os01g0265800	5	Os01t0265800_01	-1	1	21	1321	1341	UCGGACCAGGCUUCAUUCCUC	:::..:::: :::: ::.:.	CAGGGGUGAAUCCUGCUCUGG	Translation		1
osa-miR166i-3p	Os01g0265800	5	Os01t0265800_01	-1	1	21	1321	1341	UCGGAUCAGGCUUCAUUCCUC	:::..:::: :::: ::.:.	CAGGGGUGAAUCCUGCUCUGG	Translation		1
osa-miR1861n	Os01g0265800	5	Os01t0265800_01	-1	1	22	630	651	CGAUCUUGUGGCAGGAGCUGAG	.::::: ::: : .:.::::::	UUCAGCGCCUACGGCGAGAUCG	Translation		1
osa-miR393b-3p	Os01g0265800	4	Os01t0265800_02	-1	1	21	1048	1068	UCAGUGCAAUCCCUUUGGAAU	: :.:.:.:::.:::..:::	AAUUCGAGGGGGUUGUGCUGC	Cleavage		1
osa-miR827	Os01g0265800	4.5	Os01t0265800_02	-1	1	21	1435	1455	UUAGAUGACCAUCAGCAAACA	:::::.::::.::.:..	CUGGUGCUGGUGGUUAUUUGG	Cleavage		1
osa-miR166g-3p	Os01g0265800	5	Os01t0265800_02	-1	1	21	1273	1293	UCGGACCAGGCUUCAUUCCUC	:::..:::: :::: ::.:.	CAGGGGUGAAUCCUGCUCUGG	Translation		1
osa-miR166i-3p	Os01g0265800	5	Os01t0265800_02	-1	1	21	1273	1293	UCGGAUCAGGCUUCAUUCCUC	:::..:::: :::: ::.:.	CAGGGGUGAAUCCUGCUCUGG	Translation		1
osa-miR1861n	Os01g0265800	5	Os01t0265800_02	-1	1	22	582	603	CGAUCUUGUGGCAGGAGCUGAG	.::::: ::: : .:.::::::	UUCAGCGCCUACGGCGAGAUCG	Translation		1
osa-miR166k-5p	Os01g0265900	4	Os01t0265900_00	-1	1	21	588	608	GGUUUGUUGUCUGGCUCGAGG	:: ::::..:...:::::.:	GCUAGAGCUGGGUGACAAAUC	Cleavage		1
osa-miR2876-3p	Os01g0265900	5	Os01t0265900_00	-1	1	21	857	877	UUCCUAUAUGAACACUGUUGC	:: ::::::::::.:. ::.	GCUUCAGUGUUCAUGUGAGAG	Cleavage		1
osa-miR1883a	Os01g0266100	4	Os01t0266100_01	-1	1	24	372	395	ACCUGUGACGGGCCGAGAAUGGAA	: :.: .:: :::.:::.:.:::	CUGCGUGUUCUGCCUGUCGCGGGU	Cleavage		1
novel_188	Os01g0266200	4	Os01t0266200_01	-1	1	24	103	126	AUGUGUCGGUUGUUAACAGAAACC	: : .::::::::.:: : ::::	UGCUGUUGUUAACAGCCAAAACAU	Cleavage		2
novel_188	Os01g0266200	4.5	Os01t0266200_01	-1	1	24	2550	2573	AUGUGUCGGUUGUUAACAGAAACC	::::: ::.:.::..:.::..:	AAUUUCUCUUGAUAAUUGGCAUGU	Cleavage		2
osa-miR1427	Os01g0266500	3.5	Os01t0266500_01	-1	1	21	289	309	UGCGGAACCGUGCGGUGGCGC	::::.:: :.:::::::::	ACGCCGCCCCGCGGUUCCGCC	Cleavage		1
osa-miR5829	Os01g0266500	4.5	Os01t0266500_01	-1	1	24	747	770	AUCAGGACCAGUAGGCGAUGGUAA	:::: : :::.:::: .:::::	GGACCAGCACCUGCUGGAUCUGAU	Cleavage		1
osa-miR1859	Os01g0266800	4	Os01t0266800_01	-1	1	22	1591	1612	UUUCCUAUGACGUCCAUUCCAA	::.:::..:::::: :.:.	ACAGAGUGGGUGUCAUAUGGAG	Cleavage		1
osa-miR3982-5p	Os01g0266800	4	Os01t0266800_01	-1	1	21	1444	1464	GCGCUCCACGUAGGCAACAAU	:::: ::::::: :::: :	GGUGUUUCCUACGUUGAGCUC	Cleavage		1
osa-miR530-5p	Os01g0267100	3	Os01t0267100_01	-1	1	20	4590	4609	UGCAUUUGCACCUGCACCUA	::::::..: :::::.::::	UAGGUGUGGUUGCAAGUGCA	Translation		1
osa-miR6249a	Os01g0267100	3	Os01t0267100_01	-1	1	21	309	329	CGUGAAGAGCUCGCCGGCGGC	: ::::::.:::::: ::::	GACGCCGGUGAGCUCCUCACA	Cleavage		5
osa-miR6249a	Os01g0267100	4	Os01t0267100_01	-1	1	21	51	71	CGUGAAGAGCUCGCCGGCGGC	: ::::::::::::: :: :	GACGCCGGCGAGCUCCUCCCC	Cleavage		5
osa-miR6249a	Os01g0267100	4	Os01t0267100_01	-1	1	21	369	389	CGUGAAGAGCUCGCCGGCGGC	: ::::::::::::: :: :	GACGCCGGCGAGCUCCUCCCC	Cleavage		5
osa-miR1849	Os01g0267100	5	Os01t0267100_01	-1	1	21	742	762	UAUCGUAUCCUAGGUUGGUUU	:::::: :: .::::. ::::	AAACCACCCAGGGAUGGGAUA	Cleavage		1
osa-miR6249a	Os01g0267100	5	Os01t0267100_01	-1	1	21	450	470	CGUGAAGAGCUCGCCGGCGGC	: :::::::::::: :: :	ACGGCCGGCGAGCUCCUCCCC	Cleavage		5
osa-miR6249a	Os01g0267100	5	Os01t0267100_01	-1	1	21	250	270	CGUGAAGAGCUCGCCGGCGGC	::::.:::::: ::::	AUGACCGGUGAGCUCCUCACC	Cleavage		5
novel_200	Os01g0267200	4.5	Os01t0267200_01	-1	1	24	1113	1136	AAUUUAAACUGUUGGGACCUCAGC	.: .:::.:.::::::: .: ::	AUUUGGGUUCUAACAGUUCGACUU	Cleavage		1
osa-miR1860-5p	Os01g0267200	5	Os01t0267200_01	-1	1	21	427	447	AGAAAACCAGCUUCCAGAUCU	.:::.:::: :.::: ::::	GGAUUUGGAUGUUGGCUUUCA	Cleavage		1
osa-miR2096-5p	Os01g0267300	5	Os01t0267300_00	-1	1	21	422	442	UGCCGAUUUCCCCCUCGGGCG	:::.:: : ::::..:::::	CGCUCGCGAGGGAGGUCGGCC	Cleavage		1
novel_103	Os01g0267600	5	Os01t0267600_01	-1	1	24	738	761	GAGGAUCUGUAUCCAUUUGAGCAC	: ::::::. ::::. :: :::::	GCGCUCAAGCGGAUGGAGUUCCUC	Cleavage		1
osa-miR169r-5p	Os01g0268000	4.5	Os01t0268000_01	-1	1	21	513	533	UAGCCAAGGAUGAUUUGCCUG	..: ..::::.:: ::::.::	UGGUUGAAUCGUCGUUGGUUA	Cleavage		1
novel_22	Os01g0268000	5	Os01t0268000_01	-1	1	24	977	1000	AGUGACUGACAGGUGGAUCCGAUC	:. :::: :::::::::: : ::	GGCCGGACCCACCUGUCAAUGACA	Cleavage		1
osa-miR1847.1	Os01g0268100	4	Os01t0268100_01	-1	1	21	917	937	UGCAGUUUGCAGUUGUGGCAC	:::.:. :.:::: ::::::	CUGCUAUCAUUGCAUACUGCA	Cleavage		1
osa-miR2864.1	Os01g0268300	3	Os01t0268300_01	-1	1	21	36	56	UUUUGCUGCCCUUGUUUUGCA	:: ::::. ::::::::::	ACCACAACAGCGGCAGCAAAA	Translation		1
osa-miR398a	Os01g0268300	4.5	Os01t0268300_01	-1	1	21	366	386	UGUGUUCUCAGGUCACCCCUU	:. :::::.:: :.::..:::	AGCGGGUGGCCGGGGAGUACA	Translation		1
osa-miR812r	Os01g0268300	5	Os01t0268300_01	-1	1	24	758	781	ACGUUAGACACGAAUUUCUACGGC	:: :::::.:: :::.:..:::	GCACUAGAAGUUACUGUUUGGCGU	Translation		1
osa-miR1846a-5p	Os01g0268600	3.5	Os01t0268600_01	-1	1	21	2191	2211	AGUGAGGAGGCCGGGGCCGCU	:::: : .::::::::::::	AGCGUCGUCGGCCUCCUCACC	Cleavage		1
osa-miR171d-5p	Os01g0268600	5	Os01t0268600_01	-1	1	21	2782	2802	UGUUGGCCCGGCUCACUCAGA	:.:: : :::..:::.:.::	UUUGUGAGAGUUGGGUCGACC	Cleavage		1
osa-miR2871a-5p	Os01g0268800	4	Os01t0268800_01	-1	1	24	1042	1065	GACCGUAGAAACUAGCAUAGAAAA	:::::::.::::: :.:: :	AUCGCUAUGCUGGUUUCGAUGGGC	Cleavage		1
osa-miR5147	Os01g0268800	4.5	Os01t0268800_01	-1	1	21	419	439	ACAACUCUUGUGGAUGGAGGG	:.:::.::.:... ::::::	ACUUCCGUCUAUGGAAGUUGU	Cleavage		1
osa-miR2871a-5p	Os01g0268800	4	Os01t0268800_02	-1	1	24	1019	1042	GACCGUAGAAACUAGCAUAGAAAA	:::::::.::::: :.:: :	AUCGCUAUGCUGGUUUCGAUGGGC	Cleavage		1
osa-miR5147	Os01g0268800	4.5	Os01t0268800_02	-1	1	21	396	416	ACAACUCUUGUGGAUGGAGGG	:.:::.::.:... ::::::	ACUUCCGUCUAUGGAAGUUGU	Cleavage		1
novel_62	Os01g0268900	5	Os01t0268900_01	-1	1	24	807	830	AUGUGGGUCGCUGACAUAUGGGCC	::::: : :::.::::.::.::.	GGCCCUUUUGUUAGCGGCCUACGG	Cleavage		1
osa-miR2870	Os01g0269000	4	Os01t0269000_01	-1	1	21	756	776	UAAUCAGUUUGGGGAGACAAA	::::::::.::::: ::. ::	UUUGUCUCUCCAAAAUGGGUA	Cleavage		1
osa-miR444a-3p.2	Os01g0269000	4	Os01t0269000_01	-1	1	21	864	884	UGCAGUUGCUGCCUCAAGCUU	.:::::::::: ..::::	GGAUUUGAGGCAGCUGUUGCA	Cleavage		1
novel_67	Os01g0269000	4.5	Os01t0269000_01	-1	1	24	1169	1192	ACGGUCUCGCGGAUUGGAAUAGCG	::.:.::::::: : .:::.:.::	CGUUGUUCCAAUGCUUGAGGCUGU	Translation		1
osa-miR169p	Os01g0269100	5	Os01t0269100_01	-1	1	22	1913	1934	UAGCCAAGGACAAACUUGCCGG	..: ::.:::: ::.::: :::	UUGCCAGGUUUCUCUUUGACUA	Translation		1
osa-miR5152-3p	Os01g0269100	5	Os01t0269100_01	-1	1	21	1015	1035	AGACCAUGCCUAUACCUACCA	:: ::::.::::::::	UCCUAUGUAUGGGCAUGGUGA	Cleavage		1
osa-miR156l-5p	Os01g0269550	5	Os01t0269550_01	-1	1	21	232	252	CGACAGAAGAGAGUGAGCAUA	::: .:::::.::: ::::.	UAUUUUCACUUUCUGCUGUUC	Cleavage		1
osa-miR5078	Os01g0269800	4.5	Os01t0269800_00	-1	1	21	827	847	CCUCGUUCGACCGUGGCAUUU	:::::::::::. ::.:	GGCUGCCACGGUCGGUCGGGA	Cleavage		1
osa-miR399e	Os01g0269900	3.5	Os01t0269900_01	-1	1	21	1665	1685	UGCCAAAGGAGAUUUGCCCAG	::...:::::.::::::.	AGAGGUGGAUCUCUUUUGGCG	Cleavage		1
osa-miR1428e-5p	Os01g0269900	4.5	Os01t0269900_01	-1	1	22	1239	1260	AAUUCACAGGCCCUAUCUUGUG	.:::::: ::::..::::::	UACAAGAAAGGGUUUGUGAAGG	Cleavage		1
osa-miR399i	Os01g0269900	4.5	Os01t0269900_01	-1	1	21	1665	1685	UGCCAAAGGAGAGCUGCCCUG	::..: ::::.::::::.	AGAGGUGGAUCUCUUUUGGCG	Cleavage		1
osa-miR399k	Os01g0269900	5	Os01t0269900_01	-1	1	21	1665	1685	UGCCAAAGGAAAUUUGCCCCG	: ::...:: ::.::::::.	AGAGGUGGAUCUCUUUUGGCG	Translation		1
osa-miR528-5p	Os01g0269950	4	Os01t0269950_00	-1	1	21	499	519	UGGAAGGGGCAUGCAGAGGAG	::::::::::.: ::::	UGUAUCUGCAUGCCUCAUCCA	Cleavage		1
osa-miR11338-3p	Os01g0270300	4.5	Os01t0270300_01	-1	1	24	371	394	AUCUCGUUAGAUUCGUCUCGCAAA	:::: ::::.:.::.:..:: :.:	UUUGAGAGAUGGAUUUGGCGUGGU	Cleavage		1
osa-miR11337-3p	Os01g0270300	5	Os01t0270300_01	-1	1	21	375	395	UAUCUCGUUAGAUUCGUCUCG	::::.:.::.:..:: :.:.	AGAGAUGGAUUUGGCGUGGUG	Cleavage		1
osa-miR11342-3p	Os01g0270300	5	Os01t0270300_01	-1	1	22	371	392	CUCGUUAGAUUCGUCUCGCAAA	:::: ::::.:.::.:..:: :	UUUGAGAGAUGGAUUUGGCGUG	Cleavage		1
osa-miR11338-3p	Os01g0270300	4.5	Os01t0270300_02	-1	1	24	146	169	AUCUCGUUAGAUUCGUCUCGCAAA	:::: ::::.:.::.:..:: :.:	UUUGAGAGAUGGAUUUGGCGUGGU	Cleavage		1
osa-miR11337-3p	Os01g0270300	5	Os01t0270300_02	-1	1	21	150	170	UAUCUCGUUAGAUUCGUCUCG	::::.:.::.:..:: :.:.	AGAGAUGGAUUUGGCGUGGUG	Cleavage		1
osa-miR11342-3p	Os01g0270300	5	Os01t0270300_02	-1	1	22	146	167	CUCGUUAGAUUCGUCUCGCAAA	:::: ::::.:.::.:..:: :	UUUGAGAGAUGGAUUUGGCGUG	Cleavage		1
novel_95	Os01g0270700	5	Os01t0270700_00	-1	1	24	1477	1500	GUGGCUGGAUCCGUCGGUGGUGGC	:::..:.:.:::::: :.::::.	GCCGUCGCUGACGGAGGCGGCCAU	Cleavage		1
osa-miR5536	Os01g0271400	5	Os01t0271400_00	-1	1	22	1040	1061	AAUGGUAGUGACAUUAUGGUAG	:.::::.. :: .::.:::::	GUGCCAUGGAGUAGCUGCCAUU	Translation		1
osa-miR5340	Os01g0271500	3	Os01t0271500_01	-1	1	23	290	312	UGAUGACGUGGAUGAAUUUCAAA	:: ::. :::::::::::::.	AUUCAAGAACAUCCACGUCAUCG	Cleavage		1
osa-miR1871	Os01g0271500	4	Os01t0271500_01	-1	1	24	1664	1687	AUGGCUCUGAUAUCAUGUUGGUUU	: ..::.::::::.:::: :.::	ACGUCAGCAUGAUGUCAGCGUCAC	Cleavage		1
osa-miR5542	Os01g0272650	4	Os01t0272650_00	-1	1	21	271	291	UUUGAGAAGGUAUCAUGAGAU	:::::: :.:::.::.::	GAAUCAUGAAAUCUUUUCGAA	Cleavage		1
osa-miR6245b-3p	Os01g0272650	5	Os01t0272650_00	-1	1	21	460	480	GUAUAGGUGUCGGUUCUAUUA	:::::...:::.:..:.:.	CAAUAGGGUCGAUAUUUGUGA	Cleavage		1
osa-miR5536	Os01g0272800	4.5	Os01t0272800_01	-1	1	22	748	769	AAUGGUAGUGACAUUAUGGUAG	:.:::.::: ..:::::::	GAAUCAUGAUGAUGCUACCAUC	Translation		1
osa-miR396f-5p	Os01g0272850	3.5	Os01t0272850_00	-1	1	22	957	978	UCUCCACAGGCUUUCUUGAACU	:.::.::::: :::::::	UCGGCGAGGAAGCCGGUGGAGA	Cleavage		1
osa-miR439a	Os01g0272850	4	Os01t0272850_00	-1	1	21	245	265	UGUCGAACCGCGGUUGUUCGA	: ::: ::.::::::.:..:	CCCAACCACUGCGGUUUGGUA	Cleavage		1
osa-miR3979-5p	Os01g0272901	4	Os01t0272901_00	-1	1	20	162	181	UCUCUCUCUCCCUUGAAGGC	:::: ..: ::.::::::::	GCCUGUGAUGGGGAGAGAGA	Cleavage		1
osa-miR1851	Os01g0273150	5	Os01t0273150_00	-1	1	21	452	472	CGUCUGGGAUGGCAUUUUGGC	:::.::.: .::::: :::.:	GCCGAAGUAUCAUCCAAGAUG	Cleavage		1
osa-miR1847.1	Os01g0273200	4	Os01t0273200_00	-1	1	21	34	54	UGCAGUUUGCAGUUGUGGCAC	.:::::.::::.: ::::	CCAUCACAAUUGCAGAAUGCA	Cleavage		1
novel_21	Os01g0273300	2.5	Os01t0273300_01	-1	1	20	1467	1486	UCUCUUCUCGUCUUGUGUUG	..:::...:.::::::::::	UGACAUGGGGCGAGAAGAGA	Cleavage		1
osa-miR1428e-3p	Os01g0273500	4.5	Os01t0273500_01	-1	1	21	9	29	UAAGAUAAUGCCAUGAAUUUG	..:: :..::::.::::. ::	UGAAAUUGUGGCGUUAUUAUA	Cleavage		1
osa-miR5512a	Os01g0273500	5	Os01t0273500_01	-1	1	21	14	34	UAGGAUAUGGUAAUGCUAAAA	:: :.::.:::..::::. ::	UUGUGGCGUUAUUAUAUUAUA	Cleavage		1
osa-miR7692-5p	Os01g0273500	5	Os01t0273500_01	-1	1	24	636	659	GAUCCAAAAAAGUGCCACGUGAGC	::. : ::::::: ::::::	AACCAUCUUGCACUUUCUUGGAUA	Cleavage		1
osa-miR1427	Os01g0273800	4.5	Os01t0273800_01	-1	1	21	223	243	UGCGGAACCGUGCGGUGGCGC	::::.::.::.:: : :::::	GCGCUACUGCGCGCUCCCGCA	Cleavage		1
osa-miR1427	Os01g0274100	4.5	Os01t0274100_00	-1	1	21	207	227	UGCGGAACCGUGCGGUGGCGC	:::::::.::.:: : ::::.	GCGCCACUGCGCGCUGCCGCG	Cleavage		1
osa-miR818a	Os01g0274601	1.5	Os01t0274601_01	-1	1	22	1678	1699	AAUCCCUUAUAUUAUGGGACGG	:::::::: .::::::::::::	CCGUCCCACGAUAUAAGGGAUU	Cleavage		2
novel_150	Os01g0274601	3	Os01t0274601_01	-1	1	24	1134	1157	AUUUAGAUUCGUUGUACUAGGGUG	.: :::::. :::::::::::	UUUCAUAGUAUUACGAAUCUAAAC	Cleavage		1
osa-miR169p	Os01g0274601	3.5	Os01t0274601_01	-1	1	22	136	157	UAGCCAAGGACAAACUUGCCGG	::::::: :::::::.:.	UAACCAAGUUUCUCCUUGGUUG	Translation		1
osa-miR6248	Os01g0274601	3.5	Os01t0274601_01	-1	1	21	673	693	UAUUUGAGGAUGGAGGUAGUA	:::: :::.::::. ::::::	UACUCCCUUCAUCUACAAAUA	Cleavage		1
osa-miR818a	Os01g0274601	4	Os01t0274601_01	-1	1	22	2444	2465	AAUCCCUUAUAUUAUGGGACGG	:.:.::::::::::: .:	AUAUUCUAUAAUAUAAGGCGUG	Cleavage		2
osa-miR5532	Os01g0274601	4.5	Os01t0274601_01	-1	1	22	2431	2452	AUGGAAUAUAUGACAAAGGUGG	:::..::: :.: ::::::.::	CCAUUUUUCUUAGAUAUUCUAU	Translation		1
osa-miR5537	Os01g0274601	4.5	Os01t0274601_01	-1	1	22	2377	2398	AAUGUUUGUAUGGAUCGUUUGU	:.:::: :::.::: :::.::	AUAAACCAUCUAUAGAAAUAUA	Cleavage		1
osa-miR812a	Os01g0274901	1	Os01t0274901_01	-1	1	22	5284	5305	GACGGACGGUUAAACGUUGGAC	::.::::::::.:::::.::::	GUUCAACGUUUGACCGUUCGUC	Cleavage		2
osa-miR812f	Os01g0274901	1	Os01t0274901_01	-1	1	24	5500	5523	ACGGAUGAUUAAAGUUGGACACGG	::: ::::::::::.:::.:::::	CCGCGUCCAACUUUGAUCGUCCGU	Cleavage		1
osa-miR812p	Os01g0274901	1	Os01t0274901_01	-1	1	24	5501	5524	GACGGACGAUUAAAGUUGGGCAUG	:. :.::::::::.:::::::::.	CGCGUCCAACUUUGAUCGUCCGUU	Cleavage		2
osa-miR812g	Os01g0274901	1.5	Os01t0274901_01	-1	1	24	5503	5526	AAGACGGAUGAUUAAAGUUGGACA	::::::::::.:::.:::::.::	CGUCCAACUUUGAUCGUCCGUUUU	Cleavage		2
osa-miR812o-3p	Os01g0274901	2	Os01t0274901_01	-1	1	24	5279	5302	GAACGGUCAAAUGUUAGACACGGA	:.: ::. :::.:::::::::::	UUCACGUUCAACGUUUGACCGUUC	Cleavage		1
osa-miR812o-5p	Os01g0274901	2	Os01t0274901_01	-1	1	21	5423	5443	CGUGUUCAACGUUUGACUGUC	::.:::::::::::...:::	AACGGUCAAACGUUGGGUACG	Cleavage		1
osa-miR5145	Os01g0274901	2.5	Os01t0274901_01	-1	1	24	6042	6065	ACCUGUUUGGAUUCUUGAGGGCUA	:::.:.:::.::::::::	UUUUUGUCAGGGAUCUAAACAGGU	Cleavage		1
osa-miR812k	Os01g0274901	2.5	Os01t0274901_01	-1	1	24	5500	5523	ACGAACGGUUAAAGUUGGACGCGG	::::::::::::::.:.::: :::	CCGCGUCCAACUUUGAUCGUCCGU	Cleavage		2
osa-miR812n-3p	Os01g0274901	2.5	Os01t0274901_01	-1	1	24	5480	5503	ACGGAAAAUCAUGGCUGCACUUAA	::::::::::::::: ::::::	GUAAGUGCAGCCAUGAGUUUCCGC	Cleavage		1
osa-miR812n-5p	Os01g0274901	2.5	Os01t0274901_01	-1	1	24	5657	5680	AAGUGCAGCCAUGAGUUUCCGUGC	::.:::::: .::::::::::::	GCGCGGAAAACUAUGGCUGCACUU	Cleavage		2
novel_150	Os01g0274901	3	Os01t0274901_01	-1	1	24	2595	2618	AUUUAGAUUCGUUGUACUAGGGUG	.: ::::::::: :::: ::::	UCUCAUAGUACAACUAAUCAAAAU	Translation		1
osa-miR6252	Os01g0274901	3	Os01t0274901_01	-1	1	23	2590	2612	AUUCGUUGUAUUAAGAGAGGGUU	.::::: ::.:::::: :::	UGAUCUCUCAUAGUACAACUAAU	Cleavage		1
novel_118	Os01g0274901	3.5	Os01t0274901_01	-1	1	24	2680	2703	ACUGUCUCCGUCUAAAAAAGAACU	:: :.:::::::::: :::. :::	AGGUUUUUUUUAGACAGAGGAAGU	Cleavage		3
novel_118	Os01g0274901	3.5	Os01t0274901_01	-1	1	24	5458	5481	ACUGUCUCCGUCUAAAAAAGAACU	:. :::: .:::::::..:::	CACUUAUUUUGGGACGGAGGUAGU	Cleavage		3
novel_189	Os01g0274901	3.5	Os01t0274901_01	-1	1	21	5706	5726	UUGAUGAGGAGUUGGAGCUCG	:: ::.::::..:..::::	AUAGAUCUAACUUUUUGUCAA	Cleavage		1
osa-miR11338-5p	Os01g0274901	3.5	Os01t0274901_01	-1	1	24	5928	5951	UUUGUGAGACGAAUCUAAUGAUAU	:::::::::::.::::	GGCUGAAAAGAUUCGUCUCGCAAA	Cleavage		2
osa-miR812a	Os01g0274901	3.5	Os01t0274901_01	-1	1	22	5504	5524	GACGGACGGUUAAACGUUGGAC	::::::: :::.:.:::::::.	GUCCAAC-UUUGAUCGUCCGUU	Cleavage		2
osa-miR812s	Os01g0274901	3.5	Os01t0274901_01	-1	1	24	5284	5307	AAGACGGACAAUCAAACGUUGGAC	::.:::::::::: ::.::::::	GUUCAACGUUUGACCGUUCGUCUU	Translation		3
novel_128	Os01g0274901	4	Os01t0274901_01	-1	1	24	5680	5703	AUGUACUUUCUCUGUUUCACAAUG	.::: ::..:..:::..::::::	UAUUUUGGGAUGGAGGGAGUACAA	Cleavage		2
osa-miR11338-5p	Os01g0274901	4	Os01t0274901_01	-1	1	24	5114	5137	UUUGUGAGACGAAUCUAAUGAUAU	:::: : ::::::.::::.. :::	AUAUGAAUAGAUUUGUCUUGAAAA	Cleavage		2
osa-miR1436	Os01g0274901	4	Os01t0274901_01	-1	1	21	4981	5001	ACAUUAUGGGACGGAGGGAGU	::::::::::::::: :::	ACUCCCUCCGUCCCAAAAUAA	Cleavage		1
osa-miR1850.2	Os01g0274901	4	Os01t0274901_01	-1	1	21	357	377	UUGUGUGUGAACUAAACGUGG	:...::::::::::::: ::	CUGUGUUUAGUUCACACCAAA	Cleavage		2
osa-miR812k	Os01g0274901	4	Os01t0274901_01	-1	1	24	5280	5304	ACGAACGGUUAAA-GUUGGACGCGG	.: :::.:::: :::.:::::::::	UCACGUUCAACGUUUGACCGUUCGU	Cleavage		2
osa-miR812n-5p	Os01g0274901	4	Os01t0274901_01	-1	1	24	5439	5462	AAGUGCAGCCAUGAGUUUCCGUGC	:.::::: :. :: ::::::::::	GUACGGAUAUCCACGGCUGCACUU	Translation		2
osa-miR812s	Os01g0274901	4	Os01t0274901_01	-1	1	24	5504	5526	AAGACGGACAAUCAAACGUUGGAC	::::::: :::::: ::::::.::	GUCCAAC-UUUGAUCGUCCGUUUU	Translation		3
osa-miR1850.2	Os01g0274901	4.5	Os01t0274901_01	-1	1	21	2404	2424	UUGUGUGUGAACUAAACGUGG	...::::::::.::... ::	GUGUGUUUAGUUUACGUGAAA	Cleavage		2
osa-miR2874	Os01g0274901	4.5	Os01t0274901_01	-1	1	24	5262	5285	AUGUGAACAGUGUCAAACAGUGUC	..:: :::: .:::: :::::.:	AGUACAGUUUUGCACUAUUCACGU	Cleavage		1
osa-miR812s	Os01g0274901	4.5	Os01t0274901_01	-1	1	24	2827	2850	AAGACGGACAAUCAAACGUUGGAC	..:::::: : :.::::::	AGUACGUGUUUGACUAUUCGUCUU	Translation		3
novel_118	Os01g0274901	5	Os01t0274901_01	-1	1	24	5676	5699	ACUGUCUCCGUCUAAAAAAGAACU	:. :::: .::.::::. :::	CACUUAUUUUGGGAUGGAGGGAGU	Cleavage		3
novel_128	Os01g0274901	5	Os01t0274901_01	-1	1	24	3004	3027	AUGUACUUUCUCUGUUUCACAAUG	:::: ::::::.:::..: :.::	CAUUUUGAAACGGAGGGAUAAUAU	Cleavage		2
osa-miR11337-5p	Os01g0274901	5	Os01t0274901_01	-1	1	21	5929	5949	UGCGAGACGAAUCUAACGAGG	::::::::::::::	GCUGAAAAGAUUCGUCUCGCA	Cleavage		1
osa-miR812g	Os01g0274901	5	Os01t0274901_01	-1	1	24	5283	5307	AAGACGGAUGAUUAAA-GUUGGACA	::.:::: :::.: :.:.::::::	CGUUCAACGUUUGACCGUUCGUCUU	Translation		2
osa-miR812p	Os01g0274901	5	Os01t0274901_01	-1	1	24	5281	5305	GACGGACGAUUAAA-GUUGGGCAUG	:: :..:::: :::.: :::.::::	CACGUUCAACGUUUGACCGUUCGUC	Cleavage		2
osa-miR5505	Os01g0275200	4.5	Os01t0275200_00	-1	1	22	454	475	GAGGAUUCGGUAUUGAUCGCUA	:: :::::: .: ::::::::	GAGAGAUCAAGGCAGAAUCCUC	Cleavage		1
osa-miR1437b-3p	Os01g0275500	2.5	Os01t0275500_00	-1	1	24	2074	2097	GUGCUGGCGAGCUCCGGUGCCGCA	::..:::::::::::.:::	CUAUGCGUCGGAGCUCGCCGGCAG	Cleavage		1
osa-miR435	Os01g0275500	3.5	Os01t0275500_00	-1	1	20	551	570	UUAUCCGGUAUUGGAGUUGA	:::::...:::.::: :::	GCAACUUUGAUAUCGGUUAA	Cleavage		1
osa-miR2090	Os01g0275500	5	Os01t0275500_00	-1	1	22	941	962	AACUCUGAUUCUAGAAUUUUUG	:::..::: :::::::: :::	CAAGGAUUGUAGAAUCACUGUU	Cleavage		1
osa-miR5159	Os01g0275600	4	Os01t0275600_01	-1	1	24	269	292	AACUAGAGUGGGUCAACGGGUACC	:: :..: ::.:.:.::::.:::	GGGCCUUGAUGGCUCGCUCUGGUU	Cleavage		1
osa-miR5522	Os01g0275600	4	Os01t0275600_01	-1	1	21	2023	2043	AACAAUAGGAAUGGGAGGCAU	:::.:::::::: ::::	UCCCCUUCCAUUCCUCUUGUA	Cleavage		1
osa-miR171i-5p	Os01g0275600	4.5	Os01t0275600_01	-1	1	21	2379	2399	AGGUAUUGGCGUGCCUCAAUC	:::::::::.:: :.: .::	AAUUGAGGCAUGCAAGUUUCU	Cleavage		1
osa-miR1874-5p	Os01g0275600	4.5	Os01t0275600_01	-1	1	24	2907	2930	UAGGGCUACUACACCAUCCAUAAG	:::.:::::: : :.::::.:.:.	CUUGUGGAUGUUUUGGUAGUCUUG	Cleavage		1
osa-miR1861n	Os01g0275600	5	Os01t0275600_01	-1	1	22	1755	1776	CGAUCUUGUGGCAGGAGCUGAG	:::::::::..:::::	ACGAGCUCCUGCUGCAAGAAGG	Cleavage		1
osa-miR171i-5p	Os01g0275600	4.5	Os01t0275600_02	-1	1	21	60	80	AGGUAUUGGCGUGCCUCAAUC	:::::::::.:: :.: .::	AAUUGAGGCAUGCAAGUUUCU	Cleavage		1
osa-miR1874-5p	Os01g0275600	4.5	Os01t0275600_02	-1	1	24	588	611	UAGGGCUACUACACCAUCCAUAAG	:::.:::::: : :.::::.:.:.	CUUGUGGAUGUUUUGGUAGUCUUG	Cleavage		1
novel_204	Os01g0275800	2.5	Os01t0275800_01	-1	1	21	766	787	UACCUUCUCUCUCUU-CUCUUC	:::::: :::::::::.:::::	GAAGAGGAAGAGAGAGGAGGUA	Cleavage		1
osa-miR11344-5p	Os01g0275800	5	Os01t0275800_01	-1	1	22	794	815	UAUCUCGAGAUAUCGGUACCUC	.:::::: :::::::: .:.	AGGGUACCAAUAUCUCGCUGUG	Cleavage		1
osa-miR11342-3p	Os01g0275900	4	Os01t0275900_00	-1	1	22	120	141	CUCGUUAGAUUCGUCUCGCAAA	: :::.::::::::.::	GCAACAAGAUGAAUCUAAUGAU	Cleavage		1
osa-miR7693-5p	Os01g0276000	5	Os01t0276000_01	-1	1	24	141	164	GUUUCCGCUCUUCAUCGAUGGCUG	::::. .:::::::::::: ::	CAGCUCGUGAUGAAGAGCGGCAAG	Cleavage		1
osa-miR1873	Os01g0276200	5	Os01t0276200_00	-1	1	24	1064	1087	UCAACAUGGUAUCAGAGCUGGAAG	::.:.::: :::: .:::::::	GUUUCGGCUAUGAUUAUAUGUUGA	Translation		1
osa-miR1429-3p	Os01g0276500	4	Os01t0276500_01	-1	1	21	378	398	GUUGCACGGGUUUGUAUGUUG	::::: : ::.::: ::::::	CAACAAAGAAGCCCUUGCAAC	Cleavage		1
osa-miR1429-3p	Os01g0276500	4	Os01t0276500_02	-1	1	21	340	360	GUUGCACGGGUUUGUAUGUUG	::::: : ::.::: ::::::	CAACAAAGAAGCCCUUGCAAC	Cleavage		1
osa-miR398a	Os01g0276700	4	Os01t0276700_01	-1	1	21	999	1019	UGUGUUCUCAGGUCACCCCUU	:::::::::..::.:::.. :	AAGGGGUGAUUUGGGAAUGGA	Cleavage		1
osa-miR398b	Os01g0276700	4.5	Os01t0276700_01	-1	1	21	999	1019	UGUGUUCUCAGGUCGCCCCUG	:::::.::..::.:::.. :	AAGGGGUGAUUUGGGAAUGGA	Cleavage		1
osa-miR7692-3p	Os01g0276700	4.5	Os01t0276700_01	-1	1	24	889	912	UGACUUGGCAUGCUUACGUGGCAC	::::. : :::::::: ::::::	GUGCUUGGGAAGCAUGCAAAGUCA	Cleavage		1
osa-miR398a	Os01g0276700	4	Os01t0276700_02	-1	1	21	900	920	UGUGUUCUCAGGUCACCCCUU	:::::::::..::.:::.. :	AAGGGGUGAUUUGGGAAUGGA	Cleavage		1
osa-miR398b	Os01g0276700	4.5	Os01t0276700_02	-1	1	21	900	920	UGUGUUCUCAGGUCGCCCCUG	:::::.::..::.:::.. :	AAGGGGUGAUUUGGGAAUGGA	Cleavage		1
osa-miR7692-3p	Os01g0276700	4.5	Os01t0276700_02	-1	1	24	790	813	UGACUUGGCAUGCUUACGUGGCAC	::::. : :::::::: ::::::	GUGCUUGGGAAGCAUGCAAAGUCA	Cleavage		1
osa-miR398a	Os01g0276700	4	Os01t0276700_03	-1	1	21	260	280	UGUGUUCUCAGGUCACCCCUU	:::::::::..::.:::.. :	AAGGGGUGAUUUGGGAAUGGA	Cleavage		1
osa-miR398b	Os01g0276700	4.5	Os01t0276700_03	-1	1	21	260	280	UGUGUUCUCAGGUCGCCCCUG	:::::.::..::.:::.. :	AAGGGGUGAUUUGGGAAUGGA	Cleavage		1
osa-miR7692-3p	Os01g0276700	4.5	Os01t0276700_03	-1	1	24	150	173	UGACUUGGCAUGCUUACGUGGCAC	::::. : :::::::: ::::::	GUGCUUGGGAAGCAUGCAAAGUCA	Cleavage		1
osa-miR398a	Os01g0276700	4	Os01t0276700_04	-1	1	21	192	212	UGUGUUCUCAGGUCACCCCUU	:::::::::..::.:::.. :	AAGGGGUGAUUUGGGAAUGGA	Cleavage		1
osa-miR398b	Os01g0276700	4.5	Os01t0276700_04	-1	1	21	192	212	UGUGUUCUCAGGUCGCCCCUG	:::::.::..::.:::.. :	AAGGGGUGAUUUGGGAAUGGA	Cleavage		1
osa-miR7692-3p	Os01g0276700	4.5	Os01t0276700_04	-1	1	24	82	105	UGACUUGGCAUGCUUACGUGGCAC	::::. : :::::::: ::::::	GUGCUUGGGAAGCAUGCAAAGUCA	Cleavage		1
novel_103	Os01g0276800	4	Os01t0276800_01	-1	1	24	1761	1784	GAGGAUCUGUAUCCAUUUGAGCAC	: .::::::::: :::::: ::	AUUUUCAAAUGGAGACAGAUGCUG	Translation		1
novel_103	Os01g0276800	4	Os01t0276800_04	-1	1	24	324	347	GAGGAUCUGUAUCCAUUUGAGCAC	: .::::::::: :::::: ::	AUUUUCAAAUGGAGACAGAUGCUG	Translation		1
osa-miR5150-3p	Os01g0276800	3.5	Os01t0276800_05	-1	1	24	877	900	AGAAGCUGCAGCUGUCAGAAGCUC	::: :::: :.::::: :.::::	UAGCAUCUGCCGGCUGCUGUUUCU	Cleavage		1
novel_103	Os01g0276800	4	Os01t0276800_05	-1	1	24	270	293	GAGGAUCUGUAUCCAUUUGAGCAC	: .::::::::: :::::: ::	AUUUUCAAAUGGAGACAGAUGCUG	Translation		1
osa-miR1881	Os01g0277500	3	Os01t0277500_01	-1	1	24	545	568	AAUGUUAUUGUAGCGUGGUGGUGU	::. :::::::.:::::.:::	CCAUGUCCACGCUGCAAUAGCAUG	Cleavage		1
osa-miR5339	Os01g0277500	3.5	Os01t0277500_01	-1	1	21	1671	1691	CAGAUAGAGAAUCUUCUCAGA	.::::.:: ::.:::.:.::	CUUGAGGAGCUUUUCUGUUUG	Cleavage		1
osa-miR1864	Os01g0277500	4	Os01t0277500_01	-1	1	24	774	797	UUGUAGUAACGUGAUGGUCAAUGU	.:: ::::::: ::::.::::	UGGUUCACCAUCAGGUUAUUACAC	Translation		1
osa-miR5523	Os01g0277600	3.5	Os01t0277600_00	-1	1	22	3185	3206	UGAGGAGGAACAUAUUUACUAG	:::::: ::::. ::::::	AAUGUAAAUUUGUUUGUCCUCA	Cleavage		1
novel_114	Os01g0277600	4	Os01t0277600_00	-1	1	24	3287	3310	AGCCGAUGGAUCUCUUAGAACAGG	.:: :::..::::::.:: :::	UCUAGUCUGGGAGAUCUAUGGGCA	Cleavage		1
osa-miR393a	Os01g0277600	4	Os01t0277600_00	-1	1	21	1369	1389	UCCAAAGGGAUCGCAUUGAUC	:::: : :::::.::::: :	CAUCAUUCCGAUCUCUUUGUA	Cleavage		1
osa-miR171b	Os01g0277600	5	Os01t0277600_00	-1	1	21	1399	1419	UGAUUGAGCCGUGCCAAUAUC	:. .::::.::::::... ::	GGAGUUGGUACGGCUUGGGCA	Cleavage		1
osa-miR6246	Os01g0278050	4	Os01t0278050_00	-1	1	23	424	446	UUGGGGAUUUCCUGCCGGAGGAA	:.:.::::::::: :::.: :	CACUUUCGGCAGGAAUUCCUCUA	Cleavage		1
osa-miR1865-3p	Os01g0278050	4.5	Os01t0278050_00	-1	1	24	468	491	CGAAGAAUCGCAGUCACUAGUUGU	:: ..:: :: :::::::::::	ACCGUUAUUGCCUGCGAUUCUUGA	Cleavage		1
osa-miR1427	Os01g0278600	3.5	Os01t0278600_01	-1	1	21	15	35	UGCGGAACCGUGCGGUGGCGC	::::::: :.::::::.::	UCGCCACCCCGCGGUUCUGCU	Cleavage		1
osa-miR2873a	Os01g0278600	4	Os01t0278600_01	-1	1	24	1797	1820	AAGUUUGGACUUAAAUUUGGUAAC	: ::. ::.:::.. :::::::::	GAUAUAAAGUUUGGAUCCAAACUU	Translation		2
osa-miR2873a	Os01g0278600	5	Os01t0278600_01	-1	1	24	414	437	AAGUUUGGACUUAAAUUUGGUAAC	: : :.:::: .:::.::..::	CUGAACGAAUUGGAGUUCAGGCUG	Cleavage		2
osa-miR1427	Os01g0278600	3.5	Os01t0278600_02	-1	1	21	8	28	UGCGGAACCGUGCGGUGGCGC	::::::: :.::::::.::	UCGCCACCCCGCGGUUCUGCU	Cleavage		1
osa-miR2873a	Os01g0278600	4	Os01t0278600_02	-1	1	24	2095	2118	AAGUUUGGACUUAAAUUUGGUAAC	: ::. ::.:::.. :::::::::	GAUAUAAAGUUUGGAUCCAAACUU	Translation		2
osa-miR2873a	Os01g0278600	5	Os01t0278600_02	-1	1	24	407	430	AAGUUUGGACUUAAAUUUGGUAAC	: : :.:::: .:::.::..::	CUGAACGAAUUGGAGUUCAGGCUG	Cleavage		2
osa-miR528-5p	Os01g0278900	3	Os01t0278900_01	-1	1	21	191	211	UGGAAGGGGCAUGCAGAGGAG	:::::: ::::..:::.::	GCCCUCUGAAUGCUUCUUUCA	Cleavage		1
osa-miR531a	Os01g0278950	2.5	Os01t0278950_00	-1	1	24	1540	1563	CUCGCCGGGGCUGCGUGCCGCCAU	::::.:::.:::::::::.	UUCUCGGCGCGCGGCCCCGGCGGC	Cleavage		1
osa-miR531b	Os01g0278950	2.5	Os01t0278950_00	-1	1	20	1544	1563	CUCGCCGGGGCUGCGUGCCG	::::.:::.:::::::::.	CGGCGCGCGGCCCCGGCGGC	Cleavage		1
novel_44	Os01g0278950	3.5	Os01t0278950_00	-1	1	21	1468	1488	AAUCUCAGCCGUUGGAUUUGG	.:::::.::::::: :::	AAGAAUCCGACGGCUGUGAUC	Cleavage		1
osa-miR1846a-5p	Os01g0278950	4	Os01t0278950_00	-1	1	21	1549	1569	AGUGAGGAGGCCGGGGCCGCU	::::::::::: ::::::	CGCGGCCCCGGCGGCCUCACC	Cleavage		1
osa-miR169a	Os01g0278975	5	Os01t0278975_00	-1	1	21	666	686	CAGCCAAGGAUGACUUGCCGA	:::: :::.::::::::	CCGGCUUGUCGUCCUUGGCGU	Cleavage		1
osa-miR169b	Os01g0278975	5	Os01t0278975_00	-1	1	21	666	686	CAGCCAAGGAUGACUUGCCGG	::::: :::.::::::::	CCGGCUUGUCGUCCUUGGCGU	Cleavage		1
osa-miR169e	Os01g0278975	5	Os01t0278975_00	-1	1	21	666	686	UAGCCAAGGAUGACUUGCCGG	::::: :::.::::::::	CCGGCUUGUCGUCCUUGGCGU	Cleavage		1
osa-miR1846a-3p	Os01g0279000	3.5	Os01t0279000_01	-1	1	21	1929	1949	UGACCCCGUUCUCCUCGCCGG	:::::: :::.: ::::::.	GCGGCGACGAGGAGGGGGUCG	Cleavage		1
osa-miR3979-5p	Os01g0279000	3.5	Os01t0279000_01	-1	1	20	1400	1419	UCUCUCUCUCCCUUGAAGGC	::::::::::::: :::	GGAUUCAAGGGAGAGAAAGA	Cleavage		1
novel_109	Os01g0279000	5	Os01t0279000_01	-1	1	24	2715	2738	AAUUCUUGGUCUGUGUGCUGAACC	:::::...:: :.::::.::	AUGUCAGCGUGCAUAUCAAGGAUC	Translation		1
osa-miR5143a	Os01g0279000	5	Os01t0279000_01	-1	1	24	1745	1768	UGUGGUAUGUUGGCAAUGUAGGAA	::::.. ::::::.. :.::::	GGCCUAUGCUGCCAAUGCAUCACA	Cleavage		1
osa-miR5143a	Os01g0279100	3	Os01t0279100_01	-1	1	24	927	950	UGUGGUAUGUUGGCAAUGUAGGAA	:::::::::.:::.:::	CUAAAUGAUUGCCAACGUACUACA	Cleavage		1
osa-miR11337-3p	Os01g0279100	4	Os01t0279100_01	-1	1	21	1116	1136	UAUCUCGUUAGAUUCGUCUCG	::.:::.:::.:::: ::	AUAGGCGAGUCUGACGAUAUC	Cleavage		1
osa-miR1427	Os01g0279100	4	Os01t0279100_01	-1	1	21	134	153	UGCGGAACCGUGCGGUGGCGC	:::: :.::..:::::::::.	GCGC-AUCGUGCGGUUCCGCG	Cleavage		1
osa-miR5143a	Os01g0279100	3	Os01t0279100_02	-1	1	24	6	29	UGUGGUAUGUUGGCAAUGUAGGAA	:::::::::.:::.:::	CUAAAUGAUUGCCAACGUACUACA	Cleavage		1
osa-miR11337-3p	Os01g0279100	4	Os01t0279100_02	-1	1	21	195	215	UAUCUCGUUAGAUUCGUCUCG	::.:::.:::.:::: ::	AUAGGCGAGUCUGACGAUAUC	Cleavage		1
osa-miR1847.1	Os01g0279200	4	Os01t0279200_01	-1	1	21	23	43	UGCAGUUUGCAGUUGUGGCAC	::.::::::::::: ::	CCUCCGCAACUGCAAACCGCU	Cleavage		1
osa-miR530-3p	Os01g0279400	4	Os01t0279400_01	-1	1	21	258	278	AGGUGCAGAGGCAGAUGCAAC	:.::::::::::: :::	GGGUCGUCUGCCUCUGCUCCU	Cleavage		1
osa-miR5538	Os01g0279400	4.5	Os01t0279400_01	-1	1	22	1525	1546	ACUGAACUCAAUCACUUGCUGC	:. ::::::::.:::::	GGUGUCAGUGAUUGGGUUCAUC	Cleavage		1
osa-miR11343-5p	Os01g0279500	3.5	Os01t0279500_01	-1	1	21	1381	1401	CUUUCUAGCGUUGCCCACAUU	: :::::::::.:::::	UGAAUUGGCAACGCUGGAAAG	Cleavage		1
osa-miR2863c	Os01g0279500	3.5	Os01t0279500_01	-1	1	24	3246	3269	UUAGUAGGACUAGAAUGGGCCAAA	:.:::.::::::: ::::	AAUUAACUAUUUUAGUCCUUCUAA	Cleavage		1
novel_150	Os01g0279500	4	Os01t0279500_01	-1	1	24	2671	2694	AUUUAGAUUCGUUGUACUAGGGUG	.:: ::::: :::::::::.:	UUUCCCAGUACUACGAAUCUAGAC	Cleavage		1
osa-miR5143a	Os01g0279700	3.5	Os01t0279700_01	-1	1	24	1350	1376	UGUGGUAUGUUGGCA---AUGUAGGAA	: :. :::: :::::::::::.:::	UGCUCACAUGGAUGCCAACAUACUACA	Cleavage		1
osa-miR2103	Os01g0279700	4	Os01t0279700_01	-1	1	22	68	89	UUUCCCUCUCCGUGCGCGCUCG	:: ::::::.:::.:.:: .:.	CGCGCGCGCGCGGGGGGGAGAG	Cleavage		1
novel_87	Os01g0279700	5	Os01t0279700_01	-1	1	24	2258	2281	AAGACUUUAAGGGAAUUCGACGUG	:: ::: :::.:. ::::::.:	AACAUCGUAUUUCUGUAAAGUUUG	Translation		1
osa-miR5143a	Os01g0279700	3.5	Os01t0279700_02	-1	1	24	1213	1239	UGUGGUAUGUUGGCA---AUGUAGGAA	: :. :::: :::::::::::.:::	UGCUCACAUGGAUGCCAACAUACUACA	Cleavage		1
novel_87	Os01g0279700	5	Os01t0279700_02	-1	1	24	2121	2144	AAGACUUUAAGGGAAUUCGACGUG	:: ::: :::.:. ::::::.:	AACAUCGUAUUUCUGUAAAGUUUG	Translation		1
osa-miR390-5p	Os01g0279800	5	Os01t0279800_01	-1	1	21	380	400	AAGCUCAGGAGGGAUAGCGCC	::: ::::::: :::::::	GGCACUAUCCCAGCUGAGCUC	Translation		1
osa-miR827	Os01g0279800	3.5	Os01t0279800_02	-1	1	21	566	586	UUAGAUGACCAUCAGCAAACA	::::. ::: :::::.:::	GAUUUGUAGAUUGUCAUUUAA	Translation		1
osa-miR7695-5p	Os01g0280200	2.5	Os01t0280200_01	-1	1	24	1366	1389	UGCCUAUGUGGCACGCCACGUGAA	: ::: : :::::::::.::::::	UCCACAUUGCGUGCCACGUAGGCA	Cleavage		1
osa-miR168a-5p	Os01g0280200	4	Os01t0280200_01	-1	1	21	1150	1170	UCGCUUGGUGCAGAUCGGGAC	: ::::::::::.: .:: ::	GGCCCGAUCUGCGCAGAGAGA	Cleavage		1
osa-miR3982-3p	Os01g0280200	4	Os01t0280200_01	-1	1	21	1372	1392	AGUUGCCUACAUGGAGCGCCA	: :::. ::: :::::::::	UUGCGUGCCACGUAGGCAACA	Translation		1
novel_165	Os01g0280200	5	Os01t0280200_01	-1	1	24	1196	1219	ACUCUCAUGUCUGGUUGUAUUGCC	:::.::.: .::::. :::::::	GGCGAUGCCGCCAGGGAUGAGAGA	Cleavage		1
osa-miR166k-5p	Os01g0280600	3.5	Os01t0280600_01	-1	1	21	420	440	GGUUUGUUGUCUGGCUCGAGG	: :: :::: ::::::::::	GCGCGCGCCAAACAACAAACC	Translation		1
osa-miR7693-3p	Os01g0280600	5	Os01t0280600_01	-1	1	22	736	757	GACGUCCAUCGAUGAAGAGCGA	.:: :: :.::::::::::	CUGCCCUCCGUCGAUGGACGGA	Cleavage		1
osa-miR1846d-5p	Os01g0281000	5	Os01t0281000_01	-1	1	22	849	870	UCCCACCGAGCAGCCGGAUCUC	:.: ::::::::::::: ::	GGGCUCCGGCUGCUCGGCGGCG	Cleavage		1
osa-miR399a	Os01g0281100	3	Os01t0281100_01	-1	1	21	172	192	UGCCAAAGGAGAAUUGCCCUG	.:::: ::::::.:::::.	AGGGGCCAUUCUCUUUUGGUU	Cleavage		1
osa-miR5833	Os01g0281100	3	Os01t0281100_01	-1	1	21	845	865	UCCUCCUCGGGCUCAUCGGGC	::.::: ::::.::::::::	GCUCGAGGAGCUCGAGGAGGU	Cleavage		1
osa-miR399d	Os01g0281100	3.5	Os01t0281100_01	-1	1	21	172	192	UGCCAAAGGAGAGUUGCCCUG	.:::: :.::::.:::::.	AGGGGCCAUUCUCUUUUGGUU	Cleavage		1
osa-miR399j	Os01g0281100	3.5	Os01t0281100_01	-1	1	21	172	192	UGCCAAAGGAGAGUUGCCCUA	.:::: :.::::.:::::.	AGGGGCCAUUCUCUUUUGGUU	Cleavage		1
osa-miR5814	Os01g0281200	4	Os01t0281200_01	-1	1	24	1586	1609	AAUCAAGUUAGGAACCAUGCAAGU	:::::::.:.::::::	AAAUUUUGGGUUCCUGAUUUGAUU	Cleavage		1
osa-miR396e-3p	Os01g0281200	4.5	Os01t0281200_01	-1	1	24	1175	1198	AUGGUUCAAGAAAGCCCAUGGAAA	:::::: ::::.::: .::::	ACUCCAUGCUCUUUUUUGCGCCAU	Cleavage		1
osa-miR5540	Os01g0281301	5	Os01t0281301_00	-1	1	21	24	44	UUGUGCGAGAUCGACGGUAUA	::..::::: ::::::::	CAUGUCGUCGUUCUCGCACCG	Translation		1
osa-miR169a	Os01g0281400	4	Os01t0281400_00	-1	1	21	1792	1812	CAGCCAAGGAUGACUUGCCGA	:::.: :. :.::::::::	CAGGCGAUUUCUUCUUGGCUG	Translation		1
osa-miR169b	Os01g0281400	4	Os01t0281400_00	-1	1	21	1792	1812	CAGCCAAGGAUGACUUGCCGG	: :::.: :. :.::::::::	CAGGCGAUUUCUUCUUGGCUG	Translation		1
osa-miR169n	Os01g0281400	4	Os01t0281400_00	-1	1	21	1792	1812	UAGCCAAGAAUGACUUGCCUA	::::.: :. :::::::::.	CAGGCGAUUUCUUCUUGGCUG	Translation		1
osa-miR171e-5p	Os01g0281400	4	Os01t0281400_00	-1	1	21	1611	1631	UGUUGGCUCGGCUCACUCAGA	:::: : :::: :::::.::	ACUGACUCAGCCAAGCCAGCA	Cleavage		1
osa-miR535-5p	Os01g0281400	4	Os01t0281400_00	-1	1	21	1509	1529	UGACAACGAGAGAGAGCACGC	: :: ::::::::: :: :::	GAGUACUCUCUCUCCUUAUCA	Cleavage		1
osa-miR169h	Os01g0281400	4.5	Os01t0281400_00	-1	1	21	1792	1812	UAGCCAAGGAUGACUUGCCUG	:::::.: :. :.:::::::.	CAGGCGAUUUCUUCUUGGCUG	Translation		1
osa-miR169r-5p	Os01g0281400	4.5	Os01t0281400_00	-1	1	21	1792	1812	UAGCCAAGGAUGAUUUGCCUG	:::::.: :. :.:::::::.	CAGGCGAUUUCUUCUUGGCUG	Translation		1
osa-miR5522	Os01g0281400	4.5	Os01t0281400_00	-1	1	21	3173	3193	AACAAUAGGAAUGGGAGGCAU	:::::::..: :::.:: ::	UUGCCUCCUGUCCCUGUUAUU	Translation		1
osa-miR1850.2	Os01g0281600	3	Os01t0281600_01	-1	1	21	896	916	UUGUGUGUGAACUAAACGUGG	:: :: :::::::::::::	GCAAGUGUAGUUCACACACAU	Cleavage		1
osa-miR531b	Os01g0282251	4	Os01t0282251_01	-1	1	20	1824	1843	CUCGCCGGGGCUGCGUGCCG	:::.:::.::: :: ::::	GGGCGCGCGGCCGCGCCGAG	Cleavage		1
novel_82	Os01g0282251	4.5	Os01t0282251_01	-1	1	21	4443	4464	CCGCCAC-CGGCGCCGCUUCCC	:::::::::::: : :::::::	GGGAAGCGGCGCGGCGUGGCGG	Cleavage		1
osa-miR5485	Os01g0282251	5	Os01t0282251_01	-1	1	21	2206	2225	UGACAACUGGUAGCAGAGCAA	:::::::: ::::: ::::.:	UUGCUCUGAUACCA-UUGUUA	Cleavage		1
novel_102	Os01g0282800	3.5	Os01t0282800_02	-1	1	24	1630	1653	ACGAAUCUAGACUGGGUCUGUGCU	:::::: ::.:.:::::::	CUACCAGACCAUGUUUGGAUUCGU	Cleavage		1
osa-miR397a	Os01g0282800	4	Os01t0282800_02	-1	1	21	431	451	UCAUUGAGUGCAGCGUUGAUG	::::.:: :::..:::.:::	CAUCGACUCUGUGCUCGAUGU	Cleavage		1
osa-miR397b	Os01g0282800	4.5	Os01t0282800_02	-1	1	21	431	451	UUAUUGAGUGCAGCGUUGAUG	::::.:: :::..:::.::.	CAUCGACUCUGUGCUCGAUGU	Cleavage		1
osa-miR6247	Os01g0283000	4	Os01t0283000_01	-1	1	21	1460	1480	UGGCUGAUUGACCUAAUGGCA	::::: :: ::::::::...	AGCCAUCAGAUCAAUCAGUUG	Cleavage		1
osa-miR6247	Os01g0283000	4	Os01t0283000_02	-1	1	21	1436	1456	UGGCUGAUUGACCUAAUGGCA	::::: :: ::::::::...	AGCCAUCAGAUCAAUCAGUUG	Cleavage		1
osa-miR2871b-5p	Os01g0283600	5	Os01t0283600_00	-1	1	24	538	561	CAUGGUGACCGUAGAAACUAACAU	.:: :.:: ::.: ::::::.::	GUGGUGGUGCCUGCCGUCACCGUG	Translation		1
osa-miR6249a	Os01g0284500	3.5	Os01t0284500_01	-1	1	21	495	515	CGUGAAGAGCUCGCCGGCGGC	::::::::::: :::::..	ACCGCCGGCGAGGUCUUCGUC	Cleavage		2
osa-miR6249a	Os01g0284500	5	Os01t0284500_01	-1	1	21	465	485	CGUGAAGAGCUCGCCGGCGGC	:.::: : ::::::::::	ACUGCCAACAAGCUCUUCACC	Cleavage		2
osa-miR5795	Os01g0284900	3	Os01t0284900_01	-1	1	22	769	790	AUGUCGAGGUCGAGUUCCCGGC	:: :::: ::::.::::::: :	GCAGGGACCUCGGCCUCGACCU	Cleavage		1
osa-miR1875	Os01g0284900	4.5	Os01t0284900_01	-1	1	24	1360	1383	ACAAUGGAGUGAAGUGCAACAGAA	:.: :::.:.::.:.:..::: :	CUUUCUUGUAUUUUAUUUUAUUUU	Cleavage		1
osa-miR2870	Os01g0284900	4.5	Os01t0284900_01	-1	1	21	1272	1292	UAAUCAGUUUGGGGAGACAAA	::::.::: ::.: ::.:::	GUUGUUUCCACAGAGUGGUUA	Cleavage		1
osa-miR5827	Os01g0285300	5	Os01t0285300_01	-1	1	21	534	555	UUUGUUGCAAUUUG-GACUACC	:::.::: ::::::::::::	GGUGGUCUCAAAUUGCAACACG	Cleavage		1
osa-miR11343-5p	Os01g0286100	3.5	Os01t0286100_01	-1	1	21	955	975	CUUUCUAGCGUUGCCCACAUU	: ::::.:::::.::.::	GGCGAGGGCGACGCUGGAGAG	Cleavage		2
osa-miR11343-5p	Os01g0286100	4.5	Os01t0286100_01	-1	1	21	2156	2176	CUUUCUAGCGUUGCCCACAUU	:: : : ::::::::::.::	AAGGGGACCAACGCUAGAGAG	Cleavage		2
osa-miR395c	Os01g0286100	5	Os01t0286100_01	-1	1	21	1565	1585	GUGAAGUGUUUGGAGGAACUC	:::: :::: :::: :::::	GAGUACCUCAAAACCCUUCAG	Cleavage		1
osa-miR395o	Os01g0286100	5	Os01t0286100_01	-1	1	21	1565	1585	AUGAAGUGUUUGGAGGAACUC	:::: :::: :::: :::::	GAGUACCUCAAAACCCUUCAG	Cleavage		1
novel_109	Os01g0287400	4.5	Os01t0287400_01	-1	1	24	430	453	AAUUCUUGGUCUGUGUGCUGAACC	::: :::. ...::::::: ::::	GGUACAGUCUGUAGACCAAAAAUU	Cleavage		1
osa-miR1865-5p	Os01g0287700	4.5	Os01t0287700_01	-1	1	24	324	347	UGCUAGUGAUGGUGAUUCUUCGAC	:.: .::::.:.::::: ::.	CCAGGAAGAUCAUCGUCACUCGCG	Cleavage		1
osa-miR1852	Os01g0287700	5	Os01t0287700_01	-1	1	21	905	925	AUAUGGAUUCAGAAUGCAGGU	:.::::::.:: ::.::.:	CCUUGCAUUUUGUUUCUAUGU	Cleavage		1
osa-miR535-3p	Os01g0288700	4.5	Os01t0288700_01	-1	1	21	152	172	GUGCUUUCUCCCGUUGUCACU	: :::::::::::..:::	CGCGACAACGGGAGGGAGCUU	Cleavage		1
osa-miR5083	Os01g0288700	5	Os01t0288700_01	-1	1	20	331	350	AGACUACAAUUAUCUGAUCA	::::.. .:.:::::. :::	UGAUUGUGUGAUUGUGUUCU	Cleavage		1
novel_150	Os01g0288800	3.5	Os01t0288800_01	-1	1	24	791	814	AUUUAGAUUCGUUGUACUAGGGUG	.:..:::::.: :.::::::..::	UAUUCUAGUGCUAUGAAUCUGGAU	Cleavage		2
osa-miR1442	Os01g0288800	3.5	Os01t0288800_01	-1	1	20	788	808	AUUCAUAGUACUAG-AUGUGU	:.:.:: :::::.::::::::	AUAUAUUCUAGUGCUAUGAAU	Cleavage		1
osa-miR7694-3p	Os01g0288800	3.5	Os01t0288800_01	-1	1	22	791	812	CCAUAUUCGUAGUGCUAGGUGG	.::::..:::.:::: :::	UAUUCUAGUGCUAUGAAUCUGG	Cleavage		1
novel_150	Os01g0288800	4	Os01t0288800_01	-1	1	24	522	545	AUUUAGAUUCGUUGUACUAGGGUG	:::::: :::. :::::..::	UCACCUAGUCCAAUAAAUCUGGAU	Translation		2
osa-miR166a-5p	Os01g0288800	4	Os01t0288800_01	-1	1	21	563	583	GGAAUGUUGUCUGGUUCAAGG	: :::::..::...:..::.:	CAUUGAAUUAGGUGAUGUUUC	Cleavage		1
osa-miR6252	Os01g0288800	4.5	Os01t0288800_01	-1	1	23	548	570	AUUCGUUGUAUUAAGAGAGGGUU	.::::: : ::.::::: .::::	GACCCUAUAUUGAUACAUUGAAU	Cleavage		1
osa-miR5788	Os01g0288800	5	Os01t0288800_01	-1	1	21	826	846	UGGAUGUGACAUACUCUAGUA	:: :::.::.:::: :::: :	UAGUAGGGUGUGUCUCAUCAA	Cleavage		1
osa-miR5814	Os01g0289100	4	Os01t0289100_00	-1	1	24	379	401	AAUCAAGUUAGGAACCAUGCAAGU	:: :: :: ::::.:::.::::::	ACAUG-AUUGUUCUUAAUUUGAUU	Cleavage		1
osa-miR5526	Os01g0289732	5	Os01t0289732_01	-1	1	21	803	823	AAAGGUAGAGUCAGGUAUGAG	.::.::.:: : :.::.::::	UUCGUAUCUCAAUUUAUCUUU	Translation		1
novel_95	Os01g0289950	2	Os01t0289950_01	-1	1	24	337	360	GUGGCUGGAUCCGUCGGUGGUGGC	:: : ::::.:::::::::::.:	GCGUCGACCGGCGGAUCCAGCCGC	Cleavage		1
osa-miR5146	Os01g0289950	3.5	Os01t0289950_01	-1	1	24	2028	2051	UUUAACUAAUGAACCGGCACCUAU	:: .::::::::.::: ::	GACAAUGGUGGUUCAUUGGUUCAA	Cleavage		1
osa-miR5504	Os01g0290100	4	Os01t0290100_01	-1	1	21	1924	1944	AGUGACGGGAGGACUGCAAGG	.::::: ::: .:::::::	AUUUGCAAUCCGUCCGUCACA	Translation		1
osa-miR1876	Os01g0290100	4.5	Os01t0290100_01	-1	1	24	198	221	AUAAGUGGGUUUGUGGGCUGGCCC	::: .::.::::..::::: :	UUCCCAAUCCGCAAAUUCACUUCU	Cleavage		1
osa-miR5493	Os01g0291500	3.5	Os01t0291500_01	-1	1	21	140	160	AGCCGGGCUCGGUCGCGCGUG	::.:::.:::::: ::::	UUCGUGCGGCCGAGCGCGGCG	Cleavage		1
osa-miR5538	Os01g0291500	3.5	Os01t0291500_01	-1	1	22	547	568	ACUGAACUCAAUCACUUGCUGC	:::.:::: :::::::::	GAUGCAGGUGACGGAGUUCAGU	Translation		1
osa-miR166b-5p	Os01g0291500	5	Os01t0291500_01	-1	1	21	91	111	GGAAUGUUGUCUGGCUCGGGG	:.::::::::::.:::	AGCUGAGCCAGACAGCAUGGG	Cleavage		1
osa-miR5493	Os01g0291500	3.5	Os01t0291500_02	-1	1	21	36	56	AGCCGGGCUCGGUCGCGCGUG	::.:::.:::::: ::::	UUCGUGCGGCCGAGCGCGGCG	Cleavage		1
osa-miR5538	Os01g0291500	3.5	Os01t0291500_02	-1	1	22	443	464	ACUGAACUCAAUCACUUGCUGC	:::.:::: :::::::::	GAUGCAGGUGACGGAGUUCAGU	Translation		1
osa-miR5525	Os01g0292200	4	Os01t0292200_01	-1	1	22	758	779	UGAACCUUGGGAGCGAUCUGAA	:.: ::.:::::..:::::.	AUUAUAUUGCUCCUGAGGUUUU	Cleavage		1
novel_188	Os01g0292900	5	Os01t0292900_01	-1	1	24	2157	2180	AUGUGUCGGUUGUUAACAGAAACC	::: .:::: ::: :.::::.:	AGUUCUUGUUUACACCUGACAUAG	Translation		1
novel_188	Os01g0292900	5	Os01t0292900_02	-1	1	24	2362	2385	AUGUGUCGGUUGUUAACAGAAACC	::: .:::: ::: :.::::.:	AGUUCUUGUUUACACCUGACAUAG	Translation		1
osa-miR395a	Os01g0293000	4.5	Os01t0293000_01	-1	1	21	453	473	GUGAAGUGCUUGGGGGAACUC	:.:: .:: ...:::::::::	GGGUGUCCAUGGGCACUUCAC	Cleavage		1
osa-miR395t	Os01g0293000	4.5	Os01t0293000_01	-1	1	21	453	473	GUGAAGUGUUUGGGGAAACUC	:.:: ::: ....::::::::	GGGUGUCCAUGGGCACUUCAC	Cleavage		1
osa-miR7693-3p	Os01g0293000	5	Os01t0293000_01	-1	1	22	846	868	GACGUCCAUCGAUGAAG-AGCGA	::::: : ::::::.::::: ::	UCGCUUCGUCAUCGGUGGACCUC	Cleavage		1
osa-miR1428e-5p	Os01g0293200	3.5	Os01t0293200_01	-1	1	22	1254	1275	AAUUCACAGGCCCUAUCUUGUG	:.:: ::: :::::::.::	AGAAGGAGAGGCCCUGUGAGUU	Translation		1
osa-miR528-3p	Os01g0293200	5	Os01t0293200_01	-1	1	21	1206	1226	CCUGUGCUUGCCUCUUCCAUU	.:::::.:::: :.:::: :	GAUGGAGGAGGAAGGCACUGA	Translation		1
osa-miR812s	Os01g0293200	5	Os01t0293200_01	-1	1	24	3638	3661	AAGACGGACAAUCAAACGUUGGAC	.:::. ::: :::::::::. :	UGUCAAUUUUUCAUUGUCCGUUGU	Cleavage		1
osa-miR5804	Os01g0295600	4.5	Os01t0295600_01	-1	1	21	1383	1403	UGCGAAGUAGAGAUGCCGACU	.::.::.:::.: :::::	CUAUGGUAUUUCUGCAUCGCA	Cleavage		1
osa-miR6251	Os01g0295600	4.5	Os01t0295600_01	-1	1	21	1491	1511	UGUGUAGCCACAUUGUAAGGG	:::.:.::::: ::.:.:	UAAUUAUAGUGUGGAUAUAUA	Cleavage		1
novel_123	Os01g0295700	4.5	Os01t0295700_01	-1	1	24	162	185	AUCCGAUCGGGCUUUUAACUAUCU	.: :::..::::..:.:.:: :	GUGUUGUUGGAAGCUUGGUUGGUU	Cleavage		1
osa-miR169r-3p	Os01g0295700	5	Os01t0295700_01	-1	1	21	1227	1247	UGGCAAGUCUCCUCGGCUACC	:::. :::::. .:::::::	GGUGCGCGAGGGAGCUUGCCA	Cleavage		1
osa-miR1861a	Os01g0295900	4.5	Os01t0295900_01	-1	1	22	437	458	UGAUCUUGAGGCAGAAACUGAG	::.::::: :::::::. .:..	CUUAGUUUAUGCCUCAGAGUUG	Cleavage		1
osa-miR1861b	Os01g0295900	4.5	Os01t0295900_01	-1	1	22	437	458	CGAUCUUGAGGCAGGAACUGAG	::.::::. :::::::. .:.:	CUUAGUUUAUGCCUCAGAGUUG	Cleavage		1
osa-miR1861h	Os01g0295900	5	Os01t0295900_01	-1	1	22	437	458	CGGUCUUGAGGCAGGAACUGAG	::.::::. :::::::. ...:	CUUAGUUUAUGCCUCAGAGUUG	Cleavage		1
osa-miR5144-3p	Os01g0296000	3.5	Os01t0296000_01	-1	1	21	937	957	UCUCCUCAGCAGCACAAGAAG	:::::: ::::.::: :.::	GUUCUUGAGCUGUUGAUGGGA	Cleavage		1
osa-miR1861g	Os01g0296000	4.5	Os01t0296000_01	-1	1	22	207	228	CAGUCUUGUGGCAAGAACUGAG	::::::: :..:.::: :::	AGCAGUUCUAGUUAUAAGCCUG	Cleavage		1
osa-miR396a-3p	Os01g0296100	4.5	Os01t0296100_01	-1	1	20	1695	1714	GUUCAAUAAAGCUGUGGGAA	::..:::. ::::::::.	GGCCUGCAGUAUUAUUGAAU	Translation		1
osa-miR1874-5p	Os01g0296100	5	Os01t0296100_01	-1	1	24	326	348	UAGGGCUACUACACCAUCCAUAAG	.: .::::: :::: :::::.::.	UUGGUGGAUUGUGU-GUAGCUCUG	Translation		1
osa-miR817	Os01g0296100	5	Os01t0296100_01	-1	1	21	1650	1670	UCCAACUUGAGGCCCGAUUGA	.:::::::. :.: :::::	CUAAUCGGGUAUUACGUUGGU	Translation		1
osa-miR396a-3p	Os01g0296100	4.5	Os01t0296100_02	-1	1	20	1768	1787	GUUCAAUAAAGCUGUGGGAA	::..:::. ::::::::.	GGCCUGCAGUAUUAUUGAAU	Translation		1
osa-miR1874-5p	Os01g0296100	5	Os01t0296100_02	-1	1	24	326	348	UAGGGCUACUACACCAUCCAUAAG	.: .::::: :::: :::::.::.	UUGGUGGAUUGUGU-GUAGCUCUG	Translation		1
osa-miR817	Os01g0296100	5	Os01t0296100_02	-1	1	21	1723	1743	UCCAACUUGAGGCCCGAUUGA	.:::::::. :.: :::::	CUAAUCGGGUAUUACGUUGGU	Translation		1
osa-miR396a-3p	Os01g0296100	4.5	Os01t0296100_03	-1	1	20	1725	1744	GUUCAAUAAAGCUGUGGGAA	::..:::. ::::::::.	GGCCUGCAGUAUUAUUGAAU	Translation		1
osa-miR1874-5p	Os01g0296100	5	Os01t0296100_03	-1	1	24	317	339	UAGGGCUACUACACCAUCCAUAAG	.: .::::: :::: :::::.::.	UUGGUGGAUUGUGU-GUAGCUCUG	Translation		1
osa-miR817	Os01g0296100	5	Os01t0296100_03	-1	1	21	1680	1700	UCCAACUUGAGGCCCGAUUGA	.:::::::. :.: :::::	CUAAUCGGGUAUUACGUUGGU	Translation		1
osa-miR1881	Os01g0296200	4	Os01t0296200_00	-1	1	24	155	178	AAUGUUAUUGUAGCGUGGUGGUGU	.:: :..::::::.::.:.::: :	GCAGCGUCACGCUGCAGUGACAGU	Cleavage		1
osa-miR7693-5p	Os01g0296450	4	Os01t0296450_00	-1	1	24	1976	1999	GUUUCCGCUCUUCAUCGAUGGCUG	::..:.::::: ::::::.::	GCGCUGUUGAUGACGAGCGGGAAG	Translation		1
osa-miR5795	Os01g0296700	4.5	Os01t0296700_01	-1	1	22	176	197	AUGUCGAGGUCGAGUUCCCGGC	::: ::: ::::::. ::.:::	GCCUGGACCUCGACUGCGGCAU	Cleavage		1
osa-miR5788	Os01g0296900	3	Os01t0296900_01	-1	1	21	791	811	UGGAUGUGACAUACUCUAGUA	::.:::: :.::::::::::	UAUUAGAAUGUGUCACAUCCC	Cleavage		1
osa-miR7694-3p	Os01g0296900	3	Os01t0296900_01	-1	1	22	886	907	CCAUAUUCGUAGUGCUAGGUGG	:::: .::::::::: :::	CAUCCUAAUACUACGAAUCUGG	Cleavage		1
novel_150	Os01g0296900	4.5	Os01t0296900_01	-1	1	24	886	909	AUUUAGAUUCGUUGUACUAGGGUG	::.:::: ::: ::::::::..:	CAUCCUAAUACUACGAAUCUGGAC	Cleavage		2
novel_150	Os01g0296900	5	Os01t0296900_01	-1	1	24	744	767	AUUUAGAUUCGUUGUACUAGGGUG	::.: :: ::: ::::::.:..:	CAUCAUAAUACUACGAAUUUGGAC	Cleavage		2
osa-miR5795	Os01g0297700	2.5	Os01t0297700_01	-1	1	22	922	943	AUGUCGAGGUCGAGUUCCCGGC	.:: :.::::.:.:::::::	UGUGGAAGCUCGGCUUCGACAU	Cleavage		1
osa-miR1861c	Os01g0297700	4	Os01t0297700_01	-1	1	22	133	154	CGAUCUUGUAGCAAGAACUGAG	::::::::: .:: :.:::	UGAAGUUCUUGCAGCACGGUCG	Translation		1
osa-miR11340-5p	Os01g0297700	5	Os01t0297700_01	-1	1	24	970	993	AUCCGAUCUACGAUCCGAUUACAC	: ::..::::.::: .::::: .:	GCGUGGUCGGGUCGGGGAUCGCGU	Translation		1
osa-miR5151	Os01g0298400	4.5	Os01t0298400_01	-1	1	22	1036	1057	UAAUGAUGUGGGUACGAAUGAA	::.:::.::: ..:.::..:::	UUUAUUUGUAAUUAUAUUGUUA	Cleavage		1
osa-miR390-5p	Os01g0299100	3	Os01t0299100_00	-1	1	21	500	520	AAGCUCAGGAGGGAUAGCGCC	::::::::::::::::	CCUUCUAUCCCUCCUGAGCUA	Cleavage		2
osa-miR6248	Os01g0299100	3.5	Os01t0299100_00	-1	1	21	265	285	UAUUUGAGGAUGGAGGUAGUA	:::::.: :.:::.:::..::	UACUAUCCCUAUCUUCAGGUA	Cleavage		1
osa-miR390-5p	Os01g0299100	4	Os01t0299100_00	-1	1	21	230	250	AAGCUCAGGAGGGAUAGCGCC	::.:::::::: .:::::::	GGUGCUAUCCCGAUUGAGCUU	Translation		2
osa-miR2864.2	Os01g0299200	5	Os01t0299200_00	-1	1	21	30	50	UUGUUUUGCAUUGUAUAGGUA	::..:.:.::.::::..:...	UAUUUGUGCAGUGCAGGAUGG	Cleavage		1
osa-miR168a-3p	Os01g0299300	4	Os01t0299300_00	-1	1	24	1708	1731	GAUCCCGCCUUGCACCAAGUGAAU	:: :::::::.::.: :::.	GCCAACAUGGUGCAGGGUGAGAUU	Cleavage		1
osa-miR395a	Os01g0299300	4	Os01t0299300_00	-1	1	21	477	497	GUGAAGUGCUUGGGGGAACUC	.:::.::.::.: .:::::.	UGGUUUCCUCAGGGGCUUCAU	Cleavage		1
osa-miR395t	Os01g0299300	4	Os01t0299300_00	-1	1	21	477	497	GUGAAGUGUUUGGGGAAACUC	.::::::.::.. .:::::.	UGGUUUCCUCAGGGGCUUCAU	Cleavage		1
novel_60	Os01g0299500	4.5	Os01t0299500_01	-1	1	24	1154	1177	AGCUGACUCAUCCUUGUUGGAGGA	:.:: ::: ::: ::::: :.:::	UUCUACAAGAAGAAUGAGACGGCU	Cleavage		1
osa-miR169i-5p.2	Os01g0299500	5	Os01t0299500_01	-1	1	22	426	447	UGGUGAUAAGGGUGUAGCUCUG	.:::::.:... ::::.:..:	GGGAGCUGCGUUAUUAUUAUUA	Translation		1
osa-miR1846a-3p	Os01g0300200	3	Os01t0300200_01	-1	1	21	2075	2095	UGACCCCGUUCUCCUCGCCGG	:: ::: ::::.:::::::	AGGGGGAGAAGAAUGGGGUCA	Cleavage		1
osa-miR166l-5p	Os01g0300200	3.5	Os01t0300200_01	-1	1	21	444	464	GGAUUGUUGUCUGGUUCAAGG	:.::::: ::: ::::::::	CUUUGAAGCAGCCAACAAUCA	Translation		1
osa-miR1878	Os01g0300200	3.5	Os01t0300200_01	-1	1	24	1701	1724	ACUUAAUCUGGACACUAUAAAAGA	:::. :::::::.::.::	UGGAGUAUGCUGUCCAGGUUGAGA	Cleavage		1
novel_74	Os01g0300200	4.5	Os01t0300200_01	-1	1	24	1172	1195	ACGGGCCUGCUCACUUUUGAUGUC	::.::.::::.: :::.:::	GCAAUUAAGAGUGGGAAGGUCCGA	Cleavage		1
osa-miR810b.2	Os01g0300200	5	Os01t0300200_01	-1	1	21	1766	1786	AAGUGAUUUAAUUAUGCCGUU	.:.::.. .:::...::.:::	GAUGGUGCGAUUGGGUCGCUU	Cleavage		1
osa-miR1846a-3p	Os01g0300200	3	Os01t0300200_02	-1	1	21	2043	2063	UGACCCCGUUCUCCUCGCCGG	:: ::: ::::.:::::::	AGGGGGAGAAGAAUGGGGUCA	Cleavage		1
osa-miR166l-5p	Os01g0300200	3.5	Os01t0300200_02	-1	1	21	412	432	GGAUUGUUGUCUGGUUCAAGG	:.::::: ::: ::::::::	CUUUGAAGCAGCCAACAAUCA	Translation		1
osa-miR1878	Os01g0300200	3.5	Os01t0300200_02	-1	1	24	1669	1692	ACUUAAUCUGGACACUAUAAAAGA	:::. :::::::.::.::	UGGAGUAUGCUGUCCAGGUUGAGA	Cleavage		1
novel_74	Os01g0300200	4.5	Os01t0300200_02	-1	1	24	1140	1163	ACGGGCCUGCUCACUUUUGAUGUC	::.::.::::.: :::.:::	GCAAUUAAGAGUGGGAAGGUCCGA	Cleavage		1
osa-miR810b.2	Os01g0300200	5	Os01t0300200_02	-1	1	21	1734	1754	AAGUGAUUUAAUUAUGCCGUU	.:.::.. .:::...::.:::	GAUGGUGCGAUUGGGUCGCUU	Cleavage		1
osa-miR1878	Os01g0300200	3.5	Os01t0300200_03	-1	1	24	1189	1212	ACUUAAUCUGGACACUAUAAAAGA	:::. :::::::.::.::	UGGAGUAUGCUGUCCAGGUUGAGA	Cleavage		1
novel_74	Os01g0300200	4.5	Os01t0300200_03	-1	1	24	660	683	ACGGGCCUGCUCACUUUUGAUGUC	::.::.::::.: :::.:::	GCAAUUAAGAGUGGGAAGGUCCGA	Cleavage		1
osa-miR810b.2	Os01g0300200	5	Os01t0300200_03	-1	1	21	1254	1274	AAGUGAUUUAAUUAUGCCGUU	.:.::.. .:::...::.:::	GAUGGUGCGAUUGGGUCGCUU	Cleavage		1
osa-miR5161	Os01g0300400	4.5	Os01t0300400_01	-1	1	20	630	649	UCUGGAUCAGAGGGAGUAUA	: ::.::..: ::::::::.	UCUAUUCUUUGUGAUCCAGG	Translation		1
novel_171	Os01g0300900	3.5	Os01t0300900_01	-1	1	24	372	395	AUCACUGGCUGUCACUUAAGAGAC	:.::::::::. ::::::	AGUGAGUGAGUGACAGUGAGUGAU	Cleavage		1
osa-miR2871a-3p	Os01g0301000	4	Os01t0301000_01	-1	1	21	1212	1232	UAUUUUAGUUUCUAUGGUCAC	:::::: .:::.::.:: ::	UUGACCAAGGAAGCUGAAUUA	Cleavage		1
osa-miR5082	Os01g0301100	4	Os01t0301100_01	-1	1	24	624	647	UGCGAUGAUGGCCGCGCGGGUUCA	: .:.::::: :::: :.:::::	CGCGCUCGCGCCGCCAACGUCGCA	Cleavage		1
osa-miR5823	Os01g0301100	4	Os01t0301100_01	-1	1	24	524	547	AAGGAAUUGGGUCUAAUCUCUUCC	::.::::: :::.:.::.: ::::	GGGAGAGACUAGGCUCAGUGCCUU	Cleavage		1
osa-miR2100-5p	Os01g0301300	3	Os01t0301300_01	-1	1	22	262	284	UUCU-CUCAAGUUGCCAAACAAG	.::::::::::::::::: ::::	UUUGUUUGGCAACUUGAGGAGAA	Cleavage		1
osa-miR5150-3p	Os01g0301300	4.5	Os01t0301300_01	-1	1	24	1042	1065	AGAAGCUGCAGCUGUCAGAAGCUC	:.::::::.: .::::: ::.:	UUGUUUCUGAUAUUUGCAGGUUUU	Cleavage		1
osa-miR1436	Os01g0301500	2	Os01t0301500_01	-1	1	21	1641	1661	ACAUUAUGGGACGGAGGGAGU	:::.:::::::...:::::::	ACUUCCUCCGUUUUAUAAUGU	Cleavage		1
osa-miR11336-3p	Os01g0301500	3.5	Os01t0301500_01	-1	1	25	1663	1687	GAAUAUGGGAAAUGCUAGAAAGUCU	:: : ::.::::::: :::: ::::	AGUCAUUUUAGCAUUGCCCACAUUC	Translation		1
osa-miR2864.1	Os01g0301500	3.5	Os01t0301500_01	-1	1	21	1305	1325	UUUUGCUGCCCUUGUUUUGCA	.::::::::: :::::.:	CAAGAAACAAGGGAAGCAAGA	Cleavage		1
osa-miR818a	Os01g0301500	5	Os01t0301500_01	-1	1	22	1648	1669	AAUCCCUUAUAUUAUGGGACGG	::::...:::::.:::: :::	CCGUUUUAUAAUGUAAGUCAUU	Cleavage		1
osa-miR1437b-5p	Os01g0301700	4	Os01t0301700_01	-1	1	21	881	901	GGGAGGAAACAGUGCCUAGUG	: :: ::::.::: :.:::.:	CUCUUGGCAUUGUCUUCUCUC	Cleavage		1
osa-miR396a-5p	Os01g0301700	4	Os01t0301700_01	-1	1	21	837	857	UUCCACAGCUUUCUUGAACUG	:.:::::::::: ::::	ACCCUUAAGAAAGCUGAGGAA	Cleavage		1
osa-miR396c-5p	Os01g0301700	4	Os01t0301700_01	-1	1	21	837	857	UUCCACAGCUUUCUUGAACUU	:.:::::::::: ::::	ACCCUUAAGAAAGCUGAGGAA	Cleavage		1
osa-miR1432-5p	Os01g0302100	4	Os01t0302100_01	-1	1	21	1219	1239	AUCAGGAGAGAUGACACCGAC	:.::: ::: ::::..::::	AUUGGUCUCAACUCUUUUGAU	Translation		1
osa-miR1851	Os01g0302100	5	Os01t0302100_01	-1	1	21	1385	1405	CGUCUGGGAUGGCAUUUUGGC	:...::::::::::..: :	ACUGGAAUGCCAUCCUGGUCA	Cleavage		1
osa-miR812o-5p	Os01g0302900	4	Os01t0302900_01	-1	1	21	1012	1032	CGUGUUCAACGUUUGACUGUC	.::::: : ::::::.:::	AGCAGUCCACCGUUGAGCACC	Cleavage		1
osa-miR535-5p	Os01g0302900	5	Os01t0302900_01	-1	1	21	934	954	UGACAACGAGAGAGAGCACGC	:: : .:::: ::::::::..	GCAUCUUCUCCCUCGUUGUUG	Translation		1
osa-miR5508	Os01g0303200	4	Os01t0303200_01	-1	1	21	142	162	UAGAUGGCUGAUCUGGUGUGG	:. :::::::::.:. ::::.	CUCCACCAGAUCGGUGAUCUG	Cleavage		1
osa-miR169a	Os01g0303800	4	Os01t0303800_01	-1	1	21	764	784	CAGCCAAGGAUGACUUGCCGA	:.:::: ::::: :::::.:	UUGGCAUGUCAUGCUUGGUUU	Cleavage		1
osa-miR169b	Os01g0303800	4	Os01t0303800_01	-1	1	21	764	784	CAGCCAAGGAUGACUUGCCGG	..:::: ::::: :::::.:	UUGGCAUGUCAUGCUUGGUUU	Cleavage		1
osa-miR169e	Os01g0303800	4	Os01t0303800_01	-1	1	21	764	784	UAGCCAAGGAUGACUUGCCGG	..:::: ::::: :::::.:	UUGGCAUGUCAUGCUUGGUUU	Cleavage		1
osa-miR169h	Os01g0303800	4	Os01t0303800_01	-1	1	21	764	784	UAGCCAAGGAUGACUUGCCUG	:::: ::::: :::::.:	UUGGCAUGUCAUGCUUGGUUU	Cleavage		1
osa-miR169n	Os01g0303800	4	Os01t0303800_01	-1	1	21	764	784	UAGCCAAGAAUGACUUGCCUA	: :::: ::::: :::::.:	UUGGCAUGUCAUGCUUGGUUU	Cleavage		1
osa-miR7693-5p	Os01g0303800	4	Os01t0303800_01	-1	1	24	497	520	GUUUCCGCUCUUCAUCGAUGGCUG	:: :. .:.::.:::::::..::	GAGACGAUGGUGGAGAGCGGGGAC	Cleavage		1
osa-miR169a	Os01g0303800	4	Os01t0303800_02	-1	1	21	809	829	CAGCCAAGGAUGACUUGCCGA	:.:::: ::::: :::::.:	UUGGCAUGUCAUGCUUGGUUU	Cleavage		1
osa-miR169b	Os01g0303800	4	Os01t0303800_02	-1	1	21	809	829	CAGCCAAGGAUGACUUGCCGG	..:::: ::::: :::::.:	UUGGCAUGUCAUGCUUGGUUU	Cleavage		1
osa-miR169e	Os01g0303800	4	Os01t0303800_02	-1	1	21	809	829	UAGCCAAGGAUGACUUGCCGG	..:::: ::::: :::::.:	UUGGCAUGUCAUGCUUGGUUU	Cleavage		1
osa-miR169h	Os01g0303800	4	Os01t0303800_02	-1	1	21	809	829	UAGCCAAGGAUGACUUGCCUG	:::: ::::: :::::.:	UUGGCAUGUCAUGCUUGGUUU	Cleavage		1
osa-miR169n	Os01g0303800	4	Os01t0303800_02	-1	1	21	809	829	UAGCCAAGAAUGACUUGCCUA	: :::: ::::: :::::.:	UUGGCAUGUCAUGCUUGGUUU	Cleavage		1
osa-miR7693-5p	Os01g0303800	4	Os01t0303800_02	-1	1	24	542	565	GUUUCCGCUCUUCAUCGAUGGCUG	:: :. .:.::.:::::::..::	GAGACGAUGGUGGAGAGCGGGGAC	Cleavage		1
osa-miR5793	Os01g0304100	4.5	Os01t0304100_00	-1	1	21	194	214	CGAGGACGAGAUACAGUGCAG	.:: :.:::.:.:: ::::.:	UUGGAUUGUGUUUCUUCCUUG	Cleavage		1
osa-miR11337-3p	Os01g0304300	5	Os01t0304300_01	-1	1	21	1524	1544	UAUCUCGUUAGAUUCGUCUCG	:::::: :.::: :.:: :::	CGAGACAAGUCUUAUGACAUA	Cleavage		1
osa-miR6252	Os01g0304500	5	Os01t0304500_00	-1	1	23	4	26	AUUCGUUGUAUUAAGAGAGGGUU	::::::.::::. ::::.. :::	AACCCUUUCUUGCUACAGUAAAU	Translation		1
osa-miR5833	Os01g0305900	2.5	Os01t0305900_01	-1	1	21	724	744	UCCUCCUCGGGCUCAUCGGGC	.: ::::.::.::::::::.	AUCAGAUGGGCUCGAGGAGGG	Cleavage		1
osa-miR168a-5p	Os01g0306100	3	Os01t0306100_01	-1	1	21	583	603	UCGCUUGGUGCAGAUCGGGAC	: :.::.::::::::.: :::	GGCUCGGUCUGCACCGAUCGA	Cleavage		1
osa-miR167d-3p	Os01g0306100	5	Os01t0306100_01	-1	1	22	749	771	GAUCAU-GCUGUGCAGUUUCAUC	.::::.::::::.:. :::.::	CGUGAAGCUGCACGGUGAUGGUC	Cleavage		1
osa-miR1847.1	Os01g0306800	5	Os01t0306800_02	-1	1	21	1427	1447	UGCAGUUUGCAGUUGUGGCAC	:::: ..::.::.::: ::.:	GUGCAGUAAUUGUAAAGUGUA	Cleavage		1
osa-miR6249a	Os01g0307500	2.5	Os01t0307500_01	-1	1	21	1296	1316	CGUGAAGAGCUCGCCGGCGGC	.::.::::: ::::::::.:	CUCGUCGGCGCGCUCUUCAUG	Translation		2
osa-miR2867-3p	Os01g0307500	4.5	Os01t0307500_01	-1	1	20	1019	1038	CCAGGACGUGUGGGAUGGCA	:.::: ::.::::::::	CGUCAUGCCGCACGUCCUCC	Cleavage		1
osa-miR5525	Os01g0307500	4.5	Os01t0307500_01	-1	1	22	990	1011	UGAACCUUGGGAGCGAUCUGAA	:::::.:::.::::..:: ::	UUCAGGUCGUUCCCGGGGCUCC	Cleavage		1
novel_150	Os01g0307500	5	Os01t0307500_01	-1	1	24	189	213	AUUUAGAUUCGUUGUA-CUAGGGUG	.::::: ::..::::.:.::::	ACUCCUAGAUAUGACGAGUUUAAAA	Cleavage		1
osa-miR6249a	Os01g0307500	5	Os01t0307500_01	-1	1	21	462	482	CGUGAAGAGCUCGCCGGCGGC	..: .::.::: :::::::	CUUGGUGGUGAGGUCUUCACC	Cleavage		2
novel_69	Os01g0307624	4	Os01t0307624_01	-1	1	24	618	641	AAGCUCCCUCAAACAGACUAUAAG	::: :: :: :::::::.::	GUCUUAGACUUUUGGAGGGAGUUU	Translation		1
osa-miR437	Os01g0307624	4.5	Os01t0307624_01	-1	1	21	1268	1288	AAAGUUAGAGAAGUUUGACUU	:::..::.::.:.: :.:::	UAGUUGAAUUUUUUUUAUUUU	Cleavage		1
osa-miR11339-5p	Os01g0308200	4	Os01t0308200_01	-1	1	21	279	299	GCAUUGCCCACAUUCAUAUAG	::::::::: :::. :::.	GAAUAUGAAUGCGGGUCAUGU	Translation		1
osa-miR2865	Os01g0308200	4.5	Os01t0308200_01	-1	1	22	3505	3526	CUCAGCAGUCGACUGUACCGUG	..::: ..::.:.::: ::::	GGUGGUUUGGUUGGCUGAUGAG	Cleavage		1
osa-miR5790	Os01g0308200	4.5	Os01t0308200_01	-1	1	24	2764	2787	AAGACGAUCCUAGCAGAGCUUCAU	.::::.:::::: .: ::.::	GAUGAGCUUUGCUAGUGUAGUUUU	Cleavage		1
osa-miR2865	Os01g0308200	4.5	Os01t0308200_02	-1	1	22	1618	1639	CUCAGCAGUCGACUGUACCGUG	..::: ..::.:.::: ::::	GGUGGUUUGGUUGGCUGAUGAG	Cleavage		1
osa-miR5790	Os01g0308200	4.5	Os01t0308200_02	-1	1	24	877	900	AAGACGAUCCUAGCAGAGCUUCAU	.::::.:::::: .: ::.::	GAUGAGCUUUGCUAGUGUAGUUUU	Cleavage		1
osa-miR11340-3p	Os01g0308200	5	Os01t0308200_02	-1	1	24	1781	1804	AAUAGUGUAAUCGGAUUAUAGAUC	.:::::: .: ::::.:.::::	AGUCUAUAUAUCUAUUAUAUUAUU	Cleavage		1
osa-miR2118b	Os01g0308300	2.5	Os01t0308300_00	-1	1	22	638	659	UUCCCGAUGCCUCCCAUUCCUA	:.: :::::::::::: :::::	UGGCAAUGGGAGGCAUGGGGAA	Cleavage		1
osa-miR2118c	Os01g0308300	3	Os01t0308300_00	-1	1	22	638	659	UUCCCGAUGCCUCCUAUUCCUA	:.: :::.:::::::: :::::	UGGCAAUGGGAGGCAUGGGGAA	Cleavage		1
osa-miR2118f	Os01g0308300	3	Os01t0308300_00	-1	1	22	638	659	UUCCUGAUGCCUCCCAUUCCUA	:.: :::::::::::: .::::	UGGCAAUGGGAGGCAUGGGGAA	Cleavage		1
osa-miR2118g	Os01g0308300	3	Os01t0308300_00	-1	1	22	638	659	UUCCUAAUGCCUCCCAUUCCUA	:.: :::::::::::: .::::	UGGCAAUGGGAGGCAUGGGGAA	Cleavage		1
osa-miR1875	Os01g0308300	3.5	Os01t0308300_00	-1	1	24	2177	2200	ACAAUGGAGUGAAGUGCAACAGAA	:::::::::::::: ::	UCAUUGUGCACUUCACUCCAAUGA	Cleavage		1
osa-miR2118e	Os01g0308300	3.5	Os01t0308300_00	-1	1	22	638	659	UUCCCAAUGCCUCCCAUGCCUA	:.: ::::::::::: :::::	UGGCAAUGGGAGGCAUGGGGAA	Cleavage		1
osa-miR11343-3p	Os01g0308300	4.5	Os01t0308300_00	-1	1	21	3141	3161	UGAAUGUGGGCAAUGUUAAAA	:: :::::: :::.::::::	UUGUAACAUGACCCGCAUUCA	Translation		1
osa-miR169p	Os01g0308600	4.5	Os01t0308600_00	-1	1	22	660	681	UAGCCAAGGACAAACUUGCCGG	:::::::::.::: :::	AAAACAAGUUUGUUCUUCUCUA	Cleavage		1
osa-miR1876	Os01g0308700	4.5	Os01t0308700_00	-1	1	24	554	577	AUAAGUGGGUUUGUGGGCUGGCCC	:: .:: :::: :::::.:: :::	GGAUCAUCCCAAAAACCUACGUAU	Cleavage		1
novel_213	Os01g0309900	4	Os01t0309900_01	-1	1	24	2167	2190	AAUAUAUUGUAAUCUAGGAUGGGU	:..::::. :::::::::::	UGCUGUCCUGAAUUACAAUAUAGA	Cleavage		1
novel_200	Os01g0310100	4	Os01t0310100_01	-1	1	24	3246	3269	AAUUUAAACUGUUGGGACCUCAGC	: :::::. ::..:::::.::	AGUUAGGUCUGAAUGGUUUAGAUA	Cleavage		1
novel_93	Os01g0310100	4	Os01t0310100_01	-1	1	21	3005	3025	UGAUUUGUGUUUCUUUGCAUU	:::::::::.. ::::: ::	UAUGCAAAGAGGAACAAAGCA	Cleavage		1
osa-miR2118b	Os01g0310100	4	Os01t0310100_01	-1	1	22	4153	4174	UUCCCGAUGCCUCCCAUUCCUA	:: :.:::: :: :::.:::::	UAUGGAUGGAAGACAUUGGGAA	Translation		1
osa-miR2118e	Os01g0310100	4	Os01t0310100_01	-1	1	22	4153	4174	UUCCCAAUGCCUCCCAUGCCUA	:: : :::: :: :::::::::	UAUGGAUGGAAGACAUUGGGAA	Translation		1
osa-miR2118g	Os01g0310100	4	Os01t0310100_01	-1	1	22	4153	4174	UUCCUAAUGCCUCCCAUUCCUA	:: :.:::: :: ::::.::::	UAUGGAUGGAAGACAUUGGGAA	Translation		1
osa-miR2118c	Os01g0310100	4.5	Os01t0310100_01	-1	1	22	4153	4174	UUCCCGAUGCCUCCUAUUCCUA	:: :.::.: :: :::.:::::	UAUGGAUGGAAGACAUUGGGAA	Translation		1
osa-miR2118f	Os01g0310100	4.5	Os01t0310100_01	-1	1	22	4153	4174	UUCCUGAUGCCUCCCAUUCCUA	:: :.:::: :: :::..::::	UAUGGAUGGAAGACAUUGGGAA	Translation		1
osa-miR2878-5p	Os01g0310100	4.5	Os01t0310100_01	-1	1	24	4723	4746	UACAUGUAUAAAAUUCUGAGGAUG	.:..:.: :::: :::: :::::	GGUUUUUACAAUUGUAUAGAUGUA	Translation		1
osa-miR169r-5p	Os01g0310500	3.5	Os01t0310500_01	-1	1	21	615	635	UAGCCAAGGAUGAUUUGCCUG	::::::::: :: :::.::	ACGGCAAAUCACCCGUGGUUA	Translation		1
osa-miR1872	Os01g0310500	4	Os01t0310500_01	-1	1	24	4050	4073	GAACUGUAAGUCUGUGACGGGUAA	.:.: ::.:::.:::.::::	UAUUCUGCCAUAGAUUUAUAGUUA	Cleavage		1
osa-miR169e	Os01g0310500	4.5	Os01t0310500_01	-1	1	21	615	635	UAGCCAAGGAUGACUUGCCGG	:::::: ::: :: :::.::	ACGGCAAAUCACCCGUGGUUA	Translation		1
osa-miR1872	Os01g0310500	4	Os01t0310500_02	-1	1	24	1234	1257	GAACUGUAAGUCUGUGACGGGUAA	.:.: ::.:::.:::.::::	UAUUCUGCCAUAGAUUUAUAGUUA	Cleavage		1
osa-miR167h-3p	Os01g0310800	1	Os01t0310800_01	-1	1	21	610	630	AGGUCAUGCUGUAGUUUCAUC	: ::::::::::::::::::	CAAGAAACUACAGCAUGACCU	Cleavage		1
osa-miR166h-5p	Os01g0310800	4	Os01t0310800_01	-1	1	21	1037	1057	GGAAUGUUGGCUGGCUCGAGG	..:. .:.:::::::.:::..	UUUUAGGUCAGCCAAUAUUUU	Cleavage		1
novel_165	Os01g0310800	5	Os01t0310800_01	-1	1	24	1454	1477	ACUCUCAUGUCUGGUUGUAUUGCC	:::.:.:::::: ::::: :	UCAAAUGCGACCAGAAAUGAGUGA	Cleavage		1
osa-miR1850.1	Os01g0311500	5	Os01t0311500_02	-1	1	21	410	430	UGGAAAGUUGGGAGAUUGGGG	.::::::.::::.:. ::..	UCCCAAUUUCCCGAUCUUUUU	Cleavage		1
[truncated: 55,471 more rows]
