# Supplementary material for: Variations in DNA methylation and the role of regulatory factors in rice (Oryza sativa) response to lunar orbit stressors
Source: Front Plant Sci. 2024 Nov 14;15:1427578. doi: 10.3389/fpls.2024.1427578 (PMC11603183; doi:10.3389/fpls.2024.1427578)
Supplement: Supplementary file 10 [file Table4.xlsx]

## Sheet: Sheet1
Table S4 List of primers used for qRT-PCR and stem-loop RT-PCR.
Primer name	Primer sequence
Os03g0606200(RMtATP6) F(Forward)	TGTTCTTCCGGAGGGAGTG
Os03g0606200(RMtATP6) R(Reverse)	GGAGTTCTTGAGGTCCTCCT
Os11g0523700(OsICE1) F	ACAACAGCCAAGGGTTGAGG
Os11g0523700(OsICE1) R	GCTGGACATCGAGACCAAGG
Os11g0684000 (OsJAMyb) F	CTCCGAGCATGGTGACTAGC
Os11g0684000 (OsJAMyb) R	CTTGCACCCAACCGTTAAGC
Os07g0186000(OsTrx23) F	CGCCAAAAAGTTCCCTGGTG
Os07g0186000(OsTrx23) R	AACGACCTTGTCAGCCTCAG
Os02g0562100(XRCC3) F	CCATCGCCTCCCTTTTCC
Os02g0562100(XRCC3) R	CCGGGTGTTGACGCAGTT
Os02g0758000(OsHSP24.1) F	AGGTGTACAGGATGGACCAGA
Os02g0758000(OsHSP24.1) R	CTCGACGTTGACCTGGAAGA
Os06g0562200(OsPYL9) F	AACGTGCACATCGCTGGT
Os06g0562200(OsPYL9) R	TGGAGGTTGAGCTTGACGAC
Os03g0232400(OsPSK6) F	TCTGCTCTCTTCTTGACGGC
Os03g0232400(OsPSK6) R	TACTGGAGGCAACAACACCC
Os06g0595900(LC3) F	AGCATCTCTTGCGGACCATT
Os06g0595900(LC3) R	AGCTGATGTTCCTGTCACGG
Os02g0829000(OsmiR396f) F	CGTGTGTGCATGCTCCTCATA
Os02g0829000(OsmiR396f) R	ACAAGATGGGGATCCAGATGC
ACTIN F	CATTGCTGACAGGATGAGCAAG
ACTIN R	TGGCAATCCACATCTGCTGGAA
Os12g0607000(HMT) F	TGTTCGAAGGTTGGTGCAGT
Os12g0607000(HMT) R	ACGCCAGTTGATTCCACCC
Os05g0490700(SDG728) F	CAGCCAGTTCAGCATGACCAT
Os05g0490700(SDG728) R	ATACTCCCCGGCAGTTTGATG
Os04g0465700(RDR2) F	TATCCAACATCCCGCCATCG
Os04g0465700(RDR2) R	GCATCCTCCTTGCATGCATG
Os02g0554000(SDG725) F	CGATGACCGAATGGGTTGTAG
Os02g0554000(SDG725) R	TGGACATGTACGTTTGGTGCAT
Os01g0275600(AGO4a) F	CTTGGTGGCTTGAACTCCCT
Os01g0275600(AGO4a) R	TCACGAGAACTAACGACCGC
Os07g0182900(MET1b) F	GCGGTGTTTGTGGATAACTG
Os07g0182900(MET1b) R	TCAGCAGCCTCAGAAGTTGA
Os11g0602200(SDG704) F	TGCAGAGGTTCCTTTGGCTAA
Os11g0602200(SDG704) R	ATGCACCCTGCTGCTTCATAG
Os07g0435900(SDG726) F	CGGCCAATATTTCCGTCCTCT
Os07g0435900(SDG726) R	GCACCGAGCTTGTCATATGCA
U6 SL(Stem loop)	ATTTGGACCATTTCTCGATTTGT
U6 F	CGATAAAATTGGAACGATACAGA
Universal reverse primer	AGTGCAGGGTCCGAGGTATT
osa-miR810b.2 SL	GTCGTATCCAGTGCAGGGTCCGAGGTATTCGCACTGGATACGACAACGGC
osa-miR810b.2 F	CGCGCGAAGTGATTTAATTAT
osa-miR398a SL	GTCGTATCCAGTGCAGGGTCCGAGGTATTCGCACTGGATACGACAAGGGG
osa-miR398a F	CGCGTGTGTTCTCAGGTCA
osa-miR1850.2 SL	GTCGTATCCAGTGCAGGGTCCGAGGTATTCGCACTGGATACGACCCACGT
osa-miR1850.2 F	CGCGCGTTGTGTGTGAACTAA
osa-miR397b SL	GTCGTATCCAGTGCAGGGTCCGAGGTATTCGCACTGGATACGACCATCAA
osa-miR397b F	TTATTGAGTGCAGCGTTGATG
osa-miR5159 SL	GTCGTATCCAGTGCAGGGTCCGAGGTATTCGCACTGGATACGACGGTACC
osa-miR5159 F	GCGAACTAGAGTGGGTCAACG
osa-miR166j-5p SL	GTCGTATCCAGTGCAGGGTCCGAGGTATTCGCACTGGATACGACTCTTCA
osa-miR166j-5p F	GAATGACGTCCGGTCTGAAGA
osa-miR160f-5p SL	GTCGTATCCAGTGCAGGGTCCGAGGTATTCGCACTGGATACGACTGGCAT
osa-miR160f-5p F	CGTGCCTGGCTCCCTGA
osa-miR1320-5p SL	GTCGTATCCAGTGCAGGGTCCGAGGTATTCGCACTGGATACGACCTATAA
osa-miR1320-5p F	CGGGTGGAACGGAGGAATT
