# Supplementary material for: Variations in DNA methylation and the role of regulatory factors in rice (Oryza sativa) response to lunar orbit stressors
Source: Front Plant Sci. 2024 Nov 14;15:1427578. doi: 10.3389/fpls.2024.1427578 (PMC11603183; doi:10.3389/fpls.2024.1427578)
Supplement: Supplementary file 11 [file Table5.xlsx]

## Sheet: Table S5
Table S5 Gene list MRs in rice.
Symbol	Gene ID	Description	Reference
ROS1-like4	Os05g0446600	DNA demethylation	Wang et al., 2022
OsDML3a	Os02g0496500	DNA demethylation	Yan et al., 2022
OsDML4	Os06g0237900	DNA demethylation
ROS1A	Os01g0218032	DNA demethylation	Sun et al., 2021
ROS1B	Os02g0494700	DNA demethylation
ROS1c	Os05g0445900	DNA demethylation
ROS1D	Os05g0446550	DNA demethylation
OsNRPF1	Os01g0965000	DNA methylation establishment
OsNRPE1	Os02g0152700	DNA methylation establishment
KTF1-like	Os05g0506200	DNA methylation establishment
DRD1-like	Os06g0255700	DNA methylation establishment
DMS3-like	Os01g0235200	DNA methylation establishment
CMT3a	Os05g0224900	DNA methylation maintenance
CMT3b	Os03g0226800	DNA methylation maintenance
MET1A	Os03g0798300	DNA methylation maintenance
MET1B	Os07g0182900	DNA methylation maintenance
CMT2	Os05g0224800	Heterochromatin formation
DDM1a	Os09g0442700	Heterochromatin formation
DDM1b	Os03g0722400	Heterochromatin formation
HDA705	Os08g0344100	Heterochromatin formation
JMJ703	Os05g0196500	Heterochromatin formation
JMJ705	Os01g0907400	Heterochromatin formation
JMJ706	Os10g0577600	Heterochromatin formation
SDG711	Os06g0275500	Heterochromatin formation
SDG714	Os01g0927000	Heterochromatin formation
SDG724	Os09g0307800	Heterochromatin formation
SDG725	Os02g0554000	Heterochromatin formation
SDG726	Os07g0435900	Heterochromatin formation
SET32	Os08g0565700	Heterochromatin formation
IDP1-like1	Os02g0293300	Heterochromatin formation	Wang et al., 2022
IDP1-like2	Os01g0126600	Heterochromatin formation
IDP1-like3	Os01g0633200	Heterochromatin formation
IDP1-like4	Os05g0153200	Heterochromatin formation
SWI3b-like	Os02g0194000	Heterochromatin formation
SDG703	Os04g0544100	Heterochromatin formation
SDG727	Os09g0362900	Heterochromatin formation
OsMORC1	Os10g0181700	Heterochromatin formation
OsMORC6c	Os01g0549200	Heterochromatin formation
OsMORC6b	Os11g0454800	Heterochromatin formation
OsMORC6a	Os06g0474900	Heterochromatin formation
H1-like	Os07g0184800	Heterochromatin formation
SDG718	Os03g0307800	Heterochromatin formation	Chen and Zhou, 2013
SDG728	Os05g0490700	Heterochromatin formation
SDG704	Os11g0602200	Heterochromatin formation
DNMT2	Os01g0612000	RdDM(DNA methylation)	Sun et al., 2021
DRD1	Os03g0165266	RdDM(DNA methylation)
DRM1a	Os11g0109200	RdDM(DNA methylation)
DRM1b	Os12g0108900	RdDM(DNA methylation)
DRM2	Os03g0110800	RdDM(DNA methylation)
DRM3	Os05g0133900	RdDM(DNA methylation)
IDN2	Os12g0572500	RdDM(DNA methylation)
AGO4a	Os01g0275600	RdDM(siRNA biogenesis)
AGO4b	Os04g0151800	RdDM(siRNA biogenesis)
DCL2a	Os03g0583900	RdDM(siRNA biogenesis)
DCL2b	Os09g0315100	RdDM(siRNA biogenesis)
DCL3a	Os01g0909200	RdDM(siRNA biogenesis)
DCL3b	Os10g0485600	RdDM(siRNA biogenesis)
DCL4	Os04g0509300	RdDM(siRNA biogenesis)
RDR1	Os02g0736200	RdDM(siRNA biogenesis)
RDR2	Os04g0465700	RdDM(siRNA biogenesis)
RDR3	Os01g0197900	RdDM(siRNA biogenesis)
RDR4	Os01g0198000	RdDM(siRNA biogenesis)
RDR6	Os01g0527600	RdDM(siRNA biogenesis)
WAF1	Os07g0164000	RdDM(siRNA biogenesis)
OsNRPD1a	Os04g0572600	RdDM(siRNA biogenesis)	Wang et al., 2022
OsNRPD1b	Os09g0555200	RdDM(siRNA biogenesis)
OsSHH1	Os09g0346900	RdDM(siRNA biogenesis)
CLSY-like1	Os07g0692600	RdDM(siRNA biogenesis)
CLSY-like2	Os05g0392400	RdDM(siRNA biogenesis)
HMT	Os12g0607000	Generation of methyl donors	Bradbury et al., 2014;Huang et al., 2022;Lee et al., 2023
