# Supplementary material for: Variations in DNA methylation and the role of regulatory factors in rice (Oryza sativa) response to lunar orbit stressors
Source: Front Plant Sci. 2024 Nov 14;15:1427578. doi: 10.3389/fpls.2024.1427578 (PMC11603183; doi:10.3389/fpls.2024.1427578)
Supplement: Supplementary file 12 [file Table6.xlsx]

## Sheet: Table S6
Table S6 DEmiRNA and Target Gene List (n=3). #N/A indicates non-DEmiRNA.
Heading stage-miRNA-log2FoldChange	Heading stage-miRNA-log2FoldChange	miRNA_Acc.	Target_Acc.	Expectation	Target_Acc.	UPE$	miRNA_start	miRNA_end	Target_start	Target_end	miRNA_aligned_fragment	alignment	Target_aligned_fragment	Inhibition	Target_Desc.	Multiplicity
#N/A	-1.95721	osa-miR408-3p	Os01g0103075	3.5	Os01t0103075_00	-1	1	21	1493	1513	CUGCACUGCCUCUUCCCUGGC	: :.: ::::.:::.:::::	GGCGGCGAAGGGGCGGUGCAU	Cleavage		1
#N/A	-1.95721	osa-miR408-3p	Os01g0103900	3	Os01t0103900_01	-1	1	21	726	746	CUGCACUGCCUCUUCCCUGGC	: :: :::.:::::: :::::	GACAAGGAGGAGGCAUUGCAG	Cleavage		1
-1.286	#N/A	osa-miR11341-5p	Os01g0107750	5	Os01t0107750_00	-1	1	24	494	517	CCUAGGCUAUUUUGCGAGACGAAU	:: .::: .:::::. :: :::::	AUCUGUCCUGCAAAGAAGGCUAGG	Cleavage		1
#N/A	-1.95721	osa-miR408-3p	Os01g0111500	2	Os01t0111500_01	-1	1	21	730	750	CUGCACUGCCUCUUCCCUGGC	:.::::::: :::::::::	AGCGGGGAAGAAGCAGUGCAG	Translation		1
-1.48205	#N/A	osa-miR531b	Os01g0113350	4	Os01t0113350_00	-1	1	20	509	528	CUCGCCGGGGCUGCGUGCCG	:::::: :::::::::::	CGGCACAGUGCCCCGGCGAG	Cleavage		1
#N/A	-1.95721	osa-miR408-3p	Os01g0126100	1.5	Os01t0126100_01	-1	1	21	1310	1330	CUGCACUGCCUCUUCCCUGGC	:::. ::::::::::::::::	GCCGAGGAAGAGGCAGUGCAG	Cleavage		1
#N/A	1.10449	osa-miR5493	Os01g0126100	3.5	Os01t0126100_01	-1	1	21	1745	1766	AGCCGGGCUCGGUCG-CGCGUG	:::: ::.::::::::::::	GACGCCACGGCCGAGCCCGGCU	Cleavage		1
-1.286	#N/A	osa-miR11341-5p	Os01g0131250	4	Os01t0131250_01	-1	1	24	239	262	CCUAGGCUAUUUUGCGAGACGAAU	::.::. . ::::::.::.::::	CUUUGUUGUCCAAAAUGGCUUAGG	Cleavage		1
#N/A	-1.27212	osa-miR397a	Os01g0133400	4.5	Os01t0133400_01	-1	1	21	21	41	UCAUUGAGUGCAGCGUUGAUG	:.::. ::::::.: :..:::	CGUCGUCGCUGCGCGCGGUGA	Cleavage		1
-1.77656	#N/A	osa-miR810b.1	Os01g0134850	4.5	Os01t0134850_00	-1	1	21	659	679	UGAACACCGAUAUGCGUCAUC	.::. :::: ::: ::::::	CGUGGAGCAUCUCGUUGUUCA	Translation		1
#N/A	1.10449	osa-miR5493	Os01g0135600	4.5	Os01t0135600_01	-1	1	21	127	147	AGCCGGGCUCGGUCGCGCGUG	::::::::.::: : :::::	CACGCGCGGCCGUGGCCGGCG	Cleavage		1
#N/A	1.10449	osa-miR5493	Os01g0135700	4	Os01t0135700_01	-1	1	21	443	462	AGCCGGGCUCGGUCGCGCGUG	:::: :::.::::::.::::	CACG-GCGGCCGAGCUCGGCA	Cleavage		1
-1.286	#N/A	osa-miR11341-5p	Os01g0148000	4	Os01t0148000_00	-1	1	24	1657	1680	CCUAGGCUAUUUUGCGAGACGAAU	::::: :::::::::. ::	AAGGGUCUCCCAAAAUAGCUCAGU	Cleavage		1
-1.286	#N/A	osa-miR11341-5p	Os01g0148400	5	Os01t0148400_01	-1	1	24	1009	1032	CCUAGGCUAUUUUGCGAGACGAAU	:::. :.:.: :.:::.::.:.:	AUUUUUUUUGGAGAAUGGCUUGGA	Cleavage		1
-1.48205	#N/A	osa-miR531b	Os01g0151100	3.5	Os01t0151100_01	-1	1	20	44	63	CUCGCCGGGGCUGCGUGCCG	::::. : :::.::::::::	CGGCGAGAAGCUCCGGCGAG	Cleavage		1
-1.286	#N/A	osa-miR11341-5p	Os01g0153150	4.5	Os01t0153150_01	-1	1	24	1324	1347	CCUAGGCUAUUUUGCGAGACGAAU	::. :::.: ::::::: ::: :	UUUUAUCUUGAAAAAUAGACUAUG	Cleavage		1
#N/A	-1.40041	osa-miR397b	Os01g0162200	4	Os01t0162200_00	-1	1	21	60	80	UUAUUGAGUGCAGCGUUGAUG	::.:.::::::::: :::	UCUCGAUGCUGCACUCUUUAA	Cleavage		1
-1.4531	#N/A	osa-miR531a	Os01g0167100	4	Os01t0167100_01	-1	1	24	48	71	CUCGCCGGGGCUGCGUGCCGCCAU	::::::.:: ::.::::::::	GCGGCGGCGCGGCGCUCCGGCGAG	Cleavage		1
-1.48205	#N/A	osa-miR531b	Os01g0167100	4	Os01t0167100_01	-1	1	20	52	71	CUCGCCGGGGCUGCGUGCCG	::::.:: ::.::::::::	CGGCGCGGCGCUCCGGCGAG	Cleavage		1
-1.4531	#N/A	osa-miR531a	Os01g0167100	4	Os01t0167100_02	-1	1	24	46	69	CUCGCCGGGGCUGCGUGCCGCCAU	::::::.:: ::.::::::::	GCGGCGGCGCGGCGCUCCGGCGAG	Cleavage		1
-1.48205	#N/A	osa-miR531b	Os01g0167100	4	Os01t0167100_02	-1	1	20	50	69	CUCGCCGGGGCUGCGUGCCG	::::.:: ::.::::::::	CGGCGCGGCGCUCCGGCGAG	Cleavage		1
-1.4531	#N/A	osa-miR531a	Os01g0167750	4	Os01t0167750_00	-1	1	24	1133	1156	CUCGCCGGGGCUGCGUGCCGCCAU	::.:::..:: :::::::::.	UGGGUGGCGUGCCGCCCCGGCGGC	Cleavage		1
-1.48205	#N/A	osa-miR531b	Os01g0167750	4	Os01t0167750_00	-1	1	20	1137	1156	CUCGCCGGGGCUGCGUGCCG	.:::..:: :::::::::.	UGGCGUGCCGCCCCGGCGGC	Cleavage		1
-1.77656	#N/A	osa-miR810b.1	Os01g0169800	4.5	Os01t0169800_01	-1	1	21	191	211	UGAACACCGAUAUGCGUCAUC	.::.:::.: ::::::::.	UGUGGCGCGUCGCGGUGUUCG	Translation		1
2.09284	#N/A	osa-miR1881	Os01g0173000	4.5	Os01t0173000_01	-1	1	24	1201	1224	AAUGUUAUUGUAGCGUGGUGGUGU	:::::::::. :::::: ::.::	ACACCACCAUCCUACAAGAAUAUC	Cleavage		1
2.09284	#N/A	osa-miR1881	Os01g0174100	5	Os01t0174100_01	-1	1	24	48	71	AAUGUUAUUGUAGCGUGGUGGUGU	:::. .::.:::::::: .:. ::	ACAUGGCCGCGCUACAAAGAUCUU	Cleavage		1
-1.48205	#N/A	osa-miR531b	Os01g0177400	3	Os01t0177400_01	-1	1	20	302	321	CUCGCCGGGGCUGCGUGCCG	: :. :::.:::::::::::	CCGUCCGCGGCCCCGGCGAG	Cleavage		2
-1.48205	#N/A	osa-miR531b	Os01g0177400	5	Os01t0177400_01	-1	1	20	633	652	CUCGCCGGGGCUGCGUGCCG	:: :: :::: :::::::	GUGCCCGGAGCCGCGGCGAG	Cleavage		2
-1.59805	#N/A	osa-miR171i-3p	Os01g0183100	4.5	Os01t0183100_01	-1	1	21	962	981	GGAUUGAGCCGCGUCAAUAUC	:::.:: :.:::::: :::::	GAUGUU-AUGCGGCUAAAUCC	Cleavage		1
#N/A	1.24358	osa-miR7693-5p	Os01g0183400	4.5	Os01t0183400_01	-1	1	24	176	199	GUUUCCGCUCUUCAUCGAUGGCUG	::.:.:::: :..::::::.:.	AAGUCGUCGAAGGGGAGCGGGAGG	Cleavage		1
-1.59805	#N/A	osa-miR171i-3p	Os01g0185300	3.5	Os01t0185300_01	-1	1	21	568	588	GGAUUGAGCCGCGUCAAUAUC	:. :: :.:::::::::.:.:	GGCAUGGGCGCGGCUCAGUUC	Cleavage		1
-1.60571	#N/A	osa-miR171b	Os01g0185300	4.5	Os01t0185300_01	-1	1	21	568	588	UGAUUGAGCCGUGCCAAUAUC	:. :: :::.:::::::.:.	GGCAUGGGCGCGGCUCAGUUC	Cleavage		1
-1.59805	#N/A	osa-miR171i-3p	Os01g0185300	3.5	Os01t0185300_02	-1	1	21	67	87	GGAUUGAGCCGCGUCAAUAUC	:. :: :.:::::::::.:.:	GGCAUGGGCGCGGCUCAGUUC	Cleavage		1
-1.60571	#N/A	osa-miR171b	Os01g0185300	4.5	Os01t0185300_02	-1	1	21	67	87	UGAUUGAGCCGUGCCAAUAUC	:. :: :::.:::::::.:.	GGCAUGGGCGCGGCUCAGUUC	Cleavage		1
-1.48205	#N/A	osa-miR531b	Os01g0195000	4	Os01t0195000_01	-1	1	20	854	873	CUCGCCGGGGCUGCGUGCCG	::::.:::. ::.::::::	CGGCGCGCGCCCUCGGCGAC	Translation		1
2.09284	#N/A	osa-miR1881	Os01g0198100	5	Os01t0198100_01	-1	1	24	441	464	AAUGUUAUUGUAGCGUGGUGGUGU	:: ::::... :::::::.: .::	ACUCCACUGUACUACAAUGAGGUU	Cleavage		1
#N/A	-1.27212	osa-miR397a	Os01g0200300	5	Os01t0200300_01	-1	1	21	449	469	UCAUUGAGUGCAGCGUUGAUG	::::.:::: :..:::.:::	CAUCGACGCAUCGUUCAGUGA	Translation		1
2.09284	#N/A	osa-miR1881	Os01g0216150	5	Os01t0216150_00	-1	1	24	313	336	AAUGUUAUUGUAGCGUGGUGGUGU	::: ::::.::.:....::.:.:	ACAGCACCGCGUUGUGGUAGCGUG	Cleavage		1
#N/A	-1.95721	osa-miR408-3p	Os01g0216500	3	Os01t0216500_00	-1	1	21	634	654	CUGCACUGCCUCUUCCCUGGC	: :::::.:::.::::::	AUAAAGGAAGGGGCGGUGCAG	Cleavage		1
#N/A	1.24358	osa-miR7693-5p	Os01g0218350	4.5	Os01t0218350_00	-1	1	24	2129	2152	GUUUCCGCUCUUCAUCGAUGGCUG	.:::::::. :..::::::.: :	GGGCCAUCGGAGGGGAGCGGGAUC	Cleavage		1
-1.77656	#N/A	osa-miR810b.1	Os01g0221100	4	Os01t0221100_01	-1	1	21	1988	2008	UGAACACCGAUAUGCGUCAUC	:.::::::::::: :::	AGCAAUGCAUAUCGGUGGUCA	Cleavage		1
-1.77656	#N/A	osa-miR810b.1	Os01g0221100	4	Os01t0221100_02	-1	1	21	2426	2446	UGAACACCGAUAUGCGUCAUC	:.::::::::::: :::	AGCAAUGCAUAUCGGUGGUCA	Cleavage		1
-1.39623	#N/A	osa-miR5150-5p	Os01g0222500	3.5	Os01t0222500_01	-1	1	24	238	261	AGCUUCUGACAGCUGCAGUUUCUC	:::::::: :::::: ..::::::	GAGAAACUACAGCUGGUGGAAGCU	Cleavage		1
#N/A	1.24358	osa-miR7693-5p	Os01g0224100	5	Os01t0224100_01	-1	1	24	448	471	GUUUCCGCUCUUCAUCGAUGGCUG	:::.:::. ::::.: :::::	ACGCCGUCGGCGAAGGGGGGAAAG	Cleavage		1
#N/A	1.24358	osa-miR7693-5p	Os01g0224100	5	Os01t0224100_02	-1	1	24	214	237	GUUUCCGCUCUUCAUCGAUGGCUG	:::.:::. ::::.: :::::	ACGCCGUCGGCGAAGGGGGGAAAG	Cleavage		1
#N/A	1.10449	osa-miR5493	Os01g0224300	3	Os01t0224300_01	-1	1	21	286	306	AGCCGGGCUCGGUCGCGCGUG	.:::::.:::::.:: :::	ACUGCGCGGCCGAGUCCAGCU	Cleavage		1
#N/A	-1.27212	osa-miR397a	Os01g0227700	3.5	Os01t0227700_01	-1	1	21	1179	1199	UCAUUGAGUGCAGCGUUGAUG	: :::: ::::.:::.:: ::	CCUCAAGGCUGUACUUAAGGA	Cleavage		1
#N/A	-1.40041	osa-miR397b	Os01g0228901	3	Os01t0228901_01	-1	1	21	934	954	UUAUUGAGUGCAGCGUUGAUG	::::. :::::...:::::::	CAUCGCCGCUGUGUUCAAUAA	Cleavage		1
#N/A	-1.27212	osa-miR397a	Os01g0228901	4.5	Os01t0228901_01	-1	1	21	934	954	UCAUUGAGUGCAGCGUUGAUG	::::. :::::...::::: :	CAUCGCCGCUGUGUUCAAUAA	Cleavage		1
2.09284	#N/A	osa-miR1881	Os01g0229250	4	Os01t0229250_00	-1	1	24	937	960	AAUGUUAUUGUAGCGUGGUGGUGU	.: ::: ::::::.::::: :::	GCUCCAGCACGCUGCAAUAUCAUG	Cleavage		1
#N/A	-1.27212	osa-miR397a	Os01g0232700	3	Os01t0232700_01	-1	1	21	371	391	UCAUUGAGUGCAGCGUUGAUG	:. ::: :.:::::::.::::	CGACAAGGUUGCACUCGAUGA	Cleavage		1
#N/A	-1.40041	osa-miR397b	Os01g0232700	3.5	Os01t0232700_01	-1	1	21	371	391	UUAUUGAGUGCAGCGUUGAUG	:. ::: :.:::::::.::.:	CGACAAGGUUGCACUCGAUGA	Cleavage		1
-1.59805	#N/A	osa-miR171i-3p	Os01g0235200	4.5	Os01t0235200_01	-1	1	21	378	398	GGAUUGAGCCGCGUCAAUAUC	:.::::. :::.::::: :	CCUGUUGAUCCGGUUCAAUGC	Cleavage		1
#N/A	1.24358	osa-miR7693-5p	Os01g0236700	4	Os01t0236700_01	-1	1	24	729	752	GUUUCCGCUCUUCAUCGAUGGCUG	..: :: ::.: :::::.:::.::	UGGGCACCGGUUAAGAGUGGAGAC	Cleavage		1
-1.48205	#N/A	osa-miR531b	Os01g0246700	3.5	Os01t0246700_01	-1	1	20	223	242	CUCGCCGGGGCUGCGUGCCG	::::::::: .::: ::::	GGGCACGCAGGUCCGUCGAG	Translation		1
-1.60571	#N/A	osa-miR171b	Os01g0253300	4	Os01t0253300_01	-1	1	21	901	921	UGAUUGAGCCGUGCCAAUAUC	: ::::::::::.: :::	AGCACUGGCACGGCUUAUUCA	Cleavage		1
-1.60571	#N/A	osa-miR171b	Os01g0253300	4	Os01t0253300_02	-1	1	21	861	881	UGAUUGAGCCGUGCCAAUAUC	: ::::::::::.: :::	AGCACUGGCACGGCUUAUUCA	Cleavage		1
#N/A	-1.27212	osa-miR397a	Os01g0263000	3.5	Os01t0263000_00	-1	1	21	396	416	UCAUUGAGUGCAGCGUUGAUG	::::: ::::::::..: ::	GAUCAAGGCUGCACUUGAAGA	Cleavage		1
#N/A	-1.40041	osa-miR397b	Os01g0263000	4	Os01t0263000_00	-1	1	21	396	416	UUAUUGAGUGCAGCGUUGAUG	::::: ::::::::..: .:	GAUCAAGGCUGCACUUGAAGA	Cleavage		1
#N/A	1.24358	osa-miR7693-5p	Os01g0276000	5	Os01t0276000_01	-1	1	24	141	164	GUUUCCGCUCUUCAUCGAUGGCUG	::::. .:::::::::::: ::	CAGCUCGUGAUGAAGAGCGGCAAG	Cleavage		1
2.09284	#N/A	osa-miR1881	Os01g0277500	3	Os01t0277500_01	-1	1	24	545	568	AAUGUUAUUGUAGCGUGGUGGUGU	::. :::::::.:::::.:::	CCAUGUCCACGCUGCAAUAGCAUG	Cleavage		1
-1.60571	#N/A	osa-miR171b	Os01g0277600	5	Os01t0277600_00	-1	1	21	1399	1419	UGAUUGAGCCGUGCCAAUAUC	:. .::::.::::::... ::	GGAGUUGGUACGGCUUGGGCA	Cleavage		1
-1.4531	#N/A	osa-miR531a	Os01g0278950	2.5	Os01t0278950_00	-1	1	24	1540	1563	CUCGCCGGGGCUGCGUGCCGCCAU	::::.:::.:::::::::.	UUCUCGGCGCGCGGCCCCGGCGGC	Cleavage		1
-1.48205	#N/A	osa-miR531b	Os01g0278950	2.5	Os01t0278950_00	-1	1	20	1544	1563	CUCGCCGGGGCUGCGUGCCG	::::.:::.:::::::::.	CGGCGCGCGGCCCCGGCGGC	Cleavage		1
-1.48205	#N/A	osa-miR531b	Os01g0282251	4	Os01t0282251_01	-1	1	20	1824	1843	CUCGCCGGGGCUGCGUGCCG	:::.:::.::: :: ::::	GGGCGCGCGGCCGCGCCGAG	Cleavage		1
#N/A	-1.27212	osa-miR397a	Os01g0282800	4	Os01t0282800_02	-1	1	21	431	451	UCAUUGAGUGCAGCGUUGAUG	::::.:: :::..:::.:::	CAUCGACUCUGUGCUCGAUGU	Cleavage		1
#N/A	-1.40041	osa-miR397b	Os01g0282800	4.5	Os01t0282800_02	-1	1	21	431	451	UUAUUGAGUGCAGCGUUGAUG	::::.:: :::..:::.::.	CAUCGACUCUGUGCUCGAUGU	Cleavage		1
#N/A	1.10449	osa-miR5493	Os01g0291500	3.5	Os01t0291500_01	-1	1	21	140	160	AGCCGGGCUCGGUCGCGCGUG	::.:::.:::::: ::::	UUCGUGCGGCCGAGCGCGGCG	Cleavage		1
#N/A	1.10449	osa-miR5493	Os01g0291500	3.5	Os01t0291500_02	-1	1	21	36	56	AGCCGGGCUCGGUCGCGCGUG	::.:::.:::::: ::::	UUCGUGCGGCCGAGCGCGGCG	Cleavage		1
2.09284	#N/A	osa-miR1881	Os01g0296200	4	Os01t0296200_00	-1	1	24	155	178	AAUGUUAUUGUAGCGUGGUGGUGU	.:: :..::::::.::.:.::: :	GCAGCGUCACGCUGCAGUGACAGU	Cleavage		1
#N/A	1.24358	osa-miR7693-5p	Os01g0296450	4	Os01t0296450_00	-1	1	24	1976	1999	GUUUCCGCUCUUCAUCGAUGGCUG	::..:.::::: ::::::.::	GCGCUGUUGAUGACGAGCGGGAAG	Translation		1
#N/A	1.24358	osa-miR7693-5p	Os01g0303800	4	Os01t0303800_01	-1	1	24	497	520	GUUUCCGCUCUUCAUCGAUGGCUG	:: :. .:.::.:::::::..::	GAGACGAUGGUGGAGAGCGGGGAC	Cleavage		1
#N/A	1.24358	osa-miR7693-5p	Os01g0303800	4	Os01t0303800_02	-1	1	24	542	565	GUUUCCGCUCUUCAUCGAUGGCUG	:: :. .:.::.:::::::..::	GAGACGAUGGUGGAGAGCGGGGAC	Cleavage		1
#N/A	1.07992	osa-miR2865	Os01g0308200	4.5	Os01t0308200_01	-1	1	22	3505	3526	CUCAGCAGUCGACUGUACCGUG	..::: ..::.:.::: ::::	GGUGGUUUGGUUGGCUGAUGAG	Cleavage		1
#N/A	1.07992	osa-miR2865	Os01g0308200	4.5	Os01t0308200_02	-1	1	22	1618	1639	CUCAGCAGUCGACUGUACCGUG	..::: ..::.:.::: ::::	GGUGGUUUGGUUGGCUGAUGAG	Cleavage		1
-1.77656	#N/A	osa-miR810b.1	Os01g0311800	3	Os01t0311800_02	-1	1	21	1156	1176	UGAACACCGAUAUGCGUCAUC	: ::.. :::.:::::::::.	GUUGGUACAUGUCGGUGUUCG	Cleavage		1
2.09284	#N/A	osa-miR1881	Os01g0313600	4.5	Os01t0313600_01	-1	1	24	1388	1411	AAUGUUAUUGUAGCGUGGUGGUGU	::.:::::.::::::.:. .::	UCAUCACCAUGCUACAGUGCUAUG	Cleavage		1
#N/A	-1.40041	osa-miR397b	Os01g0314300	4	Os01t0314300_01	-1	1	21	864	884	UUAUUGAGUGCAGCGUUGAUG	:::::::: ::::...::	GUUCAACGCUUCACUUGGUAU	Translation		1
#N/A	-1.40041	osa-miR397b	Os01g0314300	4	Os01t0314300_02	-1	1	21	812	832	UUAUUGAGUGCAGCGUUGAUG	:::::::: ::::...::	GUUCAACGCUUCACUUGGUAU	Translation		1
-1.59805	#N/A	osa-miR171i-3p	Os01g0319066	5	Os01t0319066_00	-1	1	21	801	821	GGAUUGAGCCGCGUCAAUAUC	::: :::::::::.:: : :.	GAUCUUGACGCGGUUCCAGCU	Cleavage		1
#N/A	1.24358	osa-miR7693-5p	Os01g0332700	4.5	Os01t0332700_00	-1	1	24	163	186	GUUUCCGCUCUUCAUCGAUGGCUG	::::: ::.:::::.:: :..::	AAGCCAGCGGUGAAGGGCCGGGAC	Cleavage		1
#N/A	1.24358	osa-miR7693-5p	Os01g0339600	4.5	Os01t0339600_01	-1	1	24	51	74	GUUUCCGCUCUUCAUCGAUGGCUG	:.:. ::.:::::::.:.: ::.	CGGUGAUUGAUGAAGGGUGAAAGA	Cleavage		1
#N/A	1.24358	osa-miR7693-5p	Os01g0357100	5	Os01t0357100_01	-1	1	24	1355	1378	GUUUCCGCUCUUCAUCGAUGGCUG	:::. ::.:::::.:::: ::	AUGCCGGCGGUGAAGGGCGGCAAG	Cleavage		1
#N/A	1.24358	osa-miR7693-5p	Os01g0357100	5	Os01t0357100_02	-1	1	24	897	920	GUUUCCGCUCUUCAUCGAUGGCUG	:::. ::.:::::.:::: ::	AUGCCGGCGGUGAAGGGCGGCAAG	Cleavage		1
-1.59805	#N/A	osa-miR171i-3p	Os01g0360100	4.5	Os01t0360100_01	-1	1	21	1484	1504	GGAUUGAGCCGCGUCAAUAUC	::::::. .:: ::.::::	ACUAUUGAUCUGGAUCGAUCC	Cleavage		1
#N/A	-1.27212	osa-miR397a	Os01g0369950	5	Os01t0369950_00	-1	1	21	521	541	UCAUUGAGUGCAGCGUUGAUG	:.:..::::::. ::. ::::	CGUUGACGCUGUCCUUCAUGA	Cleavage		1
#N/A	-1.95721	osa-miR408-3p	Os01g0378100	3.5	Os01t0378100_01	-1	1	21	2479	2499	CUGCACUGCCUCUUCCCUGGC	:: :: : ::.::::::::::	GCAAGUGCAGGGGCAGUGCAG	Cleavage		1
#N/A	-1.27212	osa-miR397a	Os01g0389700	3	Os01t0389700_01	-1	1	21	578	598	UCAUUGAGUGCAGCGUUGAUG	: ::: ::.:::..:::.:::	CCUCACCGUUGCGUUCAGUGA	Cleavage		1
#N/A	-1.40041	osa-miR397b	Os01g0389700	3.5	Os01t0389700_01	-1	1	21	578	598	UUAUUGAGUGCAGCGUUGAUG	: ::: ::.:::..:::.:.:	CCUCACCGUUGCGUUCAGUGA	Cleavage		1
-1.60571	#N/A	osa-miR171b	Os01g0516200	5	Os01t0516200_00	-1	1	21	627	647	UGAUUGAGCCGUGCCAAUAUC	:::::::. .::.::: :.:	CAUAUUGGUCUGGUUCAUUUA	Cleavage		1
#N/A	-1.27212	osa-miR397a	Os01g0528800	3.5	Os01t0528800_01	-1	1	21	404	424	UCAUUGAGUGCAGCGUUGAUG	::.:.:::::. ::::::.	UUUCGAUGCUGCGGUCAAUGG	Cleavage		1
#N/A	-1.40041	osa-miR397b	Os01g0528800	4	Os01t0528800_01	-1	1	21	404	424	UUAUUGAGUGCAGCGUUGAUG	::.:.:::::. :::::..	UUUCGAUGCUGCGGUCAAUGG	Cleavage		1
#N/A	-1.95721	osa-miR408-3p	Os01g0533000	3.5	Os01t0533000_00	-1	1	21	85	105	CUGCACUGCCUCUUCCCUGGC	::::::.::::::: : :::	ACCAGGGGAGAGGCACUCCAG	Cleavage		1
-1.39623	#N/A	osa-miR5150-5p	Os01g0535400	4	Os01t0535400_01	-1	1	24	678	701	AGCUUCUGACAGCUGCAGUUUCUC	::::.::::::: : .:::::::	AAGAAGCUGCAGCAGCUAGAAGCU	Translation		1
2.09284	#N/A	osa-miR1881	Os01g0550950	4.5	Os01t0550950_00	-1	1	24	541	564	AAUGUUAUUGUAGCGUGGUGGUGU	..:::.: :::: ::::...:::	CUGCCAUCCCGCUUCAAUGGUAUU	Translation		1
#N/A	1.24358	osa-miR7693-5p	Os01g0551000	4.5	Os01t0551000_01	-1	1	24	571	594	GUUUCCGCUCUUCAUCGAUGGCUG	.:::. .:: ::.::::::.:.:	AGGCCGCUGACGAGGAGCGGGAGC	Cleavage		1
#N/A	-1.40041	osa-miR397b	Os01g0557500	4.5	Os01t0557500_01	-1	1	21	1808	1828	UUAUUGAGUGCAGCGUUGAUG	:::: :.:: :: ::::::::	CAUCUAUGCAGCUCUCAAUAA	Cleavage		1
-1.4531	#N/A	osa-miR531a	Os01g0558200	2	Os01t0558200_01	-1	1	24	436	459	CUCGCCGGGGCUGCGUGCCGCCAU	:::.::..:::.:::.:::::::	CUGGUGGUGCGCGGCCUCGGCGAG	Cleavage		1
-1.48205	#N/A	osa-miR531b	Os01g0558200	2	Os01t0558200_01	-1	1	20	440	459	CUCGCCGGGGCUGCGUGCCG	.::..:::.:::.:::::::	UGGUGCGCGGCCUCGGCGAG	Cleavage		1
-1.39623	#N/A	osa-miR5150-5p	Os01g0581400	5	Os01t0581400_01	-1	1	24	1369	1391	AGCUUCUGACAGCUGCAGUUUCUC	::.:.::::::::: : ::::::	AAGGAGCUGCAGCUG-CUGAAGCU	Cleavage		1
#N/A	1.10449	osa-miR5493	Os01g0584250	4.5	Os01t0584250_01	-1	1	21	2253	2273	AGCCGGGCUCGGUCGCGCGUG	:.::::: :::: :::.:: :	CGCGCGCCACCGCGCCUGGAU	Cleavage		1
-1.4531	#N/A	osa-miR531a	Os01g0589000	3	Os01t0589000_01	-1	1	24	140	163	CUCGCCGGGGCUGCGUGCCGCCAU	:::::::.::.:: :.::::::	GAGGCGGCAUGCGGCGCUGGCGAG	Cleavage		1
-1.48205	#N/A	osa-miR531b	Os01g0589000	3	Os01t0589000_01	-1	1	20	144	163	CUCGCCGGGGCUGCGUGCCG	:::::.::.:: :.::::::	CGGCAUGCGGCGCUGGCGAG	Cleavage		1
-1.59805	#N/A	osa-miR171i-3p	Os01g0602466	4.5	Os01t0602466_00	-1	1	21	427	447	GGAUUGAGCCGCGUCAAUAUC	:: :::: ::::::::. ::	AAUUUUGAGGCGGCUCAGGCC	Cleavage		1
-1.77656	#N/A	osa-miR810b.1	Os01g0605000	4.5	Os01t0605000_01	-1	1	21	1302	1322	UGAACACCGAUAUGCGUCAUC	:. : .::::.:::::::: :	GGCGCUGCAUGUCGGUGUUGA	Cleavage		1
#N/A	-1.95721	osa-miR408-3p	Os01g0628900	4.5	Os01t0628900_01	-1	1	21	1109	1129	CUGCACUGCCUCUUCCCUGGC	::::::::.::::.. :::.	GCCAGGGAGGAGGUGCUGCGC	Cleavage		1
-1.60571	#N/A	osa-miR171b	Os01g0631500	4.5	Os01t0631500_01	-1	1	21	65	85	UGAUUGAGCCGUGCCAAUAUC	::::: ::::.::::.: :..	GAUAUCGGCAUGGCUUACUUG	Cleavage		1
#N/A	1.07992	osa-miR2865	Os01g0631500	5	Os01t0631500_01	-1	1	22	989	1009	CUCAGCAGUCGACUGUACCGUG	:.::::.: ::.:. :::::::	CGCGGUGC-GUUGGGUGCUGAG	Cleavage		1
#N/A	-1.27212	osa-miR397a	Os01g0634500	3	Os01t0634500_00	-1	1	21	601	621	UCAUUGAGUGCAGCGUUGAUG	::::::::::::: :::: ::	CAUCAACGCUGCAGUCAACGA	Cleavage		1
#N/A	-1.40041	osa-miR397b	Os01g0634500	3.5	Os01t0634500_00	-1	1	21	601	621	UUAUUGAGUGCAGCGUUGAUG	::::::::::::: :::: .:	CAUCAACGCUGCAGUCAACGA	Cleavage		1
-1.59805	#N/A	osa-miR171i-3p	Os01g0653800	5	Os01t0653800_03	-1	1	21	937	957	GGAUUGAGCCGCGUCAAUAUC	::. :::: .::::::.:..	CAUGAUGACCUGGCUCAGUUU	Cleavage		1
2.09284	#N/A	osa-miR1881	Os01g0657100	4.5	Os01t0657100_01	-1	1	24	1838	1861	AAUGUUAUUGUAGCGUGGUGGUGU	::..::::.:.:: :.:::.::	CCAUUACCAUGUUAGAGUAAUAUA	Translation		1
#N/A	-1.40041	osa-miR397b	Os01g0660500	4.5	Os01t0660500_00	-1	1	21	858	878	UUAUUGAGUGCAGCGUUGAUG	:.::..::.:::: :::: ::	CGUCGGCGUUGCAGUCAACAA	Cleavage		1
-1.59805	#N/A	osa-miR171i-3p	Os01g0665300	4	Os01t0665300_01	-1	1	21	2302	2322	GGAUUGAGCCGCGUCAAUAUC	:.:.:: . :.::::::::::	GGUGUUAGAGUGGCUCAAUCC	Cleavage		1
-1.60571	#N/A	osa-miR171b	Os01g0665300	5	Os01t0665300_01	-1	1	21	2302	2322	UGAUUGAGCCGUGCCAAUAUC	:.:.:: : ..:::::::::	GGUGUUAGAGUGGCUCAAUCC	Cleavage		1
-1.59805	#N/A	osa-miR171i-3p	Os01g0665300	4	Os01t0665300_02	-1	1	21	980	1000	GGAUUGAGCCGCGUCAAUAUC	:.:.:: . :.::::::::::	GGUGUUAGAGUGGCUCAAUCC	Cleavage		1
-1.60571	#N/A	osa-miR171b	Os01g0665300	5	Os01t0665300_02	-1	1	21	980	1000	UGAUUGAGCCGUGCCAAUAUC	:.:.:: : ..:::::::::	GGUGUUAGAGUGGCUCAAUCC	Cleavage		1
-1.286	#N/A	osa-miR11341-5p	Os01g0681400	4	Os01t0681400_01	-1	1	24	1935	1958	CCUAGGCUAUUUUGCGAGACGAAU	:::::::::::.:: :::.::: :	AUUCGUCUCGCGAAUUAGUCUAAG	Translation		1
-1.286	#N/A	osa-miR11341-5p	Os01g0686500	5	Os01t0686500_01	-1	1	24	1336	1359	CCUAGGCUAUUUUGCGAGACGAAU	::::: : : : ::::::::::	UAUCGUCACUCUAUAUAGCCUAGG	Translation		1
#N/A	-1.27212	osa-miR397a	Os01g0688900	4.5	Os01t0688900_00	-1	1	21	449	469	UCAUUGAGUGCAGCGUUGAUG	:.:: :.::::: ::::: ::	CGUCCAUGCUGCUCUCAAAGA	Cleavage		1
#N/A	1.10449	osa-miR5493	Os01g0693400	4	Os01t0693400_01	-1	1	21	268	288	AGCCGGGCUCGGUCGCGCGUG	::::.:::::::.:::	UGGACGCGGCCGAGCCUGGCG	Cleavage		1
-1.4531	#N/A	osa-miR531a	Os01g0694800	5	Os01t0694800_01	-1	1	24	197	220	CUCGCCGGGGCUGCGUGCCGCCAU	::::::::.:::.::. :::: .:	AUGGCGGCGCGCGGCUGCGGCCGG	Cleavage		1
-1.4531	#N/A	osa-miR531a	Os01g0703800	5	Os01t0703800_00	-1	1	24	1302	1326	CUCGCCGGGGCUGC-GUGCCGCCAU	:::::::.. ::::..:.::::.:	CUGGCGGCGUUGCAGUUCUGGCGGG	Cleavage		1
#N/A	-1.95721	osa-miR408-3p	Os01g0705000	3	Os01t0705000_01	-1	1	21	536	556	CUGCACUGCCUCUUCCCUGGC	::::.:::::::: ::::	GAGAGGGGAGAGGCAGCGCAG	Cleavage		1
-1.60571	#N/A	osa-miR171b	Os01g0705300	4.5	Os01t0705300_02	-1	1	21	1589	1609	UGAUUGAGCCGUGCCAAUAUC	:::::::.:.::: ::.:.	AAUAUUGGUAUGGCCCAGUUU	Cleavage		1
-1.286	#N/A	osa-miR11341-5p	Os01g0706500	3.5	Os01t0706500_00	-1	1	24	321	344	CCUAGGCUAUUUUGCGAGACGAAU	::. ::::::::.::: :::	AGGAGUUCCGCAAAAUGGCCAAGG	Cleavage		1
-1.77656	#N/A	osa-miR810b.1	Os01g0709100	5	Os01t0709100_01	-1	1	21	2047	2067	UGAACACCGAUAUGCGUCAUC	:: : .::::. ::::::::.	GAGGUUGCAUGGCGGUGUUCG	Translation		1
-1.39623	#N/A	osa-miR5150-5p	Os01g0709500	4	Os01t0709500_02	-1	1	24	2328	2351	AGCUUCUGACAGCUGCAGUUUCUC	:.. ::::::.:::..:.:::	CUGGGUCUGCAGUUGUUGGGAGCA	Cleavage		1
-1.39623	#N/A	osa-miR5150-5p	Os01g0709500	4	Os01t0709500_03	-1	1	24	1150	1173	AGCUUCUGACAGCUGCAGUUUCUC	:.. ::::::.:::..:.:::	CUGGGUCUGCAGUUGUUGGGAGCA	Cleavage		1
-1.39623	#N/A	osa-miR5150-5p	Os01g0709500	4	Os01t0709500_04	-1	1	24	121	144	AGCUUCUGACAGCUGCAGUUUCUC	:.. ::::::.:::..:.:::	CUGGGUCUGCAGUUGUUGGGAGCA	Cleavage		1
-1.4531	#N/A	osa-miR531a	Os01g0720300	2.5	Os01t0720300_00	-1	1	24	73	95	CUCGCCGGGGCUGCGUGCCGCCAU	::::: .:::::::::::::::	GGGGCGG-GCGCAGCCCCGGCGAG	Cleavage		1
-1.48205	#N/A	osa-miR531b	Os01g0720300	2.5	Os01t0720300_00	-1	1	20	76	95	CUCGCCGGGGCUGCGUGCCG	: .:::::::::::::::	GCGGGCGCAGCCCCGGCGAG	Cleavage		1
#N/A	1.07992	osa-miR2865	Os01g0723800	5	Os01t0723800_01	-1	1	22	2955	2976	CUCAGCAGUCGACUGUACCGUG	.:: : : :::.::.::::::	UACAGGAAAGUUGAUUGCUGAU	Cleavage		1
#N/A	1.07992	osa-miR2865	Os01g0723800	5	Os01t0723800_02	-1	1	22	1059	1080	CUCAGCAGUCGACUGUACCGUG	.:: : : :::.::.::::::	UACAGGAAAGUUGAUUGCUGAU	Cleavage		1
-1.4531	#N/A	osa-miR531a	Os01g0726700	4	Os01t0726700_01	-1	1	24	108	131	CUCGCCGGGGCUGCGUGCCGCCAU	:::::.::.::::.:: :::	GCCGCGGCGCGUAGCCUCGUCGAC	Cleavage		1
-1.48205	#N/A	osa-miR531b	Os01g0726700	4	Os01t0726700_01	-1	1	20	112	131	CUCGCCGGGGCUGCGUGCCG	::::.::.::::.:: :::	CGGCGCGUAGCCUCGUCGAC	Cleavage		1
#N/A	-1.27212	osa-miR397a	Os01g0729600	4.5	Os01t0729600_01	-1	1	21	618	638	UCAUUGAGUGCAGCGUUGAUG	:: :.:::::::.::: .::.	CACCGACGCUGCGCUCCGUGG	Cleavage		1
#N/A	-1.40041	osa-miR397b	Os01g0729600	5	Os01t0729600_01	-1	1	21	618	638	UUAUUGAGUGCAGCGUUGAUG	:: :.:::::::.::: .:..	CACCGACGCUGCGCUCCGUGG	Cleavage		1
#N/A	1.24358	osa-miR7693-5p	Os01g0733700	4	Os01t0733700_00	-1	1	24	546	569	GUUUCCGCUCUUCAUCGAUGGCUG	:::::: : ::::::::: ::.::	CAGCCAGCCAUGAAGAGCAGAGAC	Cleavage		1
#N/A	-1.95721	osa-miR408-3p	Os01g0741900	3.5	Os01t0741900_01	-1	1	21	1356	1376	CUGCACUGCCUCUUCCCUGGC	:::::::::::: . :::::	CCCAGGGAAGAGGAGCUGCAG	Cleavage		1
-1.4531	#N/A	osa-miR531a	Os01g0742350	4	Os01t0742350_01	-1	1	24	573	595	CUCGCCGGGGCUGCGUGCCGCCAU	::::::: :::.:::.::::::	UUGGCGGC-CGCGGCCUCGGCGAU	Cleavage		1
-1.39623	#N/A	osa-miR5150-5p	Os01g0753100	4.5	Os01t0753100_01	-1	1	24	1066	1089	AGCUUCUGACAGCUGCAGUUUCUC	:::: :: : .:::::: :.::::	GAGAUACAGAGGCUGUCUGGAGCU	Cleavage		1
-1.39623	#N/A	osa-miR5150-5p	Os01g0753100	4.5	Os01t0753100_02	-1	1	24	276	299	AGCUUCUGACAGCUGCAGUUUCUC	:::: :: : .:::::: :.::::	GAGAUACAGAGGCUGUCUGGAGCU	Cleavage		1
#N/A	1.24358	osa-miR7693-5p	Os01g0757400	4.5	Os01t0757400_02	-1	1	24	1550	1573	GUUUCCGCUCUUCAUCGAUGGCUG	:. ::: :::::.:: ::: ::::	CGACCAGCGAUGGAGCGCGCAAAC	Cleavage		1
-1.4531	#N/A	osa-miR531a	Os01g0761300	4.75	Os01t0761300_02	-1	1	24	2008	2033	CUCGCCGGGGC--UGCGUGCCGCCAU	::::::.:::: ::.::::::::	CCGGCGGCGCGCACAGCUCCGGCGAG	Translation		1
-1.48205	#N/A	osa-miR531b	Os01g0761300	4.75	Os01t0761300_02	-1	1	20	2012	2033	CUCGCCGGGGC--UGCGUGCCG	::::.:::: ::.::::::::	CGGCGCGCACAGCUCCGGCGAG	Translation		1
2.09284	#N/A	osa-miR1881	Os01g0761900	3	Os01t0761900_00	-1	1	24	439	462	AAUGUUAUUGUAGCGUGGUGGUGU	: :: ::::::: ::..:.:::::	AAACGACCACGCAACGGUGACAUU	Cleavage		1
-1.4531	#N/A	osa-miR531a	Os01g0767900	4	Os01t0767900_01	-1	1	24	865	888	CUCGCCGGGGCUGCGUGCCGCCAU	: :::::.:::.::: :::::.	UUCGCGGCGCGCGGCCGCGGCGGC	Cleavage		1
-1.48205	#N/A	osa-miR531b	Os01g0767900	4	Os01t0767900_01	-1	1	20	869	888	CUCGCCGGGGCUGCGUGCCG	::::.:::.::: :::::.	CGGCGCGCGGCCGCGGCGGC	Cleavage		1
#N/A	-1.95721	osa-miR408-3p	Os01g0768200	4	Os01t0768200_01	-1	1	21	1088	1108	CUGCACUGCCUCUUCCCUGGC	::.:: ::::::::::: ::	GCUAGCCAAGAGGCAGUGAAG	Cleavage		1
-1.77656	#N/A	osa-miR810b.1	Os01g0769200	5	Os01t0769200_01	-1	1	21	2977	2997	UGAACACCGAUAUGCGUCAUC	:::.::::.:::::::	UUUGAUGCAUGUCGGUGUAAG	Cleavage		1
-1.60571	#N/A	osa-miR171b	Os01g0782200	4.5	Os01t0782200_01	-1	1	21	793	813	UGAUUGAGCCGUGCCAAUAUC	:. : :::::.:::: ::::.	GGAAAUGGCAUGGCUAAAUCG	Cleavage		1
-1.60571	#N/A	osa-miR171b	Os01g0782200	4.5	Os01t0782200_02	-1	1	21	757	777	UGAUUGAGCCGUGCCAAUAUC	:. : :::::.:::: ::::.	GGAAAUGGCAUGGCUAAAUCG	Cleavage		1
2.09284	#N/A	osa-miR1881	Os01g0783200	3.5	Os01t0783200_02	-1	1	24	1925	1948	AAUGUUAUUGUAGCGUGGUGGUGU	:.: .::.:::::::::::	CUCACGCAGCGUUACAAUAACAUA	Cleavage		1
#N/A	-1.95721	osa-miR408-3p	Os01g0787000	3.5	Os01t0787000_01	-1	1	21	903	923	CUGCACUGCCUCUUCCCUGGC	: .:::::.:. :::::::.:	GAUAGGGAGGGCGCAGUGCGG	Translation		1
#N/A	-1.95721	osa-miR408-3p	Os01g0787000	3.5	Os01t0787000_02	-1	1	21	1244	1264	CUGCACUGCCUCUUCCCUGGC	: .:::::.:. :::::::.:	GAUAGGGAGGGCGCAGUGCGG	Translation		1
#N/A	-1.40041	osa-miR397b	Os01g0788500	3.5	Os01t0788500_01	-1	1	21	1928	1948	UUAUUGAGUGCAGCGUUGAUG	.::::: :::::.: .::::	GGUCAACCCUGCAUUGGAUAA	Cleavage		1
-1.60571	#N/A	osa-miR171b	Os01g0794900	4.5	Os01t0794900_01	-1	1	21	881	901	UGAUUGAGCCGUGCCAAUAUC	.::::::::.: :::. ::.	AGUAUUGGCAUGCCUCGUUCG	Cleavage		1
-1.60571	#N/A	osa-miR171b	Os01g0795050	4	Os01t0795050_01	-1	1	21	674	694	UGAUUGAGCCGUGCCAAUAUC	.::::::::.: :::. :::	AGUAUUGGCAUGCCUCGUUCA	Cleavage		1
#N/A	1.10449	osa-miR5493	Os01g0802000	3.5	Os01t0802000_01	-1	1	21	91	111	AGCCGGGCUCGGUCGCGCGUG	::::::: ::::. :::::	AUCGCGCGAGCGAGUACGGCU	Cleavage		1
#N/A	-1.27212	osa-miR397a	Os01g0805975	5	Os01t0805975_01	-1	1	21	4021	4041	UCAUUGAGUGCAGCGUUGAUG	::: ::.:.::. ::.:.:::	CAUAAAUGUUGUUCUUAGUGA	Cleavage		1
#N/A	1.24358	osa-miR7693-5p	Os01g0812800	4.5	Os01t0812800_01	-1	1	24	90	113	GUUUCCGCUCUUCAUCGAUGGCUG	::::.. .:::::::::::: ::	CAGCUGGUGAUGAAGAGCGGCAAG	Cleavage		1
-1.4531	#N/A	osa-miR531a	Os01g0813700	2.5	Os01t0813700_01	-1	1	24	1479	1502	CUCGCCGGGGCUGCGUGCCGCCAU	: : ::::.:::.::: :::::::	ACGACGGCGCGCGGCCGCGGCGAG	Cleavage		1
-1.48205	#N/A	osa-miR531b	Os01g0813700	2.5	Os01t0813700_01	-1	1	20	1483	1502	CUCGCCGGGGCUGCGUGCCG	::::.:::.::: :::::::	CGGCGCGCGGCCGCGGCGAG	Cleavage		1
-1.60571	#N/A	osa-miR171b	Os01g0813800	4.5	Os01t0813800_01	-1	1	21	1610	1630	UGAUUGAGCCGUGCCAAUAUC	:::::: ::.::::. ::::	GAUAUUUACAUGGCUUCAUCA	Cleavage		1
#N/A	-1.27212	osa-miR397a	Os01g0816000	2.5	Os01t0816000_00	-1	1	21	756	776	UCAUUGAGUGCAGCGUUGAUG	:.::::.::..:::::::.	UUUUAACGUUGUGCUCAAUGG	Cleavage		1
#N/A	-1.40041	osa-miR397b	Os01g0816000	3	Os01t0816000_00	-1	1	21	756	776	UUAUUGAGUGCAGCGUUGAUG	:.::::.::..::::::..	UUUUAACGUUGUGCUCAAUGG	Cleavage		1
#N/A	1.24358	osa-miR7693-5p	Os01g0816100	4	Os01t0816100_01	-1	1	24	1100	1123	GUUUCCGCUCUUCAUCGAUGGCUG	::..: ::: :::.:::::::.	UUGCUGUAGAUAAAGGGCGGAAAU	Cleavage		1
#N/A	-1.95721	osa-miR408-3p	Os01g0827300	4	Os01t0827300_01	-1	1	21	219	239	CUGCACUGCCUCUUCCCUGGC	:::.: :::::::: :::::	GCCGGUGAAGAGGCUGUGCAA	Cleavage		1
-1.48205	#N/A	osa-miR531b	Os01g0831000	3	Os01t0831000_01	-1	1	20	171	190	CUCGCCGGGGCUGCGUGCCG	:::: ::.:::.:::::::	CGGCCGGCGGCCUCGGCGAG	Cleavage		1
-1.60571	#N/A	osa-miR171b	Os01g0835500	3.5	Os01t0835500_01	-1	1	21	2427	2447	UGAUUGAGCCGUGCCAAUAUC	:::: ::.::.:::.:::	UUGAUUGCCAUGGUUCAGUCA	Cleavage		1
-1.60571	#N/A	osa-miR171b	Os01g0835500	3.5	Os01t0835500_02	-1	1	21	2050	2070	UGAUUGAGCCGUGCCAAUAUC	:::: ::.::.:::.:::	UUGAUUGCCAUGGUUCAGUCA	Cleavage		1
-1.60571	#N/A	osa-miR171b	Os01g0835500	3.5	Os01t0835500_03	-1	1	21	1700	1720	UGAUUGAGCCGUGCCAAUAUC	:::: ::.::.:::.:::	UUGAUUGCCAUGGUUCAGUCA	Cleavage		1
#N/A	-1.27212	osa-miR397a	Os01g0842400	3.5	Os01t0842400_01	-1	1	21	793	813	UCAUUGAGUGCAGCGUUGAUG	::::::::: ::.::::: ::	CAUCAACGCCGCGCUCAACGA	Cleavage		1
#N/A	-1.40041	osa-miR397b	Os01g0842400	4	Os01t0842400_01	-1	1	21	793	813	UUAUUGAGUGCAGCGUUGAUG	::::::::: ::.::::: .:	CAUCAACGCCGCGCUCAACGA	Cleavage		1
#N/A	-1.27212	osa-miR397a	Os01g0842500	0.5	Os01t0842500_01	-1	1	21	761	781	UCAUUGAGUGCAGCGUUGAUG	::::::::::::.::::::::	CAUCAACGCUGCGCUCAAUGA	Cleavage		1
#N/A	-1.40041	osa-miR397b	Os01g0842500	1	Os01t0842500_01	-1	1	21	761	781	UUAUUGAGUGCAGCGUUGAUG	::::::::::::.::::::.:	CAUCAACGCUGCGCUCAAUGA	Cleavage		1
#N/A	-1.40041	osa-miR397b	Os01g0850550	3	Os01t0850550_00	-1	1	21	705	725	UUAUUGAGUGCAGCGUUGAUG	::::::::::::.::::: :	CAUCAACGCUGCGCUCAACAC	Cleavage		1
#N/A	-1.27212	osa-miR397a	Os01g0850550	4.5	Os01t0850550_00	-1	1	21	705	725	UCAUUGAGUGCAGCGUUGAUG	::::::::::::.:::::	CAUCAACGCUGCGCUCAACAC	Cleavage		1
#N/A	-1.40041	osa-miR397b	Os01g0850700	4	Os01t0850700_01	-1	1	21	726	746	UUAUUGAGUGCAGCGUUGAUG	::::::::::: :::::: :	CAUCAACGCUGGACUCAACAC	Translation		1
#N/A	-1.40041	osa-miR397b	Os01g0850700	4	Os01t0850700_02	-1	1	21	749	769	UUAUUGAGUGCAGCGUUGAUG	::::::::::: :::::: :	CAUCAACGCUGGACUCAACAC	Translation		1
#N/A	-1.27212	osa-miR397a	Os01g0850800	2.5	Os01t0850800_00	-1	1	21	666	686	UCAUUGAGUGCAGCGUUGAUG	::::::::::::: ::::::	CAUCAACGCUGCAGUCAAUGU	Cleavage		1
#N/A	-1.40041	osa-miR397b	Os01g0850800	3	Os01t0850800_00	-1	1	21	666	686	UUAUUGAGUGCAGCGUUGAUG	::::::::::::: :::::.	CAUCAACGCUGCAGUCAAUGU	Cleavage		1
#N/A	-1.27212	osa-miR397a	Os01g0855700	4.5	Os01t0855700_01	-1	1	21	1945	1965	UCAUUGAGUGCAGCGUUGAUG	:. :.:::.::.:.::.:::	CGCCGACGUUGUAUUCGAUGU	Cleavage		1
-1.59805	#N/A	osa-miR171i-3p	Os01g0858000	5	Os01t0858000_00	-1	1	21	1465	1485	GGAUUGAGCCGCGUCAAUAUC	:::: :: :.:::::.::.:	GAUACAGAAGUGGCUCGAUUC	Cleavage		1
#N/A	-1.95721	osa-miR408-3p	Os01g0860450	4	Os01t0860450_01	-1	1	21	2140	2160	CUGCACUGCCUCUUCCCUGGC	:.: ::::::.:::: ::..:	GUCCGGGAAGGGGCACUGUGG	Cleavage		1
-1.77656	#N/A	osa-miR810b.1	Os01g0860450	5	Os01t0860450_01	-1	1	21	1484	1504	UGAACACCGAUAUGCGUCAUC	:.::.:::.:.:.::: : ::	GGUGGCGCGUGUUGGUAUGCA	Cleavage		1
-1.59805	#N/A	osa-miR171i-3p	Os01g0862000	5	Os01t0862000_01	-1	1	21	459	479	GGAUUGAGCCGCGUCAAUAUC	:::.::: ::.:: ::: :::	GAUGUUGUCGUGGGUCACUCC	Cleavage		1
-1.60571	#N/A	osa-miR171b	Os01g0867100	4	Os01t0867100_01	-1	1	21	1344	1364	UGAUUGAGCCGUGCCAAUAUC	::: :::.::.:::.:.:	ACAAUUUGCAUGGUUCAGUUA	Cleavage		1
#N/A	1.24358	osa-miR7693-5p	Os01g0867600	4	Os01t0867600_01	-1	1	24	344	367	GUUUCCGCUCUUCAUCGAUGGCUG	: : :::::.::. :.:::::..:	CCGGCAUCGGUGGCGGGCGGAGGC	Translation		1
#N/A	-1.27212	osa-miR397a	Os01g0868300	5	Os01t0868300_01	-1	1	21	3395	3415	UCAUUGAGUGCAGCGUUGAUG	:::.:: :.::::.: .:::.	CAUUAAAGUUGCAUUAGAUGG	Cleavage		1
-1.286	#N/A	osa-miR11341-5p	Os01g0873800	5	Os01t0873800_01	-1	1	24	1284	1307	CCUAGGCUAUUUUGCGAGACGAAU	: :.::: :::::::.:::: :	AGUUGUCCAGCAAAAUGGCCUUGC	Cleavage		1
#N/A	1.24358	osa-miR7693-5p	Os01g0874100	3.5	Os01t0874100_02	-1	1	24	665	688	GUUUCCGCUCUUCAUCGAUGGCUG	..:.:::::::::: ::::	AAAGUGUUGAUGAAGAGCUGAAAG	Cleavage		1
-1.77656	#N/A	osa-miR810b.1	Os01g0876100	5	Os01t0876100_00	-1	1	21	1878	1897	UGAACACCGAUAUGCGUCAUC	::::::: .:.::::::: :.	GAUGACG-GUGUCGGUGUGCG	Cleavage		1
-1.77656	#N/A	osa-miR810b.1	Os01g0876400	5	Os01t0876400_01	-1	1	21	2041	2061	UGAACACCGAUAUGCGUCAUC	::::.: ..:.:.: ::::::	GAUGGCUUGUGUUGCUGUUCA	Cleavage		1
-1.77656	#N/A	osa-miR810b.1	Os01g0876400	5	Os01t0876400_02	-1	1	21	2067	2087	UGAACACCGAUAUGCGUCAUC	::::.: ..:.:.: ::::::	GAUGGCUUGUGUUGCUGUUCA	Cleavage		1
-1.77656	#N/A	osa-miR810b.1	Os01g0876400	5	Os01t0876400_03	-1	1	21	2025	2045	UGAACACCGAUAUGCGUCAUC	::::.: ..:.:.: ::::::	GAUGGCUUGUGUUGCUGUUCA	Cleavage		1
-1.77656	#N/A	osa-miR810b.1	Os01g0876400	5	Os01t0876400_04	-1	1	21	1479	1499	UGAACACCGAUAUGCGUCAUC	::::.: ..:.:.: ::::::	GAUGGCUUGUGUUGCUGUUCA	Cleavage		1
-1.77656	#N/A	osa-miR810b.1	Os01g0882300	3	Os01t0882300_01	-1	1	21	933	953	UGAACACCGAUAUGCGUCAUC	:::..:.::::.::::::..	UAUGGUGUAUAUUGGUGUUUG	Cleavage		1
-1.77656	#N/A	osa-miR810b.1	Os01g0882300	3	Os01t0882300_02	-1	1	21	338	358	UGAACACCGAUAUGCGUCAUC	:::..:.::::.::::::..	UAUGGUGUAUAUUGGUGUUUG	Cleavage		1
-1.60571	#N/A	osa-miR171b	Os01g0884500	4	Os01t0884500_01	-1	1	21	2034	2054	UGAUUGAGCCGUGCCAAUAUC	::.::: .:.:::: :::::	AAUGUUGAUAUGGCUAAAUCA	Cleavage		1
#N/A	-1.95721	osa-miR408-3p	Os01g0884700	4.5	Os01t0884700_00	-1	1	21	628	648	CUGCACUGCCUCUUCCCUGGC	::..::: .:.::..::::.:	GCUGGGGCGGGGGUGGUGCGG	Cleavage		1
#N/A	1.10449	osa-miR5493	Os01g0884850	4.5	Os01t0884850_00	-1	1	21	282	302	AGCCGGGCUCGGUCGCGCGUG	::::.:: :::::::::: :	CACGUGCCCCCGAGCCCGGAU	Cleavage		1
2.09284	#N/A	osa-miR1881	Os01g0892500	5	Os01t0892500_01	-1	1	24	633	656	AAUGUUAUUGUAGCGUGGUGGUGU	::::.::..: ::.::::.:. ::	ACACUACUGCACUGCAAUGAUUUU	Cleavage		1
2.09284	#N/A	osa-miR1881	Os01g0892600	4.5	Os01t0892600_02	-1	1	24	581	604	AAUGUUAUUGUAGCGUGGUGGUGU	.:::.::.:: ::.::::.:. ::	GCACUACUACACUGCAAUGAUUUU	Cleavage		1
-1.60571	#N/A	osa-miR171b	Os01g0894075	5	Os01t0894075_00	-1	1	21	491	511	UGAUUGAGCCGUGCCAAUAUC	::.:::: :.::::::::	CAUGUUGGAAUGGCUCAAUAG	Cleavage		1
-1.77656	#N/A	osa-miR810b.1	Os01g0894500	5	Os01t0894500_01	-1	1	21	837	857	UGAACACCGAUAUGCGUCAUC	:::.::.. ::.::: ::::	UAUGGCGUGCAUUGGUAUUCA	Cleavage		1
-1.77656	#N/A	osa-miR810b.1	Os01g0895500	4.5	Os01t0895500_01	-1	1	21	375	394	UGAACACCGAUAUGCGUCAUC	.::..:::: :.::::::::	CGUGGUGCAU-UUGGUGUUCA	Translation		1
-1.59805	#N/A	osa-miR171i-3p	Os01g0902300	5	Os01t0902300_01	-1	1	21	169	189	GGAUUGAGCCGCGUCAAUAUC	::: :::::::::. ...:.:	GAUUUUGACGCGGUCUGGUUC	Cleavage		1
-1.59805	#N/A	osa-miR171i-3p	Os01g0902300	5	Os01t0902300_02	-1	1	21	169	189	GGAUUGAGCCGCGUCAAUAUC	::: :::::::::. ...:.:	GAUUUUGACGCGGUCUGGUUC	Cleavage		1
#N/A	1.10449	osa-miR5493	Os01g0917900	3.5	Os01t0917900_01	-1	1	21	329	349	AGCCGGGCUCGGUCGCGCGUG	.:::.:::::. .::::::	GCUGCGUGACCGGCUCCGGCU	Cleavage		1
#N/A	-1.95721	osa-miR408-3p	Os01g0922350	4.5	Os01t0922350_00	-1	1	21	1203	1223	CUGCACUGCCUCUUCCCUGGC	::.. :::.:::::.: ::::	GCUGCGGAGGAGGCGGCGCAG	Cleavage		1
2.09284	#N/A	osa-miR1881	Os01g0944100	5	Os01t0944100_03	-1	1	24	1191	1214	AAUGUUAUUGUAGCGUGGUGGUGU	:: :.:..:.:.::.::::: ::	ACCCUAUUAUGUUAUAAUAAAAUC	Cleavage		1
#N/A	1.07992	osa-miR2865	Os01g0951400	4	Os01t0951400_01	-1	1	22	1313	1334	CUCAGCAGUCGACUGUACCGUG	:: ::::.:..:::::.:	UGGAGUUCAGUUGGUUGCUGGG	Cleavage		2
#N/A	1.07992	osa-miR2865	Os01g0951400	4.5	Os01t0951400_01	-1	1	22	935	956	CUCAGCAGUCGACUGUACCGUG	:: : : :. ::::.:::::::	CAAGCUCCGUUCGAUUGCUGAG	Cleavage		2
#N/A	1.07992	osa-miR2865	Os01g0951400	4	Os01t0951400_02	-1	1	22	1127	1148	CUCAGCAGUCGACUGUACCGUG	:: ::::.:..:::::.:	UGGAGUUCAGUUGGUUGCUGGG	Cleavage		2
#N/A	1.07992	osa-miR2865	Os01g0951400	4.5	Os01t0951400_02	-1	1	22	912	933	CUCAGCAGUCGACUGUACCGUG	:: : : :. ::::.:::::::	CAAGCUCCGUUCGAUUGCUGAG	Cleavage		2
#N/A	-1.27212	osa-miR397a	Os01g0954900	4	Os01t0954900_01	-1	1	21	1279	1299	UCAUUGAGUGCAGCGUUGAUG	:.: ::::: ::.:::::::	CGUGAACGCGGCGCUCAAUGU	Cleavage		1
#N/A	-1.40041	osa-miR397b	Os01g0954900	4.5	Os01t0954900_01	-1	1	21	1279	1299	UUAUUGAGUGCAGCGUUGAUG	:.: ::::: ::.::::::.	CGUGAACGCGGCGCUCAAUGU	Cleavage		1
#N/A	-1.27212	osa-miR397a	Os01g0966000	3.5	Os01t0966000_01	-1	1	21	5236	5256	UCAUUGAGUGCAGCGUUGAUG	..:. ::::::::::...::.	UGUUUACGCUGCACUUGGUGG	Cleavage		1
#N/A	-1.40041	osa-miR397b	Os01g0966000	4	Os01t0966000_01	-1	1	21	5236	5256	UUAUUGAGUGCAGCGUUGAUG	..:. ::::::::::...:..	UGUUUACGCUGCACUUGGUGG	Cleavage		1
#N/A	-1.27212	osa-miR397a	Os01g0966000	3.5	Os01t0966000_04	-1	1	21	2815	2835	UCAUUGAGUGCAGCGUUGAUG	..:. ::::::::::...::.	UGUUUACGCUGCACUUGGUGG	Cleavage		1
#N/A	-1.40041	osa-miR397b	Os01g0966000	4	Os01t0966000_04	-1	1	21	2815	2835	UUAUUGAGUGCAGCGUUGAUG	..:. ::::::::::...:..	UGUUUACGCUGCACUUGGUGG	Cleavage		1
-1.48205	#N/A	osa-miR531b	Os01g0967100	4	Os01t0967100_01	-1	1	20	426	445	CUCGCCGGGGCUGCGUGCCG	:: :::: :::..:::::.:	CGCCACGGAGCUUCGGCGGG	Cleavage		1
#N/A	1.10449	osa-miR5493	Os01g0968600	4	Os01t0968600_00	-1	1	21	186	205	AGCCGGGCUCGGUCGCGCGUG	:.::: ::::::.::: ::::	CGCGC-CGACCGGGCCAGGCU	Cleavage		1
2.09284	#N/A	osa-miR1881	Os01g0973150	4	Os01t0973150_00	-1	1	24	472	496	AAUGU-UAUUGUAGCGUGGUGGUGU	::.:::::::::::: :.:::	UAUGCAUCACGCUACAAUAUAUAUU	Cleavage		2
2.09284	#N/A	osa-miR1881	Os01g0973150	5	Os01t0973150_00	-1	1	24	539	562	AAUGUUAUUGUAGCGUGGUGGUGU	..:::.: .::: ::::...:::	CUGCCAUCCUGCUUCAAUGGUAUU	Translation		2
#N/A	-1.95721	osa-miR408-3p	Os01g0973550	3.5	Os01t0973550_00	-1	1	21	53	73	CUGCACUGCCUCUUCCCUGGC	:.:.: :.::::::: :::::	GUCGGCGGAGAGGCACUGCAG	Cleavage		1
-1.77656	#N/A	osa-miR810b.1	Os01g0974000	4.5	Os01t0974000_01	-1	1	21	936	956	UGAACACCGAUAUGCGUCAUC	:::. : : ::.::::::::	UAUGGAGGAAAUUGGUGUUCA	Cleavage		1
-1.77656	#N/A	osa-miR810b.1	Os01g0974000	4.5	Os01t0974000_02	-1	1	21	899	919	UGAACACCGAUAUGCGUCAUC	:::. : : ::.::::::::	UAUGGAGGAAAUUGGUGUUCA	Cleavage		1
-1.39623	#N/A	osa-miR5150-5p	Os01g0974300	5	Os01t0974300_01	-1	1	24	1384	1407	AGCUUCUGACAGCUGCAGUUUCUC	::::.:: ::.:: :.:::::	ACGAAAUUGAAGUUGCCGGAAGCC	Cleavage		1
-1.4531	#N/A	osa-miR531a	Os01g0975900	4	Os01t0975900_01	-1	1	24	88	111	CUCGCCGGGGCUGCGUGCCGCCAU	:: ::::.. ::. ::::::::::	AUCGCGGUGGGCGCCCCCGGCGAG	Translation		1
-1.4531	#N/A	osa-miR531a	Os01g0975900	4	Os01t0975900_02	-1	1	24	39	62	CUCGCCGGGGCUGCGUGCCGCCAU	:: ::::.. ::. ::::::::::	AUCGCGGUGGGCGCCCCCGGCGAG	Translation		1
#N/A	-1.95721	osa-miR408-3p	Os01g0976500	4.5	Os01t0976500_01	-1	1	21	2394	2414	CUGCACUGCCUCUUCCCUGGC	:: ::::.:: :::::::::	GCGAGGGGAGCUGCAGUGCAG	Translation		1
#N/A	-1.40041	osa-miR397b	Os02g0100300	3	Os02t0100300_01	-1	1	21	743	763	UUAUUGAGUGCAGCGUUGAUG	:::::.::::..::::: ::	GAUCAAUGCUGUGCUCAAGAA	Cleavage		1
#N/A	-1.27212	osa-miR397a	Os02g0103600	3.5	Os02t0103600_01	-1	1	21	1095	1115	UCAUUGAGUGCAGCGUUGAUG	:::: :::::::::: :::	GAUCAUGGCUGCACUCAUUGA	Cleavage		1
#N/A	-1.27212	osa-miR397a	Os02g0105600	3.5	Os02t0105600_00	-1	1	21	279	299	UCAUUGAGUGCAGCGUUGAUG	.: ::::::::..::::: ::	UAGCAACGCUGUGCUCAAGGA	Cleavage		1
#N/A	-1.40041	osa-miR397b	Os02g0105600	4	Os02t0105600_00	-1	1	21	279	299	UUAUUGAGUGCAGCGUUGAUG	.: ::::::::..::::: .:	UAGCAACGCUGUGCUCAAGGA	Cleavage		1
#N/A	-1.27212	osa-miR397a	Os02g0105800	3.5	Os02t0105800_01	-1	1	21	1612	1632	UCAUUGAGUGCAGCGUUGAUG	.: ::::::::..::::: ::	UAGCAACGCUGUGCUCAAGGA	Cleavage		1
#N/A	-1.40041	osa-miR397b	Os02g0105800	4	Os02t0105800_01	-1	1	21	1612	1632	UUAUUGAGUGCAGCGUUGAUG	.: ::::::::..::::: .:	UAGCAACGCUGUGCUCAAGGA	Cleavage		1
-1.60571	#N/A	osa-miR171b	Os02g0118000	5	Os02t0118000_01	-1	1	21	956	976	UGAUUGAGCCGUGCCAAUAUC	:.: :::::::: .::.: ::	GGUCUUGGCACGCUUCGACCA	Cleavage		1
-1.59805	#N/A	osa-miR171i-3p	Os02g0118900	5	Os02t0118900_00	-1	1	21	219	239	GGAUUGAGCCGCGUCAAUAUC	:.::::: ::.::: .: :::	GGUAUUGCCGUGGCCUAUUCC	Cleavage		1
-1.48205	#N/A	osa-miR531b	Os02g0123450	3	Os02t0123450_00	-1	1	20	996	1015	CUCGCCGGGGCUGCGUGCCG	:: :.::::::.::::::	AGGAAUGCAGCCUCGGCGAU	Cleavage		1
-1.77656	#N/A	osa-miR810b.1	Os02g0132100	4	Os02t0132100_00	-1	1	21	543	563	UGAACACCGAUAUGCGUCAUC	::::.:::::. ::::::::	GAUGGCGCAUGAGGGUGUUCA	Translation		1
-1.39623	#N/A	osa-miR5150-5p	Os02g0139300	5	Os02t0139300_01	-1	1	24	2066	2090	AGCUUCUGACA-GCUGCAGUUUCUC	.:::.::::::: :::.::::::	UGGAAGCUGCAGCAUGUUAGAAGCA	Translation		1
-1.39623	#N/A	osa-miR5150-5p	Os02g0139300	5	Os02t0139300_02	-1	1	24	1553	1577	AGCUUCUGACA-GCUGCAGUUUCUC	.:::.::::::: :::.::::::	UGGAAGCUGCAGCAUGUUAGAAGCA	Translation		1
-1.48205	#N/A	osa-miR531b	Os02g0140800	3.5	Os02t0140800_00	-1	1	20	290	309	CUCGCCGGGGCUGCGUGCCG	:::.:::.:::::: :::	AGGCGCGCGGCCCCGACGAC	Cleavage		1
#N/A	-1.27212	osa-miR397a	Os02g0141100	4.5	Os02t0141100_00	-1	1	21	2897	2917	UCAUUGAGUGCAGCGUUGAUG	:::..:. ::::. :::::::	CAUUGAUUCUGCGAUCAAUGA	Cleavage		1
#N/A	-1.40041	osa-miR397b	Os02g0141100	5	Os02t0141100_00	-1	1	21	2897	2917	UUAUUGAGUGCAGCGUUGAUG	:::..:. ::::. :::::.:	CAUUGAUUCUGCGAUCAAUGA	Cleavage		1
-1.4531	#N/A	osa-miR531a	Os02g0147600	3.5	Os02t0147600_01	-1	1	24	1115	1138	CUCGCCGGGGCUGCGUGCCGCCAU	::.::.::::.::: .::::.:	GAGGUGGUACGCGGCCGUGGCGGG	Cleavage		1
-1.48205	#N/A	osa-miR531b	Os02g0147600	3.5	Os02t0147600_01	-1	1	20	1119	1138	CUCGCCGGGGCUGCGUGCCG	.::.::::.::: .::::.:	UGGUACGCGGCCGUGGCGGG	Cleavage		1
#N/A	-1.95721	osa-miR408-3p	Os02g0150200	3.5	Os02t0150200_01	-1	1	21	167	187	CUGCACUGCCUCUUCCCUGGC	:..: :::: ::::::::::	CCUGGAGAAGCGGCAGUGCAG	Translation		1
2.09284	#N/A	osa-miR1881	Os02g0150900	5	Os02t0150900_01	-1	1	24	1699	1722	AAUGUUAUUGUAGCGUGGUGGUGU	:::::.:: :::.:. ::..::	UAACCACUACCCUAUAGCAAUGUU	Cleavage		1
2.09284	#N/A	osa-miR1881	Os02g0150900	5	Os02t0150900_02	-1	1	24	1438	1461	AAUGUUAUUGUAGCGUGGUGGUGU	:::::.:: :::.:. ::..::	UAACCACUACCCUAUAGCAAUGUU	Cleavage		1
2.09284	#N/A	osa-miR1881	Os02g0150900	5	Os02t0150900_03	-1	1	24	1640	1663	AAUGUUAUUGUAGCGUGGUGGUGU	:::::.:: :::.:. ::..::	UAACCACUACCCUAUAGCAAUGUU	Cleavage		1
-1.286	#N/A	osa-miR11341-5p	Os02g0154200	5	Os02t0154200_01	-1	1	24	2075	2098	CCUAGGCUAUUUUGCGAGACGAAU	:::::::.: :::. :::::	CAGCGUCUCGUAUAAUGACCUAGA	Cleavage		1
-1.77656	#N/A	osa-miR810b.1	Os02g0155900	5	Os02t0155900_00	-1	1	21	1470	1490	UGAACACCGAUAUGCGUCAUC	:.:::::.:: :::::.	GCAGGCGCAUGUCUGUGUUUU	Cleavage		1
#N/A	1.24358	osa-miR7693-5p	Os02g0158900	4.5	Os02t0158900_01	-1	1	24	1281	1304	GUUUCCGCUCUUCAUCGAUGGCUG	: :::::::. ::.:: :::.:.:	CCGCCAUCGGCGAGGACCGGGAGC	Cleavage		1
-1.48205	#N/A	osa-miR531b	Os02g0160800	3	Os02t0160800_01	-1	1	20	1104	1123	CUCGCCGGGGCUGCGUGCCG	:: ::::::::. ::::::	GGGAACGCAGCCUGGGCGAG	Cleavage		1
-1.60571	#N/A	osa-miR171b	Os02g0164300	4	Os02t0164300_01	-1	1	21	988	1008	UGAUUGAGCCGUGCCAAUAUC	::::::::.: :::.:: :	UUUAUUGGCAUGACUCGAUAA	Cleavage		1
#N/A	-1.40041	osa-miR397b	Os02g0164300	5	Os02t0164300_01	-1	1	21	798	818	UUAUUGAGUGCAGCGUUGAUG	::::::. :::::.:.:. :.	CAUCAAUACUGCAUUUAGCAG	Cleavage		1
#N/A	1.07992	osa-miR2865	Os02g0164900	5	Os02t0164900_01	-1	1	22	1801	1823	CUCAGCAGUCGACU-GUACCGUG	:.:: :. ::::::::::::.	GAUGGGAUGAGUCGACUGCUGGA	Cleavage		1
#N/A	1.07992	osa-miR2865	Os02g0164900	5	Os02t0164900_02	-1	1	22	1180	1202	CUCAGCAGUCGACU-GUACCGUG	:.:: :. ::::::::::::.	GAUGGGAUGAGUCGACUGCUGGA	Cleavage		1
#N/A	1.07992	osa-miR2865	Os02g0176100	5	Os02t0176100_03	-1	1	22	2948	2969	CUCAGCAGUCGACUGUACCGUG	:.::::.:..::::::	CCAAUUGCAGUUGGUUGCUGAA	Cleavage		1
-1.48205	#N/A	osa-miR531b	Os02g0183500	3.5	Os02t0183500_00	-1	1	20	1061	1080	CUCGCCGGGGCUGCGUGCCG	.: ...:::::::::::::	UGCUGUGCAGCCCCGGCGAA	Cleavage		2
-1.48205	#N/A	osa-miR531b	Os02g0183500	5	Os02t0183500_00	-1	1	20	277	295	CUCGCCGGGGCUGCGUGCCG	::::: :::::: :::::.	CGGCA-GCAGCCGCGGCGGC	Cleavage		2
-1.39623	#N/A	osa-miR5150-5p	Os02g0186400	4.5	Os02t0186400_01	-1	1	24	1507	1529	AGCUUCUGACAGCUGCAGUUUCUC	:::: ::: ::::::.::::::	AAGAAUCUG-AGCUGUUAGAAGCC	Cleavage		1
#N/A	1.10449	osa-miR5493	Os02g0186800	3.5	Os02t0186800_00	-1	1	21	458	478	AGCCGGGCUCGGUCGCGCGUG	::::::. :::::.::::	UCCGCGCGGACGAGCUCGGCC	Cleavage		1
#N/A	1.10449	osa-miR5493	Os02g0186900	3	Os02t0186900_01	-1	1	21	479	499	AGCCGGGCUCGGUCGCGCGUG	:::: :.::::::.::::	UCCGCGAGGCCGAGCUCGGCC	Cleavage		1
-1.77656	#N/A	osa-miR810b.1	Os02g0190000	5	Os02t0190000_00	-1	1	21	47	67	UGAACACCGAUAUGCGUCAUC	::: .. :::. :::::::::	GAUCGUUCAUGACGGUGUUCA	Translation		1
-1.39623	#N/A	osa-miR5150-5p	Os02g0192200	3.5	Os02t0192200_01	-1	1	24	236	258	AGCUUCUGACAGCUGCAGUUUCUC	.: :::::::::::: .::::::	CGGCAACUGCAGCUGU-GGAAGCU	Cleavage		1
-1.4531	#N/A	osa-miR531a	Os02g0197300	5	Os02t0197300_00	-1	1	24	1090	1113	CUCGCCGGGGCUGCGUGCCGCCAU	.:::::::.: :.:: ::::::.	GUGGCGGCGCCCGGCGCCGGCGGC	Cleavage		1
-1.60571	#N/A	osa-miR171b	Os02g0198600	4	Os02t0198600_01	-1	1	21	856	876	UGAUUGAGCCGUGCCAAUAUC	: :::::::.. : :::::::	GCUAUUGGCGUUGGUCAAUCA	Translation		1
-1.59805	#N/A	osa-miR171i-3p	Os02g0198600	5	Os02t0198600_01	-1	1	21	856	876	GGAUUGAGCCGCGUCAAUAUC	: :::::.::. : ::::::	GCUAUUGGCGUUGGUCAAUCA	Translation		1
#N/A	1.10449	osa-miR5493	Os02g0201500	5	Os02t0201500_00	-1	1	21	226	247	AGCCGGGCUCGGUC-GCGCGUG	::::::: ::.:::: :::::	CACGCGCAGAUCGAGGCCGGCC	Cleavage		1
#N/A	-1.40041	osa-miR397b	Os02g0202200	4	Os02t0202200_01	-1	1	21	951	971	UUAUUGAGUGCAGCGUUGAUG	:..:::::::..::..::	UCUUGACGCUGCGUUCGGUAU	Cleavage		1
#N/A	1.07992	osa-miR2865	Os02g0202800	4.5	Os02t0202800_01	-1	1	22	1698	1719	CUCAGCAGUCGACUGUACCGUG	.:.: :. :: ::.::::::::	UAUGUUGAAGACGGCUGCUGAG	Cleavage		1
-1.286	#N/A	osa-miR11341-5p	Os02g0215100	5	Os02t0215100_01	-1	1	24	1963	1986	CCUAGGCUAUUUUGCGAGACGAAU	.::: :.:.:::.:::: ..:::	GUUCUUUUUGCAGAAUAUUUUAGU	Cleavage		1
-1.39623	#N/A	osa-miR5150-5p	Os02g0219200	4.5	Os02t0219200_02	-1	1	24	1330	1353	AGCUUCUGACAGCUGCAGUUUCUC	:::::..:: ::.:::.: :::::	GAGAAGUUGAAGUUGUUAAAAGCU	Cleavage		1
-1.60571	#N/A	osa-miR171b	Os02g0226300	5	Os02t0226300_00	-1	1	21	566	588	UGAUUGAGCCGUGCCA--AUAUC	:::: :::::.::::: :::.	UAUAUCGUGGCAUGGCUCCAUCG	Cleavage		1
2.09284	#N/A	osa-miR1881	Os02g0237801	4	Os02t0237801_01	-1	1	24	2309	2332	AAUGUUAUUGUAGCGUGGUGGUGU	:: :::::.:::: :: :.::::	UCAACACCAUGCUAGAAGAGCAUU	Translation		1
#N/A	1.10449	osa-miR5493	Os02g0240100	4	Os02t0240100_01	-1	1	21	269	289	AGCCGGGCUCGGUCGCGCGUG	..::::: :::: ::.::::	UGCGCGCCACCGUGCUCGGCG	Cleavage		1
#N/A	1.07992	osa-miR2865	Os02g0250400	5	Os02t0250400_01	-1	1	22	1087	1108	CUCAGCAGUCGACUGUACCGUG	::. : .:: :.::.:::::::	CAUCGAGCAAUUGAUUGCUGAG	Cleavage		1
#N/A	1.07992	osa-miR2865	Os02g0250400	5	Os02t0250400_03	-1	1	22	1075	1096	CUCAGCAGUCGACUGUACCGUG	::. : .:: :.::.:::::::	CAUCGAGCAAUUGAUUGCUGAG	Cleavage		1
#N/A	1.24358	osa-miR7693-5p	Os02g0254550	3.5	Os02t0254550_01	-1	1	24	874	897	GUUUCCGCUCUUCAUCGAUGGCUG	.:::.:::::::::.::::	ACUUCAUUGAUGAAGAGUGGAAUU	Cleavage		1
#N/A	1.10449	osa-miR5493	Os02g0256100	4.5	Os02t0256100_01	-1	1	21	1041	1061	AGCCGGGCUCGGUCGCGCGUG	.::: :::.::::::.:::	UACGGGCGGCCGAGCUCGGGC	Cleavage		1
#N/A	1.10449	osa-miR5493	Os02g0256100	4.5	Os02t0256100_02	-1	1	21	904	924	AGCCGGGCUCGGUCGCGCGUG	.::: :::.::::::.:::	UACGGGCGGCCGAGCUCGGGC	Cleavage		1
#N/A	1.10449	osa-miR5493	Os02g0256100	4.5	Os02t0256100_03	-1	1	21	811	831	AGCCGGGCUCGGUCGCGCGUG	.::: :::.::::::.:::	UACGGGCGGCCGAGCUCGGGC	Cleavage		1
#N/A	-1.27212	osa-miR397a	Os02g0256200	5	Os02t0256200_02	-1	1	21	4	24	UCAUUGAGUGCAGCGUUGAUG	.::::::: ::.:::.::	GGUCAACGCCGCGCUCGAUCU	Cleavage		1
#N/A	-1.40041	osa-miR397b	Os02g0256200	5	Os02t0256200_02	-1	1	21	4	24	UUAUUGAGUGCAGCGUUGAUG	.::::::: ::.:::.::	GGUCAACGCCGCGCUCGAUCU	Cleavage		1
#N/A	1.10449	osa-miR5493	Os02g0266300	4	Os02t0266300_01	-1	1	21	141	161	AGCCGGGCUCGGUCGCGCGUG	::: :::.::::: :::::	AACGGGCGGCCGAGGCCGGCG	Cleavage		1
#N/A	1.10449	osa-miR5493	Os02g0266300	4	Os02t0266300_02	-1	1	21	116	136	AGCCGGGCUCGGUCGCGCGUG	::: :::.::::: :::::	AACGGGCGGCCGAGGCCGGCG	Cleavage		1
#N/A	1.24358	osa-miR7693-5p	Os02g0288100	4	Os02t0288100_01	-1	1	24	736	759	GUUUCCGCUCUUCAUCGAUGGCUG	:::::.:.::.:::::: ..::	GCGCCAUUGGUGGAGAGCGCGGAC	Cleavage		1
-1.59805	#N/A	osa-miR171i-3p	Os02g0302900	3	Os02t0302900_01	-1	1	21	1597	1617	GGAUUGAGCCGCGUCAAUAUC	::.:: .:::::::.::::.	UAUGUUUGCGCGGCUUAAUCU	Cleavage		1
-1.60571	#N/A	osa-miR171b	Os02g0302900	3.5	Os02t0302900_01	-1	1	21	1597	1617	UGAUUGAGCCGUGCCAAUAUC	::.:: ::.:::::.::::	UAUGUUUGCGCGGCUUAAUCU	Cleavage		1
#N/A	1.10449	osa-miR5493	Os02g0315600	5	Os02t0315600_01	-1	1	21	1199	1219	AGCCGGGCUCGGUCGCGCGUG	:::::: .:.::::.:::	GACGCGCUGCUGAGCUCGGAG	Cleavage		1
#N/A	1.10449	osa-miR5493	Os02g0315600	5	Os02t0315600_02	-1	1	21	960	980	AGCCGGGCUCGGUCGCGCGUG	:::::: .:.::::.:::	GACGCGCUGCUGAGCUCGGAG	Cleavage		1
#N/A	1.10449	osa-miR5493	Os02g0315600	5	Os02t0315600_03	-1	1	21	1413	1433	AGCCGGGCUCGGUCGCGCGUG	:::::: .:.::::.:::	GACGCGCUGCUGAGCUCGGAG	Cleavage		1
#N/A	-1.95721	osa-miR408-3p	Os02g0321500	5	Os02t0321500_01	-1	1	21	474	494	CUGCACUGCCUCUUCCCUGGC	:::::: .::.::. :::::	GCCAGGAGAGGGGUUGUGCAC	Cleavage		1
-1.48205	#N/A	osa-miR531b	Os02g0325800	3	Os02t0325800_00	-1	1	20	117	136	CUCGCCGGGGCUGCGUGCCG	::::.: :::: ::::::::	CGGCGCCCAGCACCGGCGAG	Cleavage		1
#N/A	-1.95721	osa-miR408-3p	Os02g0327700	4.5	Os02t0327700_01	-1	1	21	1538	1558	CUGCACUGCCUCUUCCCUGGC	::.:::.:: ::..:::::	UCCGGGGGAGUGGUGGUGCAC	Translation		1
#N/A	-1.95721	osa-miR408-3p	Os02g0327700	4.5	Os02t0327700_03	-1	1	21	460	480	CUGCACUGCCUCUUCCCUGGC	::.:::.:: ::..:::::	UCCGGGGGAGUGGUGGUGCAC	Translation		1
#N/A	1.10449	osa-miR5493	Os02g0464900	3	Os02t0464900_00	-1	1	21	1260	1280	AGCCGGGCUCGGUCGCGCGUG	::::::..:: :::.::::	GUCGCGCGGUCGCGCCUGGCU	Cleavage		1
-1.4531	#N/A	osa-miR531a	Os02g0466400	4.5	Os02t0466400_01	-1	1	24	869	893	CUCGCCGGGG-CUGCGUGCCGCCAU	::.:::.:::.: :.::::::::	GAGGUGGCGCGCGGGCUCCGGCGAG	Translation		1
-1.59805	#N/A	osa-miR171i-3p	Os02g0495400	4.5	Os02t0495400_01	-1	1	21	2123	2143	GGAUUGAGCCGCGUCAAUAUC	::::::.:: : .:::.:::	AAUAUUGGCGGGAUUCAGUCC	Translation		1
#N/A	1.10449	osa-miR5493	Os02g0498700	4.5	Os02t0498700_01	-1	1	21	410	430	AGCCGGGCUCGGUCGCGCGUG	:.. :::: ::::: ::::::	CGUCCGCGUCCGAGGCCGGCU	Cleavage		1
#N/A	1.10449	osa-miR5493	Os02g0498700	4.5	Os02t0498700_02	-1	1	21	387	407	AGCCGGGCUCGGUCGCGCGUG	:.. :::: ::::: ::::::	CGUCCGCGUCCGAGGCCGGCU	Cleavage		1
#N/A	1.24358	osa-miR7693-5p	Os02g0521366	4	Os02t0521366_00	-1	1	24	674	697	GUUUCCGCUCUUCAUCGAUGGCUG	.::::::::: :: .:::::.	ACUUCAUCGAUGAUGAAUGGAAAU	Translation		1
#N/A	-1.95721	osa-miR408-3p	Os02g0524600	5	Os02t0524600_01	-1	1	21	94	115	CUGCACUGCCUCUUCCC-UGGC	:::: ::::.:::::.: ::.:	GCCAUGGGAGGAGGCGGCGCGG	Cleavage		1
#N/A	1.10449	osa-miR5493	Os02g0542500	5	Os02t0542500_01	-1	1	21	289	309	AGCCGGGCUCGGUCGCGCGUG	:..::::::: :::::::.	CGUGCGCGACGAAGCCCGGUG	Translation		1
#N/A	-1.95721	osa-miR408-3p	Os02g0550500	2.5	Os02t0550500_00	-1	1	21	43	63	CUGCACUGCCUCUUCCCUGGC	:: ::.::::::::::::	AGAAGAGAGGAGGCAGUGCAG	Cleavage		1
#N/A	-1.27212	osa-miR397a	Os02g0551100	4	Os02t0551100_01	-1	1	21	576	596	UCAUUGAGUGCAGCGUUGAUG	::::: .::::::::::: :	CAUCACUGCUGCACUCAAAGC	Cleavage		1
-1.286	#N/A	osa-miR11341-5p	Os02g0554500	3.5	Os02t0554500_00	-1	1	24	290	313	CCUAGGCUAUUUUGCGAGACGAAU	:. :.: :. ::::::::::::	UCUUUUUUGGUUAAAUAGCCUAGG	Cleavage		1
#N/A	-1.40041	osa-miR397b	Os02g0556600	4.5	Os02t0556600_01	-1	1	21	1099	1119	UUAUUGAGUGCAGCGUUGAUG	.::..:. :::::.:::: ::	UAUUGAUUCUGCAUUCAAAAA	Cleavage		1
-1.59805	#N/A	osa-miR171i-3p	Os02g0567900	5	Os02t0567900_01	-1	1	21	400	419	GGAUUGAGCCGCGUCAAUAUC	::.:::.:: ::::..::::	UAUGUUGGCG-GGCUUGAUCC	Translation		1
#N/A	-1.95721	osa-miR408-3p	Os02g0569000	5	Os02t0569000_01	-1	1	21	542	562	CUGCACUGCCUCUUCCCUGGC	:::.::::.::::..:::.	GCCGGGGAGGAGGUGGUGUUC	Cleavage		1
-1.77656	#N/A	osa-miR810b.1	Os02g0571100	5	Os02t0571100_01	-1	1	21	1347	1368	UGAACACCGAU-AUGCGUCAUC	::: : ::: :::::::::::	AAUGUCUCAUCAUCGGUGUUCA	Translation		1
-1.77656	#N/A	osa-miR810b.1	Os02g0575900	3.5	Os02t0575900_01	-1	1	21	1595	1615	UGAACACCGAUAUGCGUCAUC	:::.. ::::.::::::::	CAUGGUUGAUAUUGGUGUUCA	Cleavage		1
2.09284	#N/A	osa-miR1881	Os02g0588250	4	Os02t0588250_01	-1	1	24	2749	2772	AAUGUUAUUGUAGCGUGGUGGUGU	.: .:.:::. ::.:::: :::::	GCUUCGCCAUCCUGCAAUUACAUU	Cleavage		1
-1.59805	#N/A	osa-miR171i-3p	Os02g0588600	5	Os02t0588600_01	-1	1	21	477	497	GGAUUGAGCCGCGUCAAUAUC	:. .::::.::: :::.:::	GGAGUUGAUGCGUCUCGAUCG	Cleavage		1
#N/A	-1.27212	osa-miR397a	Os02g0591900	4	Os02t0591900_01	-1	1	21	931	951	UCAUUGAGUGCAGCGUUGAUG	: :::: :::::.:..:::.	CUUCAAGUCUGCAUUUGAUGG	Cleavage		2
#N/A	-1.27212	osa-miR397a	Os02g0591900	4.5	Os02t0591900_01	-1	1	21	366	386	UCAUUGAGUGCAGCGUUGAUG	:::::: :: :.:: ::::::	CAUCAAAGCAGUACGCAAUGA	Cleavage		2
#N/A	-1.40041	osa-miR397b	Os02g0591900	4.5	Os02t0591900_01	-1	1	21	931	951	UUAUUGAGUGCAGCGUUGAUG	: :::: :::::.:..::..	CUUCAAGUCUGCAUUUGAUGG	Cleavage		2
#N/A	-1.40041	osa-miR397b	Os02g0591900	5	Os02t0591900_01	-1	1	21	366	386	UUAUUGAGUGCAGCGUUGAUG	:::::: :: :.:: ::::.:	CAUCAAAGCAGUACGCAAUGA	Cleavage		2
#N/A	-1.27212	osa-miR397a	Os02g0591900	4	Os02t0591900_02	-1	1	21	855	875	UCAUUGAGUGCAGCGUUGAUG	: :::: :::::.:..:::.	CUUCAAGUCUGCAUUUGAUGG	Cleavage		2
#N/A	-1.27212	osa-miR397a	Os02g0591900	4.5	Os02t0591900_02	-1	1	21	290	310	UCAUUGAGUGCAGCGUUGAUG	:::::: :: :.:: ::::::	CAUCAAAGCAGUACGCAAUGA	Cleavage		2
#N/A	-1.40041	osa-miR397b	Os02g0591900	4.5	Os02t0591900_02	-1	1	21	855	875	UUAUUGAGUGCAGCGUUGAUG	: :::: :::::.:..::..	CUUCAAGUCUGCAUUUGAUGG	Cleavage		2
#N/A	-1.40041	osa-miR397b	Os02g0591900	5	Os02t0591900_02	-1	1	21	290	310	UUAUUGAGUGCAGCGUUGAUG	:::::: :: :.:: ::::.:	CAUCAAAGCAGUACGCAAUGA	Cleavage		2
#N/A	-1.27212	osa-miR397a	Os02g0591900	4	Os02t0591900_03	-1	1	21	1660	1680	UCAUUGAGUGCAGCGUUGAUG	: :::: :::::.:..:::.	CUUCAAGUCUGCAUUUGAUGG	Cleavage		2
#N/A	-1.27212	osa-miR397a	Os02g0591900	4.5	Os02t0591900_03	-1	1	21	1095	1115	UCAUUGAGUGCAGCGUUGAUG	:::::: :: :.:: ::::::	CAUCAAAGCAGUACGCAAUGA	Cleavage		2
#N/A	-1.40041	osa-miR397b	Os02g0591900	4.5	Os02t0591900_03	-1	1	21	1660	1680	UUAUUGAGUGCAGCGUUGAUG	: :::: :::::.:..::..	CUUCAAGUCUGCAUUUGAUGG	Cleavage		2
#N/A	-1.40041	osa-miR397b	Os02g0591900	5	Os02t0591900_03	-1	1	21	1095	1115	UUAUUGAGUGCAGCGUUGAUG	:::::: :: :.:: ::::.:	CAUCAAAGCAGUACGCAAUGA	Cleavage		2
#N/A	1.10449	osa-miR5493	Os02g0596300	5	Os02t0596300_01	-1	1	21	497	517	AGCCGGGCUCGGUCGCGCGUG	:.:::::: .:::::.:: :	CGCGCGCGUUCGAGCUCGCCA	Cleavage		1
#N/A	-1.27212	osa-miR397a	Os02g0601300	4	Os02t0601300_01	-1	1	21	1011	1031	UCAUUGAGUGCAGCGUUGAUG	::::: :::::: :::: ::	GAUCAAGGCUGCAAUCAAGGA	Cleavage		1
#N/A	-1.27212	osa-miR397a	Os02g0601750	4.5	Os02t0601750_00	-1	1	21	1019	1039	UCAUUGAGUGCAGCGUUGAUG	:.::.. :: ::.:::.::::	CGUCGGAGCGGCGCUCGAUGA	Cleavage		1
#N/A	1.10449	osa-miR5493	Os02g0611000	4	Os02t0611000_02	-1	1	21	864	884	AGCCGGGCUCGGUCGCGCGUG	:: :::::.:: .:.::::::	CAAGCGCGGCCUGGUCCGGCU	Translation		1
#N/A	-1.40041	osa-miR397b	Os02g0611500	4.5	Os02t0611500_01	-1	1	21	2016	2036	UUAUUGAGUGCAGCGUUGAUG	::::::. .::: ::..::::	CAUCAAUCUUGCUCUUGAUAA	Cleavage		1
-1.77656	#N/A	osa-miR810b.1	Os02g0614600	5	Os02t0614600_01	-1	1	21	2844	2864	UGAACACCGAUAUGCGUCAUC	::::. ..::::::: :::	CAUGAUCUGUAUCGGUUUUCC	Cleavage		1
-1.77656	#N/A	osa-miR810b.1	Os02g0614600	5	Os02t0614600_02	-1	1	21	1390	1410	UGAACACCGAUAUGCGUCAUC	::::. ..::::::: :::	CAUGAUCUGUAUCGGUUUUCC	Cleavage		1
#N/A	1.24358	osa-miR7693-5p	Os02g0626100	3.5	Os02t0626100_01	-1	1	24	2227	2250	GUUUCCGCUCUUCAUCGAUGGCUG	.:::::: ::.::: :::.::	CCAUCAUCGAGGAGGAGAGGAGAC	Cleavage		1
#N/A	1.24358	osa-miR7693-5p	Os02g0626100	3.5	Os02t0626100_02	-1	1	24	1152	1175	GUUUCCGCUCUUCAUCGAUGGCUG	.:::::: ::.::: :::.::	CCAUCAUCGAGGAGGAGAGGAGAC	Cleavage		1
#N/A	1.24358	osa-miR7693-5p	Os02g0626100	3.5	Os02t0626100_03	-1	1	24	1022	1045	GUUUCCGCUCUUCAUCGAUGGCUG	.:::::: ::.::: :::.::	CCAUCAUCGAGGAGGAGAGGAGAC	Cleavage		1
#N/A	-1.40041	osa-miR397b	Os02g0629400	3.5	Os02t0629400_01	-1	1	21	2105	2125	UUAUUGAGUGCAGCGUUGAUG	: :::..:. :::.:::::::	CUUCAGUGUGGCAUUCAAUAA	Cleavage		1
-1.286	#N/A	osa-miR11341-5p	Os02g0630650	4.5	Os02t0630650_01	-1	1	24	1297	1320	CCUAGGCUAUUUUGCGAGACGAAU	:::: :: .:::::::..::::	CUUCGACUAUUAAAAUAGUUUAGG	Cleavage		1
#N/A	1.10449	osa-miR5493	Os02g0635600	5	Os02t0635600_01	-1	1	21	278	298	AGCCGGGCUCGGUCGCGCGUG	:.::.:::.::: : :::::	CGCGUGCGGCCGCGGCCGGCA	Cleavage		1
-1.4531	#N/A	osa-miR531a	Os02g0640100	3	Os02t0640100_00	-1	1	24	432	455	CUCGCCGGGGCUGCGUGCCGCCAU	:::: :.: :.:::::::::::	GCGGCGCCGCCCGGCCCCGGCGAG	Cleavage		1
-1.48205	#N/A	osa-miR531b	Os02g0640100	3	Os02t0640100_00	-1	1	20	436	455	CUCGCCGGGGCUGCGUGCCG	:: :.: :.:::::::::::	CGCCGCCCGGCCCCGGCGAG	Cleavage		1
-1.77656	#N/A	osa-miR810b.1	Os02g0648100	5	Os02t0648100_01	-1	1	21	405	426	UGAACACCGAUAUG-CGUCAUC	::::: : ..:::.:::::::.	GAUGAGGGUGUAUUGGUGUUCG	Cleavage		1
#N/A	-1.95721	osa-miR408-3p	Os02g0653200	3	Os02t0653200_01	-1	1	21	499	519	CUGCACUGCCUCUUCCCUGGC	::.::: :::::::::::: :	GCUAGGCAAGAGGCAGUGCUG	Cleavage		1
-1.60571	#N/A	osa-miR171b	Os02g0662200	5	Os02t0662200_01	-1	1	21	394	415	UGAUUGAGCCGUGCCA-AUAUC	.::: ::::::::::.:::	AGUAUAUGGCACGGCUUAAUGC	Cleavage		1
-1.60571	#N/A	osa-miR171b	Os02g0662700	0.5	Os02t0662700_01	-1	1	21	1348	1368	UGAUUGAGCCGUGCCAAUAUC	:::::::::.:::::::::::	GAUAUUGGCGCGGCUCAAUCA	Cleavage		1
-1.59805	#N/A	osa-miR171i-3p	Os02g0662700	1.5	Os02t0662700_01	-1	1	21	1348	1368	GGAUUGAGCCGCGUCAAUAUC	:::::::.::::::::::::	GAUAUUGGCGCGGCUCAAUCA	Cleavage		1
-1.60571	#N/A	osa-miR171b	Os02g0662700	0.5	Os02t0662700_02	-1	1	21	905	925	UGAUUGAGCCGUGCCAAUAUC	:::::::::.:::::::::::	GAUAUUGGCGCGGCUCAAUCA	Cleavage		1
-1.59805	#N/A	osa-miR171i-3p	Os02g0662700	1.5	Os02t0662700_02	-1	1	21	905	925	GGAUUGAGCCGCGUCAAUAUC	:::::::.::::::::::::	GAUAUUGGCGCGGCUCAAUCA	Cleavage		1
-1.60571	#N/A	osa-miR171b	Os02g0663100	0.5	Os02t0663100_01	-1	1	21	1523	1543	UGAUUGAGCCGUGCCAAUAUC	:::::::::.:::::::::::	GAUAUUGGCGCGGCUCAAUCA	Cleavage		1
-1.59805	#N/A	osa-miR171i-3p	Os02g0663100	1.5	Os02t0663100_01	-1	1	21	1523	1543	GGAUUGAGCCGCGUCAAUAUC	:::::::.::::::::::::	GAUAUUGGCGCGGCUCAAUCA	Cleavage		1
-1.77656	#N/A	osa-miR810b.1	Os02g0671200	5	Os02t0671200_01	-1	1	21	985	1005	UGAACACCGAUAUGCGUCAUC	::.:.::::::::::	AGUAUAGCGUGUCGGUGUUCA	Cleavage		1
-1.48205	#N/A	osa-miR531b	Os02g0678200	3	Os02t0678200_01	-1	1	20	136	154	CUCGCCGGGGCUGCGUGCCG	:::: : :::::::::::::	CGGC-CACAGCCCCGGCGAG	Cleavage		1
#N/A	1.10449	osa-miR5493	Os02g0678300	5	Os02t0678300_01	-1	1	21	434	453	AGCCGGGCUCGGUCGCGCGUG	:::::::: : :.::::::::	CACGCGCG-CGGGGCCCGGCU	Translation		1
-1.48205	#N/A	osa-miR531b	Os02g0681100	3.5	Os02t0681100_01	-1	1	20	1448	1467	CUCGCCGGGGCUGCGUGCCG	.:::.::: ::::: :::::	UGGCGCGCCGCCCCUGCGAG	Cleavage		1
#N/A	-1.27212	osa-miR397a	Os02g0681900	3.5	Os02t0681900_01	-1	1	21	314	334	UCAUUGAGUGCAGCGUUGAUG	.:::..:::::..:::..::.	UAUCGGCGCUGUGCUCGGUGG	Cleavage		1
#N/A	-1.40041	osa-miR397b	Os02g0681900	4	Os02t0681900_01	-1	1	21	314	334	UUAUUGAGUGCAGCGUUGAUG	.:::..:::::..:::..:..	UAUCGGCGCUGUGCUCGGUGG	Cleavage		1
#N/A	1.07992	osa-miR2865	Os02g0682700	4.5	Os02t0682700_00	-1	1	22	335	356	CUCAGCAGUCGACUGUACCGUG	..::::. :::::::::: : :	UGCGGUGGAGUCGACUGCGGUG	Cleavage		1
#N/A	1.10449	osa-miR5493	Os02g0683500	5	Os02t0683500_01	-1	1	21	983	1003	AGCCGGGCUCGGUCGCGCGUG	::: ::::::: . .::::::	CACCCGCGACCCGCUCCGGCU	Translation		1
#N/A	1.24358	osa-miR7693-5p	Os02g0689800	4	Os02t0689800_01	-1	1	24	1414	1437	GUUUCCGCUCUUCAUCGAUGGCUG	::: ::.:::::::: : :.:::	CAGAAAUUGAUGAAGACCAGGAAC	Cleavage		1
2.09284	#N/A	osa-miR1881	Os02g0693450	4	Os02t0693450_00	-1	1	24	1962	1984	AAUGUUAUUGUAGCGUGGUGGUGU	.:: :::::: : :::::::.:::	GCAGCACCAC-CAACAAUAAUAUU	Cleavage		1
#N/A	1.07992	osa-miR2865	Os02g0699500	3.5	Os02t0699500_01	-1	1	22	137	158	CUCAGCAGUCGACUGUACCGUG	::::. ::::::::::::	GCCGGUGGCGUCGACUGCUGAU	Cleavage		1
#N/A	-1.27212	osa-miR397a	Os02g0708200	4.5	Os02t0708200_01	-1	1	21	1035	1055	UCAUUGAGUGCAGCGUUGAUG	:::::: :.::: ::...:::	CAUCAAAGUUGCUCUUGGUGA	Cleavage		1
#N/A	-1.40041	osa-miR397b	Os02g0708200	5	Os02t0708200_01	-1	1	21	1035	1055	UUAUUGAGUGCAGCGUUGAUG	:::::: :.::: ::...:.:	CAUCAAAGUUGCUCUUGGUGA	Cleavage		1
#N/A	1.24358	osa-miR7693-5p	Os02g0711100	3.5	Os02t0711100_01	-1	1	24	1366	1389	GUUUCCGCUCUUCAUCGAUGGCUG	::::.:. :.::::.::.:::	CCACCAUUGGAGGAGAGUGGGAAC	Cleavage		1
#N/A	-1.27212	osa-miR397a	Os02g0711100	4.5	Os02t0711100_01	-1	1	21	270	290	UCAUUGAGUGCAGCGUUGAUG	:.::.:::: ::.:::.: ::	CGUCGACGCGGCGCUCGACGA	Cleavage		1
#N/A	-1.40041	osa-miR397b	Os02g0711100	5	Os02t0711100_01	-1	1	21	270	290	UUAUUGAGUGCAGCGUUGAUG	:.::.:::: ::.:::.: .:	CGUCGACGCGGCGCUCGACGA	Cleavage		1
-1.60571	#N/A	osa-miR171b	Os02g0714300	5	Os02t0714300_01	-1	1	21	1037	1057	UGAUUGAGCCGUGCCAAUAUC	:: :::::.:.: :::::::	GAGAUUGGUAUGAAUCAAUCA	Cleavage		1
-1.59805	#N/A	osa-miR171i-3p	Os02g0715000	4.5	Os02t0715000_01	-1	1	21	284	304	GGAUUGAGCCGCGUCAAUAUC	: :::::.: :::::.:: .:	GCUAUUGGCUCGGCUUAAAUC	Cleavage		1
-1.60571	#N/A	osa-miR171b	Os02g0715000	5	Os02t0715000_01	-1	1	21	284	305	UGA-UUGAGCCGUGCCAAUAUC	: ::::::: :::::.:: :::	GCUAUUGGCUCGGCUUAAAUCA	Cleavage		1
-1.77656	#N/A	osa-miR810b.1	Os02g0716800	5	Os02t0716800_01	-1	1	21	1624	1644	UGAACACCGAUAUGCGUCAUC	::::.:::::::::.	CGGCGAGCAUGUCGGUGUUCG	Cleavage		1
#N/A	-1.95721	osa-miR408-3p	Os02g0717500	4	Os02t0717500_01	-1	1	21	250	270	CUGCACUGCCUCUUCCCUGGC	:: .::::.:::::.::::.	GCGGGGGAGGAGGCGGUGCGC	Cleavage		1
-1.4531	#N/A	osa-miR531a	Os02g0727300	4.5	Os02t0727300_01	-1	1	24	2946	2969	CUCGCCGGGGCUGCGUGCCGCCAU	::::::::: ::: :::.::	CGAGCGGCACGCCGCCGCGGUGAC	Cleavage		1
-1.48205	#N/A	osa-miR531b	Os02g0727300	4.5	Os02t0727300_01	-1	1	20	2950	2969	CUCGCCGGGGCUGCGUGCCG	:::::::: ::: :::.::	CGGCACGCCGCCGCGGUGAC	Cleavage		1
-1.4531	#N/A	osa-miR531a	Os02g0727300	4.5	Os02t0727300_02	-1	1	24	2315	2338	CUCGCCGGGGCUGCGUGCCGCCAU	::::::::: ::: :::.::	CGAGCGGCACGCCGCCGCGGUGAC	Cleavage		1
-1.48205	#N/A	osa-miR531b	Os02g0727300	4.5	Os02t0727300_02	-1	1	20	2319	2338	CUCGCCGGGGCUGCGUGCCG	:::::::: ::: :::.::	CGGCACGCCGCCGCGGUGAC	Cleavage		1
-1.48205	#N/A	osa-miR531b	Os02g0727300	4.5	Os02t0727300_03	-1	1	20	1078	1097	CUCGCCGGGGCUGCGUGCCG	:::::::: ::: :::.::	CGGCACGCCGCCGCGGUGAC	Cleavage		1
#N/A	-1.40041	osa-miR397b	Os02g0730600	4	Os02t0730600_00	-1	1	21	691	711	UUAUUGAGUGCAGCGUUGAUG	..:::.. .:::.:::::::	UGUCAGUCUUGCGCUCAAUAU	Cleavage		1
#N/A	-1.95721	osa-miR408-3p	Os02g0731400	1.5	Os02t0731400_01	-1	1	21	94	114	CUGCACUGCCUCUUCCCUGGC	.:.::::::::::::::::	CUCGGGGAAGAGGCAGUGCAU	Cleavage		1
#N/A	1.10449	osa-miR5493	Os02g0736300	4.5	Os02t0736300_01	-1	1	21	274	294	AGCCGGGCUCGGUCGCGCGUG	:: : ::::::: :.::::.:	CAAGGGCGACCGCGUCCGGUU	Cleavage		1
#N/A	1.10449	osa-miR5493	Os02g0738750	4	Os02t0738750_00	-1	1	21	1431	1451	AGCCGGGCUCGGUCGCGCGUG	.::::.:.::::::.:: :	AGCGCGUGGCCGAGCUCGCCG	Cleavage		1
-1.286	#N/A	osa-miR11341-5p	Os02g0750500	4	Os02t0750500_01	-1	1	24	680	703	CCUAGGCUAUUUUGCGAGACGAAU	:: .:.:::::::.::::: :	ACACGCUUUGCAAAAUGGCCUAAG	Cleavage		1
#N/A	-1.27212	osa-miR397a	Os02g0752250	5	Os02t0752250_00	-1	1	21	1045	1065	UCAUUGAGUGCAGCGUUGAUG	:::. .::.::..: ::::::	CAUUUGCGUUGUGCCCAAUGA	Cleavage		1
-1.48205	#N/A	osa-miR531b	Os02g0758000	4	Os02t0758000_01	-1	1	20	205	224	CUCGCCGGGGCUGCGUGCCG	::::.::::::.::: ::.	CGGCGCGCAGCUCCGCCGGC	Cleavage		2
-1.48205	#N/A	osa-miR531b	Os02g0758000	4	Os02t0758000_01	-1	1	20	566	585	CUCGCCGGGGCUGCGUGCCG	: .::: :::::::::::	GAGGGCGCCGCCCCGGCGAG	Cleavage		2
#N/A	-1.95721	osa-miR408-3p	Os02g0758800	3.5	Os02t0758800_01	-1	1	21	927	947	CUGCACUGCCUCUUCCCUGGC	:::::: .:::::::::::	GCCAGGAUGGAGGCAGUGCAA	Cleavage		1
#N/A	-1.40041	osa-miR397b	Os02g0767150	4	Os02t0767150_01	-1	1	21	403	422	UUAUUGAGUGCAGCGUUGAUG	::::.::::::.: ::::::	AAUCAGCGCUGCGC-CAAUAA	Cleavage		1
-1.48205	#N/A	osa-miR531b	Os02g0769900	4	Os02t0769900_01	-1	1	20	1070	1089	CUCGCCGGGGCUGCGUGCCG	::::..:::::: :::::.	CGGCGUGCAGCCACGGCGGC	Cleavage		1
-1.48205	#N/A	osa-miR531b	Os02g0769900	4	Os02t0769900_02	-1	1	20	1014	1033	CUCGCCGGGGCUGCGUGCCG	::::..:::::: :::::.	CGGCGUGCAGCCACGGCGGC	Cleavage		1
-1.48205	#N/A	osa-miR531b	Os02g0769900	4	Os02t0769900_03	-1	1	20	924	943	CUCGCCGGGGCUGCGUGCCG	::::..:::::: :::::.	CGGCGUGCAGCCACGGCGGC	Cleavage		1
#N/A	-1.27212	osa-miR397a	Os02g0771800	4	Os02t0771800_01	-1	1	21	1922	1942	UCAUUGAGUGCAGCGUUGAUG	: :::..:.::..::.::::	CUUCAGUGUUGUGCUUAAUGU	Cleavage		1
-1.4531	#N/A	osa-miR531a	Os02g0773700	4.5	Os02t0773700_01	-1	1	24	2946	2969	CUCGCCGGGGCUGCGUGCCGCCAU	:::::.:::.:. :::::::	GGCGCGGCGCGCGGUGGCGGCGAG	Cleavage		1
-1.48205	#N/A	osa-miR531b	Os02g0773700	4.5	Os02t0773700_01	-1	1	20	2950	2969	CUCGCCGGGGCUGCGUGCCG	::::.:::.:. :::::::	CGGCGCGCGGUGGCGGCGAG	Cleavage		1
-1.48205	#N/A	osa-miR531b	Os02g0774700	3	Os02t0774700_02	-1	1	20	1862	1881	CUCGCCGGGGCUGCGUGCCG	:.:: :.:::::::::::	GCGUACUCGGCCCCGGCGAG	Cleavage		1
-1.39623	#N/A	osa-miR5150-5p	Os02g0775050	3.5	Os02t0775050_00	-1	1	24	67	90	AGCUUCUGACAGCUGCAGUUUCUC	:::::: :::::::: ..:::	GUAAAACUGGAGCUGUCAAGGGCU	Cleavage		1
#N/A	-1.27212	osa-miR397a	Os02g0777100	3	Os02t0777100_03	-1	1	21	618	638	UCAUUGAGUGCAGCGUUGAUG	::::: ::::::::.:::	AUUCAACCAUGCACUCAGUGA	Cleavage		1
#N/A	1.07992	osa-miR2865	Os02g0780700	5	Os02t0780700_01	-1	1	22	2278	2299	CUCAGCAGUCGACUGUACCGUG	.:. : .::::.::. ::::::	UAUUGAGCAGUUGAUCGCUGAG	Cleavage		1
-1.77656	#N/A	osa-miR810b.1	Os02g0787600	4.5	Os02t0787600_01	-1	1	21	1983	2002	UGAACACCGAUAUGCGUCAUC	:.:::. ::::: :::::::.	GGUGAU-CAUAUGGGUGUUCG	Cleavage		1
-1.77656	#N/A	osa-miR810b.1	Os02g0787600	4.5	Os02t0787600_02	-1	1	21	2139	2158	UGAACACCGAUAUGCGUCAUC	:.:::. ::::: :::::::.	GGUGAU-CAUAUGGGUGUUCG	Cleavage		1
-1.60571	#N/A	osa-miR171b	Os02g0809800	5	Os02t0809800_01	-1	1	21	2448	2468	UGAUUGAGCCGUGCCAAUAUC	:::::::.: ::.: :.::.	CAUAUUGGUAAGGUUGAGUCG	Translation		1
-1.59805	#N/A	osa-miR171i-3p	Os02g0810300	3.5	Os02t0810300_01	-1	1	21	154	174	GGAUUGAGCCGCGUCAAUAUC	: : :: .:::::.::::::.	GCUCUUCGCGCGGUUCAAUCU	Cleavage		1
2.09284	#N/A	osa-miR1881	Os02g0810500	3	Os02t0810500_01	-1	1	24	1707	1730	AAUGUUAUUGUAGCGUGGUGGUGU	:..:.:::.:::::::::	GUGGAAUUAUGCUGCAAUAACAUC	Cleavage		1
#N/A	1.10449	osa-miR5493	Os02g0810900	3	Os02t0810900_01	-1	1	21	510	530	AGCCGGGCUCGGUCGCGCGUG	::::: ::: ::.::::::	ACCGCGCCACCAAGUCCGGCU	Translation		1
#N/A	1.10449	osa-miR5493	Os02g0810900	3	Os02t0810900_02	-1	1	21	384	404	AGCCGGGCUCGGUCGCGCGUG	::::: ::: ::.::::::	ACCGCGCCACCAAGUCCGGCU	Translation		1
-1.60571	#N/A	osa-miR171b	Os02g0813183	5	Os02t0813183_00	-1	1	21	426	446	UGAUUGAGCCGUGCCAAUAUC	:::.::: :.::::::.:..	GAUGUUGCAAUGGCUCAGUUG	Cleavage		1
-1.4531	#N/A	osa-miR531a	Os02g0815100	4.5	Os02t0815100_01	-1	1	24	442	466	CUCGCCGGGGCUGC-GUGCCGCCAU	.:::::::.: :::::.::::::.	GUGGCGGCGCUGCAGCUCCGGCGGC	Cleavage		1
-1.77656	#N/A	osa-miR810b.1	Os02g0815300	5	Os02t0815300_01	-1	1	21	698	718	UGAACACCGAUAUGCGUCAUC	::::. :::. .::::::::	GAUGGAUCAUGGUGGUGUUCA	Translation		1
2.09284	#N/A	osa-miR1881	Os02g0815500	4	Os02t0815500_01	-1	1	24	1357	1380	AAUGUUAUUGUAGCGUGGUGGUGU	:::::::. .::::.:::::.::	ACACCACUCUGCUAUAAUAAUAUA	Cleavage		1
#N/A	-1.95721	osa-miR408-3p	Os02g0816000	3.5	Os02t0816000_01	-1	1	21	646	666	CUGCACUGCCUCUUCCCUGGC	::.::::.::::..:::: :	CCCGGGGAGGAGGUGGUGCCG	Cleavage		1
#N/A	-1.95721	osa-miR408-3p	Os02g0832000	4.5	Os02t0832000_01	-1	1	21	371	391	CUGCACUGCCUCUUCCCUGGC	::..::: ::.:::::: :.:	GCUGGGGCAGGGGCAGUUCGG	Cleavage		1
#N/A	-1.95721	osa-miR408-3p	Os02g0833500	5	Os02t0833500_01	-1	1	21	2088	2108	CUGCACUGCCUCUUCCCUGGC	:::: :::.: :::.::: ::	GCCAUGGAGGUGGCGGUGGAG	Translation		1
#N/A	-1.95721	osa-miR408-3p	Os02g0833500	5	Os02t0833500_02	-1	1	21	2091	2111	CUGCACUGCCUCUUCCCUGGC	:::: :::.: :::.::: ::	GCCAUGGAGGUGGCGGUGGAG	Translation		1
-1.48205	#N/A	osa-miR531b	Os03g0100300	3.5	Os03t0100300_01	-1	1	20	68	87	CUCGCCGGGGCUGCGUGCCG	::::. ::.:: ::::::::	CGGCGGGCGGCGCCGGCGAG	Cleavage		1
-1.77656	#N/A	osa-miR810b.1	Os03g0103000	4.5	Os03t0103000_01	-1	1	21	1478	1497	UGAACACCGAUAUGCGUCAUC	.:::::: :.:::::::::	CGUGACGC-UGUCGGUGUUCU	Cleavage		1
-1.77656	#N/A	osa-miR810b.1	Os03g0103900	4	Os03t0103900_01	-1	1	21	496	516	UGAACACCGAUAUGCGUCAUC	:: ::.:: :.:.::::::::	GACGAUGCCUGUUGGUGUUCA	Cleavage		1
#N/A	-1.40041	osa-miR397b	Os03g0104000	5	Os03t0104000_01	-1	1	21	286	306	UUAUUGAGUGCAGCGUUGAUG	:::.:..:.:::::: .:::	CAUUAGUGUUGCACUAGAUAU	Cleavage		1
#N/A	1.24358	osa-miR7693-5p	Os03g0110400	2.5	Os03t0110400_01	-1	1	24	1923	1946	GUUUCCGCUCUUCAUCGAUGGCUG	: :: ::::::::::. :::::.:	CCGCGAUCGAUGAAGGCCGGAAGC	Cleavage		1
#N/A	1.24358	osa-miR7693-5p	Os03g0110400	2.5	Os03t0110400_02	-1	1	24	1265	1288	GUUUCCGCUCUUCAUCGAUGGCUG	: :: ::::::::::. :::::.:	CCGCGAUCGAUGAAGGCCGGAAGC	Cleavage		1
-1.4531	#N/A	osa-miR531a	Os03g0118100	5	Os03t0118100_01	-1	1	24	204	226	CUCGCCGGGGCUGCGUGCCGCCAU	:::::::.. ::.:: ::::::::	AUGGCGGUG-GCGGCGCCGGCGAG	Cleavage		1
-1.4531	#N/A	osa-miR531a	Os03g0120900	5	Os03t0120900_01	-1	1	24	1523	1546	CUCGCCGGGGCUGCGUGCCGCCAU	::::::::.:::::: :::::.	AUGGCGGCGCGCAGCGGCGGCGGU	Cleavage		1
#N/A	1.07992	osa-miR2865	Os03g0121800	5	Os03t0121800_01	-1	1	22	5016	5037	CUCAGCAGUCGACUGUACCGUG	::. :: ::::::.:::::.	CAUUGUUGAGUCGAUUGCUGGC	Cleavage		1
#N/A	1.10449	osa-miR5493	Os03g0124100	3.5	Os03t0124100_01	-1	1	21	1014	1034	AGCCGGGCUCGGUCGCGCGUG	: ::::::.:.:. :.:::::	CCCGCGCGGCUGGACUCGGCU	Cleavage		1
#N/A	-1.27212	osa-miR397a	Os03g0126800	5	Os03t0126800_00	-1	1	21	903	923	UCAUUGAGUGCAGCGUUGAUG	..:..:.::::::.::.::	UGUUGAUGCUGCAUUCGAUUG	Cleavage		1
#N/A	-1.40041	osa-miR397b	Os03g0126800	5	Os03t0126800_00	-1	1	21	903	923	UUAUUGAGUGCAGCGUUGAUG	..:..:.::::::.::.::	UGUUGAUGCUGCAUUCGAUUG	Cleavage		1
#N/A	-1.40041	osa-miR397b	Os03g0127700	3.5	Os03t0127700_01	-1	1	21	2298	2318	UUAUUGAGUGCAGCGUUGAUG	:::: :.:::::::..::	GUUCAAGGUUGCACUCGGUAC	Cleavage		1
#N/A	-1.40041	osa-miR397b	Os03g0127700	3.5	Os03t0127700_02	-1	1	21	2295	2315	UUAUUGAGUGCAGCGUUGAUG	:::: :.:::::::..::	GUUCAAGGUUGCACUCGGUAC	Cleavage		1
#N/A	1.10449	osa-miR5493	Os03g0130700	4	Os03t0130700_01	-1	1	21	2759	2779	AGCCGGGCUCGGUCGCGCGUG	: :.:: .:::::::::::	GAGGUGCCGCCGAGCCCGGCG	Cleavage		2
#N/A	1.10449	osa-miR5493	Os03g0130700	5	Os03t0130700_01	-1	1	21	2310	2330	AGCCGGGCUCGGUCGCGCGUG	.: :::::.::::..:: :	AGCACGCGAUCGAGUUCGACG	Cleavage		2
#N/A	1.10449	osa-miR5493	Os03g0130700	4	Os03t0130700_02	-1	1	21	2314	2334	AGCCGGGCUCGGUCGCGCGUG	: :.:: .:::::::::::	GAGGUGCCGCCGAGCCCGGCG	Cleavage		2
#N/A	1.10449	osa-miR5493	Os03g0130700	5	Os03t0130700_02	-1	1	21	1865	1885	AGCCGGGCUCGGUCGCGCGUG	.: :::::.::::..:: :	AGCACGCGAUCGAGUUCGACG	Cleavage		2
#N/A	1.10449	osa-miR5493	Os03g0130700	4	Os03t0130700_03	-1	1	21	2198	2218	AGCCGGGCUCGGUCGCGCGUG	: :.:: .:::::::::::	GAGGUGCCGCCGAGCCCGGCG	Cleavage		2
#N/A	1.10449	osa-miR5493	Os03g0130700	5	Os03t0130700_03	-1	1	21	1749	1769	AGCCGGGCUCGGUCGCGCGUG	.: :::::.::::..:: :	AGCACGCGAUCGAGUUCGACG	Cleavage		2
#N/A	-1.40041	osa-miR397b	Os03g0131333	5	Os03t0131333_00	-1	1	21	1159	1179	UUAUUGAGUGCAGCGUUGAUG	::::. .:.::::.:::. ::	CAUCGUUGUUGCAUUCAGAAA	Cleavage		1
-1.60571	#N/A	osa-miR171b	Os03g0135550	3.5	Os03t0135550_01	-1	1	21	206	226	UGAUUGAGCCGUGCCAAUAUC	:::.::::: ::::::: :::	GAUGUUGGCUCGGCUCACUCA	Cleavage		1
-1.59805	#N/A	osa-miR171i-3p	Os03g0135550	5	Os03t0135550_01	-1	1	21	206	226	GGAUUGAGCCGCGUCAAUAUC	:::.:::.: ::::::: ::	GAUGUUGGCUCGGCUCACUCA	Cleavage		1
-1.39623	#N/A	osa-miR5150-5p	Os03g0138600	3.5	Os03t0138600_01	-1	1	24	1273	1295	AGCUUCUGACAGCUGCAGUUUCUC	:.:::::::: :::.::::::	CGAAGACUGCAGC-GUCGGAAGCU	Translation		1
#N/A	-1.95721	osa-miR408-3p	Os03g0140300	4.5	Os03t0140300_01	-1	1	21	1462	1482	CUGCACUGCCUCUUCCCUGGC	:::. ::.:::::.:::::	GCCGUCGAGGAGGCGGUGCAU	Cleavage		1
#N/A	-1.27212	osa-miR397a	Os03g0141700	5	Os03t0141700_01	-1	1	21	1036	1056	UCAUUGAGUGCAGCGUUGAUG	::: .:.: ::::::: ::::	CAUGGAUGGUGCACUCUAUGA	Cleavage		1
#N/A	-1.40041	osa-miR397b	Os03g0143532	4.5	Os03t0143532_00	-1	1	21	328	348	UUAUUGAGUGCAGCGUUGAUG	:: ::: ::: ..::::::::	CACCAAAGCUUUGCUCAAUAA	Translation		1
-1.48205	#N/A	osa-miR531b	Os03g0144300	4.5	Os03t0144300_01	-1	1	20	992	1011	CUCGCCGGGGCUGCGUGCCG	:::::.::::: .:::.:.	CGGCAUGCAGCGUCGGUGGC	Cleavage		1
-1.4531	#N/A	osa-miR531a	Os03g0144500	4.5	Os03t0144500_01	-1	1	24	742	764	CUCGCCGGGGCUGCGUGCCGCCAU	:::::::::: :::::::.::	CCGGCGGCACGC-GCCCCGGUGAC	Cleavage		1
#N/A	-1.40041	osa-miR397b	Os03g0151600	4	Os03t0151600_01	-1	1	21	492	512	UUAUUGAGUGCAGCGUUGAUG	:: :..::::::::::.: ::	CACCGGCGCUGCACUCGACAA	Cleavage		1
#N/A	-1.40041	osa-miR397b	Os03g0151600	4	Os03t0151600_02	-1	1	21	665	685	UUAUUGAGUGCAGCGUUGAUG	:: :..::::::::::.: ::	CACCGGCGCUGCACUCGACAA	Cleavage		1
#N/A	1.07992	osa-miR2865	Os03g0151900	5	Os03t0151900_01	-1	1	22	858	879	CUCAGCAGUCGACUGUACCGUG	..: :::..:::::.::.: .:	UGCUGUAUGGUCGAUUGUUUGG	Cleavage		1
#N/A	1.07992	osa-miR2865	Os03g0151900	5	Os03t0151900_02	-1	1	22	824	845	CUCAGCAGUCGACUGUACCGUG	..: :::..:::::.::.: .:	UGCUGUAUGGUCGAUUGUUUGG	Cleavage		1
-1.4531	#N/A	osa-miR531a	Os03g0162725	5	Os03t0162725_00	-1	1	24	993	1017	CUCGCCGGGGCU-GCGUGCCGCCAU	:::::::::: .:.:..::::::	CCGGCGGCACGCCGGUCUUGGCGAG	Cleavage		2
-1.4531	#N/A	osa-miR531a	Os03g0162725	5	Os03t0162725_00	-1	1	24	1391	1413	CUCGCCGGGGCUGCGUGCCGCCAU	: ::::.::: ::: :::::::	CCGCCGGCGCGC-GCCGCGGCGAG	Cleavage		2
-1.48205	#N/A	osa-miR531b	Os03g0162725	5	Os03t0162725_00	-1	1	20	997	1017	CUCGCCGGGGCU-GCGUGCCG	:::::::: .:.:..::::::	CGGCACGCCGGUCUUGGCGAG	Cleavage		2
-1.48205	#N/A	osa-miR531b	Os03g0162725	5	Os03t0162725_00	-1	1	20	1395	1413	CUCGCCGGGGCUGCGUGCCG	::::.::: ::: :::::::	CGGCGCGC-GCCGCGGCGAG	Cleavage		2
#N/A	-1.95721	osa-miR408-3p	Os03g0166800	3	Os03t0166800_01	-1	1	21	40	60	CUGCACUGCCUCUUCCCUGGC	::::.:::::::: ::::	GAAAGGGGAGAGGCAGGGCAG	Cleavage		1
-1.77656	#N/A	osa-miR810b.1	Os03g0166800	5	Os03t0166800_02	-1	1	21	888	908	UGAACACCGAUAUGCGUCAUC	::::::::: ::::::	AAAUACGCAUAUCAAUGUUCA	Cleavage		1
2.09284	#N/A	osa-miR1881	Os03g0186500	5	Os03t0186500_01	-1	1	24	3523	3545	AAUGUUAUUGUAGCGUGGUGGUGU	.: ::::::: :: ::.::::::	GCUCCACCAC-CUUCAGUAACAUC	Translation		1
2.09284	#N/A	osa-miR1881	Os03g0186500	5	Os03t0186500_03	-1	1	24	1313	1335	AAUGUUAUUGUAGCGUGGUGGUGU	.: ::::::: :: ::.::::::	GCUCCACCAC-CUUCAGUAACAUC	Translation		1
#N/A	-1.95721	osa-miR408-3p	Os03g0188200	4	Os03t0188200_01	-1	1	21	680	700	CUGCACUGCCUCUUCCCUGGC	:::.:::::.::::::	GCGCCGGAGGAGGCGGUGCAG	Cleavage		1
#N/A	-1.40041	osa-miR397b	Os03g0192100	4.5	Os03t0192100_01	-1	1	21	2105	2125	UUAUUGAGUGCAGCGUUGAUG	::.::.:.: .:::::.::.	GAUUAAUGUUCUACUCAGUAG	Translation		1
#N/A	1.10449	osa-miR5493	Os03g0192600	3.5	Os03t0192600_02	-1	1	21	441	461	AGCCGGGCUCGGUCGCGCGUG	:::::: .:.:::::.:::	GACGCGCUGCUGAGCCUGGCG	Cleavage		1
-1.60571	#N/A	osa-miR171b	Os03g0201400	4.5	Os03t0201400_02	-1	1	21	6382	6402	UGAUUGAGCCGUGCCAAUAUC	::::: ::: ::::. ::::	UAUAUUCGCAAGGCUUUAUCA	Translation		1
#N/A	1.10449	osa-miR5493	Os03g0205000	4.5	Os03t0205000_01	-1	1	21	375	395	AGCCGGGCUCGGUCGCGCGUG	::::.:::.::.::::	UGGUCGCGGCCGGGCUCGGCG	Cleavage		1
#N/A	-1.95721	osa-miR408-3p	Os03g0209500	3.5	Os03t0209500_01	-1	1	21	2049	2069	CUGCACUGCCUCUUCCCUGGC	:.::::::.::::: :::::	GUCAGGGAGGAGGCCCUGCAG	Cleavage		1
#N/A	1.10449	osa-miR5493	Os03g0216400	4.5	Os03t0216400_01	-1	1	21	893	913	AGCCGGGCUCGGUCGCGCGUG	:.: .:::.::::::: :::	CGCCUGCGGCCGAGCCGGGCA	Cleavage		1
-1.39623	#N/A	osa-miR5150-5p	Os03g0218500	5	Os03t0218500_01	-1	1	24	1449	1471	AGCUUCUGACAGCUGCAGUUUCUC	:::.::::::.: ::::..:::	UUGAAGCUGCAGUU-UCAGGGGCU	Translation		1
-1.48205	#N/A	osa-miR531b	Os03g0224300	4	Os03t0224300_01	-1	1	20	834	853	CUCGCCGGGGCUGCGUGCCG	::::.:::.::: :::: ::	CGGCGCGCGGCCGCGGCAAG	Cleavage		1
-1.39623	#N/A	osa-miR5150-5p	Os03g0225700	4.5	Os03t0225700_01	-1	1	24	943	966	AGCUUCUGACAGCUGCAGUUUCUC	:::.: :: ::::::.::.::	ACGAAGCGGCUGCUGUCGGAGGCG	Cleavage		1
#N/A	-1.95721	osa-miR408-3p	Os03g0229000	5	Os03t0229000_01	-1	1	21	1038	1058	CUGCACUGCCUCUUCCCUGGC	::.::: ::::: :::::..	GCUAGGCAAGAGCCAGUGUGC	Cleavage		1
#N/A	-1.27212	osa-miR397a	Os03g0232600	5	Os03t0232600_01	-1	1	21	536	556	UCAUUGAGUGCAGCGUUGAUG	::::.:: : ::.::::: ::	CAUCGACACCGCGCUCAAGGA	Cleavage		1
#N/A	-1.27212	osa-miR397a	Os03g0234900	5	Os03t0234900_01	-1	1	21	438	458	UCAUUGAGUGCAGCGUUGAUG	:::::: :: :::::..: ::	CAUCAAGGCGGCACUUGAGGA	Cleavage		1
#N/A	-1.95721	osa-miR408-3p	Os03g0236966	3.5	Os03t0236966_00	-1	1	21	129	149	CUGCACUGCCUCUUCCCUGGC	:::::.:::::.::: ::	AUGAGGGAGGAGGCGGUGGAG	Cleavage		1
-1.48205	#N/A	osa-miR531b	Os03g0237600	2.5	Os03t0237600_01	-1	1	20	125	143	CUCGCCGGGGCUGCGUGCCG	.::: .::::::::::::::	UGGC-UGCAGCCCCGGCGAG	Cleavage		1
-1.4531	#N/A	osa-miR531a	Os03g0237600	2.5	Os03t0237600_02	-1	1	24	78	100	CUCGCCGGGGCUGCGUGCCGCCAU	:: .::: .::::::::::::::	UUGCUGGC-UGCAGCCCCGGCGAG	Cleavage		1
-1.48205	#N/A	osa-miR531b	Os03g0237600	2.5	Os03t0237600_02	-1	1	20	82	100	CUCGCCGGGGCUGCGUGCCG	.::: .::::::::::::::	UGGC-UGCAGCCCCGGCGAG	Cleavage		1
-1.4531	#N/A	osa-miR531a	Os03g0237600	2.5	Os03t0237600_04	-1	1	24	77	99	CUCGCCGGGGCUGCGUGCCGCCAU	:: .::: .::::::::::::::	UUGCUGGC-UGCAGCCCCGGCGAG	Cleavage		1
-1.48205	#N/A	osa-miR531b	Os03g0237600	2.5	Os03t0237600_04	-1	1	20	81	99	CUCGCCGGGGCUGCGUGCCG	.::: .::::::::::::::	UGGC-UGCAGCCCCGGCGAG	Cleavage		1
#N/A	-1.27212	osa-miR397a	Os03g0240400	3.5	Os03t0240400_01	-1	1	21	716	736	UCAUUGAGUGCAGCGUUGAUG	:.:::.::.::::..:::	CUGCGACGUUGUACUCGGUGA	Cleavage		1
#N/A	-1.40041	osa-miR397b	Os03g0240400	4	Os03t0240400_01	-1	1	21	716	736	UUAUUGAGUGCAGCGUUGAUG	:.:::.::.::::..:.:	CUGCGACGUUGUACUCGGUGA	Cleavage		1
#N/A	1.10449	osa-miR5493	Os03g0240400	5	Os03t0240400_01	-1	1	21	124	144	AGCCGGGCUCGGUCGCGCGUG	:.::::::.::: :.::: :	CGCGCGCGGCCGUGUCCGCCG	Cleavage		1
-1.39623	#N/A	osa-miR5150-5p	Os03g0246500	4.5	Os03t0246500_01	-1	1	24	2117	2141	AGCU-UCUGACAGCUGCAGUUUCUC	: :::::::::::::: :: ::::	AAUAAACUGCAGCUGUCUGACAGCU	Cleavage		1
#N/A	-1.40041	osa-miR397b	Os03g0255200	4	Os03t0255200_01	-1	1	21	1288	1308	UUAUUGAGUGCAGCGUUGAUG	::::.::::.:.: ::::	UCUCAAUGCUGUAUUAAAUAC	Cleavage		1
#N/A	-1.40041	osa-miR397b	Os03g0255200	4	Os03t0255200_02	-1	1	21	1232	1252	UUAUUGAGUGCAGCGUUGAUG	::::.::::.:.: ::::	UCUCAAUGCUGUAUUAAAUAC	Cleavage		1
-1.59805	#N/A	osa-miR171i-3p	Os03g0259001	4.5	Os03t0259001_00	-1	1	21	1083	1103	GGAUUGAGCCGCGUCAAUAUC	:: ::::: :::.:: ::::	CAUUUUGACUCGGUUCUAUCC	Cleavage		1
#N/A	-1.95721	osa-miR408-3p	Os03g0259100	0	Os03t0259100_01	-1	1	21	85	105	CUGCACUGCCUCUUCCCUGGC	::::::::::::::::::::	CCCAGGGAAGAGGCAGUGCAG	Cleavage		1
#N/A	1.10449	osa-miR5493	Os03g0259700	4.75	Os03t0259700_01	-1	1	21	66	88	AGCCGGG--CUCGGUCGCGCGUG	:::::::.:::.: :::::::	AACGCGCGGCCGGGGCCCCGGCU	Cleavage		1
2.09284	#N/A	osa-miR1881	Os03g0262400	3	Os03t0262400_01	-1	1	24	627	650	AAUGUUAUUGUAGCGUGGUGGUGU	::::::: :::...::.:::::	UGACCACCAGGCUGUGAUGACAUU	Cleavage		1
#N/A	1.24358	osa-miR7693-5p	Os03g0272900	4	Os03t0272900_02	-1	1	24	98	121	GUUUCCGCUCUUCAUCGAUGGCUG	::.. :::: ::::::: :.:::	AAGUUCUCGAAGAAGAGCCGGAAC	Cleavage		1
#N/A	-1.27212	osa-miR397a	Os03g0273200	2	Os03t0273200_01	-1	1	21	773	793	UCAUUGAGUGCAGCGUUGAUG	:::::::::::.::::: ::	GAUCAACGCUGCGCUCAACGA	Cleavage		1
#N/A	-1.40041	osa-miR397b	Os03g0273200	2.5	Os03t0273200_01	-1	1	21	773	793	UUAUUGAGUGCAGCGUUGAUG	:::::::::::.::::: .:	GAUCAACGCUGCGCUCAACGA	Cleavage		1
#N/A	-1.27212	osa-miR397a	Os03g0273200	2	Os03t0273200_02	-1	1	21	698	718	UCAUUGAGUGCAGCGUUGAUG	:::::::::::.::::: ::	GAUCAACGCUGCGCUCAACGA	Cleavage		1
#N/A	-1.40041	osa-miR397b	Os03g0273200	2.5	Os03t0273200_02	-1	1	21	698	718	UUAUUGAGUGCAGCGUUGAUG	:::::::::::.::::: .:	GAUCAACGCUGCGCUCAACGA	Cleavage		1
#N/A	-1.95721	osa-miR408-3p	Os03g0275450	4	Os03t0275450_00	-1	1	21	2479	2499	CUGCACUGCCUCUUCCCUGGC	:::::::::::.: :::	GGAAGGGAAGAGGCGGGGCAC	Cleavage		1
-1.39623	#N/A	osa-miR5150-5p	Os03g0287100	2	Os03t0287100_01	-1	1	24	954	977	AGCUUCUGACAGCUGCAGUUUCUC	.::.:.::.:::::::.:.::::	AGGAGAUUGUAGCUGUCGGGAGCU	Cleavage		1
-1.59805	#N/A	osa-miR171i-3p	Os03g0292700	5	Os03t0292700_01	-1	1	21	320	340	GGAUUGAGCCGCGUCAAUAUC	::: :::: ::::::::. .:	GAUCUUGAGGCGGCUCAGCUC	Cleavage		1
#N/A	-1.40041	osa-miR397b	Os03g0294900	4.5	Os03t0294900_01	-1	1	21	1936	1956	UUAUUGAGUGCAGCGUUGAUG	::::: : ::::::..::::	CAUCAUCAAUGCACUUGAUAA	Cleavage		1
#N/A	-1.95721	osa-miR408-3p	Os03g0297900	4	Os03t0297900_00	-1	1	21	164	184	CUGCACUGCCUCUUCCCUGGC	::.:: :::::::: :::::	GCUAGUGAAGAGGCUGUGCAA	Cleavage		1
-1.60571	#N/A	osa-miR171b	Os03g0298400	5	Os03t0298400_01	-1	1	21	1031	1051	UGAUUGAGCCGUGCCAAUAUC	::.:::: .. :::.:::::	CAUGUUGGAGUUGCUUAAUCA	Translation		1
-1.60571	#N/A	osa-miR171b	Os03g0298400	5	Os03t0298400_02	-1	1	21	43	63	UGAUUGAGCCGUGCCAAUAUC	::.:::: .. :::.:::::	CAUGUUGGAGUUGCUUAAUCA	Translation		1
2.09284	#N/A	osa-miR1881	Os03g0317100	4.5	Os03t0317100_01	-1	1	24	2029	2052	AAUGUUAUUGUAGCGUGGUGGUGU	::..:::. ::.:::::: .::	UGACUGCCAUUCUGCAAUAAAGUU	Cleavage		1
-1.4531	#N/A	osa-miR531a	Os03g0335500	5	Os03t0335500_01	-1	1	24	399	423	CUCGCCGGGGCUGCG-UGCCGCCAU	: ::::::. :::.:::.:::::.	AGGGCGGCGGCGCGGCCUCGGCGGC	Cleavage		1
-1.4531	#N/A	osa-miR531a	Os03g0335500	5	Os03t0335500_02	-1	1	24	376	400	CUCGCCGGGGCUGCG-UGCCGCCAU	: ::::::. :::.:::.:::::.	AGGGCGGCGGCGCGGCCUCGGCGGC	Cleavage		1
-1.4531	#N/A	osa-miR531a	Os03g0351200	4	Os03t0351200_00	-1	1	24	544	567	CUCGCCGGGGCUGCGUGCCGCCAU	::::::.:::.:::.:::::	CAGGCGGCGCGCGGCCUCGGCGCC	Cleavage		1
-1.48205	#N/A	osa-miR531b	Os03g0351200	4	Os03t0351200_00	-1	1	20	548	567	CUCGCCGGGGCUGCGUGCCG	::::.:::.:::.:::::	CGGCGCGCGGCCUCGGCGCC	Cleavage		1
#N/A	-1.95721	osa-miR408-3p	Os03g0351300	5	Os03t0351300_00	-1	1	21	54	74	CUGCACUGCCUCUUCCCUGGC	:::.: ::.: :::.:::::	GCCGGCGAGGCGGCGGUGCAC	Translation		1
-1.286	#N/A	osa-miR11341-5p	Os03g0352800	5	Os03t0352800_01	-1	1	24	102	124	CCUAGGCUAUUUUGCGAGACGAAU	:::: :::: ::.:::.::: .::	AUUCCUCUC-CAGAAUGGCCGGGG	Cleavage		1
-1.286	#N/A	osa-miR11341-5p	Os03g0353333	5	Os03t0353333_00	-1	1	24	126	148	CCUAGGCUAUUUUGCGAGACGAAU	:::: :::: ::.:::.::: .::	AUUCCUCUC-CAGAAUGGCCGGGG	Cleavage		1
-1.77656	#N/A	osa-miR810b.1	Os03g0356700	5	Os03t0356700_02	-1	1	21	1583	1603	UGAACACCGAUAUGCGUCAUC	:: :.::: ::.: ::::::	UAUUAUGCACAUUGAUGUUCA	Cleavage		1
-1.4531	#N/A	osa-miR531a	Os03g0361100	5	Os03t0361100_00	-1	1	24	1087	1110	CUCGCCGGGGCUGCGUGCCGCCAU	::::::: .: :.:: .:::::::	AUGGCGGAGCACGGCGUCGGCGAG	Cleavage		1
#N/A	-1.95721	osa-miR408-3p	Os03g0363100	4.5	Os03t0363100_00	-1	1	21	1216	1236	CUGCACUGCCUCUUCCCUGGC	::.::::.:::: .::::.	CCCGGGGAGGAGGAGGUGCGC	Cleavage		1
-1.60571	#N/A	osa-miR171b	Os03g0366350	5	Os03t0366350_01	-1	1	21	152	171	UGAUUGAGCCGUGCCAAUAUC	::: :::::::: :::.:::.	GAUCUUGGCACG-CUCGAUCG	Cleavage		1
#N/A	1.24358	osa-miR7693-5p	Os03g0372500	5	Os03t0372500_02	-1	1	24	1318	1341	GUUUCCGCUCUUCAUCGAUGGCUG	.:::::.::: :::::: :.::	AGGCCAUUGAUAAAGAGCUGGAAG	Cleavage		1
#N/A	1.24358	osa-miR7693-5p	Os03g0372500	5	Os03t0372500_03	-1	1	24	1279	1302	GUUUCCGCUCUUCAUCGAUGGCUG	.:::::.::: :::::: :.::	AGGCCAUUGAUAAAGAGCUGGAAG	Cleavage		1
#N/A	-1.95721	osa-miR408-3p	Os03g0407050	5	Os03t0407050_00	-1	1	21	1882	1902	CUGCACUGCCUCUUCCCUGGC	::.. ::. :::::::::::	GCUGCGGGUGAGGCAGUGCAC	Cleavage		1
#N/A	-1.27212	osa-miR397a	Os03g0431800	4	Os03t0431800_00	-1	1	21	1047	1067	UCAUUGAGUGCAGCGUUGAUG	.:::::: ::: : :::::::	UAUCAACCCUGAAAUCAAUGA	Translation		1
#N/A	-1.40041	osa-miR397b	Os03g0431800	4.5	Os03t0431800_00	-1	1	21	1047	1067	UUAUUGAGUGCAGCGUUGAUG	.:::::: ::: : :::::.:	UAUCAACCCUGAAAUCAAUGA	Translation		1
-1.4531	#N/A	osa-miR531a	Os03g0432000	4	Os03t0432000_00	-1	1	24	54	77	CUCGCCGGGGCUGCGUGCCGCCAU	::::::.:::.:: ::::::.	CCGGCGGCGCGCGGCACCGGCGGC	Cleavage		1
-1.48205	#N/A	osa-miR531b	Os03g0432000	4	Os03t0432000_00	-1	1	20	58	77	CUCGCCGGGGCUGCGUGCCG	::::.:::.:: ::::::.	CGGCGCGCGGCACCGGCGGC	Cleavage		1
-1.59805	#N/A	osa-miR171i-3p	Os03g0435200	4.5	Os03t0435200_01	-1	1	21	1909	1929	GGAUUGAGCCGCGUCAAUAUC	::.::: . .:::::::::.	UAUGUUGUUCUGGCUCAAUCU	Cleavage		2
-1.59805	#N/A	osa-miR171i-3p	Os03g0435200	5	Os03t0435200_01	-1	1	21	1792	1812	GGAUUGAGCCGCGUCAAUAUC	.::::: .:: :::. ::::	UGUAUUGUUGCUGCUUUAUCC	Translation		2
#N/A	-1.95721	osa-miR408-3p	Os03g0436400	4.5	Os03t0436400_01	-1	1	21	1150	1171	CUGCACUGCCU-CUUCCCUGGC	:.:.:::::: ::::::::..:	GUCGGGGAAGGAGGCAGUGUGG	Translation		1
#N/A	-1.95721	osa-miR408-3p	Os03g0436400	4.5	Os03t0436400_02	-1	1	21	1111	1132	CUGCACUGCCU-CUUCCCUGGC	:.:.:::::: ::::::::..:	GUCGGGGAAGGAGGCAGUGUGG	Translation		1
#N/A	-1.95721	osa-miR408-3p	Os03g0436400	4.5	Os03t0436400_03	-1	1	21	1049	1070	CUGCACUGCCU-CUUCCCUGGC	:.:.:::::: ::::::::..:	GUCGGGGAAGGAGGCAGUGUGG	Translation		1
-1.60571	#N/A	osa-miR171b	Os03g0441400	4.5	Os03t0441400_01	-1	1	21	2603	2623	UGAUUGAGCCGUGCCAAUAUC	::. ::: :.:::::::::	AAUGCUGGAAUGGCUCAAUCU	Cleavage		1
-1.60571	#N/A	osa-miR171b	Os03g0441400	4.5	Os03t0441400_03	-1	1	21	2548	2568	UGAUUGAGCCGUGCCAAUAUC	::. ::: :.:::::::::	AAUGCUGGAAUGGCUCAAUCU	Cleavage		1
#N/A	1.24358	osa-miR7693-5p	Os03g0449200	5	Os03t0449200_00	-1	1	24	77	100	GUUUCCGCUCUUCAUCGAUGGCUG	:.::::: :: :..::::::.:.	CGGCCAUGGAGGGGGAGCGGGAGG	Cleavage		1
-1.59805	#N/A	osa-miR171i-3p	Os03g0454100	3	Os03t0454100_01	-1	1	21	639	659	GGAUUGAGCCGCGUCAAUAUC	: : :: :::.::.:::::::	GCUCUUCACGUGGUUCAAUCC	Cleavage		1
-1.48205	#N/A	osa-miR531b	Os03g0565300	4	Os03t0565300_01	-1	1	20	1013	1032	CUCGCCGGGGCUGCGUGCCG	.:::.:::.::: ::::: :	UGGCGCGCGGCCGCGGCGUG	Cleavage		1
#N/A	-1.27212	osa-miR397a	Os03g0566600	5	Os03t0566600_01	-1	1	21	843	863	UCAUUGAGUGCAGCGUUGAUG	:::::: :.::: .:::: ::	CAUCAAAGUUGCUUUCAAGGA	Cleavage		1
#N/A	-1.27212	osa-miR397a	Os03g0570775	4.5	Os03t0570775_01	-1	1	21	1216	1236	UCAUUGAGUGCAGCGUUGAUG	:: .::.:.:: :.:::::::	CAAUAAUGUUGGAUUCAAUGA	Translation		1
#N/A	-1.40041	osa-miR397b	Os03g0570775	5	Os03t0570775_01	-1	1	21	1216	1236	UUAUUGAGUGCAGCGUUGAUG	:: .::.:.:: :.:::::.:	CAAUAAUGUUGGAUUCAAUGA	Translation		1
-1.77656	#N/A	osa-miR810b.1	Os03g0575950	4.5	Os03t0575950_00	-1	1	21	274	294	UGAACACCGAUAUGCGUCAUC	:::: :::: ::.:::: :::	GAUGCCGCAGAUUGGUGGUCA	Cleavage		1
#N/A	-1.95721	osa-miR408-3p	Os03g0581100	3.5	Os03t0581100_01	-1	1	21	45	65	CUGCACUGCCUCUUCCCUGGC	:...:::.::.::..::::.:	GUUGGGGGAGGGGUGGUGCGG	Cleavage		1
-1.60571	#N/A	osa-miR171b	Os03g0587600	5	Os03t0587600_01	-1	1	21	705	725	UGAUUGAGCCGUGCCAAUAUC	:.:: :::.:: :: ::.:::	GGUAGUGGUACAGCGCAGUCA	Translation		1
2.09284	#N/A	osa-miR1881	Os03g0622100	3.5	Os03t0622100_01	-1	1	24	1328	1351	AAUGUUAUUGUAGCGUGGUGGUGU	:. ..:.:::.::::::::. ::	UCGGUGCUACGUUACAAUAAUUUU	Cleavage		1
-1.77656	#N/A	osa-miR810b.1	Os03g0637800	3.5	Os03t0637800_01	-1	1	21	1963	1984	UGAACACCGAUAUG-CGUCAUC	:: :: :::::.::::::::	UUUGCCGUCAUAUUGGUGUUCA	Cleavage		1
#N/A	1.24358	osa-miR7693-5p	Os03g0645966	4.5	Os03t0645966_00	-1	1	24	1218	1241	GUUUCCGCUCUUCAUCGAUGGCUG	:::.:.:::::::.::::.:	ACGCCGUUGAUGAAGGGCGGGAUG	Cleavage		1
-1.48205	#N/A	osa-miR531b	Os03g0649000	4	Os03t0649000_01	-1	1	20	499	518	CUCGCCGGGGCUGCGUGCCG	::::::.::..:::::.	GAGCACGCGGCUUCGGCGGA	Cleavage		1
#N/A	1.07992	osa-miR2865	Os03g0652050	4.5	Os03t0652050_00	-1	1	22	1266	1287	CUCAGCAGUCGACUGUACCGUG	..:::. : :: :::::::::	AGUGGUGAAAUCAACUGCUGAG	Translation		1
#N/A	-1.27212	osa-miR397a	Os03g0654700	4	Os03t0654700_01	-1	1	21	75	95	UCAUUGAGUGCAGCGUUGAUG	:::..::.::::: :.:::.	GAUCGGCGUUGCACGCGAUGG	Cleavage		1
#N/A	-1.40041	osa-miR397b	Os03g0654700	4.5	Os03t0654700_01	-1	1	21	75	95	UUAUUGAGUGCAGCGUUGAUG	:::..::.::::: :.::..	GAUCGGCGUUGCACGCGAUGG	Cleavage		1
#N/A	1.10449	osa-miR5493	Os03g0693700	4	Os03t0693700_01	-1	1	21	475	495	AGCCGGGCUCGGUCGCGCGUG	:.::::: :::::: .::::	CGCGCGCCACCGAGGUCGGCA	Cleavage		1
#N/A	1.10449	osa-miR5493	Os03g0693900	4	Os03t0693900_00	-1	1	21	350	370	AGCCGGGCUCGGUCGCGCGUG	:.::::: :::::: .::::	CGCGCGCCACCGAGGUCGGCA	Cleavage		1
#N/A	1.10449	osa-miR5493	Os03g0694000	4	Os03t0694000_01	-1	1	21	503	523	AGCCGGGCUCGGUCGCGCGUG	:.::::: :::::: .::::	CGCGCGCCACCGAGGUCGGCA	Cleavage		1
#N/A	-1.95721	osa-miR408-3p	Os03g0695425	5	Os03t0695425_01	-1	1	21	453	473	CUGCACUGCCUCUUCCCUGGC	: :.::::::::::.:::	GGCGGGGAAGAGGCGGUGGCG	Cleavage		1
-1.286	#N/A	osa-miR11341-5p	Os03g0700100	4	Os03t0700100_01	-1	1	24	611	634	CCUAGGCUAUUUUGCGAGACGAAU	::::::::.::::: ::::.:.:	AUUCGUCUUGCAAAUUAGCUUGGU	Translation		1
-1.77656	#N/A	osa-miR810b.1	Os03g0703100	3	Os03t0703100_01	-1	1	21	435	455	UGAACACCGAUAUGCGUCAUC	::.:::::::::: ::::	UUCGAUGCAUAUCGGUUUUCA	Cleavage		1
#N/A	1.10449	osa-miR5493	Os03g0704700	3.5	Os03t0704700_01	-1	1	21	121	141	AGCCGGGCUCGGUCGCGCGUG	:.:::: :::::::: ::::	CGCGCGAGACCGAGCGCGGCG	Cleavage		1
#N/A	-1.95721	osa-miR408-3p	Os03g0709100	1.5	Os03t0709100_01	-1	1	21	160	180	CUGCACUGCCUCUUCCCUGGC	.:.::::::::::::::::	CUCGGGGAAGAGGCAGUGCAA	Cleavage		1
#N/A	-1.95721	osa-miR408-3p	Os03g0709300	2	Os03t0709300_01	-1	1	21	117	137	CUGCACUGCCUCUUCCCUGGC	.::::::::.:::::::: :	CUCAGGGAAGGGGCAGUGCUG	Cleavage		1
#N/A	1.24358	osa-miR7693-5p	Os03g0719500	3.5	Os03t0719500_01	-1	1	24	829	852	GUUUCCGCUCUUCAUCGAUGGCUG	:::::.:::.::::: ..::	GCUGCAUCGGUGAGGAGCGCGGAC	Cleavage		1
#N/A	-1.27212	osa-miR397a	Os03g0719800	4	Os03t0719800_01	-1	1	21	276	296	UCAUUGAGUGCAGCGUUGAUG	:..:.:::: ::::::::	UCUUGAUGCUGAACUCAAUGC	Translation		1
-1.59805	#N/A	osa-miR171i-3p	Os03g0720300	5	Os03t0720300_01	-1	1	21	1901	1921	GGAUUGAGCCGCGUCAAUAUC	:::::.:: :::.:::.	CGGAUUGAUGCUGCUUAAUUA	Translation		1
-1.59805	#N/A	osa-miR171i-3p	Os03g0720300	5	Os03t0720300_02	-1	1	21	513	533	GGAUUGAGCCGCGUCAAUAUC	:::::.:: :::.:::.	CGGAUUGAUGCUGCUUAAUUA	Translation		1
2.09284	#N/A	osa-miR1881	Os03g0724300	5	Os03t0724300_01	-1	1	24	2441	2463	AAUGUUAUUGUAGCGUGGUGGUGU	::::. :..::::::: :::.:::	ACACU-CUGCGCUACAUUAAUAUU	Cleavage		1
-1.48205	#N/A	osa-miR531b	Os03g0730000	3.5	Os03t0730000_01	-1	1	20	558	577	CUCGCCGGGGCUGCGUGCCG	.::..:::.::: :::::.:	UGGUGCGCGGCCGCGGCGGG	Cleavage		2
-1.48205	#N/A	osa-miR531b	Os03g0730000	4	Os03t0730000_01	-1	1	20	972	991	CUCGCCGGGGCUGCGUGCCG	.:::.: :::::. ::::.:	UGGCGCACAGCCUGGGCGGG	Cleavage		2
#N/A	-1.95721	osa-miR408-3p	Os03g0742300	3	Os03t0742300_01	-1	1	21	142	162	CUGCACUGCCUCUUCCCUGGC	:.::::.: :::.::::::	AACGGGGAGGUGGCGGUGCAG	Translation		1
#N/A	-1.95721	osa-miR408-3p	Os03g0773000	3.5	Os03t0773000_01	-1	1	21	1262	1283	CUGCACUGCCUCUU-CCCUGGC	:::::: .::.:::.::::::	UCCAGGGCGAGGGGCGGUGCAG	Cleavage		1
-1.4531	#N/A	osa-miR531a	Os03g0774300	4	Os03t0774300_01	-1	1	24	125	148	CUCGCCGGGGCUGCGUGCCGCCAU	::::::.:::.:: ::::.::	CCGGCGGCGCGCGGCGCCGGUGAA	Cleavage		1
-1.48205	#N/A	osa-miR531b	Os03g0774300	4	Os03t0774300_01	-1	1	20	129	148	CUCGCCGGGGCUGCGUGCCG	::::.:::.:: ::::.::	CGGCGCGCGGCGCCGGUGAA	Cleavage		1
#N/A	-1.40041	osa-miR397b	Os03g0777600	3.5	Os03t0777600_01	-1	1	21	1352	1372	UUAUUGAGUGCAGCGUUGAUG	:..:.:.::.:::::.::.	UUUUGAUGUUGUACUCAGUAG	Cleavage		1
-1.60571	#N/A	osa-miR171b	Os03g0777600	4.5	Os03t0777600_01	-1	1	21	674	694	UGAUUGAGCCGUGCCAAUAUC	:::::: ::: ::::::.	AUUAUUGGAACGACUCAAUUC	Cleavage		1
-1.48205	#N/A	osa-miR531b	Os03g0779300	2.5	Os03t0779300_01	-1	1	20	107	126	CUCGCCGGGGCUGCGUGCCG	.::..::::::: :::::::	UGGUGCGCAGCCACGGCGAG	Cleavage		1
-1.48205	#N/A	osa-miR531b	Os03g0781400	3.5	Os03t0781400_01	-1	1	20	354	373	CUCGCCGGGGCUGCGUGCCG	:::::: :. :.::::::::	CGGCACUCGCCUCCGGCGAG	Translation		1
-1.48205	#N/A	osa-miR531b	Os03g0781400	3.5	Os03t0781400_02	-1	1	20	316	335	CUCGCCGGGGCUGCGUGCCG	:::::: :. :.::::::::	CGGCACUCGCCUCCGGCGAG	Translation		1
#N/A	1.24358	osa-miR7693-5p	Os03g0782500	5	Os03t0782500_01	-1	1	24	815	838	GUUUCCGCUCUUCAUCGAUGGCUG	.:::. ::::::.:::::: : :	AGGCCGCCGAUGAGGAGCGGCAUC	Cleavage		1
#N/A	1.07992	osa-miR2865	Os03g0783051	5	Os03t0783051_00	-1	1	22	1076	1097	CUCAGCAGUCGACUGUACCGUG	::.:::: : .:::::::::	CAUGGUAGUGCUGACUGCUGAC	Cleavage		1
#N/A	-1.95721	osa-miR408-3p	Os03g0789000	4	Os03t0789000_00	-1	1	21	393	413	CUGCACUGCCUCUUCCCUGGC	::.:::: ::.:::::: :.:	GCUAGGGCAGGGGCAGUUCGG	Cleavage		1
#N/A	-1.95721	osa-miR408-3p	Os03g0789200	4.5	Os03t0789200_01	-1	1	21	326	346	CUGCACUGCCUCUUCCCUGGC	:::. :::.:::::.: ::.:	GCCGCGGAGGAGGCGGCGCGG	Cleavage		1
-1.48205	#N/A	osa-miR531b	Os03g0798000	4.5	Os03t0798000_01	-1	1	20	407	427	CUCGCCGGG-GCUGCGUGCCG	.::::.::::: .::::.:::	UGGCAUGCAGCGUCCGGUGAG	Cleavage		1
-1.39623	#N/A	osa-miR5150-5p	Os03g0830950	4	Os03t0830950_00	-1	1	24	247	270	AGCUUCUGACAGCUGCAGUUUCUC	:: :..:::.:::::.::. :::	CAGCAGUUGCGGCUGUUAGGCGCU	Cleavage		1
#N/A	1.10449	osa-miR5493	Os03g0832400	5	Os03t0832400_01	-1	1	21	155	175	AGCCGGGCUCGGUCGCGCGUG	:.::.:::.: :.:.:.:::	CGCGUGCGGCGGGGUCUGGCC	Translation		1
-1.48205	#N/A	osa-miR531b	Os03g0835600	3	Os03t0835600_01	-1	1	20	196	215	CUCGCCGGGGCUGCGUGCCG	:::.:::.::: .::::::	GGGCGCGCGGCCAUGGCGAG	Cleavage		1
#N/A	-1.95721	osa-miR408-3p	Os03g0838100	5	Os03t0838100_01	-1	1	21	1997	2017	CUGCACUGCCUCUUCCCUGGC	:: .:::.::: ::::: :::	GCAGGGGGAGAAGCAGUUCAG	Translation		1
#N/A	-1.95721	osa-miR408-3p	Os03g0838100	5	Os03t0838100_02	-1	1	21	1798	1818	CUGCACUGCCUCUUCCCUGGC	:: .:::.::: ::::: :::	GCAGGGGGAGAAGCAGUUCAG	Translation		1
#N/A	-1.95721	osa-miR408-3p	Os03g0838100	5	Os03t0838100_04	-1	1	21	1772	1792	CUGCACUGCCUCUUCCCUGGC	:: .:::.::: ::::: :::	GCAGGGGGAGAAGCAGUUCAG	Translation		1
-1.60571	#N/A	osa-miR171b	Os03g0843800	5	Os03t0843800_00	-1	1	21	961	982	UGAUUGAGCCGUGCCA-AUAUC	::.: ::::..::::.:::..	AAUGUAUGGCGUGGCUUAAUUG	Cleavage		1
#N/A	1.07992	osa-miR2865	Os03g0844500	3.5	Os03t0844500_01	-1	1	22	782	803	CUCAGCAGUCGACUGUACCGUG	::::::: ::::::.::::	UUCGGUACAACCGACUGUUGAG	Cleavage		1
-1.48205	#N/A	osa-miR531b	Os03g0847500	4	Os03t0847500_01	-1	1	20	1546	1565	CUCGCCGGGGCUGCGUGCCG	:::::::::::..: ::: :	CGGCACGCAGCUUCCGCGCG	Cleavage		1
-1.39623	#N/A	osa-miR5150-5p	Os03g0848250	4.5	Os03t0848250_00	-1	1	24	686	709	AGCUUCUGACAGCUGCAGUUUCUC	::::: ::: :::::: ::::::	GAGAAUCUGGAGCUGUAAGAAGCG	Cleavage		1
#N/A	-1.95721	osa-miR408-3p	Os03g0850900	4.5	Os03t0850900_01	-1	1	21	97	117	CUGCACUGCCUCUUCCCUGGC	:::::::::::::::	UGGCGGGAAGAGGCAGUGCCA	Cleavage		1
-1.59805	#N/A	osa-miR171i-3p	Os03g0853800	4.5	Os03t0853800_01	-1	1	21	645	665	GGAUUGAGCCGCGUCAAUAUC	:.:::.:: ::::.: :::	UUUGUUGGCGAGGCUUACUCC	Translation		1
-1.59805	#N/A	osa-miR171i-3p	Os03g0853800	4.5	Os03t0853800_02	-1	1	21	759	779	GGAUUGAGCCGCGUCAAUAUC	:.:::.:: ::::.: :::	UUUGUUGGCGAGGCUUACUCC	Translation		1
-1.59805	#N/A	osa-miR171i-3p	Os03g0853800	4.5	Os03t0853800_03	-1	1	21	151	171	GGAUUGAGCCGCGUCAAUAUC	:.:::.:: ::::.: :::	UUUGUUGGCGAGGCUUACUCC	Translation		1
#N/A	-1.27212	osa-miR397a	Os03g0855700	3.5	Os03t0855700_01	-1	1	21	749	769	UCAUUGAGUGCAGCGUUGAUG	.:: :: ::::..::.:::::	UAUGAAAGCUGUGCUUAAUGA	Cleavage		1
#N/A	-1.40041	osa-miR397b	Os03g0855700	4	Os03t0855700_01	-1	1	21	749	769	UUAUUGAGUGCAGCGUUGAUG	.:: :: ::::..::.:::.:	UAUGAAAGCUGUGCUUAAUGA	Cleavage		1
-1.286	#N/A	osa-miR11341-5p	Os03g0857200	4.5	Os03t0857200_01	-1	1	24	1086	1109	CCUAGGCUAUUUUGCGAGACGAAU	::.:.::::.::::.:: :	UUAAGUUUUGCAAGAUAGUCUUGA	Cleavage		1
-1.286	#N/A	osa-miR11341-5p	Os03g0857200	4.5	Os03t0857200_02	-1	1	24	1077	1100	CCUAGGCUAUUUUGCGAGACGAAU	::.:.::::.::::.:: :	UUAAGUUUUGCAAGAUAGUCUUGA	Cleavage		1
#N/A	1.10449	osa-miR5493	Os04g0106500	4.5	Os04t0106500_00	-1	1	21	690	710	AGCCGGGCUCGGUCGCGCGUG	:..:: ::::::.::: :::	CGUGCUCGACCGGGCCAGGCA	Cleavage		1
#N/A	1.24358	osa-miR7693-5p	Os04g0112766	3	Os04t0112766_01	-1	1	24	3197	3220	GUUUCCGCUCUUCAUCGAUGGCUG	::::::::::::: :::.	UCCGAAUCGAUGAAGAGCCGAAGA	Cleavage		1
#N/A	1.24358	osa-miR7693-5p	Os04g0116200	5	Os04t0116200_01	-1	1	24	802	825	GUUUCCGCUCUUCAUCGAUGGCUG	:::: .::::: ::::: :::.:	CAGCGGUCGAUCAAGAGGGGAGAA	Cleavage		1
-1.59805	#N/A	osa-miR171i-3p	Os04g0119500	5	Os04t0119500_02	-1	1	21	286	306	GGAUUGAGCCGCGUCAAUAUC	:::.: :.::. ::::.:::.	GAUGUCGGCGUUGCUCGAUCU	Translation		1
-1.59805	#N/A	osa-miR171i-3p	Os04g0119500	5	Os04t0119500_03	-1	1	21	42	62	GGAUUGAGCCGCGUCAAUAUC	:::.: :.::. ::::.:::.	GAUGUCGGCGUUGCUCGAUCU	Translation		1
-1.59805	#N/A	osa-miR171i-3p	Os04g0136000	4	Os04t0136000_00	-1	1	21	562	582	GGAUUGAGCCGCGUCAAUAUC	::::::.: :::::: ::.:	AAUAUUGGCUCGGCUCUAUUC	Cleavage		1
-1.60571	#N/A	osa-miR171b	Os04g0136000	4.5	Os04t0136000_00	-1	1	21	562	582	UGAUUGAGCCGUGCCAAUAUC	:::::::: :::::: ::.	AAUAUUGGCUCGGCUCUAUUC	Cleavage		1
-1.77656	#N/A	osa-miR810b.1	Os04g0136802	5	Os04t0136802_01	-1	1	21	2727	2746	UGAACACCGAUAUGCGUCAUC	::::::: ::.:::::: ::	GAUGACG-AUGUCGGUGAUCC	Cleavage		1
-1.48205	#N/A	osa-miR531b	Os04g0151900	4.5	Os04t0151900_01	-1	1	20	1558	1577	CUCGCCGGGGCUGCGUGCCG	:::.:.::::.: : :::::	CGGUAUGCAGUCGCAGCGAG	Cleavage		1
#N/A	-1.40041	osa-miR397b	Os04g0154000	4.5	Os04t0154000_00	-1	1	21	1707	1727	UUAUUGAGUGCAGCGUUGAUG	..:::.::: :..::::: ::	UGUCAGCGCGGUGCUCAAGAA	Cleavage		2
#N/A	-1.40041	osa-miR397b	Os04g0154000	4.5	Os04t0154000_00	-1	1	21	498	518	UUAUUGAGUGCAGCGUUGAUG	.::. : :::::.::::: ::	UAUUCAGGCUGCGCUCAAGAA	Cleavage		2
#N/A	1.24358	osa-miR7693-5p	Os04g0156200	5	Os04t0156200_00	-1	1	24	859	882	GUUUCCGCUCUUCAUCGAUGGCUG	:::. :.:.::.::::.: :::.	AAGCUUUUGGUGGAGAGUGAAAAU	Cleavage		1
-1.77656	#N/A	osa-miR810b.1	Os04g0161100	4.5	Os04t0161100_00	-1	1	21	1577	1597	UGAACACCGAUAUGCGUCAUC	: :::.: : :::::::::.	GUUGAUGAAGAUCGGUGUUUC	Cleavage		1
#N/A	1.10449	osa-miR5493	Os04g0162800	4.5	Os04t0162800_00	-1	1	21	1955	1975	AGCCGGGCUCGGUCGCGCGUG	:.:::: ::.:::::.:: :	CGCGCGGGAUCGAGCUCGCCA	Cleavage		1
#N/A	1.10449	osa-miR5493	Os04g0164300	5	Os04t0164300_01	-1	1	21	62	82	AGCCGGGCUCGGUCGCGCGUG	:.::::::.:.: ::::: :	CGCGCGCGGCUGCGCCCGCCC	Cleavage		1
#N/A	1.07992	osa-miR2865	Os04g0173300	4.5	Os04t0173300_03	-1	1	22	173	194	CUCAGCAGUCGACUGUACCGUG	::::..:: ::.:::: :::	UCCGGUGUAGACGGCUGCGGAG	Cleavage		1
#N/A	-1.27212	osa-miR397a	Os04g0183300	5	Os04t0183300_01	-1	1	21	1034	1054	UCAUUGAGUGCAGCGUUGAUG	::::. ::.:: :.:::.::.	CAUCGUCGUUGAAUUCAGUGG	Translation		1
-1.60571	#N/A	osa-miR171b	Os04g0191800	4.5	Os04t0191800_01	-1	1	21	1155	1175	UGAUUGAGCCGUGCCAAUAUC	: :.:::::.:: :::.: ::	GCUGUUGGCGCGUCUCGAACA	Cleavage		1
#N/A	-1.95721	osa-miR408-3p	Os04g0195400	2.5	Os04t0195400_00	-1	1	21	19	39	CUGCACUGCCUCUUCCCUGGC	:: ::.::::::::::::	AGAAGAGAGGAGGCAGUGCAG	Cleavage		1
#N/A	-1.95721	osa-miR408-3p	Os04g0197100	4	Os04t0197100_00	-1	1	21	580	600	CUGCACUGCCUCUUCCCUGGC	:::. ::.::::::.:::.:	GCCGCGGGAGAGGCGGUGUAC	Cleavage		1
#N/A	1.07992	osa-miR2865	Os04g0207501	4.5	Os04t0207501_01	-1	1	22	1110	1131	CUCAGCAGUCGACUGUACCGUG	:::: :.::.::: :.::.:	GCCGGUUCGGUUGACCGUUGGG	Cleavage		1
-1.77656	#N/A	osa-miR810b.1	Os04g0224000	4.5	Os04t0224000_01	-1	1	21	659	679	UGAACACCGAUAUGCGUCAUC	.::..:.::::.: :::::	UGUGGUGUAUAUUGUUGUUCU	Cleavage		1
#N/A	-1.95721	osa-miR408-3p	Os04g0225400	5	Os04t0225400_01	-1	1	21	2645	2665	CUGCACUGCCUCUUCCCUGGC	::.::::.::::: .: ::.:	GCUAGGGGAGAGGAGGGGCGG	Cleavage		1
#N/A	-1.95721	osa-miR408-3p	Os04g0228300	4	Os04t0228300_01	-1	1	21	562	582	CUGCACUGCCUCUUCCCUGGC	::::: .:::::..: ::::	UCCAGGUGAGAGGUGGGGCAG	Cleavage		1
-1.286	#N/A	osa-miR11341-5p	Os04g0250050	1.5	Os04t0250050_00	-1	1	24	1166	1189	CCUAGGCUAUUUUGCGAGACGAAU	::::::::::.::::::::::::	AUUCGUCUCGUAAAAUAGCCUAGA	Cleavage		1
#N/A	-1.40041	osa-miR397b	Os04g0286333	4	Os04t0286333_01	-1	1	21	1470	1490	UUAUUGAGUGCAGCGUUGAUG	..::.: :.::::: ::.:::	UGUCGAAGUUGCACCCAGUAA	Cleavage		1
#N/A	1.10449	osa-miR5493	Os04g0295200	4.5	Os04t0295200_01	-1	1	21	3968	3988	AGCCGGGCUCGGUCGCGCGUG	:.:: .:.::::::.:::.	GAUGCUUGGCCGAGCUCGGUG	Cleavage		1
#N/A	1.24358	osa-miR7693-5p	Os04g0298501	5	Os04t0298501_00	-1	1	24	65	88	GUUUCCGCUCUUCAUCGAUGGCUG	:::::.:: ::.:::: ::.:	AUGCCAUUGACGAGGAGCUGAGAG	Cleavage		1
#N/A	1.10449	osa-miR5493	Os04g0298700	3	Os04t0298700_01	-1	1	21	263	283	AGCCGGGCUCGGUCGCGCGUG	::::: .:.:::::::::	UUCGCGCUGCUGAGCCCGGCG	Cleavage		3
#N/A	1.10449	osa-miR5493	Os04g0298700	4.5	Os04t0298700_01	-1	1	21	396	416	AGCCGGGCUCGGUCGCGCGUG	::.::: .:::::.: :::	GCCGUGCGCUCGAGCUCUGCU	Cleavage		3
#N/A	1.10449	osa-miR5493	Os04g0298700	4.5	Os04t0298700_01	-1	1	21	1417	1437	AGCCGGGCUCGGUCGCGCGUG	::::::. :: :.:.::::	GCCGCGCGGGCGCGUCUGGCU	Cleavage		3
-1.286	#N/A	osa-miR11341-5p	Os04g0309500	2.5	Os04t0309500_01	-1	1	24	1171	1194	CCUAGGCUAUUUUGCGAGACGAAU	::::::::: .::::::::::::	AUUCGUCUCAUAAAAUAGCCUAGA	Cleavage		1
#N/A	1.10449	osa-miR5493	Os04g0319800	4.5	Os04t0319800_01	-1	1	21	629	649	AGCCGGGCUCGGUCGCGCGUG	::.:.::::: : :.::::::	CAUGUGCGACGGCGUCCGGCU	Translation		1
#N/A	1.24358	osa-miR7693-5p	Os04g0321600	3	Os04t0321600_01	-1	1	24	886	909	GUUUCCGCUCUUCAUCGAUGGCUG	.:. ::.::::::::: :::::	AGGUGAUUGAUGAAGAGAGGAAAG	Cleavage		2
#N/A	1.24358	osa-miR7693-5p	Os04g0321600	4.5	Os04t0321600_01	-1	1	24	3286	3309	GUUUCCGCUCUUCAUCGAUGGCUG	:.: :: ::: :::::: :::..:	CGGACAGCGAAGAAGAGAGGAGGC	Cleavage		2
#N/A	-1.27212	osa-miR397a	Os04g0321800	4.5	Os04t0321800_01	-1	1	21	820	840	UCAUUGAGUGCAGCGUUGAUG	:::..:: :::...:::.::.	CAUUGACUCUGUGUUCAGUGG	Cleavage		1
#N/A	-1.40041	osa-miR397b	Os04g0321800	5	Os04t0321800_01	-1	1	21	820	840	UUAUUGAGUGCAGCGUUGAUG	:::..:: :::...:::.:..	CAUUGACUCUGUGUUCAGUGG	Cleavage		1
#N/A	-1.27212	osa-miR397a	Os04g0321800	4.5	Os04t0321800_02	-1	1	21	814	834	UCAUUGAGUGCAGCGUUGAUG	:::..:: :::...:::.::.	CAUUGACUCUGUGUUCAGUGG	Cleavage		1
#N/A	-1.40041	osa-miR397b	Os04g0321800	5	Os04t0321800_02	-1	1	21	814	834	UUAUUGAGUGCAGCGUUGAUG	:::..:: :::...:::.:..	CAUUGACUCUGUGUUCAGUGG	Cleavage		1
#N/A	1.10449	osa-miR5493	Os04g0326100	4.5	Os04t0326100_00	-1	1	21	631	651	AGCCGGGCUCGGUCGCGCGUG	::.:.::::: : :.::::::	CAUGUGCGACGGCGUCCGGCU	Translation		1
2.09284	#N/A	osa-miR1881	Os04g0340300	3	Os04t0340300_01	-1	1	24	13	36	AAUGUUAUUGUAGCGUGGUGGUGU	: ::.::::: ::::::::..::	AGACUACCACACUACAAUAGUAUC	Cleavage		1
-1.4531	#N/A	osa-miR531a	Os04g0386700	2.5	Os04t0386700_01	-1	1	24	849	872	CUCGCCGGGGCUGCGUGCCGCCAU	:::::::::::: ::::::	GGACCGGCACGCAGCCGCGGCGAC	Cleavage		1
-1.48205	#N/A	osa-miR531b	Os04g0386700	2.5	Os04t0386700_01	-1	1	20	853	872	CUCGCCGGGGCUGCGUGCCG	:::::::::::: ::::::	CGGCACGCAGCCGCGGCGAC	Cleavage		1
-1.4531	#N/A	osa-miR531a	Os04g0395100	3.5	Os04t0395100_01	-1	1	24	519	541	CUCGCCGGGGCUGCGUGCCGCCAU	.::::::: ::: :::::::::::	GUGGCGGC-CGCCGCCCCGGCGAG	Cleavage		1
-1.286	#N/A	osa-miR11341-5p	Os04g0398700	4.5	Os04t0398700_00	-1	1	24	560	583	CCUAGGCUAUUUUGCGAGACGAAU	.: ::.:::::::::: :.:	ACAUGGCUUGCAAAAUAGCAUGGA	Cleavage		1
#N/A	1.24358	osa-miR7693-5p	Os04g0401751	4.5	Os04t0401751_00	-1	1	24	389	412	GUUUCCGCUCUUCAUCGAUGGCUG	:: :. :.:::::.::::: :..:	CAUCUCUUGAUGAGGAGCGAAGGC	Cleavage		1
-1.48205	#N/A	osa-miR531b	Os04g0403200	3	Os04t0403200_01	-1	1	20	996	1015	CUCGCCGGGGCUGCGUGCCG	:::..::.:: ::::::::	AGGCGUGCGGCGCCGGCGAG	Cleavage		1
#N/A	-1.27212	osa-miR397a	Os04g0412200	4	Os04t0412200_01	-1	1	21	659	679	UCAUUGAGUGCAGCGUUGAUG	.: : .::.::::::..::::	UAGCUGCGUUGCACUUGAUGA	Cleavage		1
#N/A	-1.27212	osa-miR397a	Os04g0412200	4	Os04t0412200_02	-1	1	21	623	643	UCAUUGAGUGCAGCGUUGAUG	.: : .::.::::::..::::	UAGCUGCGUUGCACUUGAUGA	Cleavage		1
#N/A	-1.27212	osa-miR397a	Os04g0413200	4	Os04t0413200_01	-1	1	21	2246	2266	UCAUUGAGUGCAGCGUUGAUG	::: : .:.:::::::::::	CAUAAUUGUUGCACUCAAUGC	Cleavage		1
#N/A	-1.40041	osa-miR397b	Os04g0413200	4.5	Os04t0413200_01	-1	1	21	2246	2266	UUAUUGAGUGCAGCGUUGAUG	::: : .:.::::::::::.	CAUAAUUGUUGCACUCAAUGC	Cleavage		1
#N/A	-1.95721	osa-miR408-3p	Os04g0416100	4	Os04t0416100_01	-1	1	21	1821	1841	CUGCACUGCCUCUUCCCUGGC	:::: ::: ::: :::::::	CCCAGAGAACAGGAAGUGCAG	Cleavage		1
#N/A	-1.95721	osa-miR408-3p	Os04g0416500	4	Os04t0416500_01	-1	1	21	102	122	CUGCACUGCCUCUUCCCUGGC	: :::::.:::::.: ::.:	CCGAGGGAGGAGGCGGAGCGG	Cleavage		1
#N/A	1.10449	osa-miR5493	Os04g0430700	4	Os04t0430700_01	-1	1	21	1498	1517	AGCCGGGCUCGGUCGCGCGUG	:.:::: :.::::::::::.	CGCGCG-GGCCGAGCCCGGUG	Cleavage		1
-1.77656	#N/A	osa-miR810b.1	Os04g0432000	5	Os04t0432000_01	-1	1	21	391	411	UGAACACCGAUAUGCGUCAUC	.:::.:: :.:.:::: :.:	UGUGAUGCUUGUUGGUGCUUA	Cleavage		1
-1.77656	#N/A	osa-miR810b.1	Os04g0432000	5	Os04t0432000_02	-1	1	21	676	696	UGAACACCGAUAUGCGUCAUC	.:::.:: :.:.:::: :.:	UGUGAUGCUUGUUGGUGCUUA	Cleavage		1
-1.4531	#N/A	osa-miR531a	Os04g0437300	3	Os04t0437300_01	-1	1	24	1432	1455	CUCGCCGGGGCUGCGUGCCGCCAU	::.:::.:::. ::::::::.:	GCGGUGGCGCGCGCCCCCGGCGGG	Translation		1
-1.48205	#N/A	osa-miR531b	Os04g0437300	3	Os04t0437300_01	-1	1	20	1436	1455	CUCGCCGGGGCUGCGUGCCG	.:::.:::. ::::::::.:	UGGCGCGCGCCCCCGGCGGG	Translation		1
-1.59805	#N/A	osa-miR171i-3p	Os04g0449900	5	Os04t0449900_01	-1	1	21	980	999	GGAUUGAGCCGCGUCAAUAUC	::.:::..: :::::.::::	UAUGUUGGUG-GGCUCGAUCC	Translation		1
#N/A	1.24358	osa-miR7693-5p	Os04g0450200	4	Os04t0450200_01	-1	1	24	283	306	GUUUCCGCUCUUCAUCGAUGGCUG	:.:.:::.: :::::::: ::::	CGGUCAUUGCUGAAGAGCUGAAAA	Cleavage		2
#N/A	1.24358	osa-miR7693-5p	Os04g0450200	4.5	Os04t0450200_01	-1	1	24	418	441	GUUUCCGCUCUUCAUCGAUGGCUG	: ::::::.:.::::.:	CAAACUCCAAUGAAGGGUGGAAGC	Cleavage		2
#N/A	-1.95721	osa-miR408-3p	Os04g0452100	5	Os04t0452100_01	-1	1	21	419	439	CUGCACUGCCUCUUCCCUGGC	:::.: :..::::..:::: :	GCCGGCGGGGAGGUGGUGCCG	Cleavage		1
#N/A	-1.95721	osa-miR408-3p	Os04g0452100	5	Os04t0452100_02	-1	1	21	525	545	CUGCACUGCCUCUUCCCUGGC	:::.: :..::::..:::: :	GCCGGCGGGGAGGUGGUGCCG	Cleavage		1
-1.48205	#N/A	osa-miR531b	Os04g0464850	3.5	Os04t0464850_00	-1	1	20	1871	1890	CUCGCCGGGGCUGCGUGCCG	.:::. : :::.::::::::	UGGCGAGGAGCUCCGGCGAG	Cleavage		1
-1.59805	#N/A	osa-miR171i-3p	Os04g0467400	4.5	Os04t0467400_01	-1	1	21	1253	1273	GGAUUGAGCCGCGUCAAUAUC	: :: ::::::::.:::.:	GUUAAUGACGCGGUUCAGUAU	Cleavage		1
#N/A	-1.95721	osa-miR408-3p	Os04g0470500	4.5	Os04t0470500_00	-1	1	21	135	155	CUGCACUGCCUCUUCCCUGGC	:..:: :.:::::::: :::	GUUAGCGGAGAGGCAGGGCAU	Cleavage		1
#N/A	1.07992	osa-miR2865	Os04g0471700	5	Os04t0471700_00	-1	1	22	2840	2860	CUCAGCAGUCGACUGUACCGUG	::::.:: ::: ::::::::	GUCGGUGCACUCG-CUGCUGAG	Cleavage		1
-1.59805	#N/A	osa-miR171i-3p	Os04g0479800	4	Os04t0479800_01	-1	1	21	1377	1397	GGAUUGAGCCGCGUCAAUAUC	::::::.::: ::: .:::	UUUAUUGAUGCGUCUCCGUCC	Cleavage		1
#N/A	1.10449	osa-miR5493	Os04g0479900	4.5	Os04t0479900_01	-1	1	21	479	499	AGCCGGGCUCGGUCGCGCGUG	.::::::::.::.: :. :::	UACGCGCGAUCGGGACUAGCU	Cleavage		1
-1.48205	#N/A	osa-miR531b	Os04g0480500	3.5	Os04t0480500_01	-1	1	20	297	316	CUCGCCGGGGCUGCGUGCCG	::.:: .::::::::::.	GGGUACAUAGCCCCGGCGGC	Cleavage		1
#N/A	-1.27212	osa-miR397a	Os04g0480700	4.5	Os04t0480700_01	-1	1	21	668	688	UCAUUGAGUGCAGCGUUGAUG	:.:::: ::::. ::::: ::	CGUCAAGGCUGUCCUCAACGA	Cleavage		1
-1.286	#N/A	osa-miR11341-5p	Os04g0484850	5	Os04t0484850_00	-1	1	24	629	652	CCUAGGCUAUUUUGCGAGACGAAU	:::. :::. ::.:.::::.:. :	AUUUUUCUUCCAGAGUAGCUUGCG	Cleavage		1
-1.39623	#N/A	osa-miR5150-5p	Os04g0492300	3.5	Os04t0492300_01	-1	1	24	66	89	AGCUUCUGACAGCUGCAGUUUCUC	:. ...: ::.::::::.::.:.:	GGCGGGCGGCGGCUGUCGGAGGUU	Cleavage		1
-1.60571	#N/A	osa-miR171b	Os04g0497400	4	Os04t0497400_01	-1	1	21	361	381	UGAUUGAGCCGUGCCAAUAUC	:.: ::::::::.::::: :	GGUUGUGGCACGGUUCAAUGA	Cleavage		1
-1.60571	#N/A	osa-miR171b	Os04g0497400	4	Os04t0497400_02	-1	1	21	321	341	UGAUUGAGCCGUGCCAAUAUC	:.: ::::::::.::::: :	GGUUGUGGCACGGUUCAAUGA	Cleavage		1
-1.39623	#N/A	osa-miR5150-5p	Os04g0506500	4.5	Os04t0506500_00	-1	1	24	665	689	AGCUUC-UGACAGCUGCAGUUUCUC	:..:::::::::::: :.::.:	ACCAGGCUGCAGCUGUCAUGGAGUU	Cleavage		1
-1.77656	#N/A	osa-miR810b.1	Os04g0506800	4.5	Os04t0506800_01	-1	1	21	1017	1037	UGAACACCGAUAUGCGUCAUC	:::.:.:::::::::.	GCGACCGCGUGUCGGUGUUCG	Cleavage		1
#N/A	1.07992	osa-miR2865	Os04g0508500	4	Os04t0508500_01	-1	1	22	234	255	CUCAGCAGUCGACUGUACCGUG	::.::::::.:::: :.:	GGAAGUGCAGUCGGCUGCCGGG	Cleavage		1
#N/A	-1.40041	osa-miR397b	Os04g0517300	5	Os04t0517300_01	-1	1	21	872	892	UUAUUGAGUGCAGCGUUGAUG	:::: ::: ::..::::: ::	CAUCUACGGUGUGCUCAACAA	Cleavage		1
-1.77656	#N/A	osa-miR810b.1	Os04g0517900	2.5	Os04t0517900_01	-1	1	21	449	469	UGAACACCGAUAUGCGUCAUC	: :::.::::.::: ::::::	GCUGAUGCAUGUCGUUGUUCA	Cleavage		1
#N/A	1.24358	osa-miR7693-5p	Os04g0524700	4	Os04t0524700_01	-1	1	24	1519	1542	GUUUCCGCUCUUCAUCGAUGGCUG	: :::::.: ::.::: :::::.:	CUGCCAUUGUUGGAGACCGGAAGC	Cleavage		1
-1.48205	#N/A	osa-miR531b	Os04g0528300	3.5	Os04t0528300_01	-1	1	20	353	372	CUCGCCGGGGCUGCGUGCCG	.:::.: :.:::::::: ::	UGGCGCUCGGCCCCGGCAAG	Cleavage		1
#N/A	-1.95721	osa-miR408-3p	Os04g0535600	3.5	Os04t0535600_01	-1	1	21	762	782	CUGCACUGCCUCUUCCCUGGC	:::: :::.::: :.::::::	GCCACGGAGGAGUCGGUGCAG	Cleavage		1
#N/A	-1.95721	osa-miR408-3p	Os04g0535600	3.5	Os04t0535600_02	-1	1	21	698	718	CUGCACUGCCUCUUCCCUGGC	:::: :::.::: :.::::::	GCCACGGAGGAGUCGGUGCAG	Cleavage		1
#N/A	-1.95721	osa-miR408-3p	Os04g0538800	3	Os04t0538800_01	-1	1	21	293	313	CUGCACUGCCUCUUCCCUGGC	: :.:::: ::::..::::::	GGCGGGGAUGAGGUGGUGCAG	Cleavage		1
#N/A	-1.40041	osa-miR397b	Os04g0538850	5	Os04t0538850_00	-1	1	21	843	863	UUAUUGAGUGCAGCGUUGAUG	:::..:: :::: ::..:::.	CAUUGACCCUGCCCUUGAUAG	Cleavage		1
-1.59805	#N/A	osa-miR171i-3p	Os04g0539701	5	Os04t0539701_00	-1	1	21	242	262	GGAUUGAGCCGCGUCAAUAUC	:::::::.:.: :: .::.:	CAUAUUGAUGUGUCUAGAUUC	Cleavage		1
#N/A	1.10449	osa-miR5493	Os04g0540200	4	Os04t0540200_01	-1	1	21	217	237	AGCCGGGCUCGGUCGCGCGUG	...:::::.::::: ::: ::	UGUGCGCGGCCGAGGCCGCCU	Cleavage		1
2.09284	#N/A	osa-miR1881	Os04g0543200	5	Os04t0543200_01	-1	1	24	2106	2129	AAUGUUAUUGUAGCGUGGUGGUGU	...::::: :: ::. ::.:::::	GUGCCACCUCGAUAUCAUGACAUU	Cleavage		1
#N/A	-1.95721	osa-miR408-3p	Os04g0545600	4	Os04t0545600_01	-1	1	21	646	666	CUGCACUGCCUCUUCCCUGGC	::. :: :::::::::::: :	GCUUGGAAAGAGGCAGUGCUG	Cleavage		1
-1.48205	#N/A	osa-miR531b	Os04g0552400	3.5	Os04t0552400_01	-1	1	20	549	570	CUCGCCGGGGCUGCG--UGCCG	::::: .:::::.::::::::	CGGCAAGUGCAGCUCCGGCGAG	Cleavage		1
-1.60571	#N/A	osa-miR171b	Os04g0555000	0.5	Os04t0555000_01	-1	1	21	1324	1344	UGAUUGAGCCGUGCCAAUAUC	:::::::::.:::::::::::	GAUAUUGGCGCGGCUCAAUCA	Cleavage		1
-1.59805	#N/A	osa-miR171i-3p	Os04g0555000	1.5	Os04t0555000_01	-1	1	21	1324	1344	GGAUUGAGCCGCGUCAAUAUC	:::::::.::::::::::::	GAUAUUGGCGCGGCUCAAUCA	Cleavage		1
2.09284	#N/A	osa-miR1881	Os04g0555400	2	Os04t0555400_01	-1	1	24	415	438	AAUGUUAUUGUAGCGUGGUGGUGU	: : ::: :::.::::::.:::::	AAAACACAACGUUACAAUGACAUU	Cleavage		1
-1.4531	#N/A	osa-miR531a	Os04g0558200	4	Os04t0558200_00	-1	1	24	97	120	CUCGCCGGGGCUGCGUGCCGCCAU	:::::::.:::.:::.:::::	CUGGCGGCGCGCGGCCUCGGCGCC	Cleavage		1
-1.48205	#N/A	osa-miR531b	Os04g0558200	4	Os04t0558200_00	-1	1	20	101	120	CUCGCCGGGGCUGCGUGCCG	::::.:::.:::.:::::	CGGCGCGCGGCCUCGGCGCC	Cleavage		1
-1.77656	#N/A	osa-miR810b.1	Os04g0564600	4	Os04t0564600_01	-1	1	21	535	555	UGAACACCGAUAUGCGUCAUC	:.::: :::::::::::	AGCUAUGCAAAUCGGUGUUCA	Cleavage		1
-1.60571	#N/A	osa-miR171b	Os04g0579700	3	Os04t0579700_01	-1	1	21	1623	1643	UGAUUGAGCCGUGCCAAUAUC	:. :::::.::.::::::.	CUUGCUGGCAUGGUUCAAUCG	Cleavage		1
#N/A	-1.95721	osa-miR408-3p	Os04g0587751	4	Os04t0587751_00	-1	1	21	83	103	CUGCACUGCCUCUUCCCUGGC	:::.: :.::::::.::: ::	GCCGGAGGAGAGGCGGUGGAG	Cleavage		1
#N/A	1.07992	osa-miR2865	Os04g0588350	5	Os04t0588350_00	-1	1	22	172	193	CUCAGCAGUCGACUGUACCGUG	:.::: .. :::::: ::::.:	CGCGGCGUCGUCGACCGCUGGG	Cleavage		1
#N/A	-1.40041	osa-miR397b	Os04g0599000	4	Os04t0599000_01	-1	1	21	2166	2186	UUAUUGAGUGCAGCGUUGAUG	::.::.::::::. ::.::.	GAUUAAUGCUGCAUCCAGUAG	Cleavage		1
#N/A	-1.95721	osa-miR408-3p	Os04g0600900	4.5	Os04t0600900_02	-1	1	21	137	157	CUGCACUGCCUCUUCCCUGGC	:.:.::::.:::::. ::::	GUCGGGGAGGAGGCGCAGCAG	Cleavage		1
#N/A	1.24358	osa-miR7693-5p	Os04g0602000	3	Os04t0602000_00	-1	1	24	412	435	GUUUCCGCUCUUCAUCGAUGGCUG	.:.::::::.:: ::::::.:	CUCUCGUCGAUGGAGCGCGGAAGC	Cleavage		1
-1.59805	#N/A	osa-miR171i-3p	Os04g0607200	5	Os04t0607200_01	-1	1	21	179	199	GGAUUGAGCCGCGUCAAUAUC	::.::::::: :::::	ACGGGUGGCGCGGCUAAAUCC	Cleavage		1
#N/A	-1.95721	osa-miR408-3p	Os04g0612000	4	Os04t0612000_01	-1	1	21	2400	2420	CUGCACUGCCUCUUCCCUGGC	::: ::::::::: ::: ::	UCCAUGGAAGAGGCUGUGAAG	Cleavage		1
-1.77656	#N/A	osa-miR810b.1	Os04g0623600	4.5	Os04t0623600_01	-1	1	21	1419	1439	UGAACACCGAUAUGCGUCAUC	:.::..:. :::::::::	AUGGGCGUGUGCCGGUGUUCA	Translation		1
#N/A	-1.95721	osa-miR408-3p	Os04g0623700	4	Os04t0623700_01	-1	1	21	240	260	CUGCACUGCCUCUUCCCUGGC	:: : ::.:::::::::: ::	GCGAAGGGAGAGGCAGUGGAG	Cleavage		1
-1.77656	#N/A	osa-miR810b.1	Os04g0626300	4.5	Os04t0626300_01	-1	1	21	948	968	UGAACACCGAUAUGCGUCAUC	:::: : :::::::::::.	GAUGUCAGAUAUCGGUGUUUU	Cleavage		1
#N/A	1.24358	osa-miR7693-5p	Os04g0628400	3.5	Os04t0628400_01	-1	1	24	1463	1486	GUUUCCGCUCUUCAUCGAUGGCUG	.::.:::::::: .:::::	AUUAUAUUGAUGAAGACUGGAAAG	Cleavage		1
#N/A	1.24358	osa-miR7693-5p	Os04g0628400	3.5	Os04t0628400_03	-1	1	24	1387	1410	GUUUCCGCUCUUCAUCGAUGGCUG	.::.:::::::: .:::::	AUUAUAUUGAUGAAGACUGGAAAG	Cleavage		1
#N/A	1.24358	osa-miR7693-5p	Os04g0628400	3.5	Os04t0628400_04	-1	1	24	1397	1420	GUUUCCGCUCUUCAUCGAUGGCUG	.::.:::::::: .:::::	AUUAUAUUGAUGAAGACUGGAAAG	Cleavage		1
#N/A	-1.95721	osa-miR408-3p	Os04g0628600	3.5	Os04t0628600_01	-1	1	21	154	174	CUGCACUGCCUCUUCCCUGGC	.:::::.::.:::. ::.::	UUCAGGGGAGGGGCGUUGUAG	Cleavage		1
-1.48205	#N/A	osa-miR531b	Os04g0631600	3	Os04t0631600_01	-1	1	20	198	217	CUCGCCGGGGCUGCGUGCCG	:::::::::.::::::.	AUGCACGCAGCUCCGGCGGC	Cleavage		1
#N/A	-1.40041	osa-miR397b	Os04g0636600	5	Os04t0636600_02	-1	1	21	2066	2086	UUAUUGAGUGCAGCGUUGAUG	::::::.:. :.:.:::: ::	CAUCAAUGUAGUAUUCAACAA	Cleavage		1
#N/A	-1.27212	osa-miR397a	Os04g0639000	4.5	Os04t0639000_01	-1	1	21	303	324	UCA-UUGAGUGCAGCGUUGAUG	:::::::::::::: :: :::	AAUCAACGCUGCACUGAAAUGA	Cleavage		1
-1.39623	#N/A	osa-miR5150-5p	Os04g0643000	5	Os04t0643000_01	-1	1	24	2172	2195	AGCUUCUGACAGCUGCAGUUUCUC	::..::::: .:::::::: :	UUGAGGCUGCAAUUGUCAGAAUCA	Cleavage		1
#N/A	1.10449	osa-miR5493	Os04g0643300	4.5	Os04t0643300_01	-1	1	21	286	306	AGCCGGGCUCGGUCGCGCGUG	:.::.:::.: :.:: :::::	CGCGUGCGGCGGGGCGCGGCU	Translation		1
#N/A	1.24358	osa-miR7693-5p	Os04g0645100	4.5	Os04t0645100_01	-1	1	24	3678	3701	GUUUCCGCUCUUCAUCGAUGGCUG	::.::: :::: :::: :::.:	AUGCUAUCCAUGAUGAGCUGAAGC	Translation		1
#N/A	1.24358	osa-miR7693-5p	Os04g0645100	4.5	Os04t0645100_02	-1	1	24	949	972	GUUUCCGCUCUUCAUCGAUGGCUG	::.::: :::: :::: :::.:	AUGCUAUCCAUGAUGAGCUGAAGC	Translation		1
-1.4531	#N/A	osa-miR531a	Os04g0645200	2.5	Os04t0645200_01	-1	1	24	370	393	CUCGCCGGGGCUGCGUGCCGCCAU	::::::.:::.:: ::::::::	GAGGCGGCGCGCGGCGCCGGCGAG	Cleavage		1
-1.48205	#N/A	osa-miR531b	Os04g0645200	2.5	Os04t0645200_01	-1	1	20	374	393	CUCGCCGGGGCUGCGUGCCG	::::.:::.:: ::::::::	CGGCGCGCGGCGCCGGCGAG	Cleavage		1
-1.39623	#N/A	osa-miR5150-5p	Os04g0648500	3	Os04t0648500_01	-1	1	24	1242	1264	AGCUUCUGACAGCUGCAGUUUCUC	::..:: :.:::::::::::::	AUGAGGCU-CGGCUGUCAGAAGCU	Cleavage		1
#N/A	-1.95721	osa-miR408-3p	Os04g0653200	3	Os04t0653200_01	-1	1	21	222	242	CUGCACUGCCUCUUCCCUGGC	:.:::::::.:::.:::: :	CCUAGGGAAGGGGCGGUGCCG	Cleavage		1
-1.77656	#N/A	osa-miR810b.1	Os04g0653400	3.5	Os04t0653400_01	-1	1	21	1079	1098	UGAACACCGAUAUGCGUCAUC	:.:::: :::.:.::::::.:	GGUGAC-CAUGUUGGUGUUUA	Cleavage		1
-1.48205	#N/A	osa-miR531b	Os04g0654600	4	Os04t0654600_01	-1	1	20	1216	1235	CUCGCCGGGGCUGCGUGCCG	::::.::::::.: ::::.	CGGCGCGCAGCUCAGGCGGC	Cleavage		1
#N/A	-1.40041	osa-miR397b	Os04g0656100	4.5	Os04t0656100_01	-1	1	21	2189	2209	UUAUUGAGUGCAGCGUUGAUG	.::::.:::::. :::: ::.	UAUCAGCGCUGUCCUCACUAG	Cleavage		1
#N/A	-1.40041	osa-miR397b	Os04g0656100	4.5	Os04t0656100_03	-1	1	21	1119	1139	UUAUUGAGUGCAGCGUUGAUG	.::::.:::::. :::: ::.	UAUCAGCGCUGUCCUCACUAG	Cleavage		1
#N/A	-1.40041	osa-miR397b	Os04g0656100	4.5	Os04t0656100_04	-1	1	21	745	765	UUAUUGAGUGCAGCGUUGAUG	.::::.:::::. :::: ::.	UAUCAGCGCUGUCCUCACUAG	Cleavage		1
#N/A	1.10449	osa-miR5493	Os04g0664400	4.5	Os04t0664400_01	-1	1	21	225	245	AGCCGGGCUCGGUCGCGCGUG	:.::.::: :::.:::. :::	CGCGUGCGUCCGGGCCUAGCU	Cleavage		1
#N/A	1.10449	osa-miR5493	Os04g0664400	4.5	Os04t0664400_02	-1	1	21	79	99	AGCCGGGCUCGGUCGCGCGUG	:.::.::: :::.:::. :::	CGCGUGCGUCCGGGCCUAGCU	Cleavage		1
-1.4531	#N/A	osa-miR531a	Os04g0664500	2	Os04t0664500_01	-1	1	24	140	163	CUCGCCGGGGCUGCGUGCCGCCAU	: : :::::. :.:::::::::::	AAGCCGGCAUACGGCCCCGGCGAG	Cleavage		1
-1.48205	#N/A	osa-miR531b	Os04g0664500	2	Os04t0664500_01	-1	1	20	144	163	CUCGCCGGGGCUGCGUGCCG	:::::. :.:::::::::::	CGGCAUACGGCCCCGGCGAG	Cleavage		2
-1.48205	#N/A	osa-miR531b	Os04g0664500	4.5	Os04t0664500_01	-1	1	20	945	964	CUCGCCGGGGCUGCGUGCCG	:::::::.: :.:: ::.:	AGGCACGCGGGCUCGACGGG	Translation		2
#N/A	1.10449	osa-miR5493	Os04g0664500	5	Os04t0664500_01	-1	1	21	1001	1021	AGCCGGGCUCGGUCGCGCGUG	:.::::::. .::::::: :	CGCGCGCGGAUGAGCCCGCCG	Cleavage		1
#N/A	1.10449	osa-miR5493	Os04g0664600	5	Os04t0664600_00	-1	1	21	880	900	AGCCGGGCUCGGUCGCGCGUG	:.::::::. .::::::: :	CGCGCGCGGAUGAGCCCGCCG	Cleavage		1
#N/A	-1.95721	osa-miR408-3p	Os04g0671800	5	Os04t0671800_01	-1	1	21	343	364	CUGCACUGCCUCUUCC-CUGGC	::::: :::.:::::. :::.:	GCCAGAGGAGGAGGCGCUGCGG	Cleavage		1
-1.286	#N/A	osa-miR11341-5p	Os04g0675101	4	Os04t0675101_00	-1	1	24	6381	6404	CCUAGGCUAUUUUGCGAGACGAAU	:.:.:::::::.:::::	UCAAUUUUUGCAAAAUGGCCUAUA	Cleavage		1
-1.4531	#N/A	osa-miR531a	Os04g0679600	4.5	Os04t0679600_01	-1	1	24	414	437	CUCGCCGGGGCUGCGUGCCGCCAU	.:::::::.:::.:: :::::.:	GUGGCGGCGCGCGGCGGCGGCGGG	Cleavage		1
-1.77656	#N/A	osa-miR810b.1	Os04g0680700	4.5	Os04t0680700_01	-1	1	21	923	943	UGAACACCGAUAUGCGUCAUC	: ::.:..:.:::::::: :	UAGGAUGUGUGUCGGUGUUAA	Cleavage		1
2.09284	#N/A	osa-miR1881	Os04g0681500	5	Os04t0681500_01	-1	1	24	1164	1188	AAUGUUAUUGUAG-CGUGGUGGUGU	:.:::.:.: ::::.::.:::::	UGAUCACUAUGACUACGAUGACAUU	Cleavage		1
#N/A	-1.27212	osa-miR397a	Os04g0681900	4	Os04t0681900_01	-1	1	21	1578	1598	UCAUUGAGUGCAGCGUUGAUG	: :.::.::: ::::::.::	CUUUAAUGCUUCACUCAGUGC	Translation		1
-1.60571	#N/A	osa-miR171b	Os04g0682400	4	Os04t0682400_01	-1	1	21	2076	2096	UGAUUGAGCCGUGCCAAUAUC	::.:::::: ::.:: ::::	UAUGUUGGCAGGGUUCCAUCA	Translation		1
#N/A	1.07992	osa-miR2865	Os04g0682850	4.5	Os04t0682850_00	-1	1	22	2741	2762	CUCAGCAGUCGACUGUACCGUG	: :::::. :::::: :::::	CUCGGUAUUAUCGACUACUGAG	Cleavage		2
#N/A	1.07992	osa-miR2865	Os04g0682850	5	Os04t0682850_00	-1	1	22	1740	1761	CUCAGCAGUCGACUGUACCGUG	:: .:: ::::. ::::::	UUAGGAGCAUUCGAUGGCUGAG	Cleavage		2
#N/A	-1.95721	osa-miR408-3p	Os04g0683700	4	Os04t0683700_01	-1	1	21	1479	1499	CUGCACUGCCUCUUCCCUGGC	.:.::::::::: .:::: :	CUCGGGGAAGAGGAGGUGCUG	Cleavage		1
-1.59805	#N/A	osa-miR171i-3p	Os04g0683800	4	Os04t0683800_01	-1	1	21	2090	2110	GGAUUGAGCCGCGUCAAUAUC	::::::.:.:: :::::.	CUUAUUGAUGUGGAUCAAUUG	Cleavage		1
-1.60571	#N/A	osa-miR171b	Os04g0685100	4	Os04t0685100_01	-1	1	21	721	741	UGAUUGAGCCGUGCCAAUAUC	: :. :::::.::::. ::::	GUUGCUGGCAUGGCUUCAUCA	Cleavage		1
-1.39623	#N/A	osa-miR5150-5p	Os05g0100750	4.5	Os05t0100750_00	-1	1	24	1668	1691	AGCUUCUGACAGCUGCAGUUUCUC	:. :::: ::: :::.::.::	CUGGUACUGGAGCAGUCGGAGGCG	Translation		1
#N/A	-1.95721	osa-miR408-3p	Os05g0102000	5	Os05t0102000_01	-1	1	21	782	802	CUGCACUGCCUCUUCCCUGGC	:::::: ..:::::.::::	GCCAGGCGGGAGGCGGUGCCC	Cleavage		1
-1.60571	#N/A	osa-miR171b	Os05g0105000	3.5	Os05t0105000_01	-1	1	21	1656	1676	UGAUUGAGCCGUGCCAAUAUC	: :: :::::.::::::.:.	GUUACUGGCAUGGCUCAGUUU	Cleavage		1
#N/A	-1.40041	osa-miR397b	Os05g0105900	3.5	Os05t0105900_01	-1	1	21	1501	1521	UUAUUGAGUGCAGCGUUGAUG	..::::.:::::: : :::::	UGUCAAUGCUGCAGUAAAUAA	Cleavage		1
#N/A	-1.95721	osa-miR408-3p	Os05g0108050	5	Os05t0108050_00	-1	1	21	1217	1238	CUGCA-CUGCCUCUUCCCUGGC	:.:.::::.:::::.: :::.:	GUCGGGGAGGAGGCGGCUGCGG	Cleavage		1
#N/A	-1.95721	osa-miR408-3p	Os05g0108400	2.5	Os05t0108400_01	-1	1	21	749	769	CUGCACUGCCUCUUCCCUGGC	: :.: ::.:::::.::::::	GACGGCGAGGAGGCGGUGCAG	Cleavage		1
2.09284	#N/A	osa-miR1881	Os05g0110700	4.5	Os05t0110700_01	-1	1	24	479	502	AAUGUUAUUGUAGCGUGGUGGUGU	: :.:::::.:::.::.: :.::	AGAUCACCAUGCUGCAGUCAUAUC	Cleavage		1
#N/A	-1.40041	osa-miR397b	Os05g0125050	5	Os05t0125050_00	-1	1	21	474	495	UUAUUGAGU-GCAGCGUUGAUG	::::::: .::. :::::::::	CAUCAACAUUGUUACUCAAUAA	Cleavage		1
#N/A	-1.95721	osa-miR408-3p	Os05g0129000	3	Os05t0129000_01	-1	1	21	234	254	CUGCACUGCCUCUUCCCUGGC	: : :::.:::::.::::::	CCGACGGAGGAGGCGGUGCAG	Cleavage		1
-1.60571	#N/A	osa-miR171b	Os05g0132300	2.5	Os05t0132300_01	-1	1	21	543	563	UGAUUGAGCCGUGCCAAUAUC	::: :: ::.::::::::::	AAUAAUGACAUGGCUCAAUCA	Cleavage		1
-1.59805	#N/A	osa-miR171i-3p	Os05g0132300	4	Os05t0132300_01	-1	1	21	543	563	GGAUUGAGCCGCGUCAAUAUC	::: :::: .:::::::::	AAUAAUGACAUGGCUCAAUCA	Cleavage		1
-1.60571	#N/A	osa-miR171b	Os05g0135100	4.5	Os05t0135100_00	-1	1	21	1025	1045	UGAUUGAGCCGUGCCAAUAUC	:.:.: : : .::::::::::	GGUGUGGCCUUGGCUCAAUCA	Cleavage		1
#N/A	-1.95721	osa-miR408-3p	Os05g0142000	4	Os05t0142000_01	-1	1	21	241	261	CUGCACUGCCUCUUCCCUGGC	:::.: ::.: :::.::::::	GCCGGCGAGGUGGCGGUGCAG	Translation		1
#N/A	-1.95721	osa-miR408-3p	Os05g0151000	3	Os05t0151000_00	-1	1	21	47	67	CUGCACUGCCUCUUCCCUGGC	:::: :: .:::::.::::::	GCCAAGGUGGAGGCGGUGCAG	Cleavage		1
#N/A	1.07992	osa-miR2865	Os05g0170200	4.5	Os05t0170200_01	-1	1	22	437	458	CUCAGCAGUCGACUGUACCGUG	.: ::: :::::..::::: :	AGCUGUAAAGUCGGUUGCUGUG	Cleavage		1
#N/A	1.07992	osa-miR2865	Os05g0170200	4.5	Os05t0170200_02	-1	1	22	706	727	CUCAGCAGUCGACUGUACCGUG	.: ::: :::::..::::: :	AGCUGUAAAGUCGGUUGCUGUG	Cleavage		1
#N/A	-1.27212	osa-miR397a	Os05g0181000	5	Os05t0181000_01	-1	1	21	248	268	UCAUUGAGUGCAGCGUUGAUG	::::.:::. :..::::: ::	CAUCGACGUGGUGCUCAACGA	Cleavage		1
-1.48205	#N/A	osa-miR531b	Os05g0182150	2.5	Os05t0182150_00	-1	1	20	598	617	CUCGCCGGGGCUGCGUGCCG	:::.: :.:::.:::::::	AGGCGCUCGGCCUCGGCGAG	Cleavage		1
#N/A	1.24358	osa-miR7693-5p	Os05g0186601	3.5	Os05t0186601_00	-1	1	24	156	179	GUUUCCGCUCUUCAUCGAUGGCUG	:.: ..:.:.:::::.::::.::	CGGAUGUUGGUGAAGGGCGGGAAG	Cleavage		1
#N/A	-1.95721	osa-miR408-3p	Os05g0206800	1.5	Os05t0206800_00	-1	1	21	244	264	CUGCACUGCCUCUUCCCUGGC	:. ::::::::::::::::	CGCGAGGAAGAGGCAGUGCAG	Cleavage		1
-1.60571	#N/A	osa-miR171b	Os05g0212200	4.5	Os05t0212200_01	-1	1	21	634	654	UGAUUGAGCCGUGCCAAUAUC	:.::::: ::: ::::.: ::	GGUAUUGACACAGCUCGAGCA	Translation		1
#N/A	-1.27212	osa-miR397a	Os05g0239151	4	Os05t0239151_00	-1	1	21	239	259	UCAUUGAGUGCAGCGUUGAUG	: ::.:::::.::::..::	GACCAGCGCUGUACUCGGUGC	Cleavage		1
-1.286	#N/A	osa-miR11341-5p	Os05g0263100	4.5	Os05t0263100_00	-1	1	24	2175	2198	CCUAGGCUAUUUUGCGAGACGAAU	::: .:: ::::::: .:::::	UUUCAAUUCUCAAAAUAUUCUAGG	Cleavage		1
-1.4531	#N/A	osa-miR531a	Os05g0276100	4	Os05t0276100_01	-1	1	24	673	696	CUCGCCGGGGCUGCGUGCCGCCAU	.:: .:::.:::: ::.:: ::::	GUGCUGGCGCGCAUCCUCGCCGAG	Translation		1
-1.48205	#N/A	osa-miR531b	Os05g0276100	4	Os05t0276100_01	-1	1	20	677	696	CUCGCCGGGGCUGCGUGCCG	.:::.:::: ::.:: ::::	UGGCGCGCAUCCUCGCCGAG	Translation		1
-1.48205	#N/A	osa-miR531b	Os05g0293600	4.5	Os05t0293600_01	-1	1	20	4333	4353	CUCGCCGGGGCUGCGU-GCCG	:::: ::: :::.::::::.:	CGGCGACGAAGCUCCGGCGGG	Cleavage		1
-1.4531	#N/A	osa-miR531a	Os05g0298700	2.5	Os05t0298700_01	-1	1	24	294	317	CUCGCCGGGGCUGCGUGCCGCCAU	:::::.:::.:..::::::.:	GCUGCGGCGCGCGGUUCCGGCGGG	Cleavage		1
-1.48205	#N/A	osa-miR531b	Os05g0298700	2.5	Os05t0298700_01	-1	1	20	298	317	CUCGCCGGGGCUGCGUGCCG	::::.:::.:..::::::.:	CGGCGCGCGGUUCCGGCGGG	Cleavage		1
-1.48205	#N/A	osa-miR531b	Os05g0304100	3.5	Os05t0304100_01	-1	1	20	475	494	CUCGCCGGGGCUGCGUGCCG	: ::.: :.:::::::::.:	CCGCGCCCGGCCCCGGCGGG	Cleavage		1
#N/A	-1.40041	osa-miR397b	Os05g0304900	4.5	Os05t0304900_01	-1	1	21	1043	1063	UUAUUGAGUGCAGCGUUGAUG	:.:: .::: :..:::.::::	CGUCCGCGCCGUGCUCGAUAA	Cleavage		1
#N/A	1.07992	osa-miR2865	Os05g0307400	5	Os05t0307400_01	-1	1	22	605	626	CUCAGCAGUCGACUGUACCGUG	..: : :::::: .:::::::	UGCAGAACAGUCUGCUGCUGAA	Translation		1
#N/A	-1.95721	osa-miR408-3p	Os05g0324300	3.5	Os05t0324300_01	-1	1	21	3881	3901	CUGCACUGCCUCUUCCCUGGC	:: ::::::::: :::::	CACAAGGAAGAGGCUGUGCAU	Cleavage		1
2.09284	#N/A	osa-miR1881	Os05g0341450	5	Os05t0341450_01	-1	1	24	2384	2407	AAUGUUAUUGUAGCGUGGUGGUGU	.::::::::::.: :: .:::	UGGCCACCACGCUGCCAUUGCAUG	Cleavage		1
-1.39623	#N/A	osa-miR5150-5p	Os05g0346100	3	Os05t0346100_01	-1	1	24	1161	1183	AGCUUCUGACAGCUGCAGUUUCUC	:: ::::::::::::: :::::	UAGCCACUGCAGCUGUCA-AAGCU	Cleavage		1
-1.60571	#N/A	osa-miR171b	Os05g0346100	5	Os05t0346100_01	-1	1	21	1803	1823	UGAUUGAGCCGUGCCAAUAUC	::::::::.. :.:::: .:	AAUAUUGGCGUAGUUCAACUA	Translation		1
-1.48205	#N/A	osa-miR531b	Os05g0353500	4	Os05t0353500_01	-1	1	20	332	351	CUCGCCGGGGCUGCGUGCCG	::::.. .:::.:::::::	CGGCGUCUAGCUCCGGCGAC	Cleavage		2
-1.48205	#N/A	osa-miR531b	Os05g0353500	4.5	Os05t0353500_01	-1	1	20	268	287	CUCGCCGGGGCUGCGUGCCG	::::::.:::::: :: :	GAGCACGCGGCCCCGCCGCG	Cleavage		2
#N/A	-1.27212	osa-miR397a	Os05g0363100	5	Os05t0363100_01	-1	1	21	897	917	UCAUUGAGUGCAGCGUUGAUG	::::.:: :::: .:::: ::	CAUCGACUCUGCCUUCAAAGA	Cleavage		1
#N/A	-1.95721	osa-miR408-3p	Os05g0370100	4	Os05t0370100_00	-1	1	21	44	64	CUGCACUGCCUCUUCCCUGGC	:...:::.::.::..:::..:	GUUGGGGGAGGGGUGGUGUGG	Cleavage		1
-1.39623	#N/A	osa-miR5150-5p	Os05g0384600	5	Os05t0384600_01	-1	1	24	687	710	AGCUUCUGACAGCUGCAGUUUCUC	::.:.::::. :::::.::.:.	CAGGAGCUGCGUCUGUCGGAGGUG	Cleavage		1
-1.39623	#N/A	osa-miR5150-5p	Os05g0384600	5	Os05t0384600_02	-1	1	24	661	684	AGCUUCUGACAGCUGCAGUUUCUC	::.:.::::. :::::.::.:.	CAGGAGCUGCGUCUGUCGGAGGUG	Cleavage		1
-1.48205	#N/A	osa-miR531b	Os05g0389800	4	Os05t0389800_01	-1	1	20	1498	1517	CUCGCCGGGGCUGCGUGCCG	:::::::::: ::::: :	GUGCACGCAGCCGCGGCGCG	Cleavage		1
-1.4531	#N/A	osa-miR531a	Os05g0389800	5	Os05t0389800_01	-1	1	24	1493	1517	CUCGCCGGGGCUGCGUGC-CGCCAU	.::::: :::::::::: ::::: :	GUGGCGUGCACGCAGCCGCGGCGCG	Cleavage		1
#N/A	1.10449	osa-miR5493	Os05g0391600	3	Os05t0391600_01	-1	1	21	8	28	AGCCGGGCUCGGUCGCGCGUG	: : ::::::::::::::	UCCUCCCGACCGAGCCCGGCC	Cleavage		1
-1.77656	#N/A	osa-miR810b.1	Os05g0395300	5	Os05t0395300_01	-1	1	21	1343	1362	UGAACACCGAUAUGCGUCAUC	::::: :.::.:.: ::::::	GAUGA-GUAUGUUGAUGUUCA	Cleavage		1
-1.60571	#N/A	osa-miR171b	Os05g0396900	4	Os05t0396900_01	-1	1	21	1891	1911	UGAUUGAGCCGUGCCAAUAUC	: .:: :..::::::::::.	UAAGUUUGUGCGGCUCAAUCG	Cleavage		1
-1.59805	#N/A	osa-miR171i-3p	Os05g0396900	4.5	Os05t0396900_01	-1	1	21	1891	1911	GGAUUGAGCCGCGUCAAUAUC	: .:: ..:::::::::::	UAAGUUUGUGCGGCUCAAUCG	Cleavage		1
#N/A	-1.27212	osa-miR397a	Os05g0400600	4.5	Os05t0400600_01	-1	1	21	915	935	UCAUUGAGUGCAGCGUUGAUG	:::.::. .::.:.:..::::	CAUUAAUCUUGUAUUUGAUGA	Cleavage		1
#N/A	-1.40041	osa-miR397b	Os05g0400600	5	Os05t0400600_01	-1	1	21	915	935	UUAUUGAGUGCAGCGUUGAUG	:::.::. .::.:.:..::.:	CAUUAAUCUUGUAUUUGAUGA	Cleavage		1
-1.39623	#N/A	osa-miR5150-5p	Os05g0404500	5	Os05t0404500_01	-1	1	24	624	646	AGCUUCUGACAGCUGCAGUUUCUC	:: ::: :::::::::.:::::	GACAAA-UGCAGCUGUUAGAAGGC	Cleavage		1
-1.48205	#N/A	osa-miR531b	Os05g0406100	2.5	Os05t0406100_01	-1	1	20	148	167	CUCGCCGGGGCUGCGUGCCG	:::: ::.:.:::::::.:	AGGCAGGCGGUCCCGGCGGG	Cleavage		1
#N/A	1.07992	osa-miR2865	Os05g0407900	3.5	Os05t0407900_00	-1	1	22	1232	1253	CUCAGCAGUCGACUGUACCGUG	:.:: .:::: ::.:::::::	GAUGGAGCAGUGGAUUGCUGAG	Translation		1
#N/A	-1.95721	osa-miR408-3p	Os05g0408300	5	Os05t0408300_01	-1	1	21	593	613	CUGCACUGCCUCUUCCCUGGC	:::.::::.:::: .: ::.:	GCCGGGGAGGAGGAGGAGCGG	Cleavage		1
-1.60571	#N/A	osa-miR171b	Os05g0417100	3	Os05t0417100_01	-1	1	21	1957	1977	UGAUUGAGCCGUGCCAAUAUC	:::::: ::::::.:::::.	GAUAUUAGCACGGUUCAAUUU	Cleavage		1
-1.59805	#N/A	osa-miR171i-3p	Os05g0417100	4.5	Os05t0417100_01	-1	1	21	1957	1977	GGAUUGAGCCGCGUCAAUAUC	:::::: .: :::.:::::..	GAUAUUAGCACGGUUCAAUUU	Cleavage		1
-1.48205	#N/A	osa-miR531b	Os05g0425000	4.5	Os05t0425000_00	-1	1	20	97	116	CUCGCCGGGGCUGCGUGCCG	::::.:::.:: :.::::.	CGGCGCGCGGCGCUGGCGGC	Cleavage		1
-1.60571	#N/A	osa-miR171b	Os05g0442750	4	Os05t0442750_00	-1	1	21	723	743	UGAUUGAGCCGUGCCAAUAUC	::: ::.:::::.:::..	AUAAUUUGCGCGGCUUAAUUG	Cleavage		1
-1.59805	#N/A	osa-miR171i-3p	Os05g0442750	4.5	Os05t0442750_00	-1	1	21	723	743	GGAUUGAGCCGCGUCAAUAUC	::: .:::::::.:::.	AUAAUUUGCGCGGCUUAAUUG	Cleavage		1
#N/A	1.07992	osa-miR2865	Os05g0442750	4.5	Os05t0442750_00	-1	1	22	689	710	CUCAGCAGUCGACUGUACCGUG	:::...:::: :::.:::	GGAGGUGUGGUCGUCUGUUGAC	Cleavage		1
-1.60571	#N/A	osa-miR171b	Os05g0443900	4.5	Os05t0443900_01	-1	1	21	1761	1781	UGAUUGAGCCGUGCCAAUAUC	:: : ::: .::::::.::::	GAAACUGGGGCGGCUCGAUCA	Cleavage		1
#N/A	1.24358	osa-miR7693-5p	Os05g0445100	3	Os05t0445100_01	-1	1	24	873	896	GUUUCCGCUCUUCAUCGAUGGCUG	:::::. ::.::::::.:.:	GCAACAUCGGGGAGGAGCGGGAGC	Cleavage		1
#N/A	-1.27212	osa-miR397a	Os05g0458300	3.5	Os05t0458300_00	-1	1	21	769	789	UCAUUGAGUGCAGCGUUGAUG	:::::::: ::.::::: ::	GAUCAACGCGGCGCUCAACGA	Cleavage		1
#N/A	-1.40041	osa-miR397b	Os05g0458300	4	Os05t0458300_00	-1	1	21	769	789	UUAUUGAGUGCAGCGUUGAUG	:::::::: ::.::::: .:	GAUCAACGCGGCGCUCAACGA	Cleavage		1
#N/A	-1.27212	osa-miR397a	Os05g0458500	1.5	Os05t0458500_00	-1	1	21	681	701	UCAUUGAGUGCAGCGUUGAUG	:::::::::::::::::: ::	CAUCAACGCUGCACUCAACGA	Cleavage		1
#N/A	-1.40041	osa-miR397b	Os05g0458500	2	Os05t0458500_00	-1	1	21	681	701	UUAUUGAGUGCAGCGUUGAUG	:::::::::::::::::: .:	CAUCAACGCUGCACUCAACGA	Cleavage		1
#N/A	-1.27212	osa-miR397a	Os05g0458600	1.5	Os05t0458600_01	-1	1	21	747	767	UCAUUGAGUGCAGCGUUGAUG	:::::::::::::::::: ::	CAUCAACGCUGCACUCAACGA	Cleavage		1
#N/A	-1.40041	osa-miR397b	Os05g0458600	2	Os05t0458600_01	-1	1	21	747	767	UUAUUGAGUGCAGCGUUGAUG	:::::::::::::::::: .:	CAUCAACGCUGCACUCAACGA	Cleavage		1
-1.77656	#N/A	osa-miR810b.1	Os05g0459900	5	Os05t0459900_02	-1	1	21	312	332	UGAACACCGAUAUGCGUCAUC	:.:::.:: :.:: :::::..	GGUGAUGCUUGUCCGUGUUUG	Cleavage		1
-1.4531	#N/A	osa-miR531a	Os05g0460000	4	Os05t0460000_01	-1	1	24	416	439	CUCGCCGGGGCUGCGUGCCGCCAU	: ::.::..: ..::::::::::	AAGGUGGUGCCUGGCCCCGGCGAC	Cleavage		1
-1.48205	#N/A	osa-miR531b	Os05g0480000	3.5	Os05t0480000_01	-1	1	20	439	458	CUCGCCGGGGCUGCGUGCCG	:::.: :.:::::::::.	AGGCGCCCGGCCCCGGCGGC	Cleavage		1
#N/A	-1.95721	osa-miR408-3p	Os05g0480400	3.5	Os05t0480400_01	-1	1	21	120	140	CUGCACUGCCUCUUCCCUGGC	: : ::::.:::::.: ::::	GACUGGGAGGAGGCGGCGCAG	Cleavage		1
-1.4531	#N/A	osa-miR531a	Os05g0485000	4	Os05t0485000_01	-1	1	24	684	707	CUCGCCGGGGCUGCGUGCCGCCAU	.:: .:::.:::: ::.:: ::::	GUGCUGGCGCGCAUCCUCGCCGAG	Translation		1
-1.48205	#N/A	osa-miR531b	Os05g0485000	4	Os05t0485000_01	-1	1	20	688	707	CUCGCCGGGGCUGCGUGCCG	.:::.:::: ::.:: ::::	UGGCGCGCAUCCUCGCCGAG	Translation		2
-1.48205	#N/A	osa-miR531b	Os05g0485000	4.5	Os05t0485000_01	-1	1	20	2115	2134	CUCGCCGGGGCUGCGUGCCG	::.:: :.:: :::::::	GGGUACACGGCGCCGGCGAU	Cleavage		2
#N/A	1.24358	osa-miR7693-5p	Os05g0490100	4.5	Os05t0490100_01	-1	1	24	135	158	GUUUCCGCUCUUCAUCGAUGGCUG	::::.. .:::::::::::: ::	CAGCUGGUGAUGAAGAGCGGCAAG	Cleavage		1
#N/A	-1.40041	osa-miR397b	Os05g0490700	4.5	Os05t0490700_01	-1	1	21	2493	2513	UUAUUGAGUGCAGCGUUGAUG	..:..:.:: :::::...:::	UGUUGAUGCCGCACUUGGUAA	Cleavage		1
#N/A	1.10449	osa-miR5493	Os05g0492300	4	Os05t0492300_00	-1	1	21	1004	1024	AGCCGGGCUCGGUCGCGCGUG	:.::::::.:: ::. :::::	CGCGCGCGGCCAAGUGCGGCU	Translation		1
#N/A	1.07992	osa-miR2865	Os05g0496200	4	Os05t0496200_01	-1	1	22	1798	1819	CUCAGCAGUCGACUGUACCGUG	: : .::::::::::.:::	GCCUGGGCAGUCGACUGUUGAA	Cleavage		1
-1.59805	#N/A	osa-miR171i-3p	Os05g0496500	5	Os05t0496500_01	-1	1	21	754	775	GGAUUGAGCC-GCGUCAAUAUC	:: :::::::. :::::.::::	GACAUUGACGUUGGCUCGAUCC	Translation		1
-1.60571	#N/A	osa-miR171b	Os05g0498851	5	Os05t0498851_00	-1	1	21	461	481	UGAUUGAGCCGUGCCAAUAUC	:::.::: :.::::::.:..	GAUGUUGCAAUGGCUCAGUUG	Cleavage		1
#N/A	-1.95721	osa-miR408-3p	Os05g0499500	2.5	Os05t0499500_01	-1	1	21	323	343	CUGCACUGCCUCUUCCCUGGC	: :.:::.:::::..::::.:	GGCGGGGGAGAGGUGGUGCGG	Cleavage		1
-1.77656	#N/A	osa-miR810b.1	Os05g0518600	4.5	Os05t0518600_01	-1	1	21	1188	1208	UGAACACCGAUAUGCGUCAUC	:.: .: :::::.:: :::::	GGUUGCUCAUAUUGGGGUUCA	Cleavage		1
-1.48205	#N/A	osa-miR531b	Os05g0521500	3.5	Os05t0521500_01	-1	1	20	150	169	CUCGCCGGGGCUGCGUGCCG	.:: ::: .:.:::::::::	UGGGACGGGGUCCCGGCGAG	Cleavage		1
-1.48205	#N/A	osa-miR531b	Os05g0525200	4.5	Os05t0525200_00	-1	1	20	1824	1843	CUCGCCGGGGCUGCGUGCCG	::::..:.:::::.::: :	CGGCGUGUAGCCCUGGCUAA	Cleavage		1
-1.59805	#N/A	osa-miR171i-3p	Os05g0525701	4.5	Os05t0525701_00	-1	1	21	1084	1104	GGAUUGAGCCGCGUCAAUAUC	::::::.::: .:.::: :	AUUAUUGAUGCGCUUUAAUGC	Cleavage		1
-1.60571	#N/A	osa-miR171b	Os05g0534600	4.5	Os05t0534600_01	-1	1	21	2024	2044	UGAUUGAGCCGUGCCAAUAUC	:::::::.::::: : ::	UCAAUUGGCAUGGCUCUACCA	Cleavage		1
-1.60571	#N/A	osa-miR171b	Os05g0534600	4.5	Os05t0534600_02	-1	1	21	1983	2003	UGAUUGAGCCGUGCCAAUAUC	:::::::.::::: : ::	UCAAUUGGCAUGGCUCUACCA	Cleavage		1
-1.39623	#N/A	osa-miR5150-5p	Os05g0540900	3.5	Os05t0540900_01	-1	1	24	1143	1165	AGCUUCUGACAGCUGCAGUUUCUC	:: :::::::::: :::::.:::	CAGCAACUGCAGCU-UCAGAGGCU	Translation		1
#N/A	-1.40041	osa-miR397b	Os05g0541900	3	Os05t0541900_01	-1	1	21	2333	2353	UUAUUGAGUGCAGCGUUGAUG	..:. :::.::::::..::::	UGUUCACGUUGCACUUGAUAA	Cleavage		1
-1.286	#N/A	osa-miR11341-5p	Os05g0541900	4	Os05t0541900_01	-1	1	24	353	376	CCUAGGCUAUUUUGCGAGACGAAU	::. ::::::::.::. :::	AGGAGUUCCGCAAAAUGGCUAAGG	Cleavage		1
#N/A	-1.95721	osa-miR408-3p	Os05g0552100	5	Os05t0552100_01	-1	1	21	616	636	CUGCACUGCCUCUUCCCUGGC	: : ::::: :::::::::	CCAAAGGAAGCAGCAGUGCAG	Translation		1
#N/A	1.24358	osa-miR7693-5p	Os05g0553700	4	Os05t0553700_01	-1	1	24	694	718	GUUUCC-GCUCUUCAUCGAUGGCUG	..::::.:::::.:: ::::::	AUAUUAUCGGUGAAGGGCUGGAAAC	Cleavage		1
-1.59805	#N/A	osa-miR171i-3p	Os05g0559600	4.5	Os05t0559600_01	-1	1	21	1741	1761	GGAUUGAGCCGCGUCAAUAUC	:: .::: ::.::.:..::::	GAAGUUGCCGUGGUUUGAUCC	Cleavage		1
#N/A	-1.40041	osa-miR397b	Os05g0561800	4.5	Os05t0561800_01	-1	1	21	2031	2051	UUAUUGAGUGCAGCGUUGAUG	.: .:..:.:::::: :::::	UAAUAGUGUUGCACUGAAUAA	Cleavage		1
#N/A	1.10449	osa-miR5493	Os05g0564100	2.5	Os05t0564100_01	-1	1	21	245	265	AGCCGGGCUCGGUCGCGCGUG	: ::::: ..:::::.:::::	CCCGCGCCGUCGAGCUCGGCU	Cleavage		1
-1.286	#N/A	osa-miR11341-5p	Os05g0566600	4	Os05t0566600_01	-1	1	24	703	726	CCUAGGCUAUUUUGCGAGACGAAU	::. .:::.::::::::: :	UGCAGUUAUGCAGAAUAGCCUAUG	Cleavage		1
#N/A	-1.40041	osa-miR397b	Os05g0574800	4.5	Os05t0574800_00	-1	1	21	1061	1081	UUAUUGAGUGCAGCGUUGAUG	:::..:.:.::::.:: .:::	CAUUGAUGUUGCAUUCUGUAA	Cleavage		1
#N/A	1.10449	osa-miR5493	Os05g0579000	5	Os05t0579000_01	-1	1	21	85	105	AGCCGGGCUCGGUCGCGCGUG	::::: :: :::: ::::::	CACGCACGCCCGAUCCCGGCC	Cleavage		1
#N/A	1.10449	osa-miR5493	Os05g0585400	4	Os05t0585400_01	-1	1	21	149	169	AGCCGGGCUCGGUCGCGCGUG	.:::.:::::::::::	CCGUUGCGGCCGAGCCCGGCG	Cleavage		1
-1.48205	#N/A	osa-miR531b	Os05g0587350	4.5	Os05t0587350_00	-1	1	20	1174	1194	CUCGCCG-GGGCUGCGUGCCG	: :::.::::::: :::::::	CUGCAUGCAGCCCGCGGCGAG	Cleavage		1
-1.286	#N/A	osa-miR11341-5p	Os05g0588800	4	Os05t0588800_02	-1	1	24	1994	2017	CCUAGGCUAUUUUGCGAGACGAAU	:: ::: :.::::..::::: :::	AUGCGUGUUGCAAGGUAGCCGAGG	Cleavage		1
-1.77656	#N/A	osa-miR810b.1	Os05g0588800	4.5	Os05t0588800_03	-1	1	21	1385	1405	UGAACACCGAUAUGCGUCAUC	:. : .::::.:::::::: :	GGCGCUGCAUGUCGGUGUUGA	Cleavage		1
#N/A	1.07992	osa-miR2865	Os05g0590550	3	Os05t0590550_01	-1	1	22	667	688	CUCAGCAGUCGACUGUACCGUG	:.::: :::::::::::. :::	CGCGGGACAGUCGACUGUGGAG	Cleavage		1
#N/A	1.07992	osa-miR2865	Os06g0102100	5	Os06t0102100_01	-1	1	22	534	555	CUCAGCAGUCGACUGUACCGUG	:.::: .::::::.: :: :::	CGCGGCGCAGUCGGCGGCGGAG	Cleavage		1
-1.4531	#N/A	osa-miR531a	Os06g0104900	3	Os06t0104900_01	-1	1	24	247	270	CUCGCCGGGGCUGCGUGCCGCCAU	: : :::::::: :::::::::.	ACGACGGCACGCUGCCCCGGCGGC	Cleavage		1
-1.48205	#N/A	osa-miR531b	Os06g0104900	3	Os06t0104900_01	-1	1	20	251	270	CUCGCCGGGGCUGCGUGCCG	:::::::: :::::::::.	CGGCACGCUGCCCCGGCGGC	Cleavage		1
-1.60571	#N/A	osa-miR171b	Os06g0105350	0.5	Os06t0105350_01	-1	1	21	456	476	UGAUUGAGCCGUGCCAAUAUC	:::::::::.:::::::::::	GAUAUUGGCGCGGCUCAAUCA	Cleavage		1
-1.59805	#N/A	osa-miR171i-3p	Os06g0105350	1.5	Os06t0105350_01	-1	1	21	456	476	GGAUUGAGCCGCGUCAAUAUC	:::::::.::::::::::::	GAUAUUGGCGCGGCUCAAUCA	Cleavage		1
#N/A	-1.27212	osa-miR397a	Os06g0107600	5	Os06t0107600_01	-1	1	21	336	356	UCAUUGAGUGCAGCGUUGAUG	:.:::..:::::.:::.. :	CGUCAGUGCUGCGCUCGGGGC	Cleavage		1
#N/A	-1.27212	osa-miR397a	Os06g0107600	5	Os06t0107600_02	-1	1	21	334	354	UCAUUGAGUGCAGCGUUGAUG	:.:::..:::::.:::.. :	CGUCAGUGCUGCGCUCGGGGC	Cleavage		1
-1.4531	#N/A	osa-miR531a	Os06g0126100	2.5	Os06t0126100_01	-1	1	24	2208	2231	CUCGCCGGGGCUGCGUGCCGCCAU	.::.:::: :::.:::::::	CACCUGGUACGCCGCCUCGGCGAG	Cleavage		1
-1.48205	#N/A	osa-miR531b	Os06g0126100	2.5	Os06t0126100_01	-1	1	20	2212	2231	CUCGCCGGGGCUGCGUGCCG	.::.:::: :::.:::::::	UGGUACGCCGCCUCGGCGAG	Cleavage		2
-1.48205	#N/A	osa-miR531b	Os06g0126100	4.5	Os06t0126100_01	-1	1	20	625	644	CUCGCCGGGGCUGCGUGCCG	.::. : : :.:::::::::	UGGUUCACCGUCCCGGCGAG	Cleavage		2
-1.59805	#N/A	osa-miR171i-3p	Os06g0127200	5	Os06t0127200_01	-1	1	21	211	231	GGAUUGAGCCGCGUCAAUAUC	:::. ::..:: ::::.:::.	GAUGGUGGUGCCGCUCGAUCU	Translation		1
#N/A	1.10449	osa-miR5493	Os06g0137500	3.5	Os06t0137500_01	-1	1	21	291	311	AGCCGGGCUCGGUCGCGCGUG	.::::: ..:::::.::::	AGCGCGCCGUCGAGCUCGGCG	Cleavage		1
#N/A	1.10449	osa-miR5493	Os06g0137500	3.5	Os06t0137500_02	-1	1	21	275	295	AGCCGGGCUCGGUCGCGCGUG	.::::: ..:::::.::::	AGCGCGCCGUCGAGCUCGGCG	Cleavage		1
#N/A	-1.40041	osa-miR397b	Os06g0140300	2.5	Os06t0140300_01	-1	1	21	1335	1355	UUAUUGAGUGCAGCGUUGAUG	:..:: .::::::::::::	UCUUGACCUUGCACUCAAUAA	Cleavage		1
-1.4531	#N/A	osa-miR531a	Os06g0142650	5	Os06t0142650_00	-1	1	24	1261	1284	CUCGCCGGGGCUGCGUGCCGCCAU	::::::.:::.::::::::	CCGGCGGCGCGCGGCCCCGGCCCG	Cleavage		1
-1.48205	#N/A	osa-miR531b	Os06g0142650	5	Os06t0142650_00	-1	1	20	1265	1284	CUCGCCGGGGCUGCGUGCCG	::::.:::.::::::::	CGGCGCGCGGCCCCGGCCCG	Cleavage		1
#N/A	1.24358	osa-miR7693-5p	Os06g0150500	5	Os06t0150500_01	-1	1	24	238	261	GUUUCCGCUCUUCAUCGAUGGCUG	:::.::::::. :: :::.:.:	UCGCCGUCGAUGGCGAACGGGAGC	Translation		1
-1.4531	#N/A	osa-miR531a	Os06g0152700	4	Os06t0152700_01	-1	1	24	1444	1467	CUCGCCGGGGCUGCGUGCCGCCAU	::::::.::: :: .:::::::	GCGGCGGCGCGCCGCAUCGGCGAG	Cleavage		1
-1.48205	#N/A	osa-miR531b	Os06g0152700	4	Os06t0152700_01	-1	1	20	1448	1467	CUCGCCGGGGCUGCGUGCCG	::::.::: :: .:::::::	CGGCGCGCCGCAUCGGCGAG	Cleavage		2
2.09284	#N/A	osa-miR1881	Os06g0152700	4.5	Os06t0152700_01	-1	1	24	428	451	AAUGUUAUUGUAGCGUGGUGGUGU	:::: ::::: :::::..:::	GGACCAGCACGCGACAAUGGCAUC	Cleavage		1
-1.48205	#N/A	osa-miR531b	Os06g0152700	4.5	Os06t0152700_01	-1	1	20	1094	1113	CUCGCCGGGGCUGCGUGCCG	::.:::: :: :::::::	UCGCGCGCAUCCGCGGCGAG	Translation		2
#N/A	1.07992	osa-miR2865	Os06g0158900	5	Os06t0158900_00	-1	1	22	261	282	CUCAGCAGUCGACUGUACCGUG	.: :.::::.:.::::::	ACUGCUGCAGUUGGCUGCUGUA	Cleavage		1
#N/A	1.24358	osa-miR7693-5p	Os06g0160000	4.5	Os06t0160000_00	-1	1	24	405	428	GUUUCCGCUCUUCAUCGAUGGCUG	.:::::::: ::.::: :::.:	GGGCCAUCGAGGAGGAGAGGAGAG	Cleavage		1
#N/A	1.24358	osa-miR7693-5p	Os06g0167200	5	Os06t0167200_01	-1	1	24	742	765	GUUUCCGCUCUUCAUCGAUGGCUG	..:::. ::: ::.:: :::::.:	UGGCCGACGAGGAGGACCGGAAGC	Cleavage		1
-1.48205	#N/A	osa-miR531b	Os06g0183700	3	Os06t0183700_01	-1	1	20	118	137	CUCGCCGGGGCUGCGUGCCG	:::: . :::::.:::::::	CGGCCUUCAGCCUCGGCGAG	Cleavage		1
-1.77656	#N/A	osa-miR810b.1	Os06g0186400	5	Os06t0186400_01	-1	1	21	1198	1218	UGAACACCGAUAUGCGUCAUC	::.:::: ::::::::	GUCUUCGUAUAUGGGUGUUCA	Cleavage		1
#N/A	-1.27212	osa-miR397a	Os06g0186900	4	Os06t0186900_01	-1	1	21	1484	1504	UCAUUGAGUGCAGCGUUGAUG	:::.:::: :.:::..:::.	GAUCGACGCAGUACUUGAUGG	Cleavage		1
#N/A	-1.40041	osa-miR397b	Os06g0186900	4.5	Os06t0186900_01	-1	1	21	1484	1504	UUAUUGAGUGCAGCGUUGAUG	:::.:::: :.:::..::..	GAUCGACGCAGUACUUGAUGG	Cleavage		1
#N/A	-1.95721	osa-miR408-3p	Os06g0191800	5	Os06t0191800_01	-1	1	21	1446	1466	CUGCACUGCCUCUUCCCUGGC	::..::: :::::. :::::	GCUGGGGCAGAGGUCGUGCAU	Cleavage		1
#N/A	1.10449	osa-miR5493	Os06g0192000	4	Os06t0192000_02	-1	1	21	871	891	AGCCGGGCUCGGUCGCGCGUG	:::.::.:::::.: :::	AUGGCGUGAUCGAGCUCAGCU	Cleavage		1
-1.4531	#N/A	osa-miR531a	Os06g0192500	4.5	Os06t0192500_01	-1	1	24	10	33	CUCGCCGGGGCUGCGUGCCGCCAU	: ::::::.::..:: :::::::	ACGGCGGCGCGUGGCGGCGGCGAG	Cleavage		1
-1.48205	#N/A	osa-miR531b	Os06g0192500	4.5	Os06t0192500_01	-1	1	20	14	33	CUCGCCGGGGCUGCGUGCCG	::::.::..:: :::::::	CGGCGCGUGGCGGCGGCGAG	Cleavage		1
-1.60571	#N/A	osa-miR171b	Os06g0194900	5	Os06t0194900_03	-1	1	21	657	677	UGAUUGAGCCGUGCCAAUAUC	::.::::: : :::.::::	CAUGUUGGCUCUGCUUAAUCU	Translation		1
-1.59805	#N/A	osa-miR171i-3p	Os06g0194900	5	Os06t0194900_03	-1	1	21	657	677	GGAUUGAGCCGCGUCAAUAUC	::.:::.: : :::.::::.	CAUGUUGGCUCUGCUUAAUCU	Translation		1
-1.60571	#N/A	osa-miR171b	Os06g0196500	5	Os06t0196500_00	-1	1	21	1033	1053	UGAUUGAGCCGUGCCAAUAUC	:::. :: :::::: :::::	GAUGAUGACACGGCGCAAUCU	Cleavage		1
-1.59805	#N/A	osa-miR171i-3p	Os06g0196500	5	Os06t0196500_00	-1	1	21	1033	1053	GGAUUGAGCCGCGUCAAUAUC	:::. :::: :::: :::::.	GAUGAUGACACGGCGCAAUCU	Cleavage		1
#N/A	1.10449	osa-miR5493	Os06g0202600	4	Os06t0202600_01	-1	1	21	404	424	AGCCGGGCUCGGUCGCGCGUG	::: .:. .::::::.:::::	CACUUGUAGCCGAGCUCGGCU	Cleavage		1
2.09284	#N/A	osa-miR1881	Os06g0202700	3	Os06t0202700_01	-1	1	24	935	958	AAUGUUAUUGUAGCGUGGUGGUGU	:::.:.:.:.::.::.::::	CGCACACUAUGUUGCAGUAGCAUU	Cleavage		1
2.09284	#N/A	osa-miR1881	Os06g0216700	5	Os06t0216700_01	-1	1	24	728	751	AAUGUUAUUGUAGCGUGGUGGUGU	:::.::....::: ..::::.:::	ACAUCAUUGUGCUUUGAUAAUAUU	Translation		1
#N/A	-1.95721	osa-miR408-3p	Os06g0218600	3	Os06t0218600_01	-1	1	21	680	700	CUGCACUGCCUCUUCCCUGGC	::::::: .:::::::::: :	GCCAGGGUGGAGGCAGUGCUG	Cleavage		1
#N/A	-1.40041	osa-miR397b	Os06g0223800	3.5	Os06t0223800_01	-1	1	21	2460	2480	UUAUUGAGUGCAGCGUUGAUG	:.:::::: .:::.:.:::	UCUUAACGCUCUACUUAGUAA	Translation		1
#N/A	1.10449	osa-miR5493	Os06g0224500	3.5	Os06t0224500_01	-1	1	21	404	424	AGCCGGGCUCGGUCGCGCGUG	.::::. .::::::.::::	AGCGCGUCGCCGAGCUCGGCG	Cleavage		1
-1.39623	#N/A	osa-miR5150-5p	Os06g0236900	5	Os06t0236900_01	-1	1	24	96	119	AGCUUCUGACAGCUGCAGUUUCUC	::::::: : :::::. ::::::	GAGAAACACCCGCUGUUCGAAGCU	Cleavage		1
-1.59805	#N/A	osa-miR171i-3p	Os06g0237100	4	Os06t0237100_01	-1	1	21	31	51	GGAUUGAGCCGCGUCAAUAUC	.:: ::..:.::::: ::::	UGUAAUGGUGUGGCUCCAUCC	Cleavage		1
#N/A	-1.27212	osa-miR397a	Os06g0243900	4.5	Os06t0243900_01	-1	1	21	213	233	UCAUUGAGUGCAGCGUUGAUG	::::: ::. :..:::.::::	CAUCAUCGUGGUGCUCGAUGA	Cleavage		1
#N/A	-1.40041	osa-miR397b	Os06g0243900	5	Os06t0243900_01	-1	1	21	213	233	UUAUUGAGUGCAGCGUUGAUG	::::: ::. :..:::.::.:	CAUCAUCGUGGUGCUCGAUGA	Cleavage		1
#N/A	1.24358	osa-miR7693-5p	Os06g0246200	5	Os06t0246200_00	-1	1	24	756	779	GUUUCCGCUCUUCAUCGAUGGCUG	:::::.:. ::: :::::::.	UCGCCAUUGGAGAAUAGCGGAAGG	Translation		1
2.09284	#N/A	osa-miR1881	Os06g0254600	4.5	Os06t0254600_01	-1	1	24	130	153	AAUGUUAUUGUAGCGUGGUGGUGU	:::. :: .:::::::. :::::	ACAUGACGGCGCUACAGAAACAUG	Cleavage		1
2.09284	#N/A	osa-miR1881	Os06g0256000	4	Os06t0256000_01	-1	1	24	1424	1447	AAUGUUAUUGUAGCGUGGUGGUGU	..:. :..:.::::::: ::..::	GUAUGAUUAUGCUACAAAAAUGUU	Cleavage		1
#N/A	-1.95721	osa-miR408-3p	Os06g0266400	1.5	Os06t0266400_00	-1	1	21	35	55	CUGCACUGCCUCUUCCCUGGC	:::.::::::::::::::::	GCCGGGGAAGAGGCAGUGCAA	Cleavage		1
#N/A	-1.27212	osa-miR397a	Os06g0271300	4.5	Os06t0271300_00	-1	1	21	716	736	UCAUUGAGUGCAGCGUUGAUG	::::: ::.:: :.:::.::.	CAUCAUCGUUGAAUUCAGUGG	Translation		1
#N/A	-1.40041	osa-miR397b	Os06g0271300	5	Os06t0271300_00	-1	1	21	716	736	UUAUUGAGUGCAGCGUUGAUG	::::: ::.:: :.:::.:..	CAUCAUCGUUGAAUUCAGUGG	Translation		1
-1.60571	#N/A	osa-miR171b	Os06g0281300	5	Os06t0281300_01	-1	1	21	277	297	UGAUUGAGCCGUGCCAAUAUC	:::::: ::: ::::.:: .:	GAUAUUUGCAAGGCUUAAAUA	Translation		1
#N/A	1.10449	osa-miR5493	Os06g0282000	4.5	Os06t0282000_01	-1	1	21	472	492	AGCCGGGCUCGGUCGCGCGUG	:.: ::::. :::::.::::	CGCUCGCGGACGAGCUCGGCG	Cleavage		1
-1.4531	#N/A	osa-miR531a	Os06g0289900	3	Os06t0289900_01	-1	1	24	71	94	CUCGCCGGGGCUGCGUGCCGCCAU	::::..: ::::.::::.:::	CCUGCGGUGCUCAGCUCCGGUGAG	Cleavage		1
-1.48205	#N/A	osa-miR531b	Os06g0289900	3	Os06t0289900_01	-1	1	20	75	94	CUCGCCGGGGCUGCGUGCCG	:::..: ::::.::::.:::	CGGUGCUCAGCUCCGGUGAG	Cleavage		1
#N/A	1.10449	osa-miR5493	Os06g0299200	4.5	Os06t0299200_00	-1	1	21	338	358	AGCCGGGCUCGGUCGCGCGUG	:: :::.:.: :::::::::	CAGGCGUGGCGGAGCCCGGCG	Translation		1
-1.48205	#N/A	osa-miR531b	Os06g0308000	3	Os06t0308000_01	-1	1	20	93	112	CUCGCCGGGGCUGCGUGCCG	::: :::::.:::: ::::	AGGCUCGCAGUCCCGACGAG	Cleavage		1
#N/A	-1.95721	osa-miR408-3p	Os06g0324000	3.5	Os06t0324000_01	-1	1	21	124	144	CUGCACUGCCUCUUCCCUGGC	: ::::::::::..::::.	ACGAGGGAAGAGGUGGUGCGC	Cleavage		1
-1.60571	#N/A	osa-miR171b	Os06g0328966	4	Os06t0328966_00	-1	1	21	923	943	UGAUUGAGCCGUGCCAAUAUC	.:: ::: ::::::: ::::	CGUACUGGAACGGCUCCAUCA	Cleavage		1
-1.39623	#N/A	osa-miR5150-5p	Os06g0351500	4.5	Os06t0351500_01	-1	1	24	117	140	AGCUUCUGACAGCUGCAGUUUCUC	:: :.::::::::: ..:..:.:	CAGCAGCUGCAGCUGCUGGGGGUU	Cleavage		1
#N/A	-1.95721	osa-miR408-3p	Os06g0488125	4	Os06t0488125_00	-1	1	21	705	725	CUGCACUGCCUCUUCCCUGGC	::: :::.: ::..::::::	ACCAUGGAGGUGGUGGUGCAG	Translation		1
#N/A	-1.40041	osa-miR397b	Os06g0506000	4.5	Os06t0506000_01	-1	1	21	699	719	UUAUUGAGUGCAGCGUUGAUG	::....: :::::::..:::	GAUUGGUGGUGCACUCGGUAA	Cleavage		1
#N/A	-1.27212	osa-miR397a	Os06g0520600	5	Os06t0520600_01	-1	1	21	955	975	UCAUUGAGUGCAGCGUUGAUG	.::.::.:.:: ::: ::::.	UAUUAAUGUUGAACUGAAUGG	Translation		1
-1.59805	#N/A	osa-miR171i-3p	Os06g0526350	5	Os06t0526350_01	-1	1	21	725	745	GGAUUGAGCCGCGUCAAUAUC	::.::::: :::.:..::.	UAUGUUGACUCGGUUUGAUUG	Cleavage		1
#N/A	1.24358	osa-miR7693-5p	Os06g0559500	5	Os06t0559500_01	-1	1	24	326	349	GUUUCCGCUCUUCAUCGAUGGCUG	.::..:::.::.::: ::.:::	AGGCUGUCGGUGGAGACGGGGAAC	Cleavage		1
#N/A	1.24358	osa-miR7693-5p	Os06g0559500	5	Os06t0559500_02	-1	1	24	192	215	GUUUCCGCUCUUCAUCGAUGGCUG	.::..:::.::.::: ::.:::	AGGCUGUCGGUGGAGACGGGGAAC	Cleavage		1
#N/A	1.24358	osa-miR7693-5p	Os06g0559500	5	Os06t0559500_03	-1	1	24	164	187	GUUUCCGCUCUUCAUCGAUGGCUG	.::..:::.::.::: ::.:::	AGGCUGUCGGUGGAGACGGGGAAC	Cleavage		1
-1.60571	#N/A	osa-miR171b	Os06g0587300	4.5	Os06t0587300_01	-1	1	21	978	998	UGAUUGAGCCGUGCCAAUAUC	.::::::: :::: ::::	CUGGUUGGCACUGCUCCAUCA	Translation		1
#N/A	-1.95721	osa-miR408-3p	Os06g0590800	4	Os06t0590800_00	-1	1	21	1350	1370	CUGCACUGCCUCUUCCCUGGC	:::.: :.::::::.: ::::	GCCGGCGGAGAGGCGGCGCAG	Cleavage		1
-1.48205	#N/A	osa-miR531b	Os06g0594600	4.5	Os06t0594600_01	-1	1	20	1326	1346	CUCGCCGG-GGCUGCGUGCCG	::::::::.::. :.::::::	CGGCACGCGGCUGCUGGCGAG	Cleavage		1
-1.60571	#N/A	osa-miR171b	Os06g0595566	5	Os06t0595566_00	-1	1	21	426	446	UGAUUGAGCCGUGCCAAUAUC	:::.::: :.::::::.:..	GAUGUUGCAAUGGCUCAGUUG	Cleavage		1
#N/A	-1.95721	osa-miR408-3p	Os06g0597400	4.5	Os06t0597400_01	-1	1	21	941	961	CUGCACUGCCUCUUCCCUGGC	:::: ::.::::: ::: :::	GCCACGGGAGAGGGAGUACAG	Cleavage		1
#N/A	1.10449	osa-miR5493	Os06g0600400	4	Os06t0600400_01	-1	1	21	900	920	AGCCGGGCUCGGUCGCGCGUG	:: :::::.:: .:.::::::	CAGGCGCGGCCUGGUCCGGCU	Translation		1
-1.48205	#N/A	osa-miR531b	Os06g0602700	3.5	Os06t0602700_01	-1	1	20	584	603	CUCGCCGGGGCUGCGUGCCG	.::::: :::.::.: ::::	UGGCACCCAGUCCUGCCGAG	Cleavage		1
#N/A	1.24358	osa-miR7693-5p	Os06g0631300	4.5	Os06t0631300_01	-1	1	24	165	188	GUUUCCGCUCUUCAUCGAUGGCUG	::.::.:: : :::::::.::	UUGCUAUUGAGGUAGAGCGGGAAG	Cleavage		1
#N/A	-1.40041	osa-miR397b	Os06g0633300	4.5	Os06t0633300_01	-1	1	21	1706	1726	UUAUUGAGUGCAGCGUUGAUG	..:::..:.:::::: ::::	UGUCAGUGUUGCACUGUAUAA	Cleavage		1
-1.60571	#N/A	osa-miR171b	Os06g0639600	5	Os06t0639600_01	-1	1	21	1250	1270	UGAUUGAGCCGUGCCAAUAUC	:.:.:: : ::::.: :::::	GGUGUUAGAACGGUUGAAUCA	Cleavage		1
-1.60571	#N/A	osa-miR171b	Os06g0643050	3	Os06t0643050_00	-1	1	21	411	431	UGAUUGAGCCGUGCCAAUAUC	: :::::::::.:: ::::	UUUUUUGGCACGGUUCCAUCA	Cleavage		1
#N/A	-1.95721	osa-miR408-3p	Os06g0646100	5	Os06t0646100_01	-1	1	21	166	186	CUGCACUGCCUCUUCCCUGGC	:::.:::.:: :::.: ::.:	GCCGGGGGAGCGGCGGAGCGG	Translation		1
#N/A	-1.95721	osa-miR408-3p	Os06g0649800	4	Os06t0649800_01	-1	1	21	919	939	CUGCACUGCCUCUUCCCUGGC	: :.::::::::: .::::.	GGCGGGGAAGAGGAGGUGCGC	Cleavage		1
-1.39623	#N/A	osa-miR5150-5p	Os06g0651000	4.5	Os06t0651000_01	-1	1	24	221	244	AGCUUCUGACAGCUGCAGUUUCUC	::: ..::::.:::::. ::.::	GAGCGGCUGCGGCUGUUCGAGGCC	Cleavage		1
-1.60571	#N/A	osa-miR171b	Os06g0652000	4.5	Os06t0652000_01	-1	1	21	2140	2160	UGAUUGAGCCGUGCCAAUAUC	::: :::::.::::...: :	UAUAAUGGCAUGGCUUGGUGA	Cleavage		1
-1.60571	#N/A	osa-miR171b	Os06g0652000	4.5	Os06t0652000_02	-1	1	21	869	889	UGAUUGAGCCGUGCCAAUAUC	::: :::::.::::...: :	UAUAAUGGCAUGGCUUGGUGA	Cleavage		1
-1.4531	#N/A	osa-miR531a	Os06g0656500	4.5	Os06t0656500_02	-1	1	24	261	284	CUCGCCGGGGCUGCGUGCCGCCAU	:::::... ::::. :::::::	GGGGCGGUGUACAGCUACGGCGAG	Cleavage		1
#N/A	-1.95721	osa-miR408-3p	Os06g0661000	3.5	Os06t0661000_01	-1	1	21	43	63	CUGCACUGCCUCUUCCCUGGC	:: ::.:::::::::::	AGAAGAGAGGAGGCAGUGCAU	Cleavage		1
-1.39623	#N/A	osa-miR5150-5p	Os06g0661700	5	Os06t0661700_01	-1	1	24	1557	1580	AGCUUCUGACAGCUGCAGUUUCUC	::: ::: ::: :::::::::	AAGAUACUCCAGAUGUCAGAAGAG	Cleavage		1
-1.39623	#N/A	osa-miR5150-5p	Os06g0661700	5	Os06t0661700_02	-1	1	24	1542	1565	AGCUUCUGACAGCUGCAGUUUCUC	::: ::: ::: :::::::::	AAGAUACUCCAGAUGUCAGAAGAG	Cleavage		1
#N/A	-1.95721	osa-miR408-3p	Os06g0666400	4	Os06t0666400_01	-1	1	21	239	259	CUGCACUGCCUCUUCCCUGGC	:::.: ::.:::::.:: :::	GCCGGCGAGGAGGCGGUCCAG	Cleavage		1
-1.39623	#N/A	osa-miR5150-5p	Os06g0676400	4	Os06t0676400_01	-1	1	24	1167	1190	AGCUUCUGACAGCUGCAGUUUCUC	::::. ::.::::: .:::::::	AAGAAGAUGUAGCUGCUAGAAGCU	Cleavage		1
-1.48205	#N/A	osa-miR531b	Os06g0680900	3	Os06t0680900_02	-1	1	20	1833	1852	CUCGCCGGGGCUGCGUGCCG	::::::: ::::::::::	GGGCACGCCACCCCGGCGAG	Translation		2
-1.48205	#N/A	osa-miR531b	Os06g0680900	4.5	Os06t0680900_02	-1	1	20	2390	2409	CUCGCCGGGGCUGCGUGCCG	: .:::.::: :::::::	GAGGGCGCGGCCGCGGCGAG	Cleavage		2
-1.60571	#N/A	osa-miR171b	Os06g0686500	4.5	Os06t0686500_01	-1	1	21	1534	1554	UGAUUGAGCCGUGCCAAUAUC	::: ::::: ::::.:: ::	AAUAAUGGCAAGGCUUAACCA	Translation		1
#N/A	-1.95721	osa-miR408-3p	Os06g0691800	4.5	Os06t0691800_01	-1	1	21	3074	3095	CUGCACU-GCCUCUUCCCUGGC	:::::::::::: ::: :::	CACAGGGAAGAGGCCAGUCCAG	Cleavage		1
#N/A	-1.40041	osa-miR397b	Os06g0692700	4	Os06t0692700_01	-1	1	21	2148	2168	UUAUUGAGUGCAGCGUUGAUG	....::::.:::::.:::	AUGUGGUGCUGUACUCAGUAA	Cleavage		1
#N/A	1.07992	osa-miR2865	Os06g0707700	5	Os06t0707700_01	-1	1	22	2287	2307	CUCAGCAGUCGACUGUACCGUG	:::::. .:: ::.:::::::	AACGGUG-GGUAGAUUGCUGAG	Translation		1
#N/A	1.07992	osa-miR2865	Os06g0707800	4.5	Os06t0707800_03	-1	1	22	1527	1547	CUCAGCAGUCGACUGUACCGUG	:: ::: .:::::.::.::::	AACUGUA-GGUCGAUUGUUGAG	Cleavage		1
#N/A	-1.27212	osa-miR397a	Os06g0720500	5	Os06t0720500_01	-1	1	21	1221	1241	UCAUUGAGUGCAGCGUUGAUG	:::.:..:.::..:: ::::.	CAUUAGUGUUGUGCUAAAUGG	Cleavage		1
#N/A	-1.27212	osa-miR397a	Os06g0720500	5	Os06t0720500_02	-1	1	21	1641	1661	UCAUUGAGUGCAGCGUUGAUG	:::.:..:.::..:: ::::.	CAUUAGUGUUGUGCUAAAUGG	Cleavage		1
#N/A	-1.27212	osa-miR397a	Os06g0720500	5	Os06t0720500_03	-1	1	21	2475	2495	UCAUUGAGUGCAGCGUUGAUG	:::.:..:.::..:: ::::.	CAUUAGUGUUGUGCUAAAUGG	Cleavage		1
#N/A	-1.27212	osa-miR397a	Os06g0722300	5	Os06t0722300_01	-1	1	21	1221	1241	UCAUUGAGUGCAGCGUUGAUG	:::.:..:.::..:: ::::.	CAUUAGUGUUGUGCUAAAUGG	Cleavage		1
#N/A	-1.27212	osa-miR397a	Os06g0722300	5	Os06t0722300_02	-1	1	21	1641	1661	UCAUUGAGUGCAGCGUUGAUG	:::.:..:.::..:: ::::.	CAUUAGUGUUGUGCUAAAUGG	Cleavage		1
#N/A	-1.27212	osa-miR397a	Os06g0722650	5	Os06t0722650_01	-1	1	21	1221	1241	UCAUUGAGUGCAGCGUUGAUG	:::.:..:.::..:: ::::.	CAUUAGUGUUGUGCUAAAUGG	Cleavage		1
#N/A	-1.27212	osa-miR397a	Os06g0722650	5	Os06t0722650_02	-1	1	21	1641	1661	UCAUUGAGUGCAGCGUUGAUG	:::.:..:.::..:: ::::.	CAUUAGUGUUGUGCUAAAUGG	Cleavage		1
#N/A	-1.40041	osa-miR397b	Os07g0103100	4.5	Os07t0103100_01	-1	1	21	377	397	UUAUUGAGUGCAGCGUUGAUG	::::::: : :.:::: ::::	CAUCAACUCCGUACUCCAUAA	Cleavage		1
-1.59805	#N/A	osa-miR171i-3p	Os07g0120700	4.5	Os07t0120700_01	-1	1	21	1169	1189	GGAUUGAGCCGCGUCAAUAUC	:::: :::.:::::: :: ::	GAUAAUGAUGCGGCUAAAGCC	Cleavage		1
-1.60571	#N/A	osa-miR171b	Os07g0129900	4	Os07t0129900_00	-1	1	21	232	252	UGAUUGAGCCGUGCCAAUAUC	:: ::::::::. :::::	CCUAAUGGCACGGUGCAAUCU	Cleavage		1
#N/A	1.10449	osa-miR5493	Os07g0134000	4	Os07t0134000_02	-1	1	21	902	923	AGCCGGGCUCGGUCGC-GCGUG	::::: :::..::::::::::	CACGCUGCGGUCGAGCCCGGCG	Cleavage		1
#N/A	1.10449	osa-miR5493	Os07g0134000	4	Os07t0134000_03	-1	1	21	775	796	AGCCGGGCUCGGUCGC-GCGUG	::::: :::..::::::::::	CACGCUGCGGUCGAGCCCGGCG	Cleavage		1
-1.286	#N/A	osa-miR11341-5p	Os07g0137500	4.5	Os07t0137500_01	-1	1	24	1141	1164	CCUAGGCUAUUUUGCGAGACGAAU	:::. . ::::::::::.::.:	AUUUAAUACGCAAAAUAGUCUGGA	Cleavage		1
#N/A	-1.95721	osa-miR408-3p	Os07g0152200	3.5	Os07t0152200_01	-1	1	21	2482	2502	CUGCACUGCCUCUUCCCUGGC	:::::::: ::.::::::	AGCAGGGAAGCAGCGGUGCAG	Translation		1
-1.60571	#N/A	osa-miR171b	Os07g0153300	5	Os07t0153300_01	-1	1	21	1121	1141	UGAUUGAGCCGUGCCAAUAUC	:: .::: ::.::. ::::::	GAAGUUGACAUGGUACAAUCA	Cleavage		1
-1.77656	#N/A	osa-miR810b.1	Os07g0167700	5	Os07t0167700_01	-1	1	21	556	576	UGAACACCGAUAUGCGUCAUC	:::.::::.: :::::.	CUGUACGUAUAUUGUUGUUCG	Cleavage		1
-1.4531	#N/A	osa-miR531a	Os07g0176300	5	Os07t0176300_01	-1	1	24	10	33	CUCGCCGGGGCUGCGUGCCGCCAU	:::::::.: :. : ::::::::	CUGGCGGCGCUCGCCGCCGGCGAG	Translation		1
-1.60571	#N/A	osa-miR171b	Os07g0181000	4.5	Os07t0181000_01	-1	1	21	620	640	UGAUUGAGCCGUGCCAAUAUC	:::. :::::.:::::..:.	GAUGGUGGCAUGGCUCGGUUU	Cleavage		1
-1.60571	#N/A	osa-miR171b	Os07g0181000	4.5	Os07t0181000_02	-1	1	21	260	280	UGAUUGAGCCGUGCCAAUAUC	:::. :::::.:::::..:.	GAUGGUGGCAUGGCUCGGUUU	Cleavage		1
-1.60571	#N/A	osa-miR171b	Os07g0181000	4.5	Os07t0181000_05	-1	1	21	740	760	UGAUUGAGCCGUGCCAAUAUC	:::. :::::.:::::..:.	GAUGGUGGCAUGGCUCGGUUU	Cleavage		1
-1.48205	#N/A	osa-miR531b	Os07g0193200	4	Os07t0193200_00	-1	1	20	1079	1098	CUCGCCGGGGCUGCGUGCCG	::::.:::::::.:: :::	CGGCGCGCAGCCUCGUGGAG	Cleavage		1
2.09284	#N/A	osa-miR1881	Os07g0195400	5	Os07t0195400_01	-1	1	24	1348	1371	AAUGUUAUUGUAGCGUGGUGGUGU	::: ::::: :::.: ::.: :::	ACAACACCAAGCUGCUAUGAGAUU	Cleavage		1
-1.48205	#N/A	osa-miR531b	Os07g0196700	4	Os07t0196700_00	-1	1	20	713	732	CUCGCCGGGGCUGCGUGCCG	:::..::::::.. ::.:::	CGGUGCGCAGCUUGGGUGAG	Cleavage		1
-1.48205	#N/A	osa-miR531b	Os07g0201100	4	Os07t0201100_01	-1	1	20	2685	2703	CUCGCCGGGGCUGCGUGCCG	.::::.:::::::.: ::::	UGGCAUGCAGCCCUG-CGAG	Cleavage		1
#N/A	1.07992	osa-miR2865	Os07g0201800	5	Os07t0201800_00	-1	1	22	9	30	CUCAGCAGUCGACUGUACCGUG	.::::.::: : .:::::::	GGCGGUGCAGGCUGCUGCUGAU	Translation		1
#N/A	-1.40041	osa-miR397b	Os07g0201800	5	Os07t0201800_00	-1	1	21	828	848	UUAUUGAGUGCAGCGUUGAUG	:::: :.:.:::::::.. :.	CAUCUAUGUUGCACUCGGGAG	Cleavage		1
2.09284	#N/A	osa-miR1881	Os07g0208100	5	Os07t0208100_01	-1	1	24	152	175	AAUGUUAUUGUAGCGUGGUGGUGU	:.::.::.: ::::.::: .::	UAAUCAUCAUGAUACAGUAAAGUU	Cleavage		1
#N/A	-1.95721	osa-miR408-3p	Os07g0209201	5	Os07t0209201_00	-1	1	21	614	635	CUGC-ACUGCCUCUUCCCUGGC	:.:.: ::::::::::: ::.:	GUCGGAGAAGAGGCAGUCGCGG	Cleavage		1
-1.39623	#N/A	osa-miR5150-5p	Os07g0211601	3.5	Os07t0211601_01	-1	1	24	3900	3923	AGCUUCUGACAGCUGCAGUUUCUC	:..::.::::: .:::::::	AUAUAGUUGUAGCUGCUAGAAGCU	Cleavage		1
-1.4531	#N/A	osa-miR531a	Os07g0214300	3	Os07t0214300_01	-1	1	24	143	166	CUCGCCGGGGCUGCGUGCCGCCAU	::.::... :::::.:::::::	CAGGUGGUGUACAGCCUCGGCGAG	Cleavage		1
-1.48205	#N/A	osa-miR531b	Os07g0223400	2.5	Os07t0223400_01	-1	1	20	755	774	CUCGCCGGGGCUGCGUGCCG	::::.:..::..:::::::	AGGCAUGUGGCUUCGGCGAG	Cleavage		1
#N/A	1.10449	osa-miR5493	Os07g0230400	3.5	Os07t0230400_01	-1	1	21	548	568	AGCCGGGCUCGGUCGCGCGUG	.::.:::.::::::: :::	GGCGUGCGGCCGAGCCGGGCG	Cleavage		1
-1.59805	#N/A	osa-miR171i-3p	Os07g0231900	5	Os07t0231900_01	-1	1	21	1178	1198	GGAUUGAGCCGCGUCAAUAUC	::.:: :.:: :.::::::	CAUGUUUAUGCAGUUCAAUCA	Translation		1
-1.77656	#N/A	osa-miR810b.1	Os07g0239600	5	Os07t0239600_01	-1	1	21	1518	1538	UGAACACCGAUAUGCGUCAUC	::: :: : :.:::::::::	GAUUACCCUUGUCGGUGUUCU	Cleavage		2
-1.77656	#N/A	osa-miR810b.1	Os07g0239600	5	Os07t0239600_01	-1	1	21	2272	2291	UGAACACCGAUAUGCGUCAUC	.:::: ..::::::: ::::	CGUGACUUGUAUCGGU-UUCA	Cleavage		2
#N/A	1.24358	osa-miR7693-5p	Os07g0241500	4	Os07t0241500_01	-1	1	24	408	431	GUUUCCGCUCUUCAUCGAUGGCUG	: :::. ::: ::.:.::::::.:	CCGCCGACGACGAGGGGCGGAAGC	Cleavage		1
-1.4531	#N/A	osa-miR531a	Os07g0251900	4	Os07t0251900_01	-1	1	24	936	958	CUCGCCGGGGCUGCGUGCCGCCAU	::::::. ::: ::::::::::	UCGGCGGCG-GCAUCCCCGGCGAG	Translation		1
-1.286	#N/A	osa-miR11341-5p	Os07g0268800	5	Os07t0268800_01	-1	1	24	1127	1150	CCUAGGCUAUUUUGCGAGACGAAU	: ::::: ::: ::::::::	CAUGGUCUCCCAAUAUAGCCUAUU	Translation		1
-1.77656	#N/A	osa-miR810b.1	Os07g0283600	4.5	Os07t0283600_00	-1	1	21	2331	2351	UGAACACCGAUAUGCGUCAUC	:::.:: :::: :::::..	UCUGAUGCCUAUCAGUGUUUG	Cleavage		1
-1.59805	#N/A	osa-miR171i-3p	Os07g0285900	4	Os07t0285900_00	-1	1	21	795	815	GGAUUGAGCCGCGUCAAUAUC	:: :::::.:. ::::.::::	GAGAUUGAUGUUGCUCGAUCC	Translation		1
#N/A	-1.27212	osa-miR397a	Os07g0300100	4.5	Os07t0300100_01	-1	1	21	449	469	UCAUUGAGUGCAGCGUUGAUG	:::::::: ::::.:::	AUUCAACGCUUCACUUAAUUU	Translation		1
#N/A	-1.40041	osa-miR397b	Os07g0300100	4.5	Os07t0300100_01	-1	1	21	449	469	UUAUUGAGUGCAGCGUUGAUG	:::::::: ::::.:::	AUUCAACGCUUCACUUAAUUU	Translation		1
#N/A	1.24358	osa-miR7693-5p	Os07g0406300	4.5	Os07t0406300_02	-1	1	24	1693	1716	GUUUCCGCUCUUCAUCGAUGGCUG	:::::.:: :.:::::: :..:	AUGCCAUUGAAGGAGAGCGAAGGC	Cleavage		1
#N/A	-1.95721	osa-miR408-3p	Os07g0452700	3.5	Os07t0452700_01	-1	1	21	2725	2745	CUGCACUGCCUCUUCCCUGGC	: :::::: ::::.:::: ::	GGCAGGGACGAGGUAGUGGAG	Cleavage		1
#N/A	-1.95721	osa-miR408-3p	Os07g0452700	3.5	Os07t0452700_02	-1	1	21	2093	2113	CUGCACUGCCUCUUCCCUGGC	: :::::: ::::.:::: ::	GGCAGGGACGAGGUAGUGGAG	Cleavage		1
#N/A	-1.95721	osa-miR408-3p	Os07g0452700	3.5	Os07t0452700_03	-1	1	21	389	409	CUGCACUGCCUCUUCCCUGGC	: :::::: ::::.:::: ::	GGCAGGGACGAGGUAGUGGAG	Cleavage		2
#N/A	-1.95721	osa-miR408-3p	Os07g0452700	5	Os07t0452700_03	-1	1	21	252	272	CUGCACUGCCUCUUCCCUGGC	..: :. :::::.::::::	CUUACCGGCGAGGCGGUGCAG	Cleavage		2
-1.77656	#N/A	osa-miR810b.1	Os07g0456800	4.5	Os07t0456800_00	-1	1	21	628	648	UGAACACCGAUAUGCGUCAUC	:::: :::: ::: ::::.:	CAUGAAGCAUCUCGUUGUUUA	Translation		1
#N/A	1.10449	osa-miR5493	Os07g0468100	4	Os07t0468100_01	-1	1	21	466	486	AGCCGGGCUCGGUCGCGCGUG	:.:::::: :::.::: ::.:	CGCGCGCGCCCGGGCCAGGUU	Cleavage		1
#N/A	1.10449	osa-miR5493	Os07g0468100	4	Os07t0468100_02	-1	1	21	390	410	AGCCGGGCUCGGUCGCGCGUG	:.:::::: :::.::: ::.:	CGCGCGCGCCCGGGCCAGGUU	Cleavage		1
#N/A	-1.27212	osa-miR397a	Os07g0490200	4	Os07t0490200_01	-1	1	21	2236	2256	UCAUUGAGUGCAGCGUUGAUG	.::: : ::::::::::. ::	UAUCCAAGCUGCACUCAGGGA	Cleavage		1
#N/A	-1.27212	osa-miR397a	Os07g0490200	4	Os07t0490200_02	-1	1	21	949	969	UCAUUGAGUGCAGCGUUGAUG	.::: : ::::::::::. ::	UAUCCAAGCUGCACUCAGGGA	Cleavage		1
-1.60571	#N/A	osa-miR171b	Os07g0490300	5	Os07t0490300_01	-1	1	21	894	914	UGAUUGAGCCGUGCCAAUAUC	:. ::::::::::. :: ::.	GGCAUUGGCACGGUACACUCG	Cleavage		1
#N/A	-1.27212	osa-miR397a	Os07g0494300	4.5	Os07t0494300_00	-1	1	21	554	574	UCAUUGAGUGCAGCGUUGAUG	.::::: ::::: ::: :::.	UAUCAAGGCUGCUCUCUAUGG	Cleavage		1
#N/A	-1.27212	osa-miR397a	Os07g0495300	2.5	Os07t0495300_00	-1	1	21	210	230	UCAUUGAGUGCAGCGUUGAUG	:::::.::::: :::.::::	AAUCAAUGCUGCUCUCGAUGA	Cleavage		1
#N/A	-1.40041	osa-miR397b	Os07g0495300	3	Os07t0495300_00	-1	1	21	210	230	UUAUUGAGUGCAGCGUUGAUG	:::::.::::: :::.::.:	AAUCAAUGCUGCUCUCGAUGA	Cleavage		1
-1.4531	#N/A	osa-miR531a	Os07g0507600	4	Os07t0507600_01	-1	1	24	73	96	CUCGCCGGGGCUGCGUGCCGCCAU	::::::.::. ::::::::::	GCGGCGGCGCGUUUCCCCGGCGAG	Translation		1
-1.48205	#N/A	osa-miR531b	Os07g0507600	4	Os07t0507600_01	-1	1	20	77	96	CUCGCCGGGGCUGCGUGCCG	::::.::. ::::::::::	CGGCGCGUUUCCCCGGCGAG	Translation		1
#N/A	-1.27212	osa-miR397a	Os07g0516500	4	Os07t0516500_01	-1	1	21	903	923	UCAUUGAGUGCAGCGUUGAUG	..:.::: :::.:.::::: :	UGUUAACACUGUAUUCAAUCA	Cleavage		1
#N/A	-1.40041	osa-miR397b	Os07g0516500	4	Os07t0516500_01	-1	1	21	903	923	UUAUUGAGUGCAGCGUUGAUG	..:.::: :::.:.::::: :	UGUUAACACUGUAUUCAAUCA	Cleavage		1
#N/A	-1.27212	osa-miR397a	Os07g0516500	4	Os07t0516500_02	-1	1	21	1939	1959	UCAUUGAGUGCAGCGUUGAUG	..:.::: :::.:.::::: :	UGUUAACACUGUAUUCAAUCA	Cleavage		1
#N/A	-1.40041	osa-miR397b	Os07g0516500	4	Os07t0516500_02	-1	1	21	1939	1959	UUAUUGAGUGCAGCGUUGAUG	..:.::: :::.:.::::: :	UGUUAACACUGUAUUCAAUCA	Cleavage		1
#N/A	-1.27212	osa-miR397a	Os07g0516500	4	Os07t0516500_03	-1	1	21	1939	1959	UCAUUGAGUGCAGCGUUGAUG	..:.::: :::.:.::::: :	UGUUAACACUGUAUUCAAUCA	Cleavage		1
#N/A	-1.40041	osa-miR397b	Os07g0516500	4	Os07t0516500_03	-1	1	21	1939	1959	UUAUUGAGUGCAGCGUUGAUG	..:.::: :::.:.::::: :	UGUUAACACUGUAUUCAAUCA	Cleavage		1
#N/A	-1.27212	osa-miR397a	Os07g0516500	4	Os07t0516500_04	-1	1	21	95	115	UCAUUGAGUGCAGCGUUGAUG	..:.::: :::.:.::::: :	UGUUAACACUGUAUUCAAUCA	Cleavage		1
#N/A	-1.40041	osa-miR397b	Os07g0516500	4	Os07t0516500_04	-1	1	21	95	115	UUAUUGAGUGCAGCGUUGAUG	..:.::: :::.:.::::: :	UGUUAACACUGUAUUCAAUCA	Cleavage		1
2.09284	#N/A	osa-miR1881	Os07g0517400	4.5	Os07t0517400_00	-1	1	24	420	443	AAUGUUAUUGUAGCGUGGUGGUGU	.:: :.:::.:::.:::::... :	GCAACGCCAUGCUGCAAUAGUGAU	Cleavage		1
#N/A	-1.27212	osa-miR397a	Os07g0517600	4.5	Os07t0517600_00	-1	1	21	1363	1383	UCAUUGAGUGCAGCGUUGAUG	:. :.:::: ::.::::.::.	CGCCGACGCCGCGCUCAGUGG	Cleavage		1
#N/A	1.10449	osa-miR5493	Os07g0530600	4	Os07t0530600_01	-1	1	21	262	282	AGCCGGGCUCGGUCGCGCGUG	::::: .::::::::::	GCCGCGCUGCCGAGCCCGGGG	Cleavage		1
-1.59805	#N/A	osa-miR171i-3p	Os07g0530600	5	Os07t0530600_01	-1	1	21	883	903	GGAUUGAGCCGCGUCAAUAUC	::::::..:. :::: :::.	CAUAUUGGUGUUGCUCCAUCU	Translation		1
-1.48205	#N/A	osa-miR531b	Os07g0538000	3.5	Os07t0538000_01	-1	1	20	478	497	CUCGCCGGGGCUGCGUGCCG	::::::.:: :.::::::	GUGCACGCGGCGCUGGCGAG	Cleavage		1
-1.48205	#N/A	osa-miR531b	Os07g0553000	3.5	Os07t0553000_00	-1	1	20	1852	1871	CUCGCCGGGGCUGCGUGCCG	::::: ::::.:::::::	CGGCAGCCAGCUCCGGCGAC	Cleavage		1
#N/A	-1.27212	osa-miR397a	Os07g0559700	5	Os07t0559700_00	-1	1	21	369	389	UCAUUGAGUGCAGCGUUGAUG	:.::..::: ::.::::: :.	CGUCGGCGCCGCGCUCAACGG	Cleavage		1
-1.39623	#N/A	osa-miR5150-5p	Os07g0563600	5	Os07t0563600_01	-1	1	24	2523	2546	AGCUUCUGACAGCUGCAGUUUCUC	:. ::::::.:::::: : ..:.:	GGUAAACUGUAGCUGUAAAGGGUU	Cleavage		1
-1.48205	#N/A	osa-miR531b	Os07g0567100	4	Os07t0567100_00	-1	1	20	1327	1347	CUCGCCGGGGC-UGCGUGCCG	:::::::. :::.:::::::	AGGCACGCGUGCCUCGGCGAG	Translation		1
2.09284	#N/A	osa-miR1881	Os07g0568400	4.5	Os07t0568400_01	-1	1	24	836	859	AAUGUUAUUGUAGCGUGGUGGUGU	....:. ...::::::.:::..::	GUGUCGAUGUGCUACAGUAAUGUU	Cleavage		1
-1.4531	#N/A	osa-miR531a	Os07g0584200	3.5	Os07t0584200_01	-1	1	24	623	646	CUCGCCGGGGCUGCGUGCCGCCAU	:::::.:::.:::.:: ::.:	GCCGCGGCGCGCGGCCUCGCCGGG	Cleavage		1
-1.48205	#N/A	osa-miR531b	Os07g0584200	3.5	Os07t0584200_01	-1	1	20	627	646	CUCGCCGGGGCUGCGUGCCG	::::.:::.:::.:: ::.:	CGGCGCGCGGCCUCGCCGGG	Cleavage		1
-1.77656	#N/A	osa-miR810b.1	Os07g0586000	5	Os07t0586000_01	-1	1	21	853	873	UGAACACCGAUAUGCGUCAUC	: :..:::: :.:::::::	UAAGGUGCAUUUUGGUGUUCU	Translation		1
2.09284	#N/A	osa-miR1881	Os07g0588100	4.5	Os07t0588100_00	-1	1	24	2307	2330	AAUGUUAUUGUAGCGUGGUGGUGU	::...::. ::.::::.:..::	UGACUGUCAUACUGCAAUGAUGUU	Cleavage		1
-1.59805	#N/A	osa-miR171i-3p	Os07g0592300	4.5	Os07t0592300_01	-1	1	21	1471	1491	GGAUUGAGCCGCGUCAAUAUC	: :::::.:: :.:::::..	CAAAUUGAUGCAGUUCAAUUU	Translation		1
-1.60571	#N/A	osa-miR171b	Os07g0596600	4.5	Os07t0596600_01	-1	1	21	1372	1392	UGAUUGAGCCGUGCCAAUAUC	:::::: : :::::.::::	AAUAUUGAGAAGGCUCGAUCA	Translation		1
-1.60571	#N/A	osa-miR171b	Os07g0596600	4.5	Os07t0596600_02	-1	1	21	813	833	UGAUUGAGCCGUGCCAAUAUC	:::::: : :::::.::::	AAUAUUGAGAAGGCUCGAUCA	Translation		1
-1.60571	#N/A	osa-miR171b	Os07g0596600	4.5	Os07t0596600_03	-1	1	21	108	128	UGAUUGAGCCGUGCCAAUAUC	:::::: : :::::.::::	AAUAUUGAGAAGGCUCGAUCA	Translation		1
#N/A	1.10449	osa-miR5493	Os07g0598800	3.5	Os07t0598800_00	-1	1	21	167	187	AGCCGGGCUCGGUCGCGCGUG	: :::::::.:: :::: :::	CCCGCGCGAUCGCGCCCAGCU	Cleavage		2
#N/A	1.10449	osa-miR5493	Os07g0598800	5	Os07t0598800_00	-1	1	21	1321	1341	AGCCGGGCUCGGUCGCGCGUG	:::. .:::.::.::::	UCGGCGUCGCCGGGCUCGGCG	Cleavage		2
#N/A	-1.95721	osa-miR408-3p	Os07g0601600	3.5	Os07t0601600_00	-1	1	21	1003	1023	CUGCACUGCCUCUUCCCUGGC	:::.:: :.:::::.:::..:	GCCGGGAAGGAGGCGGUGUGG	Cleavage		1
-1.60571	#N/A	osa-miR171b	Os07g0625800	4	Os07t0625800_01	-1	1	21	914	934	UGAUUGAGCCGUGCCAAUAUC	::::::: :.::.::: :::	AAUAUUGGGAUGGUUCAUUCA	Cleavage		1
-1.60571	#N/A	osa-miR171b	Os07g0625800	4	Os07t0625800_02	-1	1	21	784	804	UGAUUGAGCCGUGCCAAUAUC	::::::: :.::.::: :::	AAUAUUGGGAUGGUUCAUUCA	Cleavage		1
#N/A	-1.95721	osa-miR408-3p	Os07g0628600	2	Os07t0628600_00	-1	1	21	192	212	CUGCACUGCCUCUUCCCUGGC	: ::::: ::::::.::::.:	GACAGGGCAGAGGCGGUGCGG	Cleavage		1
#N/A	1.24358	osa-miR7693-5p	Os07g0635300	3.5	Os07t0635300_01	-1	1	24	663	686	GUUUCCGCUCUUCAUCGAUGGCUG	::... :::::::.::::::.:	GAGUUGGGGAUGAAGGGCGGAAGC	Cleavage		2
#N/A	1.24358	osa-miR7693-5p	Os07g0635300	4.5	Os07t0635300_01	-1	1	24	535	558	GUUUCCGCUCUUCAUCGAUGGCUG	::. ::: :: :::.::::::	UCACCGACGACGAUGAGUGGAAAC	Translation		2
-1.77656	#N/A	osa-miR810b.1	Os07g0642200	4.5	Os07t0642200_01	-1	1	21	571	590	UGAACACCGAUAUGCGUCAUC	::::.:: : .::::::::::	GAUGGCG-AGGUCGGUGUUCA	Cleavage		1
-1.48205	#N/A	osa-miR531b	Os07g0642950	4	Os07t0642950_00	-1	1	20	624	643	CUCGCCGGGGCUGCGUGCCG	::::.:::.: ::::::::	CGGCGCGCGGGGCCGGCGAG	Translation		1
#N/A	1.10449	osa-miR5493	Os07g0658700	4.5	Os07t0658700_01	-1	1	21	1223	1243	AGCCGGGCUCGGUCGCGCGUG	:.:::::..:::::.: ::	AAUGCGCGGUCGAGCUCCGCG	Cleavage		1
-1.60571	#N/A	osa-miR171b	Os07g0665900	4	Os07t0665900_01	-1	1	21	572	592	UGAUUGAGCCGUGCCAAUAUC	::. : :::::: :::::::	UAUGAUUGCACGGGUCAAUCA	Cleavage		1
2.09284	#N/A	osa-miR1881	Os07g0684400	3.5	Os07t0684400_01	-1	1	24	4435	4458	AAUGUUAUUGUAGCGUGGUGGUGU	:.. ::.... :::.:::::::::	AUGGCAUUGUUCUAUAAUAACAUU	Cleavage		1
#N/A	1.10449	osa-miR5493	Os07g0685700	4	Os07t0685700_01	-1	1	21	409	429	AGCCGGGCUCGGUCGCGCGUG	::::::::: :.:::::	GUGGCGCGACCGCGUCCGGCA	Cleavage		1
#N/A	-1.40041	osa-miR397b	Os08g0100500	4.5	Os08t0100500_03	-1	1	21	378	398	UUAUUGAGUGCAGCGUUGAUG	:::. ::.::...::::::	GAUCGUCGUUGUGUUCAAUAU	Cleavage		1
#N/A	1.10449	osa-miR5493	Os08g0107800	4.5	Os08t0107800_01	-1	1	21	212	232	AGCCGGGCUCGGUCGCGCGUG	: ::::::::::::::	AGAGAGCGACCGAGCCCGGGG	Cleavage		1
-1.60571	#N/A	osa-miR171b	Os08g0109100	4	Os08t0109100_01	-1	1	21	2506	2526	UGAUUGAGCCGUGCCAAUAUC	:: ::: :: ::::::.:::	AAUUUUGCCAGGGCUCAGUCA	Translation		1
-1.60571	#N/A	osa-miR171b	Os08g0109100	4	Os08t0109100_02	-1	1	21	934	954	UGAUUGAGCCGUGCCAAUAUC	:: ::: :: ::::::.:::	AAUUUUGCCAGGGCUCAGUCA	Translation		1
-1.48205	#N/A	osa-miR531b	Os08g0120200	4.5	Os08t0120200_01	-1	1	20	67	86	CUCGCCGGGGCUGCGUGCCG	::::.:::.::: .::::.	CGGCGCGCGGCCGUGGCGGU	Cleavage		1
-1.48205	#N/A	osa-miR531b	Os08g0120600	4	Os08t0120600_01	-1	1	20	458	478	CUCGCCGGGGCUG-CGUGCCG	:::::: :.:::.:::::::	GGGCACGACGGCCUCGGCGAG	Cleavage		1
#N/A	-1.95721	osa-miR408-3p	Os08g0122700	4	Os08t0122700_01	-1	1	21	280	300	CUGCACUGCCUCUUCCCUGGC	:::.:::::::::::: : .:	GCCGGGGAAGAGGCAGCGAGG	Cleavage		3
#N/A	-1.95721	osa-miR408-3p	Os08g0122700	4.5	Os08t0122700_01	-1	1	21	207	227	CUGCACUGCCUCUUCCCUGGC	:: :: .::::::.: ::::	UCCCGGCGAGAGGCGGCGCAG	Cleavage		3
#N/A	-1.95721	osa-miR408-3p	Os08g0122700	5	Os08t0122700_01	-1	1	21	310	330	CUGCACUGCCUCUUCCCUGGC	:::.: :.::.:::.: ::.:	GCCGGUGGAGGGGCGGCGCGG	Cleavage		3
2.09284	#N/A	osa-miR1881	Os08g0135400	4	Os08t0135400_01	-1	1	24	698	721	AAUGUUAUUGUAGCGUGGUGGUGU	:.:.::.::::::: :: :::	GUCCUAUCAUGCUACAAGAAGAUU	Cleavage		1
#N/A	1.24358	osa-miR7693-5p	Os08g0135400	5	Os08t0135400_01	-1	1	24	1223	1246	GUUUCCGCUCUUCAUCGAUGGCUG	::::::::: :::.::: : :.::	CAGCCAUCGCUGAGGAGGGAAGAC	Cleavage		1
-1.4531	#N/A	osa-miR531a	Os08g0139000	5	Os08t0139000_01	-1	1	24	40	62	CUCGCCGGGGCUGCGUGCCGCCAU	::::::::. ::.::. :::::::	AUGGCGGCG-GCGGCUACGGCGAG	Cleavage		1
-1.60571	#N/A	osa-miR171b	Os08g0152366	4	Os08t0152366_00	-1	1	21	944	964	UGAUUGAGCCGUGCCAAUAUC	.:: ::: ::::::: ::::	CGUACUGGAACGGCUCCAUCA	Cleavage		1
#N/A	1.10449	osa-miR5493	Os08g0154950	4.5	Os08t0154950_00	-1	1	21	1813	1833	AGCCGGGCUCGGUCGCGCGUG	:.::::: .:::: ::.:::	CGCGCGCCGCCGAUCCUGGCG	Cleavage		1
-1.48205	#N/A	osa-miR531b	Os08g0155000	3.5	Os08t0155000_01	-1	1	20	98	117	CUCGCCGGGGCUGCGUGCCG	:::::.::.::::::.:	GAACACGCGGCUCCGGCGGG	Cleavage		1
-1.4531	#N/A	osa-miR531a	Os08g0155000	4	Os08t0155000_01	-1	1	24	92	117	CUCGCCGGGGCUGCGUG--CCGCCAU	::::: :::::.::.::::::.:	GCGGCGGAACACGCGGCUCCGGCGGG	Cleavage		1
-1.48205	#N/A	osa-miR531b	Os08g0155000	3.5	Os08t0155000_02	-1	1	20	88	107	CUCGCCGGGGCUGCGUGCCG	:::::.::.::::::.:	GAACACGCGGCUCCGGCGGG	Cleavage		1
-1.4531	#N/A	osa-miR531a	Os08g0155000	4	Os08t0155000_02	-1	1	24	82	107	CUCGCCGGGGCUGCGUG--CCGCCAU	::::: :::::.::.::::::.:	GCGGCGGAACACGCGGCUCCGGCGGG	Cleavage		1
-1.60571	#N/A	osa-miR171b	Os08g0155400	4	Os08t0155400_02	-1	1	21	209	229	UGAUUGAGCCGUGCCAAUAUC	:: ::::::.:::::: :..	CAUUUUGGCAUGGCUCACUUG	Cleavage		1
-1.77656	#N/A	osa-miR810b.1	Os08g0157800	4.5	Os08t0157800_01	-1	1	21	1737	1757	UGAACACCGAUAUGCGUCAUC	:::.: :::::.:::: ::	UAUGGCUCAUAUUGGUGGUCC	Cleavage		1
2.09284	#N/A	osa-miR1881	Os08g0158200	5	Os08t0158200_02	-1	1	24	165	188	AAUGUUAUUGUAGCGUGGUGGUGU	.::.::::: ::::::::: ::	GCAUCACCAAGCUACAAUACCACC	Cleavage		1
-1.77656	#N/A	osa-miR810b.1	Os08g0164000	3.5	Os08t0164000_01	-1	1	21	2074	2094	UGAACACCGAUAUGCGUCAUC	::: :.::::. :::::::	CCUGAAGUAUAUUAGUGUUCA	Cleavage		1
2.09284	#N/A	osa-miR1881	Os08g0170200	5	Os08t0170200_00	-1	1	24	547	570	AAUGUUAUUGUAGCGUGGUGGUGU	:..:.:.::: .:. :::.:.:::	AUGCUAUCACCUUGGAAUGAUAUU	Translation		1
-1.59805	#N/A	osa-miR171i-3p	Os08g0177300	4.5	Os08t0177300_03	-1	1	21	33	53	GGAUUGAGCCGCGUCAAUAUC	:: ::::.:: :::..:::.	CAUUUUGAUGCCGCUUGAUCU	Translation		1
#N/A	-1.40041	osa-miR397b	Os08g0178100	5	Os08t0178100_01	-1	1	21	3303	3323	UUAUUGAGUGCAGCGUUGAUG	::::::: .::: : .:::::	CAUCAACUUUGCUCAUAAUAA	Cleavage		2
#N/A	-1.40041	osa-miR397b	Os08g0178100	5	Os08t0178100_01	-1	1	21	1267	1287	UUAUUGAGUGCAGCGUUGAUG	..:. :::::.::::::	GGCUGAUACUGCAUUCAAUAC	Cleavage		2
-1.59805	#N/A	osa-miR171i-3p	Os08g0179100	4.5	Os08t0179100_00	-1	1	21	2209	2229	GGAUUGAGCCGCGUCAAUAUC	::::.:::::: :..:.:	GUGAUUGGCGCGGCACGGUUC	Cleavage		1
2.09284	#N/A	osa-miR1881	Os08g0180300	4	Os08t0180300_01	-1	1	24	3557	3580	AAUGUUAUUGUAGCGUGGUGGUGU	:.: :..:: ::::::.:::::	UGAUCUCUGCGAUACAAUGACAUU	Cleavage		1
2.09284	#N/A	osa-miR1881	Os08g0180300	4	Os08t0180300_03	-1	1	24	3883	3906	AAUGUUAUUGUAGCGUGGUGGUGU	:.: :..:: ::::::.:::::	UGAUCUCUGCGAUACAAUGACAUU	Cleavage		1
#N/A	1.10449	osa-miR5493	Os08g0185900	4.5	Os08t0185900_01	-1	1	21	485	505	AGCCGGGCUCGGUCGCGCGUG	:.::.:::.:.:: .:::::	CGCGUGCGGCUGACUCCGGCG	Cleavage		1
-1.48205	#N/A	osa-miR531b	Os08g0190250	4.5	Os08t0190250_01	-1	1	20	2368	2388	CUCGCCGG-GGCUGCGUGCCG	:::::::::. ::::::::	GAGCACGCAGCUGCCGGCGAG	Cleavage		1
#N/A	-1.40041	osa-miR397b	Os08g0191433	5	Os08t0191433_01	-1	1	21	2217	2237	UUAUUGAGUGCAGCGUUGAUG	:::::: : :::.::::::.	CAUCAAAGGAGCAUUCAAUAG	Cleavage		1
2.09284	#N/A	osa-miR1881	Os08g0191650	4.5	Os08t0191650_01	-1	1	24	1530	1553	AAUGUUAUUGUAGCGUGGUGGUGU	:::::::: ::::..: :::::	CCACCACCAGGCUAUGAGAACAUA	Cleavage		1
-1.48205	#N/A	osa-miR531b	Os08g0193100	3	Os08t0193100_01	-1	1	20	47	66	CUCGCCGGGGCUGCGUGCCG	::.::::::.:::::::	GCGCGCGCAGCUCCGGCGAC	Cleavage		1
#N/A	1.24358	osa-miR7693-5p	Os08g0199300	3	Os08t0199300_01	-1	1	24	549	572	GUUUCCGCUCUUCAUCGAUGGCUG	: :.::.:.:::::::: ::.::	AAACUAUUGGUGAAGAGCUGAGAC	Cleavage		1
#N/A	1.24358	osa-miR7693-5p	Os08g0200750	2	Os08t0200750_00	-1	1	24	536	559	GUUUCCGCUCUUCAUCGAUGGCUG	.:: :::::::::.:.::::.:.:	UAGGCAUCGAUGAGGGGCGGGAGC	Cleavage		1
#N/A	-1.40041	osa-miR397b	Os08g0205150	4	Os08t0205150_01	-1	1	21	2683	2703	UUAUUGAGUGCAGCGUUGAUG	:::::::.::: :::. :::	GAUCAACGUUGCUCUCGUUAA	Cleavage		1
-1.39623	#N/A	osa-miR5150-5p	Os08g0205300	5	Os08t0205300_01	-1	1	24	1533	1556	AGCUUCUGACAGCUGCAGUUUCUC	::::::.: :: ::::::::::	GAGAAAUUUAUGCAGUCAGAAGCU	Translation		1
-1.39623	#N/A	osa-miR5150-5p	Os08g0205300	5	Os08t0205300_02	-1	1	24	1349	1372	AGCUUCUGACAGCUGCAGUUUCUC	::::::.: :: ::::::::::	GAGAAAUUUAUGCAGUCAGAAGCU	Translation		1
-1.39623	#N/A	osa-miR5150-5p	Os08g0205300	5	Os08t0205300_03	-1	1	24	373	396	AGCUUCUGACAGCUGCAGUUUCUC	::::::.: :: ::::::::::	GAGAAAUUUAUGCAGUCAGAAGCU	Translation		1
#N/A	-1.27212	osa-miR397a	Os08g0208400	4	Os08t0208400_01	-1	1	21	1035	1055	UCAUUGAGUGCAGCGUUGAUG	:: :::.:.::::.:::.::	CAGCAAUGUUGCAUUCAGUGC	Cleavage		1
#N/A	-1.40041	osa-miR397b	Os08g0208400	4.5	Os08t0208400_01	-1	1	21	1035	1055	UUAUUGAGUGCAGCGUUGAUG	:: :::.:.::::.:::.:.	CAGCAAUGUUGCAUUCAGUGC	Cleavage		1
#N/A	-1.27212	osa-miR397a	Os08g0208400	4	Os08t0208400_02	-1	1	21	934	954	UCAUUGAGUGCAGCGUUGAUG	:: :::.:.::::.:::.::	CAGCAAUGUUGCAUUCAGUGC	Cleavage		1
#N/A	-1.40041	osa-miR397b	Os08g0208400	4.5	Os08t0208400_02	-1	1	21	934	954	UUAUUGAGUGCAGCGUUGAUG	:: :::.:.::::.:::.:.	CAGCAAUGUUGCAUUCAGUGC	Cleavage		1
-1.59805	#N/A	osa-miR171i-3p	Os08g0234700	3.5	Os08t0234700_01	-1	1	21	355	375	GGAUUGAGCCGCGUCAAUAUC	::: ::::::.::.::.:	UUUAUCAACGCGGUUCGAUUC	Cleavage		1
#N/A	-1.27212	osa-miR397a	Os08g0240800	3.5	Os08t0240800_01	-1	1	21	484	504	UCAUUGAGUGCAGCGUUGAUG	:..:.::::::::...::.	GCUUGAUGCUGCACUUGGUGG	Cleavage		1
-1.60571	#N/A	osa-miR171b	Os08g0243900	3.5	Os08t0243900_01	-1	1	21	1930	1950	UGAUUGAGCCGUGCCAAUAUC	:. ::::::::::::.:.	ACUGAUGGCACGGCUCAGUUU	Cleavage		1
#N/A	1.10449	osa-miR5493	Os08g0250900	4	Os08t0250900_01	-1	1	21	46	66	AGCCGGGCUCGGUCGCGCGUG	:::::: .:::::.: :::	GCCGCGCGCUCGAGCUCUGCU	Cleavage		2
#N/A	1.10449	osa-miR5493	Os08g0250900	5	Os08t0250900_01	-1	1	21	392	411	AGCCGGGCUCGGUCGCGCGUG	:::: ::.:::.:::::::	CACGA-CGGCCGGGCCCGGCC	Cleavage		2
-1.77656	#N/A	osa-miR810b.1	Os08g0253800	4.5	Os08t0253800_01	-1	1	21	906	925	UGAACACCGAUAUGCGUCAUC	:.:::. :::.:::::: :::	GGUGAU-CAUGUCGGUGCUCA	Cleavage		1
-1.77656	#N/A	osa-miR810b.1	Os08g0269800	5	Os08t0269800_01	-1	1	21	1860	1880	UGAACACCGAUAUGCGUCAUC	:.:.::::.::::::.	GUAAAUGUAUAUUGGUGUUUC	Cleavage		1
#N/A	1.07992	osa-miR2865	Os08g0280200	5	Os08t0280200_03	-1	1	22	2842	2863	CUCAGCAGUCGACUGUACCGUG	::::.::.:::::::	CCGGAGUCAGUUGAUUGCUGAG	Cleavage		1
#N/A	1.24358	osa-miR7693-5p	Os08g0285100	3.5	Os08t0285100_00	-1	1	24	1011	1033	GUUUCCGCUCUUCAUCGAUGGCUG	: ::: :::::::::::.:::..:	CUGCC-UCGAUGAAGAGUGGAGGC	Cleavage		1
#N/A	1.24358	osa-miR7693-5p	Os08g0313200	5	Os08t0313200_01	-1	1	24	370	393	GUUUCCGCUCUUCAUCGAUGGCUG	: :..::.::::: :::.::::	CUGUUAUUGAUGACGAGUGGAAUU	Translation		1
-1.59805	#N/A	osa-miR171i-3p	Os08g0315200	5	Os08t0315200_01	-1	1	21	128	148	GGAUUGAGCCGCGUCAAUAUC	:::::::: :: :.:.:::..	GAUAUUGAGGCAGUUUAAUUU	Translation		1
#N/A	-1.95721	osa-miR408-3p	Os08g0337601	2.5	Os08t0337601_00	-1	1	21	19	39	CUGCACUGCCUCUUCCCUGGC	:: ::.::::::::::::	AGAAGAGAGGAGGCAGUGCAG	Cleavage		1
-1.48205	#N/A	osa-miR531b	Os08g0376600	4.5	Os08t0376600_01	-1	1	20	771	790	CUCGCCGGGGCUGCGUGCCG	::::.::..::::: :::.	CGGCGCGUGGCCCCUGCGGC	Cleavage		1
-1.60571	#N/A	osa-miR171b	Os08g0377400	5	Os08t0377400_02	-1	1	21	1035	1054	UGAUUGAGCCGUGCCAAUAUC	:::.: ::..: :::::::::	GAUGU-GGUGCAGCUCAAUCA	Translation		1
-1.59805	#N/A	osa-miR171i-3p	Os08g0399900	4.5	Os08t0399900_01	-1	1	21	1413	1433	GGAUUGAGCCGCGUCAAUAUC	:::: ::::.::::::.	UGGUUUGAAGCGGUUCAAUCU	Cleavage		1
-1.60571	#N/A	osa-miR171b	Os08g0409900	3.5	Os08t0409900_01	-1	1	21	1029	1049	UGAUUGAGCCGUGCCAAUAUC	: : :: :::.::.:::.:::	GUUUUUUGCAUGGUUCAGUCA	Cleavage		1
#N/A	-1.95721	osa-miR408-3p	Os08g0421800	3	Os08t0421800_01	-1	1	21	421	441	CUGCACUGCCUCUUCCCUGGC	::: ::..:::::.::::.:	CCCAAGGGGGAGGCGGUGCGG	Cleavage		1
-1.48205	#N/A	osa-miR531b	Os08g0424600	3.5	Os08t0424600_01	-1	1	20	138	157	CUCGCCGGGGCUGCGUGCCG	:: :.:::::::.:::::.	CGCCGCGCAGCCUCGGCGGC	Cleavage		1
2.09284	#N/A	osa-miR1881	Os08g0427900	4	Os08t0427900_01	-1	1	24	662	685	AAUGUUAUUGUAGCGUGGUGGUGU	.::... :::.::::::::..::	GCAUUGAAACGUUACAAUAAUGUU	Cleavage		1
#N/A	-1.27212	osa-miR397a	Os08g0438501	5	Os08t0438501_00	-1	1	21	47	67	UCAUUGAGUGCAGCGUUGAUG	:.:..:.:::: : :::.:::	CGUUGAUGCUGAAGUCAGUGA	Translation		1
-1.286	#N/A	osa-miR11341-5p	Os08g0446200	4.5	Os08t0446200_01	-1	1	24	1768	1791	CCUAGGCUAUUUUGCGAGACGAAU	: :::::::::: :::::.	AAACCUCUCGCAAAACAGCCUGCA	Cleavage		1
#N/A	1.07992	osa-miR2865	Os08g0447100	4	Os08t0447100_00	-1	1	22	37	57	CUCAGCAGUCGACUGUACCGUG	: ::: ::.::::::::: :::	CUCGG-ACGGUCGACUGCCGAG	Cleavage		1
#N/A	1.10449	osa-miR5493	Os08g0450200	5	Os08t0450200_01	-1	1	21	680	700	AGCCGGGCUCGGUCGCGCGUG	:.::.:.:.:.:::: :::.	CGCGUGUGGCUGAGCGCGGUG	Cleavage		1
#N/A	1.24358	osa-miR7693-5p	Os08g0451200	4.5	Os08t0451200_01	-1	1	24	553	576	GUUUCCGCUCUUCAUCGAUGGCUG	:::.:::: ::.: ::::.:.:	UCGCCGUCGACGAGGCGCGGGAGC	Cleavage		1
#N/A	-1.27212	osa-miR397a	Os08g0453700	2.5	Os08t0453700_00	-1	1	21	2899	2919	UCAUUGAGUGCAGCGUUGAUG	.::.::::::: :::::::.	GGUCGACGCUGCUCUCAAUGG	Cleavage		1
#N/A	-1.40041	osa-miR397b	Os08g0453700	3	Os08t0453700_00	-1	1	21	2899	2919	UUAUUGAGUGCAGCGUUGAUG	.::.::::::: ::::::..	GGUCGACGCUGCUCUCAAUGG	Cleavage		1
#N/A	1.10449	osa-miR5493	Os08g0461300	5	Os08t0461300_01	-1	1	21	341	361	AGCCGGGCUCGGUCGCGCGUG	:::::::::::: ::.::.	CACGCGCGACCGCUCCUGGUC	Cleavage		1
#N/A	-1.95721	osa-miR408-3p	Os08g0468100	4.5	Os08t0468100_01	-1	1	21	2718	2738	CUGCACUGCCUCUUCCCUGGC	:.:: :::.::::.. :::.:	GUCACGGAGGAGGUGCUGCGG	Cleavage		1
#N/A	-1.95721	osa-miR408-3p	Os08g0468700	4.5	Os08t0468700_00	-1	1	21	2655	2675	CUGCACUGCCUCUUCCCUGGC	:.:: :::.::::.. :::.:	GUCACGGAGGAGGUGCUGCGG	Cleavage		1
#N/A	1.07992	osa-miR2865	Os08g0474600	3.5	Os08t0474600_01	-1	1	22	792	813	CUCAGCAGUCGACUGUACCGUG	:: ::: .:::.:::::.:::	CAGGGUCUAGUUGACUGUUGAU	Cleavage		1
#N/A	1.10449	osa-miR5493	Os08g0475000	3	Os08t0475000_00	-1	1	21	831	851	AGCCGGGCUCGGUCGCGCGUG	:.:::.::::::::.::: :	GAUGCGUGACCGAGCUCGGAU	Cleavage		1
#N/A	-1.95721	osa-miR408-3p	Os08g0476300	3.5	Os08t0476300_01	-1	1	21	827	847	CUGCACUGCCUCUUCCCUGGC	:.::::::.:.:: .::::.:	GUCAGGGAGGGGGAGGUGCGG	Cleavage		1
#N/A	-1.95721	osa-miR408-3p	Os08g0476300	3.5	Os08t0476300_02	-1	1	21	763	783	CUGCACUGCCUCUUCCCUGGC	:.::::::.:.:: .::::.:	GUCAGGGAGGGGGAGGUGCGG	Cleavage		1
-1.286	#N/A	osa-miR11341-5p	Os08g0478466	5	Os08t0478466_01	-1	1	24	1148	1171	CCUAGGCUAUUUUGCGAGACGAAU	:: :::.:::::.: :: :::	GAUCUUCUUGCAAAGUUGCAUAGA	Cleavage		1
-1.48205	#N/A	osa-miR531b	Os08g0482600	2.5	Os08t0482600_01	-1	1	20	425	444	CUCGCCGGGGCUGCGUGCCG	::.: :::::::::::::	UAGCGCUCAGCCCCGGCGAG	Cleavage		1
#N/A	-1.95721	osa-miR408-3p	Os08g0482700	3	Os08t0482700_01	-1	1	21	654	674	CUGCACUGCCUCUUCCCUGGC	:::::: ::::::::::::	GCCAGGAUAGAGGCAGUGCAU	Cleavage		1
#N/A	-1.95721	osa-miR408-3p	Os08g0482700	3	Os08t0482700_02	-1	1	21	1143	1163	CUGCACUGCCUCUUCCCUGGC	:::::: ::::::::::::	GCCAGGAUAGAGGCAGUGCAU	Cleavage		1
-1.77656	#N/A	osa-miR810b.1	Os08g0483600	5	Os08t0483600_01	-1	1	21	756	776	UGAACACCGAUAUGCGUCAUC	.::::::::. .::::::	UGUGACGCAUGGUGGUGUUGU	Translation		1
-1.77656	#N/A	osa-miR810b.1	Os08g0483600	5	Os08t0483600_02	-1	1	21	1743	1763	UGAACACCGAUAUGCGUCAUC	.::::::::. .::::::	UGUGACGCAUGGUGGUGUUGU	Translation		1
-1.77656	#N/A	osa-miR810b.1	Os08g0486100	4	Os08t0486100_01	-1	1	21	799	819	UGAACACCGAUAUGCGUCAUC	: :: :::.:.:.::::::.	GCUGCCGCGUGUUGGUGUUUU	Cleavage		1
-1.39623	#N/A	osa-miR5150-5p	Os08g0487800	5	Os08t0487800_01	-1	1	24	802	825	AGCUUCUGACAGCUGCAGUUUCUC	:.:::. ::.::::: ::: ::::	GGGAAGGUGUAGCUGACAGUAGCU	Cleavage		1
#N/A	-1.95721	osa-miR408-3p	Os08g0490300	4	Os08t0490300_01	-1	1	21	1059	1079	CUGCACUGCCUCUUCCCUGGC	...:::.:::::..::: ::	AUUGGGGGAGAGGUGGUGGAG	Cleavage		1
-1.59805	#N/A	osa-miR171i-3p	Os08g0500300	5	Os08t0500300_01	-1	1	21	1555	1575	GGAUUGAGCCGCGUCAAUAUC	:::::::: :::::.:	AGGUGUGACGCGGGUCAAUUC	Cleavage		1
2.09284	#N/A	osa-miR1881	Os08g0501000	4.5	Os08t0501000_00	-1	1	24	125	147	AAUGUUAUUGUAGCGUGGUGGUGU	.:::::::: :::.:..::::::	GCACCACCA-GCUGCGGUAACAUC	Cleavage		1
-1.60571	#N/A	osa-miR171b	Os08g0505700	4.5	Os08t0505700_01	-1	1	21	594	614	UGAUUGAGCCGUGCCAAUAUC	::::::::. ::.::::.	UUUAUUGGCAUUUCUUAAUCG	Translation		1
-1.39623	#N/A	osa-miR5150-5p	Os08g0506400	5	Os08t0506400_01	-1	1	24	1846	1869	AGCUUCUGACAGCUGCAGUUUCUC	:::.:.: :: ::::::.::.:.	GAGGAGCGGCCGCUGUCGGAGGUG	Cleavage		1
-1.77656	#N/A	osa-miR810b.1	Os08g0507702	4.5	Os08t0507702_01	-1	1	21	1474	1494	UGAACACCGAUAUGCGUCAUC	:.::::::.:::::: :	AGCUAUGCAUAUUGGUGUUAA	Cleavage		1
#N/A	1.10449	osa-miR5493	Os08g0514600	2.5	Os08t0514600_00	-1	1	21	524	544	AGCCGGGCUCGGUCGCGCGUG	.::::. .::::::.:::::	GGCGCGUCGCCGAGCUCGGCU	Cleavage		1
#N/A	1.10449	osa-miR5493	Os08g0515000	3	Os08t0515000_00	-1	1	21	458	478	AGCCGGGCUCGGUCGCGCGUG	:.::.:. .::::::.:::::	CGCGUGUCGCCGAGCUCGGCU	Cleavage		1
-1.39623	#N/A	osa-miR5150-5p	Os08g0520100	3.5	Os08t0520100_01	-1	1	24	1667	1690	AGCUUCUGACAGCUGCAGUUUCUC	: ::.:::: :::: .:::::::	UAUAAGCUGCCGCUGCUAGAAGCU	Cleavage		1
-1.39623	#N/A	osa-miR5150-5p	Os08g0520100	3.5	Os08t0520100_02	-1	1	24	1239	1262	AGCUUCUGACAGCUGCAGUUUCUC	: ::.:::: :::: .:::::::	UAUAAGCUGCCGCUGCUAGAAGCU	Cleavage		1
-1.48205	#N/A	osa-miR531b	Os08g0524100	5	Os08t0524100_01	-1	1	20	53	72	CUCGCCGGGGCUGCGUGCCG	::::.::: :::.: ::::	CGGCGCGCCGCCUCCGCGAC	Cleavage		1
#N/A	-1.40041	osa-miR397b	Os08g0527600	4.5	Os08t0527600_01	-1	1	21	2117	2137	UUAUUGAGUGCAGCGUUGAUG	..:::..::::. ::..:::.	UGUCAGUGCUGUUCUUGAUAG	Cleavage		1
#N/A	-1.27212	osa-miR397a	Os08g0527800	4	Os08t0527800_01	-1	1	21	1195	1215	UCAUUGAGUGCAGCGUUGAUG	..:::..::::. ::..::::	UGUCAGUGCUGUUCUUGAUGA	Cleavage		2
#N/A	-1.40041	osa-miR397b	Os08g0527800	4.5	Os08t0527800_01	-1	1	21	1195	1215	UUAUUGAGUGCAGCGUUGAUG	..:::..::::. ::..::.:	UGUCAGUGCUGUUCUUGAUGA	Cleavage		1
#N/A	-1.27212	osa-miR397a	Os08g0527800	5	Os08t0527800_01	-1	1	21	178	199	UCAUUGAGUGCAGCGU-UGAUG	::: :.:.::::.:: ::::	UUUCACAUGUUGCAUUCCAUGA	Cleavage		2
-1.60571	#N/A	osa-miR171b	Os08g0527900	4.5	Os08t0527900_00	-1	1	21	488	508	UGAUUGAGCCGUGCCAAUAUC	:. : ::::::: :::..:::	GGAAAUGGCACGCCUCGGUCA	Cleavage		1
#N/A	1.07992	osa-miR2865	Os08g0532600	3	Os08t0532600_01	-1	1	22	1814	1835	CUCAGCAGUCGACUGUACCGUG	::::::. :::::::::: :::	CACGGUGAAGUCGACUGCAGAG	Cleavage		1
#N/A	-1.95721	osa-miR408-3p	Os08g0535150	3.5	Os08t0535150_00	-1	1	21	875	895	CUGCACUGCCUCUUCCCUGGC	:::::::::::. ::: ::	UGCAGGGAAGAGGUUGUGGAG	Cleavage		1
-1.286	#N/A	osa-miR11341-5p	Os08g0537600	5	Os08t0537600_01	-1	1	24	2906	2929	CCUAGGCUAUUUUGCGAGACGAAU	.::.:: ::..::.::::::: :	GUUUGUGGCGUGAAGUAGCCUAUG	Cleavage		1
-1.60571	#N/A	osa-miR171b	Os08g0537600	5	Os08t0537600_01	-1	1	21	2536	2556	UGAUUGAGCCGUGCCAAUAUC	:::.:::: :.::.: :::.:	GAUGUUGGAAUGGUUGAAUUA	Cleavage		1
#N/A	1.07992	osa-miR2865	Os08g0537800	4.5	Os08t0537800_01	-1	1	22	1129	1150	CUCAGCAGUCGACUGUACCGUG	::. ::. ::.:::::.::::	CAUUGUGGUGUUGACUGUUGAG	Cleavage		1
#N/A	-1.27212	osa-miR397a	Os08g0540300	5	Os08t0540300_01	-1	1	21	718	738	UCAUUGAGUGCAGCGUUGAUG	.::.:..:::::: : :.:::	UAUUAGUGCUGCAAUAAGUGA	Cleavage		1
#N/A	-1.95721	osa-miR408-3p	Os08g0543051	3	Os08t0543051_01	-1	1	21	157	177	CUGCACUGCCUCUUCCCUGGC	:: ::::::::::::::	AAAAGAGAAGAGGCAGUGCAU	Cleavage		1
-1.77656	#N/A	osa-miR810b.1	Os08g0547200	4.5	Os08t0547200_01	-1	1	21	1378	1398	UGAACACCGAUAUGCGUCAUC	:::: :::: :.::::::.	CAUGAAGCAUUUUGGUGUUUU	Translation		1
-1.4531	#N/A	osa-miR531a	Os08g0547900	4	Os08t0547900_01	-1	1	24	1084	1107	CUCGCCGGGGCUGCGUGCCGCCAU	::::.: :.: : :::::::::::	AUGGUGCCGCACUGCCCCGGCGAG	Cleavage		1
-1.59805	#N/A	osa-miR171i-3p	Os08g0548500	5	Os08t0548500_01	-1	1	21	222	241	GGAUUGAGCCGCGUCAAUAUC	::: :::.:::::: :.::::	GAUCUUGGCGCGGC-CGAUCC	Cleavage		1
#N/A	-1.27212	osa-miR397a	Os08g0557500	4	Os08t0557500_01	-1	1	21	1154	1174	UCAUUGAGUGCAGCGUUGAUG	.::.::::.:.:..::::	GCCUAAUGCUGUAUUUGAUGA	Cleavage		1
#N/A	-1.27212	osa-miR397a	Os08g0557500	4	Os08t0557500_02	-1	1	21	460	480	UCAUUGAGUGCAGCGUUGAUG	.::.::::.:.:..::::	GCCUAAUGCUGUAUUUGAUGA	Cleavage		1
-1.4531	#N/A	osa-miR531a	Os08g0564400	3.5	Os08t0564400_01	-1	1	24	2074	2097	CUCGCCGGGGCUGCGUGCCGCCAU	::::. ::.::: ::.::::::::	AUGGUCGCGCGCUGCUCCGGCGAG	Cleavage		1
-1.48205	#N/A	osa-miR531b	Os08g0564400	3.5	Os08t0564400_01	-1	1	20	2078	2097	CUCGCCGGGGCUGCGUGCCG	::.::: ::.::::::::	UCGCGCGCUGCUCCGGCGAG	Cleavage		1
#N/A	-1.40041	osa-miR397b	Os09g0103500	4	Os09t0103500_01	-1	1	21	768	788	UUAUUGAGUGCAGCGUUGAUG	: ::::.:.::::. :::::	CUUCAAUGUUGCAUGCAAUAU	Cleavage		1
-1.286	#N/A	osa-miR11341-5p	Os09g0103600	5	Os09t0103600_01	-1	1	24	26	49	CCUAGGCUAUUUUGCGAGACGAAU	: .::::.:.:: .:: .:::::	UUGUGUCUUGUAAUGUAAUCUAGG	Translation		1
#N/A	1.07992	osa-miR2865	Os09g0114500	5	Os09t0114500_01	-1	1	22	3426	3447	CUCAGCAGUCGACUGUACCGUG	.:.:: :::::.: :::.::.	UAUGGCACAGUUGCCUGUUGGC	Cleavage		1
#N/A	1.07992	osa-miR2865	Os09g0114500	5	Os09t0114500_02	-1	1	22	2783	2804	CUCAGCAGUCGACUGUACCGUG	.:.:: :::::.: :::.::.	UAUGGCACAGUUGCCUGUUGGC	Cleavage		1
#N/A	1.07992	osa-miR2865	Os09g0114500	5	Os09t0114500_03	-1	1	22	1520	1541	CUCAGCAGUCGACUGUACCGUG	.:.:: :::::.: :::.::.	UAUGGCACAGUUGCCUGUUGGC	Cleavage		1
-1.59805	#N/A	osa-miR171i-3p	Os09g0122300	5	Os09t0122300_01	-1	1	21	2134	2154	GGAUUGAGCCGCGUCAAUAUC	:.:::::: .::::.:.::.	GGUAUUGAGUUGGCUUAGUCU	Cleavage		1
-1.48205	#N/A	osa-miR531b	Os09g0124800	3.5	Os09t0124800_01	-1	1	20	151	170	CUCGCCGGGGCUGCGUGCCG	::: .:::.::: :::::::	CGGGGCGCGGCCGCGGCGAG	Cleavage		1
-1.60571	#N/A	osa-miR171b	Os09g0247101	3	Os09t0247101_01	-1	1	21	2703	2723	UGAUUGAGCCGUGCCAAUAUC	::.:: :::::::::.::..	AAUGUUCGCACGGCUCGAUUG	Cleavage		1
#N/A	-1.27212	osa-miR397a	Os09g0248200	4	Os09t0248200_01	-1	1	21	599	619	UCAUUGAGUGCAGCGUUGAUG	.: :::.::::...:.::::.	UAACAAUGCUGUGUUUAAUGG	Cleavage		1
#N/A	-1.40041	osa-miR397b	Os09g0248200	4.5	Os09t0248200_01	-1	1	21	599	619	UUAUUGAGUGCAGCGUUGAUG	.: :::.::::...:.:::..	UAACAAUGCUGUGUUUAAUGG	Cleavage		1
#N/A	-1.27212	osa-miR397a	Os09g0248200	4	Os09t0248200_02	-1	1	21	576	596	UCAUUGAGUGCAGCGUUGAUG	.: :::.::::...:.::::.	UAACAAUGCUGUGUUUAAUGG	Cleavage		1
#N/A	-1.40041	osa-miR397b	Os09g0248200	4.5	Os09t0248200_02	-1	1	21	576	596	UUAUUGAGUGCAGCGUUGAUG	.: :::.::::...:.:::..	UAACAAUGCUGUGUUUAAUGG	Cleavage		1
#N/A	-1.27212	osa-miR397a	Os09g0257000	5	Os09t0257000_00	-1	1	21	995	1015	UCAUUGAGUGCAGCGUUGAUG	::::::::::: :: ..:::	CAUCAACGCUGAACAUGAUGC	Translation		1
2.09284	#N/A	osa-miR1881	Os09g0266100	4.5	Os09t0266100_02	-1	1	24	2489	2512	AAUGUUAUUGUAGCGUGGUGGUGU	.:..:::::: ::.:: :.:..::	GCGUCACCACUCUGCAUUGAUGUU	Cleavage		1
-1.39623	#N/A	osa-miR5150-5p	Os09g0274800	4.5	Os09t0274800_00	-1	1	24	121	144	AGCUUCUGACAGCUGCAGUUUCUC	: ::::.: :::::::.::.::	GCGAAAUUCGAGCUGUCGGAGGCG	Cleavage		1
#N/A	1.07992	osa-miR2865	Os09g0278300	4.5	Os09t0278300_00	-1	1	22	2769	2790	CUCAGCAGUCGACUGUACCGUG	::.::::::::. :.::.::.	CAUGGUACAGUUUAUUGUUGGC	Translation		1
-1.60571	#N/A	osa-miR171b	Os09g0279200	3.5	Os09t0279200_01	-1	1	21	543	563	UGAUUGAGCCGUGCCAAUAUC	:.: ::::: ::::.::::	CUUGUAGGCACAGCUCGAUCA	Translation		1
#N/A	1.07992	osa-miR2865	Os09g0281900	5	Os09t0281900_01	-1	1	22	3670	3691	CUCAGCAGUCGACUGUACCGUG	.:.:::::: :. ..::.::::	UAUGGUACACUUUGUUGUUGAG	Translation		1
#N/A	1.07992	osa-miR2865	Os09g0281900	5	Os09t0281900_02	-1	1	22	1264	1285	CUCAGCAGUCGACUGUACCGUG	.:.:::::: :. ..::.::::	UAUGGUACACUUUGUUGUUGAG	Translation		1
-1.60571	#N/A	osa-miR171b	Os09g0292350	4.5	Os09t0292350_00	-1	1	21	426	446	UGAUUGAGCCGUGCCAAUAUC	::.::: :.::::::::..	AAUGUUGCAAUGGCUCAAUUG	Cleavage		1
-1.59805	#N/A	osa-miR171i-3p	Os09g0297400	4.5	Os09t0297400_01	-1	1	21	1300	1320	GGAUUGAGCCGCGUCAAUAUC	::::: ::::::.:: ::	ACAAUUGAAGCGGCUUAAACC	Cleavage		1
#N/A	-1.27212	osa-miR397a	Os09g0315750	4.5	Os09t0315750_00	-1	1	21	870	890	UCAUUGAGUGCAGCGUUGAUG	:: ::: ::: ..::::::::	CACCAAAGCUCUGCUCAAUGA	Translation		1
-1.39623	#N/A	osa-miR5150-5p	Os09g0325300	4.5	Os09t0325300_01	-1	1	24	958	981	AGCUUCUGACAGCUGCAGUUUCUC	:.: :.: ::.::::::.::. ::	GGGCAGCAGCGGCUGUCGGAGUCU	Cleavage		1
#N/A	1.24358	osa-miR7693-5p	Os09g0327500	3.5	Os09t0327500_00	-1	1	24	1054	1077	GUUUCCGCUCUUCAUCGAUGGCUG	::.. .::::.:::::::.:.:	GCGCUGAUGAUGGAGAGCGGGAGC	Cleavage		1
-1.286	#N/A	osa-miR11341-5p	Os09g0341901	4.5	Os09t0341901_00	-1	1	24	99	122	CCUAGGCUAUUUUGCGAGACGAAU	:::. . ::::::::::.::.:	AUUUAAUACGCAAAAUAGUCUGGA	Cleavage		1
#N/A	-1.40041	osa-miR397b	Os09g0363100	5	Os09t0363100_01	-1	1	21	2091	2111	UUAUUGAGUGCAGCGUUGAUG	:::.::.:::: .::::. ::	CAUUAAUGCUGAGCUCAGGAA	Translation		1
#N/A	1.24358	osa-miR7693-5p	Os09g0371800	3	Os09t0371800_00	-1	1	24	134	157	GUUUCCGCUCUUCAUCGAUGGCUG	: :::::. ::.::::::.:.:	UCGACAUCGGGGAGGAGCGGGAGC	Cleavage		1
-1.4531	#N/A	osa-miR531a	Os09g0386200	4	Os09t0386200_01	-1	1	24	551	574	CUCGCCGGGGCUGCGUGCCGCCAU	::::. ::.:: :.::::::	GACCCGGCGGGCGGCGCUGGCGAG	Cleavage		2
-1.48205	#N/A	osa-miR531b	Os09g0386200	4	Os09t0386200_01	-1	1	20	555	574	CUCGCCGGGGCUGCGUGCCG	::::. ::.:: :.::::::	CGGCGGGCGGCGCUGGCGAG	Cleavage		2
-1.4531	#N/A	osa-miR531a	Os09g0386200	4.5	Os09t0386200_01	-1	1	24	1898	1920	CUCGCCGGGGCUGCGUGCCGCCAU	::::::::. ::.:: ::::::::	AUGGCGGCG-GCGGCGCCGGCGAG	Cleavage		2
-1.48205	#N/A	osa-miR531b	Os09g0386200	4.5	Os09t0386200_01	-1	1	20	1902	1920	CUCGCCGGGGCUGCGUGCCG	::::. ::.:: ::::::::	CGGCG-GCGGCGCCGGCGAG	Cleavage		2
#N/A	1.10449	osa-miR5493	Os09g0387800	4	Os09t0387800_01	-1	1	21	696	716	AGCCGGGCUCGGUCGCGCGUG	:.::::: .::::: :::::	CGCGCGCCGCCGAGGCCGGCA	Cleavage		1
#N/A	-1.40041	osa-miR397b	Os09g0407200	3.5	Os09t0407200_01	-1	1	21	605	625	UUAUUGAGUGCAGCGUUGAUG	: :.:::::::.:::: ::	UCUAAGCGCUGCAUUCAACAA	Cleavage		1
#N/A	1.10449	osa-miR5493	Os09g0411650	3.5	Os09t0411650_01	-1	1	21	143	163	AGCCGGGCUCGGUCGCGCGUG	::::::.::: :.:::::	GCCGCGCGGCCGCGUCCGGCG	Cleavage		1
#N/A	1.10449	osa-miR5493	Os09g0426800	4.5	Os09t0426800_01	-1	1	21	733	753	AGCCGGGCUCGGUCGCGCGUG	:..:::::.: :.:: :::::	CGUGCGCGGCGGGGCACGGCU	Translation		1
#N/A	1.07992	osa-miR2865	Os09g0431100	4.5	Os09t0431100_01	-1	1	22	1607	1628	CUCAGCAGUCGACUGUACCGUG	.:::.::: .:..::::::	GCUGGUGCAGAUGGUUGCUGAU	Cleavage		1
#N/A	-1.27212	osa-miR397a	Os09g0439600	3	Os09t0439600_01	-1	1	21	1815	1835	UCAUUGAGUGCAGCGUUGAUG	::::.::::::.::.: ::	UUUCAAUGCUGCAUUCGAGGA	Cleavage		1
#N/A	-1.40041	osa-miR397b	Os09g0439600	3.5	Os09t0439600_01	-1	1	21	1815	1835	UUAUUGAGUGCAGCGUUGAUG	::::.::::::.::.: .:	UUUCAAUGCUGCAUUCGAGGA	Cleavage		1
#N/A	-1.40041	osa-miR397b	Os09g0452900	2.5	Os09t0452900_01	-1	1	21	457	477	UUAUUGAGUGCAGCGUUGAUG	:::::: :::::.:::.::.	GAUCAACACUGCAUUCAGUAG	Cleavage		1
#N/A	-1.27212	osa-miR397a	Os09g0452900	4.5	Os09t0452900_01	-1	1	21	457	477	UCAUUGAGUGCAGCGUUGAUG	:::::: :::::.:::.:	GAUCAACACUGCAUUCAGUAG	Cleavage		1
2.09284	#N/A	osa-miR1881	Os09g0453500	3	Os09t0453500_01	-1	1	24	68	91	AAUGUUAUUGUAGCGUGGUGGUGU	:.::.::::.::::..:.::	UGCGCGCCGCGCUGCAAUGGCGUU	Cleavage		1
-1.286	#N/A	osa-miR11341-5p	Os09g0453700	4.5	Os09t0453700_01	-1	1	24	737	760	CCUAGGCUAUUUUGCGAGACGAAU	::. :.:: ::.:::. :::.::	UUUUUUUUCUCAGAAUGUCCUGGG	Cleavage		1
-1.286	#N/A	osa-miR11341-5p	Os09g0453900	5	Os09t0453900_01	-1	1	24	1625	1648	CCUAGGCUAUUUUGCGAGACGAAU	::.::.:::::::: :::. ::	UUUUGUUUCGCAAAACAGCUCAGA	Cleavage		1
-1.286	#N/A	osa-miR11341-5p	Os09g0453900	5	Os09t0453900_02	-1	1	24	1075	1098	CCUAGGCUAUUUUGCGAGACGAAU	::.::.:::::::: :::. ::	UUUUGUUUCGCAAAACAGCUCAGA	Cleavage		1
#N/A	-1.95721	osa-miR408-3p	Os09g0469300	4	Os09t0469300_01	-1	1	21	587	607	CUGCACUGCCUCUUCCCUGGC	::::::: :::: ::::::.	GCCAGGGUAGAGACAGUGCGU	Cleavage		1
-1.4531	#N/A	osa-miR531a	Os09g0477100	2	Os09t0477100_01	-1	1	24	301	324	CUCGCCGGGGCUGCGUGCCGCCAU	::::::.: :.:::::::::::	GCGGCGGCGCCCGGCCCCGGCGAG	Cleavage		1
-1.48205	#N/A	osa-miR531b	Os09g0477100	2	Os09t0477100_01	-1	1	20	305	324	CUCGCCGGGGCUGCGUGCCG	::::.: :.:::::::::::	CGGCGCCCGGCCCCGGCGAG	Cleavage		1
-1.4531	#N/A	osa-miR531a	Os09g0486900	4	Os09t0486900_00	-1	1	24	791	814	CUCGCCGGGGCUGCGUGCCGCCAU	.: ::::.::::: .:::::::.	GUCGCGGUACGCAAUCCCGGCGGC	Translation		1
-1.48205	#N/A	osa-miR531b	Os09g0486900	4	Os09t0486900_00	-1	1	20	795	814	CUCGCCGGGGCUGCGUGCCG	:::.::::: .:::::::.	CGGUACGCAAUCCCGGCGGC	Translation		1
2.09284	#N/A	osa-miR1881	Os09g0487150	5	Os09t0487150_00	-1	1	24	694	717	AAUGUUAUUGUAGCGUGGUGGUGU	:..:.:: :.:: :.:::: ::::	AUGCUACAAUGCAAUAAUAUCAUU	Cleavage		1
-1.4531	#N/A	osa-miR531a	Os09g0488800	4.5	Os09t0488800_01	-1	1	24	780	804	CUCGCCGGGGCUGCG-UGCCGCCAU	::::::. :::::::::::: .:	GCGGCGGCGGCGCAGCCCCGGCCGG	Cleavage		1
#N/A	-1.40041	osa-miR397b	Os09g0489200	4.5	Os09t0489200_00	-1	1	21	459	479	UUAUUGAGUGCAGCGUUGAUG	:.::. :: ::::::.::::	CGUCGCCGAUGCACUUAAUAU	Cleavage		1
#N/A	1.24358	osa-miR7693-5p	Os09g0489500	2.5	Os09t0489500_01	-1	1	24	502	525	GUUUCCGCUCUUCAUCGAUGGCUG	: : :::::::: ::::::.:.:	GAUCGAUCGAUGAUGAGCGGGAGC	Translation		1
-1.59805	#N/A	osa-miR171i-3p	Os09g0489500	3.5	Os09t0489500_01	-1	1	21	2361	2381	GGAUUGAGCCGCGUCAAUAUC	.:.::::.:: ::::::::	AGUGUUGAUGCAGCUCAAUCA	Translation		1
-1.60571	#N/A	osa-miR171b	Os09g0489500	4	Os09t0489500_01	-1	1	21	2361	2381	UGAUUGAGCCGUGCCAAUAUC	.:.::: ..: :::::::::	AGUGUUGAUGCAGCUCAAUCA	Translation		1
#N/A	1.24358	osa-miR7693-5p	Os09g0489500	2.5	Os09t0489500_02	-1	1	24	124	147	GUUUCCGCUCUUCAUCGAUGGCUG	: : :::::::: ::::::.:.:	GAUCGAUCGAUGAUGAGCGGGAGC	Translation		1
-1.59805	#N/A	osa-miR171i-3p	Os09g0489500	3.5	Os09t0489500_02	-1	1	21	1989	2009	GGAUUGAGCCGCGUCAAUAUC	.:.::::.:: ::::::::	AGUGUUGAUGCAGCUCAAUCA	Translation		1
-1.60571	#N/A	osa-miR171b	Os09g0489500	4	Os09t0489500_02	-1	1	21	1989	2009	UGAUUGAGCCGUGCCAAUAUC	.:.::: ..: :::::::::	AGUGUUGAUGCAGCUCAAUCA	Translation		1
#N/A	1.10449	osa-miR5493	Os09g0493500	4	Os09t0493500_01	-1	1	21	182	202	AGCCGGGCUCGGUCGCGCGUG	.::::::.:::. :::::.	GGCGCGCGGCCGGUCCCGGUG	Cleavage		1
#N/A	1.10449	osa-miR5493	Os09g0497700	4.5	Os09t0497700_01	-1	1	21	246	266	AGCCGGGCUCGGUCGCGCGUG	:.: ::::.::::::. :::	CGCUCGCGGCCGAGCUGGGCC	Cleavage		1
-1.60571	#N/A	osa-miR171b	Os09g0505200	4	Os09t0505200_00	-1	1	21	511	531	UGAUUGAGCCGUGCCAAUAUC	:::::::::: :::::: :	CAUAUUGGCACUGCUCAACCU	Translation		1
2.09284	#N/A	osa-miR1881	Os09g0507600	5	Os09t0507600_00	-1	1	24	905	928	AAUGUUAUUGUAGCGUGGUGGUGU	::: .::...:::.::.:::: :	ACAGUACUGUGCUGCAGUAACUUG	Cleavage		1
#N/A	-1.27212	osa-miR397a	Os09g0509200	2.5	Os09t0509200_01	-1	1	21	331	351	UCAUUGAGUGCAGCGUUGAUG	: ::: ::::::::.::::	GCUGAACUCUGCACUCGAUGA	Cleavage		1
#N/A	-1.40041	osa-miR397b	Os09g0509200	3	Os09t0509200_01	-1	1	21	331	351	UUAUUGAGUGCAGCGUUGAUG	: ::: ::::::::.::.:	GCUGAACUCUGCACUCGAUGA	Cleavage		1
-1.77656	#N/A	osa-miR810b.1	Os09g0509200	5	Os09t0509200_01	-1	1	21	1367	1387	UGAACACCGAUAUGCGUCAUC	::::. :::: .::::: ::	UAUGAUUCAUAAUGGUGUCCA	Translation		1
#N/A	-1.27212	osa-miR397a	Os09g0509200	2.5	Os09t0509200_02	-1	1	21	319	339	UCAUUGAGUGCAGCGUUGAUG	: ::: ::::::::.::::	GCUGAACUCUGCACUCGAUGA	Cleavage		1
#N/A	-1.40041	osa-miR397b	Os09g0509200	3	Os09t0509200_02	-1	1	21	319	339	UUAUUGAGUGCAGCGUUGAUG	: ::: ::::::::.::.:	GCUGAACUCUGCACUCGAUGA	Cleavage		1
-1.77656	#N/A	osa-miR810b.1	Os09g0509200	5	Os09t0509200_02	-1	1	21	1355	1375	UGAACACCGAUAUGCGUCAUC	::::. :::: .::::: ::	UAUGAUUCAUAAUGGUGUCCA	Translation		1
#N/A	-1.27212	osa-miR397a	Os09g0513800	4.5	Os09t0513800_01	-1	1	21	630	650	UCAUUGAGUGCAGCGUUGAUG	.::.:..:::::: : :::::	UAUUAGUGCUGCAGUAAAUGA	Cleavage		1
#N/A	-1.40041	osa-miR397b	Os09g0513800	5	Os09t0513800_01	-1	1	21	630	650	UUAUUGAGUGCAGCGUUGAUG	.::.:..:::::: : :::.:	UAUUAGUGCUGCAGUAAAUGA	Cleavage		1
-1.60571	#N/A	osa-miR171b	Os09g0513900	4	Os09t0513900_01	-1	1	21	150	170	UGAUUGAGCCGUGCCAAUAUC	:.:. :::::::::: ::::	GGUGGCGGCACGGCUCCAUCA	Cleavage		1
#N/A	-1.95721	osa-miR408-3p	Os09g0528500	4	Os09t0528500_00	-1	1	21	1510	1530	CUGCACUGCCUCUUCCCUGGC	::.::::::. ::::::::	UCCGGGGAAGGACCAGUGCAG	Translation		1
#N/A	1.10449	osa-miR5493	Os09g0529350	4	Os09t0529350_01	-1	1	21	19	39	AGCCGGGCUCGGUCGCGCGUG	:::.:.:.::::.::::	GCGGCGUGGCUGAGCUCGGCG	Cleavage		1
-1.39623	#N/A	osa-miR5150-5p	Os09g0533650	4	Os09t0533650_01	-1	1	24	305	328	AGCUUCUGACAGCUGCAGUUUCUC	.:::..:::.::::::.:..::	CGGAAGUUGCGGCUGUCGGGGGCG	Cleavage		1
-1.4531	#N/A	osa-miR531a	Os09g0536700	1	Os09t0536700_01	-1	1	24	1169	1192	CUCGCCGGGGCUGCGUGCCGCCAU	:: :::.:::.:::::::::::	GCGGAGGCGCGCGGCCCCGGCGAG	Cleavage		1
-1.48205	#N/A	osa-miR531b	Os09g0536700	1	Os09t0536700_01	-1	1	20	1173	1192	CUCGCCGGGGCUGCGUGCCG	:::.:::.:::::::::::	AGGCGCGCGGCCCCGGCGAG	Cleavage		1
-1.4531	#N/A	osa-miR531a	Os09g0536700	1	Os09t0536700_02	-1	1	24	1166	1189	CUCGCCGGGGCUGCGUGCCGCCAU	:: :::.:::.:::::::::::	GCGGAGGCGCGCGGCCCCGGCGAG	Cleavage		1
-1.48205	#N/A	osa-miR531b	Os09g0536700	1	Os09t0536700_02	-1	1	20	1170	1189	CUCGCCGGGGCUGCGUGCCG	:::.:::.:::::::::::	AGGCGCGCGGCCCCGGCGAG	Cleavage		1
#N/A	-1.27212	osa-miR397a	Os09g0537200	4.5	Os09t0537200_01	-1	1	21	1140	1160	UCAUUGAGUGCAGCGUUGAUG	::: ::.::::. .::::::.	CAUAAAUGCUGUUUUCAAUGG	Cleavage		1
#N/A	-1.40041	osa-miR397b	Os09g0537200	5	Os09t0537200_01	-1	1	21	1140	1160	UUAUUGAGUGCAGCGUUGAUG	::: ::.::::. .:::::..	CAUAAAUGCUGUUUUCAAUGG	Cleavage		1
#N/A	1.10449	osa-miR5493	Os09g0542500	4	Os09t0542500_00	-1	1	21	269	289	AGCCGGGCUCGGUCGCGCGUG	:.::::: .::::: :::::	CGCGCGCCGCCGAGGCCGGCA	Cleavage		1
#N/A	-1.95721	osa-miR408-3p	Os09g0542700	5	Os09t0542700_00	-1	1	21	186	206	CUGCACUGCCUCUUCCCUGGC	:.:.::::::::: .:: ::	GUCGGGGAAGAGGAGGUCCAC	Cleavage		1
-1.286	#N/A	osa-miR11341-5p	Os09g0551201	4	Os09t0551201_00	-1	1	24	844	867	CCUAGGCUAUUUUGCGAGACGAAU	: ::::..:.:.::::::	UGGGAUGUCGCGGAGUGGCCUAGA	Cleavage		1
-1.48205	#N/A	osa-miR531b	Os09g0551900	3.5	Os09t0551900_01	-1	1	20	100	119	CUCGCCGGGGCUGCGUGCCG	::.:::.::: :::::::	GCGCGCGCGGCCGCGGCGAG	Cleavage		1
#N/A	-1.95721	osa-miR408-3p	Os09g0552500	4	Os09t0552500_01	-1	1	21	327	347	CUGCACUGCCUCUUCCCUGGC	::::::::. .::..::::.:	GCCAGGGAGAGGGUGGUGCGG	Cleavage		1
#N/A	-1.95721	osa-miR408-3p	Os09g0552600	4	Os09t0552600_01	-1	1	21	305	325	CUGCACUGCCUCUUCCCUGGC	::::::::. .::..::::.:	GCCAGGGAGAGGGUGGUGCGG	Cleavage		1
-1.60571	#N/A	osa-miR171b	Os09g0555600	2.5	Os09t0555600_01	-1	1	21	1488	1508	UGAUUGAGCCGUGCCAAUAUC	:.::::::::. :::::::.:	GGUAUUGGCAUUGCUCAAUUA	Translation		1
#N/A	-1.40041	osa-miR397b	Os09g0560900	3.5	Os09t0560900_01	-1	1	21	1397	1417	UUAUUGAGUGCAGCGUUGAUG	: :.:.. .::::.:::::::	CCUUAGUAUUGCAUUCAAUAA	Cleavage		1
#N/A	-1.40041	osa-miR397b	Os09g0566400	4.5	Os09t0566400_01	-1	1	21	699	719	UUAUUGAGUGCAGCGUUGAUG	:::.. .::::::::: .:::	CAUUGUUGCUGCACUCUGUAA	Cleavage		1
#N/A	-1.40041	osa-miR397b	Os09g0566400	4.5	Os09t0566400_02	-1	1	21	624	644	UUAUUGAGUGCAGCGUUGAUG	:::.. .::::::::: .:::	CAUUGUUGCUGCACUCUGUAA	Cleavage		1
#N/A	-1.40041	osa-miR397b	Os09g0569400	5	Os09t0569400_01	-1	1	21	432	452	UUAUUGAGUGCAGCGUUGAUG	.::..:.::::::.:: : ::	UAUUGAUGCUGCAUUCCAAAA	Cleavage		1
-1.39623	#N/A	osa-miR5150-5p	Os09g0569450	5	Os09t0569450_01	-1	1	24	505	528	AGCUUCUGACAGCUGCAGUUUCUC	::.:.:: .:: :::..::::.:	CAGGAGCUUUAGAUGUUGGAAGUU	Cleavage		1
#N/A	1.07992	osa-miR2865	Os09g0572900	5	Os09t0572900_01	-1	1	22	597	618	CUCAGCAGUCGACUGUACCGUG	.:.::: :.:::: ::.::::	UAUGGUUCGGUCGUAUGUUGAG	Cleavage		1
#N/A	-1.27212	osa-miR397a	Os10g0101125	5	Os10t0101125_00	-1	1	21	769	789	UCAUUGAGUGCAGCGUUGAUG	::::.: :.::.. :::.:::	CAUCGAAGUUGUGAUCAGUGA	Cleavage		1
-1.48205	#N/A	osa-miR531b	Os10g0101200	4	Os10t0101200_01	-1	1	20	252	271	CUCGCCGGGGCUGCGUGCCG	::: .:::::::::: :::	CGGAGCGCAGCCCCGCCGAU	Cleavage		1
#N/A	-1.27212	osa-miR397a	Os10g0110800	5	Os10t0110800_01	-1	1	21	455	475	UCAUUGAGUGCAGCGUUGAUG	::::.::::::::: :.::	CAUCGACGCUGCACAAAGUGU	Cleavage		1
#N/A	1.10449	osa-miR5493	Os10g0113000	2	Os10t0113000_01	-1	1	21	164	184	AGCCGGGCUCGGUCGCGCGUG	::::: :.:::::.:::::	UCCGCGCCAUCGAGCUCGGCU	Cleavage		1
#N/A	1.10449	osa-miR5493	Os10g0113100	2	Os10t0113100_01	-1	1	21	146	166	AGCCGGGCUCGGUCGCGCGUG	::::: :.:::::.:::::	UCCGCGCCAUCGAGCUCGGCU	Cleavage		1
#N/A	1.10449	osa-miR5493	Os10g0113100	2	Os10t0113100_02	-1	1	21	99	119	AGCCGGGCUCGGUCGCGCGUG	::::: :.:::::.:::::	UCCGCGCCAUCGAGCUCGGCU	Cleavage		1
#N/A	1.10449	osa-miR5493	Os10g0113900	3	Os10t0113900_01	-1	1	21	179	199	AGCCGGGCUCGGUCGCGCGUG	..::::: :.:::: ::::::	UGCGCGCCAUCGAGGCCGGCU	Cleavage		1
#N/A	1.10449	osa-miR5493	Os10g0113900	3	Os10t0113900_02	-1	1	21	161	181	AGCCGGGCUCGGUCGCGCGUG	..::::: :.:::: ::::::	UGCGCGCCAUCGAGGCCGGCU	Cleavage		1
-1.286	#N/A	osa-miR11341-5p	Os10g0116000	4.5	Os10t0116000_00	-1	1	24	1466	1489	CCUAGGCUAUUUUGCGAGACGAAU	:: .::.: :..::::.::: :::	AUCUGUUUGGUGAAAUGGCCAAGG	Cleavage		1
#N/A	-1.27212	osa-miR397a	Os10g0127900	4	Os10t0127900_03	-1	1	21	409	429	UCAUUGAGUGCAGCGUUGAUG	::::::::::: .::.::::	CAUCAACGCUGACUUCGAUGA	Translation		1
#N/A	-1.40041	osa-miR397b	Os10g0127900	4.5	Os10t0127900_03	-1	1	21	409	429	UUAUUGAGUGCAGCGUUGAUG	::::::::::: .::.::.:	CAUCAACGCUGACUUCGAUGA	Translation		1
-1.48205	#N/A	osa-miR531b	Os10g0130000	2.5	Os10t0130000_00	-1	1	20	280	298	CUCGCCGGGGCUGCGUGCCG	:::: :::::.::::::::	AGGCA-GCAGCUCCGGCGAG	Cleavage		2
-1.48205	#N/A	osa-miR531b	Os10g0130000	2.5	Os10t0130000_00	-1	1	20	1341	1359	CUCGCCGGGGCUGCGUGCCG	:::: :::::.::::::::	AGGCA-GCAGCUCCGGCGAG	Cleavage		2
-1.286	#N/A	osa-miR11341-5p	Os10g0130900	5	Os10t0130900_00	-1	1	24	1673	1695	CCUAGGCUAUUUUGCGAGACGAAU	: :::.:.:::::: .::.::	AAACUUCUUGUAAAAUA-UCUGGG	Cleavage		1
#N/A	-1.27212	osa-miR397a	Os10g0131800	3.5	Os10t0131800_01	-1	1	21	901	921	UCAUUGAGUGCAGCGUUGAUG	: :..:.:: :.:::::::::	CCUUGAUGCCGUACUCAAUGA	Cleavage		1
#N/A	-1.40041	osa-miR397b	Os10g0131800	4	Os10t0131800_01	-1	1	21	901	921	UUAUUGAGUGCAGCGUUGAUG	: :..:.:: :.:::::::.:	CCUUGAUGCCGUACUCAAUGA	Cleavage		1
#N/A	1.24358	osa-miR7693-5p	Os10g0132700	4.5	Os10t0132700_01	-1	1	24	2098	2121	GUUUCCGCUCUUCAUCGAUGGCUG	:::..::: : ::::::.::.:.	CAGUUAUCAAGGAAGAGUGGGAGA	Cleavage		1
-1.286	#N/A	osa-miR11341-5p	Os10g0132901	5	Os10t0132901_00	-1	1	24	1720	1742	CCUAGGCUAUUUUGCGAGACGAAU	:::: :::.:::::::::.::	AUUC-UCUUGCAAAAUAGUCUUCC	Cleavage		1
-1.39623	#N/A	osa-miR5150-5p	Os10g0134250	5	Os10t0134250_01	-1	1	24	1767	1790	AGCUUCUGACAGCUGCAGUUUCUC	:: ::.:::: ::: .:::::::	GAAAAGCUGCUUCUGCUAGAAGCU	Cleavage		1
#N/A	-1.27212	osa-miR397a	Os10g0138600	2	Os10t0138600_01	-1	1	21	671	691	UCAUUGAGUGCAGCGUUGAUG	..::: ::.::::.:::::::	UGUCAUCGUUGCAUUCAAUGA	Cleavage		1
#N/A	-1.40041	osa-miR397b	Os10g0138600	2.5	Os10t0138600_01	-1	1	21	671	691	UUAUUGAGUGCAGCGUUGAUG	..::: ::.::::.:::::.:	UGUCAUCGUUGCAUUCAAUGA	Cleavage		1
-1.4531	#N/A	osa-miR531a	Os10g0139300	3.5	Os10t0139300_01	-1	1	24	425	448	CUCGCCGGGGCUGCGUGCCGCCAU	:::::.::.: .:::::::.:	ACCGCGGCGCGUAAUCCCGGCGGG	Translation		1
-1.48205	#N/A	osa-miR531b	Os10g0139300	3.5	Os10t0139300_01	-1	1	20	429	448	CUCGCCGGGGCUGCGUGCCG	::::.::.: .:::::::.:	CGGCGCGUAAUCCCGGCGGG	Translation		1
#N/A	-1.27212	osa-miR397a	Os10g0141500	4	Os10t0141500_00	-1	1	21	1003	1023	UCAUUGAGUGCAGCGUUGAUG	:: :::.:.::::.:::.::	CAGCAAUGUUGCAUUCAGUGC	Cleavage		1
#N/A	-1.40041	osa-miR397b	Os10g0141500	4.5	Os10t0141500_00	-1	1	21	1003	1023	UUAUUGAGUGCAGCGUUGAUG	:: :::.:.::::.:::.:.	CAGCAAUGUUGCAUUCAGUGC	Cleavage		1
#N/A	-1.95721	osa-miR408-3p	Os10g0146601	3.5	Os10t0146601_00	-1	1	21	26	46	CUGCACUGCCUCUUCCCUGGC	...::::.:::::.: ::::	CUUGGGGAGGAGGCGGGGCAG	Cleavage		1
-1.4531	#N/A	osa-miR531a	Os10g0159800	2	Os10t0159800_01	-1	1	24	139	162	CUCGCCGGGGCUGCGUGCCGCCAU	::.:::.: :.:::::::::::	GCGGUGGCGCACGGCCCCGGCGAG	Cleavage		1
-1.48205	#N/A	osa-miR531b	Os10g0159800	2	Os10t0159800_01	-1	1	20	143	162	CUCGCCGGGGCUGCGUGCCG	.:::.: :.:::::::::::	UGGCGCACGGCCCCGGCGAG	Cleavage		1
-1.4531	#N/A	osa-miR531a	Os10g0159800	2	Os10t0159800_03	-1	1	24	137	160	CUCGCCGGGGCUGCGUGCCGCCAU	::.:::.: :.:::::::::::	GCGGUGGCGCACGGCCCCGGCGAG	Cleavage		1
-1.48205	#N/A	osa-miR531b	Os10g0159800	2	Os10t0159800_03	-1	1	20	141	160	CUCGCCGGGGCUGCGUGCCG	.:::.: :.:::::::::::	UGGCGCACGGCCCCGGCGAG	Cleavage		1
#N/A	-1.95721	osa-miR408-3p	Os10g0188400	4	Os10t0188400_01	-1	1	21	3123	3143	CUGCACUGCCUCUUCCCUGGC	: :::::::::: ::: :::	CCAAGGGAAGAGGAAGUUCAG	Cleavage		2
#N/A	-1.95721	osa-miR408-3p	Os10g0188400	5	Os10t0188400_01	-1	1	21	3093	3113	CUGCACUGCCUCUUCCCUGGC	: :.:::.::::: .:::..	GACGGGGGAGAGGGGGUGUGA	Cleavage		2
#N/A	1.07992	osa-miR2865	Os10g0194300	4	Os10t0194300_01	-1	1	22	1500	1521	CUCAGCAGUCGACUGUACCGUG	...::::::: .:.:::.:::	UGUGGUACAGAUGGCUGUUGAU	Cleavage		1
#N/A	-1.27212	osa-miR397a	Os10g0315900	5	Os10t0315900_00	-1	1	21	2073	2093	UCAUUGAGUGCAGCGUUGAUG	::::: .:. :..:::::::.	CAUCAUUGUGGUGCUCAAUGG	Cleavage		1
-1.4531	#N/A	osa-miR531a	Os10g0330400	4	Os10t0330400_01	-1	1	24	819	842	CUCGCCGGGGCUGCGUGCCGCCAU	.:::::::..::::::::: :: :	GUGGCGGCGUGCAGCCCCGCCGUG	Cleavage		1
-1.48205	#N/A	osa-miR531b	Os10g0330400	4	Os10t0330400_01	-1	1	20	823	842	CUCGCCGGGGCUGCGUGCCG	::::..::::::::: :: :	CGGCGUGCAGCCCCGCCGUG	Cleavage		1
-1.286	#N/A	osa-miR11341-5p	Os10g0358150	3	Os10t0358150_01	-1	1	24	1851	1874	CCUAGGCUAUUUUGCGAGACGAAU	:::: ::::::.:: :::..::::	AUUCAUCUCGCGAAUUAGUUUAGG	Translation		1
#N/A	-1.27212	osa-miR397a	Os10g0370700	5	Os10t0370700_01	-1	1	21	1329	1349	UCAUUGAGUGCAGCGUUGAUG	:.::::.::::::: :.::	CGUCAAUGCUGCACAAAGUGU	Cleavage		1
-1.286	#N/A	osa-miR11341-5p	Os10g0378100	4	Os10t0378100_01	-1	1	24	1060	1083	CCUAGGCUAUUUUGCGAGACGAAU	: ::::::::::: ::: ::	UACCAUCUCGCAAAAUCGCCCAGU	Cleavage		1
#N/A	-1.95721	osa-miR408-3p	Os10g0396666	5	Os10t0396666_00	-1	1	21	55	75	CUGCACUGCCUCUUCCCUGGC	:::.::::::.:::.: : .:	GCCGGGGAAGGGGCGGAGGGG	Cleavage		1
#N/A	-1.95721	osa-miR408-3p	Os10g0397400	4	Os10t0397400_01	-1	1	21	172	192	CUGCACUGCCUCUUCCCUGGC	::::: : :::::::::: .:	GCCAGAGCAGAGGCAGUGAGG	Cleavage		1
2.09284	#N/A	osa-miR1881	Os10g0406200	4	Os10t0406200_01	-1	1	24	1300	1323	AAUGUUAUUGUAGCGUGGUGGUGU	:::::..::.: :::::::::	GGACCACUGCGUUCCAAUAACAUA	Translation		1
#N/A	-1.40041	osa-miR397b	Os10g0407450	4.5	Os10t0407450_00	-1	1	21	472	492	UUAUUGAGUGCAGCGUUGAUG	:::: ::.::..::..:::	GAUCAUCGUUGUGCUUGAUAC	Cleavage		1
#N/A	-1.95721	osa-miR408-3p	Os10g0411100	3.5	Os10t0411100_00	-1	1	21	40	60	CUGCACUGCCUCUUCCCUGGC	: :.::::.:::::.: ::.:	GGCGGGGAGGAGGCGGCGCGG	Cleavage		1
#N/A	-1.95721	osa-miR408-3p	Os10g0418100	5	Os10t0418100_01	-1	1	21	3146	3166	CUGCACUGCCUCUUCCCUGGC	::..::: .:.::::::: .:	GCUGGGGUGGGGGCAGUGGGG	Cleavage		1
-1.39623	#N/A	osa-miR5150-5p	Os10g0422000	2.5	Os10t0422000_01	-1	1	24	538	561	AGCUUCUGACAGCUGCAGUUUCUC	:::: .:::::::::: .::::::	GAGAUGCUGCAGCUGUGGGAAGCU	Cleavage		1
#N/A	-1.40041	osa-miR397b	Os10g0426450	4.5	Os10t0426450_00	-1	1	21	486	506	UUAUUGAGUGCAGCGUUGAUG	::.: ::.::..:::.:::	GAUUAUCGUUGUGCUCGAUAC	Cleavage		1
-1.59805	#N/A	osa-miR171i-3p	Os10g0432400	5	Os10t0432400_01	-1	1	21	453	472	GGAUUGAGCCGCGUCAAUAUC	::::::: ::: :::.::::	AAUAUUGAAGCG-CUCGAUCC	Cleavage		1
#N/A	1.07992	osa-miR2865	Os10g0437600	3.5	Os10t0437600_00	-1	1	22	793	814	CUCAGCAGUCGACUGUACCGUG	:.:: :::::: ..:::::::	AAUGGGACAGUCAGUUGCUGAG	Translation		1
-1.77656	#N/A	osa-miR810b.1	Os10g0438800	4.5	Os10t0438800_01	-1	1	21	203	223	UGAACACCGAUAUGCGUCAUC	..::::::::: :::::	GCGUGUGCAUAUCGGGGUUCA	Cleavage		1
#N/A	1.24358	osa-miR7693-5p	Os10g0443400	4	Os10t0443400_00	-1	1	24	668	691	GUUUCCGCUCUUCAUCGAUGGCUG	.::::::::: :: .:::::.	ACUUCAUCGAUGAUGAAUGGAAAU	Translation		1
-1.60571	#N/A	osa-miR171b	Os10g0447100	4.5	Os10t0447100_01	-1	1	21	2708	2728	UGAUUGAGCCGUGCCAAUAUC	::::::::.::: ::: :	CUUAUUGGCAUGGCACAACCC	Cleavage		1
#N/A	-1.95721	osa-miR408-3p	Os10g0452100	4.5	Os10t0452100_01	-1	1	21	210	230	CUGCACUGCCUCUUCCCUGGC	:::::: ::: :::.::: ::	GCCAGGCAAGUGGCGGUGGAG	Translation		1
#N/A	1.10449	osa-miR5493	Os10g0462300	4	Os10t0462300_01	-1	1	21	132	152	AGCCGGGCUCGGUCGCGCGUG	::::.:.::: :.:::::	UCCGCGUGGCCGCGUCCGGCC	Cleavage		1
-1.48205	#N/A	osa-miR531b	Os10g0464500	3	Os10t0464500_00	-1	1	20	866	885	CUCGCCGGGGCUGCGUGCCG	:::.: :.::::::::::	AGGCGCUCGGCCCCGGCGAC	Cleavage		1
#N/A	1.24358	osa-miR7693-5p	Os10g0466800	4.5	Os10t0466800_01	-1	1	24	623	646	GUUUCCGCUCUUCAUCGAUGGCUG	: :::::.: ::.::: ::::.:.	CUGCCAUUGCUGGAGACCGGAGAU	Cleavage		1
#N/A	1.24358	osa-miR7693-5p	Os10g0467000	5	Os10t0467000_01	-1	1	24	750	773	GUUUCCGCUCUUCAUCGAUGGCUG	: :::::.: ::.::: ::::.:	CUGCCAUUGCUGGAGACCGGAGAG	Cleavage		1
-1.60571	#N/A	osa-miR171b	Os10g0469000	5	Os10t0469000_01	-1	1	21	4229	4250	UGAUUGAGCCG-UGCCAAUAUC	: :.:::::. :::::..::::	GCUGUUGGCGGCGGCUUGAUCA	Translation		1
#N/A	-1.27212	osa-miR397a	Os10g0471400	5	Os10t0471400_01	-1	1	21	1860	1880	UCAUUGAGUGCAGCGUUGAUG	.::..:.::::: :::.:: :	UAUUGAUGCUGCUCUCGAUCA	Cleavage		1
#N/A	-1.40041	osa-miR397b	Os10g0471400	5	Os10t0471400_01	-1	1	21	1860	1880	UUAUUGAGUGCAGCGUUGAUG	.::..:.::::: :::.:: :	UAUUGAUGCUGCUCUCGAUCA	Cleavage		1
-1.60571	#N/A	osa-miR171b	Os10g0477000	4	Os10t0477000_01	-1	1	21	1748	1768	UGAUUGAGCCGUGCCAAUAUC	::: :::::::: :.:::	GCGAUUUGCACGGCUGAGUCA	Cleavage		1
-1.4531	#N/A	osa-miR531a	Os10g0485500	2.5	Os10t0485500_01	-1	1	24	270	293	CUCGCCGGGGCUGCGUGCCGCCAU	:.::: ::: :::::::::::	GGCGUGGCCCGCCGCCCCGGCGAG	Cleavage		1
-1.48205	#N/A	osa-miR531b	Os10g0485500	2.5	Os10t0485500_01	-1	1	20	274	293	CUCGCCGGGGCUGCGUGCCG	.::: ::: :::::::::::	UGGCCCGCCGCCCCGGCGAG	Cleavage		1
-1.59805	#N/A	osa-miR171i-3p	Os10g0496900	4	Os10t0496900_01	-1	1	21	1054	1074	GGAUUGAGCCGCGUCAAUAUC	:::::::.:.:: ::.::..	CAUAUUGAUGUGGAUCGAUUU	Cleavage		1
#N/A	1.10449	osa-miR5493	Os10g0498700	5	Os10t0498700_01	-1	1	21	662	682	AGCCGGGCUCGGUCGCGCGUG	..::::.: ::::::.: ::	UGCGCGUGCCCGAGCUCUGCA	Cleavage		1
#N/A	1.07992	osa-miR2865	Os10g0503250	5	Os10t0503250_00	-1	1	22	708	728	CUCAGCAGUCGACUGUACCGUG	::::.:::::::: :: :::	GCCGGUGCAGUCGACGGC-GAG	Cleavage		1
-1.60571	#N/A	osa-miR171b	Os10g0503600	4	Os10t0503600_01	-1	1	21	1026	1046	UGAUUGAGCCGUGCCAAUAUC	.:: :::::. :.:::.:::	UGUAGUGGCAUUGUUCAGUCA	Translation		1
-1.60571	#N/A	osa-miR171b	Os10g0509100	3	Os10t0509100_02	-1	1	21	133	153	UGAUUGAGCCGUGCCAAUAUC	:::: ::::::.:::.:..	AUUAUUCGCACGGUUCAGUUG	Cleavage		1
#N/A	1.24358	osa-miR7693-5p	Os10g0524400	2.5	Os10t0524400_01	-1	1	24	378	401	GUUUCCGCUCUUCAUCGAUGGCUG	: : :. :::::.::.::::::::	CCGGCGGCGAUGGAGGGCGGAAAC	Cleavage		1
#N/A	1.24358	osa-miR7693-5p	Os10g0524400	2.5	Os10t0524400_02	-1	1	24	367	390	GUUUCCGCUCUUCAUCGAUGGCUG	: : :. :::::.::.::::::::	CCGGCGGCGAUGGAGGGCGGAAAC	Cleavage		1
#N/A	1.24358	osa-miR7693-5p	Os10g0524400	2.5	Os10t0524400_03	-1	1	24	295	318	GUUUCCGCUCUUCAUCGAUGGCUG	: : :. :::::.::.::::::::	CCGGCGGCGAUGGAGGGCGGAAAC	Cleavage		1
#N/A	-1.27212	osa-miR397a	Os10g0527601	4.5	Os10t0527601_00	-1	1	21	561	581	UCAUUGAGUGCAGCGUUGAUG	:.::.:::. ::.:::..::.	CGUCGACGUCGCGCUCGGUGG	Cleavage		1
#N/A	-1.40041	osa-miR397b	Os10g0527601	5	Os10t0527601_00	-1	1	21	561	581	UUAUUGAGUGCAGCGUUGAUG	:.::.:::. ::.:::..:..	CGUCGACGUCGCGCUCGGUGG	Cleavage		1
-1.48205	#N/A	osa-miR531b	Os10g0531700	4	Os10t0531700_00	-1	1	20	1816	1835	CUCGCCGGGGCUGCGUGCCG	:: :..::.: :::::::::	CGCCGUGCGGGCCCGGCGAG	Translation		1
#N/A	1.07992	osa-miR2865	Os10g0536900	3	Os10t0536900_00	-1	1	22	367	388	CUCAGCAGUCGACUGUACCGUG	: :::::::: ::.:::::::	CCCGGUACAGGCGGCUGCUGAA	Cleavage		1
#N/A	1.24358	osa-miR7693-5p	Os10g0540200	3.5	Os10t0540200_01	-1	1	24	1874	1897	GUUUCCGCUCUUCAUCGAUGGCUG	:.:.:::::: ::::::::: ::	CGGUCAUCGAGGAAGAGCGGCAAA	Cleavage		1
2.09284	#N/A	osa-miR1881	Os10g0540300	4.5	Os10t0540300_01	-1	1	24	2595	2618	AAUGUUAUUGUAGCGUGGUGGUGU	::::::::. :::::: : ::::	CCACCACCAUCCUACAACACCAUU	Cleavage		1
2.09284	#N/A	osa-miR1881	Os10g0540300	4.5	Os10t0540300_02	-1	1	24	418	441	AAUGUUAUUGUAGCGUGGUGGUGU	::::::::. :::::: : ::::	CCACCACCAUCCUACAACACCAUU	Cleavage		1
-1.59805	#N/A	osa-miR171i-3p	Os10g0542900	3.5	Os10t0542900_01	-1	1	21	408	428	GGAUUGAGCCGCGUCAAUAUC	::: ::::.::: ::::.:	ACUAUGGACGUGGCCCAAUUC	Cleavage		1
-1.59805	#N/A	osa-miR171i-3p	Os10g0543400	3.5	Os10t0543400_00	-1	1	21	383	403	GGAUUGAGCCGCGUCAAUAUC	::: ::::.::: ::::.:	ACUAUGGACGUGGCCCAAUUC	Cleavage		1
-1.4531	#N/A	osa-miR531a	Os10g0547500	4.5	Os10t0547500_01	-1	1	24	691	716	CUCGCCGGGGCUGC--GUGCCGCCAU	: ::::::.: ::::::::: ::::	ACGGCGGCGCCUGCAGCCCCGACGAG	Cleavage		1
#N/A	-1.27212	osa-miR397a	Os10g0550725	4.5	Os10t0550725_01	-1	1	21	300	320	UCAUUGAGUGCAGCGUUGAUG	:. :::.:.::.:: .:::::	CGACAAUGUUGUACAUAAUGA	Cleavage		1
-1.286	#N/A	osa-miR11341-5p	Os10g0550800	5	Os10t0550800_00	-1	1	24	949	972	CCUAGGCUAUUUUGCGAGACGAAU	::::::::.::: .:::::	AAACGUCUCGCGAAAGGGCCUACA	Cleavage		1
-1.60571	#N/A	osa-miR171b	Os10g0551200	1	Os10t0551200_01	-1	1	21	549	569	UGAUUGAGCCGUGCCAAUAUC	:::::::::.:::::::::.:	GAUAUUGGCGCGGCUCAAUUA	Cleavage		1
-1.59805	#N/A	osa-miR171i-3p	Os10g0551200	2	Os10t0551200_01	-1	1	21	549	569	GGAUUGAGCCGCGUCAAUAUC	:::::::.:::::::::::.	GAUAUUGGCGCGGCUCAAUUA	Cleavage		1
#N/A	-1.95721	osa-miR408-3p	Os10g0559800	3.5	Os10t0559800_01	-1	1	21	170	190	CUGCACUGCCUCUUCCCUGGC	:::: :::::.: :.::::::	GCCAUGGAAGGGACGGUGCAG	Cleavage		1
-1.59805	#N/A	osa-miR171i-3p	Os10g0560500	3.5	Os10t0560500_01	-1	1	21	459	479	GGAUUGAGCCGCGUCAAUAUC	:.::::::.:: ::: :::::	GGUAUUGAUGCUGCUGAAUCC	Translation		1
-1.4531	#N/A	osa-miR531a	Os10g0562200	4	Os10t0562200_00	-1	1	24	1171	1194	CUCGCCGGGGCUGCGUGCCGCCAU	.:::.:: :: :::::.::::: :	GUGGUGGGACACAGCCUCGGCGCG	Cleavage		1
#N/A	-1.95721	osa-miR408-3p	Os10g0562600	4	Os10t0562600_00	-1	1	21	523	543	CUGCACUGCCUCUUCCCUGGC	:::: :::.:::::. :::.:	GCCAUGGAGGAGGCGCUGCGG	Cleavage		1
-1.60571	#N/A	osa-miR171b	Os10g0565100	4.5	Os10t0565100_00	-1	1	21	47	67	UGAUUGAGCCGUGCCAAUAUC	::::.:: :.:::::::	AGCUUUGGUACAGUUCAAUCA	Translation		1
#N/A	1.10449	osa-miR5493	Os10g0565150	4	Os10t0565150_01	-1	1	21	778	798	AGCCGGGCUCGGUCGCGCGUG	.::.::::::: :.::::.	GGCGUGCGACCGCGUCCGGUA	Cleavage		1
#N/A	1.10449	osa-miR5493	Os10g0576100	5	Os10t0576100_01	-1	1	21	151	171	AGCCGGGCUCGGUCGCGCGUG	:.::::::.: :.:: ::::	CGCGCGCGGCGGGGCGCGGCA	Translation		1
#N/A	-1.40041	osa-miR397b	Os11g0108700	4.5	Os11t0108700_00	-1	1	21	153	173	UUAUUGAGUGCAGCGUUGAUG	::::::::: ::.::::: :	CAUCAACGCCGCGCUCAACAC	Cleavage		1
-1.77656	#N/A	osa-miR810b.1	Os11g0108932	3.5	Os11t0108932_01	-1	1	21	876	896	UGAACACCGAUAUGCGUCAUC	.: :: :::.:::::::::	UGUCACUCAUGUCGGUGUUCU	Cleavage		1
#N/A	-1.95721	osa-miR408-3p	Os11g0109616	4	Os11t0109616_00	-1	1	21	1636	1656	CUGCACUGCCUCUUCCCUGGC	:...::::.::::::::: :	GUUGGGGAGGAGGCAGUGGAC	Cleavage		1
#N/A	1.07992	osa-miR2865	Os11g0109900	5	Os11t0109900_01	-1	1	22	344	365	CUCAGCAGUCGACUGUACCGUG	..: : :::::: .:::::::	UGCAGAACAGUCUGCUGCUGAA	Translation		1
-1.77656	#N/A	osa-miR810b.1	Os11g0118600	4	Os11t0118600_01	-1	1	21	1715	1735	UGAACACCGAUAUGCGUCAUC	:::.: :::.:.: ::::::	AAUGGCUCAUGUUGAUGUUCA	Cleavage		1
-1.59805	#N/A	osa-miR171i-3p	Os11g0125900	5	Os11t0125900_00	-1	1	21	1303	1323	GGAUUGAGCCGCGUCAAUAUC	: ::::::::::::... :	UACAUUGACGCGGCUUGGCCA	Cleavage		1
#N/A	-1.27212	osa-miR397a	Os11g0134300	4	Os11t0134300_01	-1	1	21	715	735	UCAUUGAGUGCAGCGUUGAUG	..:..:.::::. .:::::::	UGUUGAUGCUGUCUUCAAUGA	Cleavage		1
#N/A	-1.40041	osa-miR397b	Os11g0134300	4.5	Os11t0134300_01	-1	1	21	715	735	UUAUUGAGUGCAGCGUUGAUG	..:..:.::::. .:::::.:	UGUUGAUGCUGUCUUCAAUGA	Cleavage		1
-1.48205	#N/A	osa-miR531b	Os11g0138300	3	Os11t0138300_01	-1	1	20	1131	1149	CUCGCCGGGGCUGCGUGCCG	:::::::: :::::::::::	CGGCACGC-GCCCCGGCGAG	Cleavage		1
#N/A	-1.95721	osa-miR408-3p	Os11g0139600	4.5	Os11t0139600_01	-1	1	21	1906	1926	CUGCACUGCCUCUUCCCUGGC	:: .::::::.:::.: ::.:	GCGGGGGAAGGGGCGGAGCGG	Cleavage		1
-1.60571	#N/A	osa-miR171b	Os11g0143700	4.5	Os11t0143700_00	-1	1	21	1041	1061	UGAUUGAGCCGUGCCAAUAUC	:::::::.:. .:::::::	CAUAUUGGUAUCAUUCAAUCA	Translation		1
-1.48205	#N/A	osa-miR531b	Os11g0150700	5	Os11t0150700_00	-1	1	20	1160	1179	CUCGCCGGGGCUGCGUGCCG	::::.::: :::.:::::	CGGCGCGCCGCCUCGGCGCC	Cleavage		1
2.09284	#N/A	osa-miR1881	Os11g0161700	4.5	Os11t0161700_01	-1	1	24	304	327	AAUGUUAUUGUAGCGUGGUGGUGU	::.: :. :::::::: ::.:::	UCAUCUCUUCGCUACAACAAUAUU	Cleavage		1
-1.60571	#N/A	osa-miR171b	Os11g0163800	4	Os11t0163800_01	-1	1	21	1814	1834	UGAUUGAGCCGUGCCAAUAUC	:::::: : :.::.:.:::::	GAUAUUUGGAUGGUUUAAUCA	Cleavage		1
-1.77656	#N/A	osa-miR810b.1	Os11g0175500	4.5	Os11t0175500_01	-1	1	21	1012	1032	UGAACACCGAUAUGCGUCAUC	.::. :: :::.:::::::	UGUGGAGCUUAUUGGUGUUCC	Cleavage		1
-1.77656	#N/A	osa-miR810b.1	Os11g0175500	4.5	Os11t0175500_02	-1	1	21	1084	1104	UGAACACCGAUAUGCGUCAUC	.::. :: :::.:::::::	UGUGGAGCUUAUUGGUGUUCC	Cleavage		1
#N/A	-1.95721	osa-miR408-3p	Os11g0176200	4	Os11t0176200_01	-1	1	21	348	368	CUGCACUGCCUCUUCCCUGGC	:::: ::: :::::.:::::	GCCAAGGACGAGGCGGUGCAC	Cleavage		1
-1.39623	#N/A	osa-miR5150-5p	Os11g0181100	5	Os11t0181100_01	-1	1	24	1372	1395	AGCUUCUGACAGCUGCAGUUUCUC	.:.:::::.::.:: .:::: .:	UGGGAACUGUAGUUGGUAGAAAUU	Cleavage		1
-1.48205	#N/A	osa-miR531b	Os11g0186900	3	Os11t0186900_01	-1	1	20	1028	1047	CUCGCCGGGGCUGCGUGCCG	::. ::::::::.:::::	AGGUUCGCAGCCCUGGCGAA	Cleavage		1
#N/A	-1.27212	osa-miR397a	Os11g0194900	4	Os11t0194900_01	-1	1	21	1879	1899	UCAUUGAGUGCAGCGUUGAUG	::::::. .::::.::.:::	CAUCAAUCUUGCAUUCGAUGU	Cleavage		1
#N/A	-1.40041	osa-miR397b	Os11g0194900	4.5	Os11t0194900_01	-1	1	21	1879	1899	UUAUUGAGUGCAGCGUUGAUG	::::::. .::::.::.::.	CAUCAAUCUUGCAUUCGAUGU	Cleavage		1
#N/A	-1.27212	osa-miR397a	Os11g0197400	4.5	Os11t0197400_01	-1	1	21	2131	2151	UCAUUGAGUGCAGCGUUGAUG	::... :::: :.:::::::	AAUUGGGGCUGAAUUCAAUGA	Translation		1
#N/A	-1.40041	osa-miR397b	Os11g0197400	5	Os11t0197400_01	-1	1	21	2131	2151	UUAUUGAGUGCAGCGUUGAUG	::... :::: :.:::::.:	AAUUGGGGCUGAAUUCAAUGA	Translation		1
#N/A	1.10449	osa-miR5493	Os11g0207000	5	Os11t0207000_01	-1	1	21	298	318	AGCCGGGCUCGGUCGCGCGUG	:.::::::.::::::.: :	CGCGCGCGGCCGAGCUCCGGA	Cleavage		1
#N/A	-1.95721	osa-miR408-3p	Os11g0233201	3.5	Os11t0233201_01	-1	1	21	4397	4417	CUGCACUGCCUCUUCCCUGGC	: :. :::.:::::::: :::	GGCGAGGAGGAGGCAGUUCAG	Cleavage		1
-1.4531	#N/A	osa-miR531a	Os11g0233800	4.5	Os11t0233800_01	-1	1	24	2538	2561	CUCGCCGGGGCUGCGUGCCGCCAU	:::::: ::::::.:::::::	AUGGCGAACGGCAGCCUCGGCGAG	Cleavage		1
#N/A	1.07992	osa-miR2865	Os11g0238000	5	Os11t0238000_00	-1	1	22	552	573	CUCAGCAGUCGACUGUACCGUG	.:.:: :::::. :.:: ::::	UAUGGAACAGUUAAUUGGUGAG	Translation		1
#N/A	1.07992	osa-miR2865	Os11g0256900	4.5	Os11t0256900_01	-1	1	22	739	760	CUCAGCAGUCGACUGUACCGUG	:.:::.: : ::..:::::.:	GAUGGUGCUGACGGUUGCUGGG	Cleavage		1
#N/A	-1.27212	osa-miR397a	Os11g0262600	5	Os11t0262600_00	-1	1	21	575	595	UCAUUGAGUGCAGCGUUGAUG	:::: .::.: .:.:.:::::	CAUCUGCGUUUUAUUUAAUGA	Translation		1
-1.48205	#N/A	osa-miR531b	Os11g0265900	4.5	Os11t0265900_01	-1	1	20	190	209	CUCGCCGGGGCUGCGUGCCG	::::.::: ::.::::. ::	CGGCGCGCCGCUCCGGUAAG	Cleavage		1
#N/A	-1.95721	osa-miR408-3p	Os11g0299300	4.5	Os11t0299300_01	-1	1	21	634	654	CUGCACUGCCUCUUCCCUGGC	:::: ::: :::::.::::.	GCCACGGACGAGGCGGUGCGC	Cleavage		1
#N/A	-1.40041	osa-miR397b	Os11g0302800	4.5	Os11t0302800_01	-1	1	21	1597	1617	UUAUUGAGUGCAGCGUUGAUG	.::..:.:::: :::...:::	UAUUGAUGCUGAACUUGGUAA	Translation		1
#N/A	-1.95721	osa-miR408-3p	Os11g0351555	4.5	Os11t0351555_01	-1	1	21	1150	1171	CUGCACUGCCU-CUUCCCUGGC	:.:.:::::: ::::::::..:	GUCGGGGAAGGAGGCAGUGUGG	Translation		1
#N/A	-1.95721	osa-miR408-3p	Os11g0351555	4.5	Os11t0351555_02	-1	1	21	1111	1132	CUGCACUGCCU-CUUCCCUGGC	:.:.:::::: ::::::::..:	GUCGGGGAAGGAGGCAGUGUGG	Translation		1
#N/A	-1.95721	osa-miR408-3p	Os11g0351555	4.5	Os11t0351555_03	-1	1	21	1049	1070	CUGCACUGCCU-CUUCCCUGGC	:.:.:::::: ::::::::..:	GUCGGGGAAGGAGGCAGUGUGG	Translation		1
-1.59805	#N/A	osa-miR171i-3p	Os11g0357094	4.5	Os11t0357094_00	-1	1	21	1633	1653	GGAUUGAGCCGCGUCAAUAUC	::.::: . .:::::::::.	UAUGUUGUUCUGGCUCAAUCU	Cleavage		2
-1.59805	#N/A	osa-miR171i-3p	Os11g0357094	5	Os11t0357094_00	-1	1	21	1516	1536	GGAUUGAGCCGCGUCAAUAUC	.::::: .:: :::. ::::	UGUAUUGUUGCUGCUUUAUCC	Translation		2
#N/A	-1.95721	osa-miR408-3p	Os11g0425800	4	Os11t0425800_01	-1	1	21	405	425	CUGCACUGCCUCUUCCCUGGC	::::::.::::::.: :: :	ACCAGGGGAGAGGCGGCGCUG	Cleavage		1
#N/A	-1.95721	osa-miR408-3p	Os11g0440422	3.5	Os11t0440422_00	-1	1	21	483	503	CUGCACUGCCUCUUCCCUGGC	::..: :::: ::::::::::	GCUGGAGAAGCGGCAGUGCAG	Translation		1
-1.39623	#N/A	osa-miR5150-5p	Os11g0442380	5	Os11t0442380_01	-1	1	24	1529	1552	AGCUUCUGACAGCUGCAGUUUCUC	: ::..:::..::::::.: .::	GCGAGGCUGUGGCUGUCGGUGGCC	Cleavage		1
-1.286	#N/A	osa-miR11341-5p	Os11g0473000	4.5	Os11t0473000_01	-1	1	24	742	765	CCUAGGCUAUUUUGCGAGACGAAU	:::. :: . :::.:::: :::::	AUUUUUCAUCCAAGAUAGGCUAGG	Cleavage		1
-1.286	#N/A	osa-miR11341-5p	Os11g0473000	4.5	Os11t0473000_02	-1	1	24	718	741	CCUAGGCUAUUUUGCGAGACGAAU	:::. :: . :::.:::: :::::	AUUUUUCAUCCAAGAUAGGCUAGG	Cleavage		1
#N/A	1.10449	osa-miR5493	Os11g0506150	5	Os11t0506150_00	-1	1	21	235	255	AGCCGGGCUCGGUCGCGCGUG	:::::::: .:: :::.:::	CACGCGCGCUCGCGCCUGGCG	Cleavage		1
-1.48205	#N/A	osa-miR531b	Os11g0507200	4	Os11t0507200_00	-1	1	20	600	619	CUCGCCGGGGCUGCGUGCCG	::::.:::.:: ::: ::::	CGGCGCGCGGCGCCGCCGAG	Cleavage		1
-1.77656	#N/A	osa-miR810b.1	Os11g0507200	5	Os11t0507200_00	-1	1	21	1557	1577	UGAACACCGAUAUGCGUCAUC	: :: . .::.:.::::::..	GCUGCUCUAUGUUGGUGUUUG	Cleavage		1
-1.59805	#N/A	osa-miR171i-3p	Os11g0516400	5	Os11t0516400_01	-1	1	21	64	84	GGAUUGAGCCGCGUCAAUAUC	: ::::.::.:::: :: ::	CAAAUUGGCGUGGCUAAAGCC	Cleavage		1
-1.48205	#N/A	osa-miR531b	Os11g0520500	4	Os11t0520500_00	-1	1	20	320	339	CUCGCCGGGGCUGCGUGCCG	.:::.::..::: .::::.:	UGGCGCGUGGCCGUGGCGGG	Cleavage		1
#N/A	-1.27212	osa-miR397a	Os11g0528812	5	Os11t0528812_00	-1	1	21	1594	1614	UCAUUGAGUGCAGCGUUGAUG	:.:...:: :::.:::.:::	CGUUGGCGAUGCGCUCGAUGU	Cleavage		1
-1.60571	#N/A	osa-miR171b	Os11g0529900	4	Os11t0529900_00	-1	1	21	291	311	UGAUUGAGCCGUGCCAAUAUC	:.:: :::.::::.:::.	CUUGUUUGCAUGGCUUAAUUC	Cleavage		1
#N/A	-1.27212	osa-miR397a	Os11g0539800	3.5	Os11t0539800_01	-1	1	21	22	42	UCAUUGAGUGCAGCGUUGAUG	.:: : .::::::::..::::	UAUAAUUGCUGCACUUGAUGA	Cleavage		1
#N/A	-1.40041	osa-miR397b	Os11g0539800	4	Os11t0539800_01	-1	1	21	22	42	UUAUUGAGUGCAGCGUUGAUG	.:: : .::::::::..::.:	UAUAAUUGCUGCACUUGAUGA	Cleavage		1
-1.59805	#N/A	osa-miR171i-3p	Os11g0545000	3.5	Os11t0545000_01	-1	1	21	1165	1185	GGAUUGAGCCGCGUCAAUAUC	:.::: :.:.::::.:::::	GGUAUGCAUGUGGCUUAAUCC	Cleavage		1
-1.59805	#N/A	osa-miR171i-3p	Os11g0545000	3.5	Os11t0545000_03	-1	1	21	1131	1151	GGAUUGAGCCGCGUCAAUAUC	:.::: :.:.::::.:::::	GGUAUGCAUGUGGCUUAAUCC	Cleavage		1
-1.39623	#N/A	osa-miR5150-5p	Os11g0564800	4.5	Os11t0564800_01	-1	1	24	5749	5772	AGCUUCUGACAGCUGCAGUUUCUC	:::::.::::::: : :::.:.:	AAGAAAUUGCAGCUUUGAGAGGUU	Translation		1
-1.59805	#N/A	osa-miR171i-3p	Os11g0565920	4	Os11t0565920_00	-1	1	21	991	1011	GGAUUGAGCCGCGUCAAUAUC	:.:: :.:::: ::::::.	CUUGUUUAUGCGGAUCAAUCU	Cleavage		1
-1.77656	#N/A	osa-miR810b.1	Os11g0576100	3.5	Os11t0576100_00	-1	1	21	2120	2140	UGAACACCGAUAUGCGUCAUC	..::::.::::::::::	CGGCGUGCAUGUCGGUGUUCA	Cleavage		1
-1.48205	#N/A	osa-miR531b	Os11g0587000	4	Os11t0587000_02	-1	1	20	2432	2451	CUCGCCGGGGCUGCGUGCCG	:::::: ::: :::::::	GCGCACGCCGCCACGGCGAG	Cleavage		1
#N/A	1.10449	osa-miR5493	Os11g0598800	4.5	Os11t0598800_01	-1	1	21	188	208	AGCCGGGCUCGGUCGCGCGUG	:.::::: ::::. :.::::	CGCGCGCCACCGGCCUCGGCA	Cleavage		1
#N/A	-1.95721	osa-miR408-3p	Os11g0601600	4	Os11t0601600_01	-1	1	21	655	675	CUGCACUGCCUCUUCCCUGGC	::. :::. ::::.::::::	ACCGUGGAGAAGGCGGUGCAG	Cleavage		1
#N/A	1.07992	osa-miR2865	Os11g0629566	5	Os11t0629566_00	-1	1	22	2333	2354	CUCAGCAGUCGACUGUACCGUG	::::::. ::::::::	ACUUUUACAGUUAACUGCUGAA	Translation		1
-1.48205	#N/A	osa-miR531b	Os11g0635400	3.5	Os11t0635400_00	-1	1	20	929	948	CUCGCCGGGGCUGCGUGCCG	::::.::: :: ::::::::	CGGCGCGCCGCGCCGGCGAG	Cleavage		1
#N/A	-1.27212	osa-miR397a	Os11g0644100	4.5	Os11t0644100_00	-1	1	21	106	126	UCAUUGAGUGCAGCGUUGAUG	:. :.::::::::: :..::.	CGGCGACGCUGCACCCGGUGG	Cleavage		1
-1.77656	#N/A	osa-miR810b.1	Os11g0648000	3.5	Os11t0648000_01	-1	1	21	620	640	UGAACACCGAUAUGCGUCAUC	: .:::::: .::::::::	ACUCGCGCAUACUGGUGUUCA	Translation		1
-1.77656	#N/A	osa-miR810b.1	Os11g0648000	3.5	Os11t0648000_02	-1	1	21	182	202	UGAACACCGAUAUGCGUCAUC	: .:::::: .::::::::	ACUCGCGCAUACUGGUGUUCA	Translation		1
#N/A	1.24358	osa-miR7693-5p	Os11g0650600	4	Os11t0650600_00	-1	1	24	770	792	GUUUCCGCUCUUCAUCGAUGGCUG	..:::.:::: ::.::::::..::	UGGCCGUCGA-GAGGAGCGGGGAC	Cleavage		2
#N/A	1.24358	osa-miR7693-5p	Os11g0650600	5	Os11t0650600_00	-1	1	24	800	823	GUUUCCGCUCUUCAUCGAUGGCUG	:.:::: ::.:: ::::...	CCCACGUCGACGAGGACCGGAGGU	Cleavage		2
-1.77656	#N/A	osa-miR810b.1	Os11g0671650	4	Os11t0671650_01	-1	1	21	852	871	UGAACACCGAUAUGCGUCAUC	:: :::: ::.:::::::::.	GACGACG-AUGUCGGUGUUCG	Cleavage		1
-1.60571	#N/A	osa-miR171b	Os11g0686900	4.5	Os11t0686900_00	-1	1	21	1019	1039	UGAUUGAGCCGUGCCAAUAUC	.::::::.. :.:::::::	AGUAUUGGUGGCGUUCAAUCA	Translation		1
#N/A	1.10449	osa-miR5493	Os11g0688200	4.5	Os11t0688200_01	-1	1	21	218	238	AGCCGGGCUCGGUCGCGCGUG	:.::: ::.::::::.: ::	CGCGCUCGGCCGAGCUCCGCC	Cleavage		1
#N/A	-1.40041	osa-miR397b	Os12g0108000	4.5	Os12t0108000_01	-1	1	21	799	819	UUAUUGAGUGCAGCGUUGAUG	::::::::: ::.::::: :	CAUCAACGCCGCGCUCAACAC	Cleavage		1
-1.77656	#N/A	osa-miR810b.1	Os12g0108500	3.5	Os12t0108500_01	-1	1	21	889	909	UGAACACCGAUAUGCGUCAUC	.: :: :::.:::::::::	UGUCACUCAUGUCGGUGUUCU	Cleavage		1
-1.59805	#N/A	osa-miR171i-3p	Os12g0109300	4	Os12t0109300_01	-1	1	21	1422	1442	GGAUUGAGCCGCGUCAAUAUC	.::::::::: ::::: ::	UGUAUUGACGCAGCUCAUUCG	Translation		1
#N/A	-1.95721	osa-miR408-3p	Os12g0109375	3	Os12t0109375_00	-1	1	21	1625	1645	CUGCACUGCCUCUUCCCUGGC	:...::::.::::::::: ::	GUUGGGGAGGAGGCAGUGGAG	Cleavage		1
#N/A	1.07992	osa-miR2865	Os12g0109900	5	Os12t0109900_01	-1	1	22	317	338	CUCAGCAGUCGACUGUACCGUG	..: : :::::: .:::::::	UGCAGAACAGUCUGCUGCUGAA	Translation		1
#N/A	1.07992	osa-miR2865	Os12g0109900	5	Os12t0109900_02	-1	1	22	314	335	CUCAGCAGUCGACUGUACCGUG	..: : :::::: .:::::::	UGCAGAACAGUCUGCUGCUGAA	Translation		1
#N/A	-1.95721	osa-miR408-3p	Os12g0111000	4	Os12t0111000_01	-1	1	21	900	920	CUGCACUGCCUCUUCCCUGGC	:::.::::::.:::::	GGGCGGGGAGAGGCGGUGCAC	Cleavage		1
-1.39623	#N/A	osa-miR5150-5p	Os12g0121150	5	Os12t0121150_00	-1	1	24	1130	1153	AGCUUCUGACAGCUGCAGUUUCUC	::: ...::.. :: :::::::::	GAGUGGUUGUGACUAUCAGAAGCU	Translation		1
-1.4531	#N/A	osa-miR531a	Os12g0121300	5	Os12t0121300_01	-1	1	24	251	274	CUCGCCGGGGCUGCGUGCCGCCAU	.::::::::.::. : .:::::.:	GUGGCGGCAUGCGUCAUCGGCGGG	Translation		1
-1.59805	#N/A	osa-miR171i-3p	Os12g0123500	5	Os12t0123500_01	-1	1	21	1303	1323	GGAUUGAGCCGCGUCAAUAUC	: ::::::::::::... :	UACAUUGACGCGGCUUGGCCA	Cleavage		1
2.09284	#N/A	osa-miR1881	Os12g0125550	4.5	Os12t0125550_00	-1	1	24	554	577	AAUGUUAUUGUAGCGUGGUGGUGU	: ::.::.:.:: ::::::..::	AAACUACUAUGCAACAAUAGUAUA	Cleavage		1
-1.48205	#N/A	osa-miR531b	Os12g0134900	3	Os12t0134900_01	-1	1	20	1075	1093	CUCGCCGGGGCUGCGUGCCG	:::::::: :::::::::::	CGGCACGC-GCCCCGGCGAG	Cleavage		1
2.09284	#N/A	osa-miR1881	Os12g0138000	4.5	Os12t0138000_01	-1	1	24	3941	3964	AAUGUUAUUGUAGCGUGGUGGUGU	:.::..:: ::::..:::.::	CAAUCAUUACACUACGGUAAUAUA	Cleavage		1
-1.60571	#N/A	osa-miR171b	Os12g0139800	4.5	Os12t0139800_00	-1	1	21	878	898	UGAUUGAGCCGUGCCAAUAUC	:::::::.:. .:::::::	CAUAUUGGUAUCAUUCAAUCA	Translation		1
#N/A	1.10449	osa-miR5493	Os12g0141100	3.5	Os12t0141100_01	-1	1	21	682	702	AGCCGGGCUCGGUCGCGCGUG	::::::.:::.:: ::::	GCCGCGCGGCCGGGCGCGGCA	Cleavage		1
#N/A	1.10449	osa-miR5493	Os12g0141100	3.5	Os12t0141100_02	-1	1	21	524	544	AGCCGGGCUCGGUCGCGCGUG	::::::.:::.:: ::::	GCCGCGCGGCCGGGCGCGGCA	Cleavage		1
-1.4531	#N/A	osa-miR531a	Os12g0158300	5	Os12t0158300_01	-1	1	24	779	802	CUCGCCGGGGCUGCGUGCCGCCAU	.:::::::.: :.:::.: ::::	GUGGCGGCGCACGGCCUCCGCGAC	Cleavage		1
#N/A	1.24358	osa-miR7693-5p	Os12g0166000	4.5	Os12t0166000_00	-1	1	24	2747	2770	GUUUCCGCUCUUCAUCGAUGGCUG	:::.:: :::. :::.:::::.	AUGCCGUCAAUGGCGAGUGGAAAU	Translation		1
#N/A	-1.95721	osa-miR408-3p	Os12g0169800	4.5	Os12t0169800_00	-1	1	21	162	182	CUGCACUGCCUCUUCCCUGGC	::..::: ::.:::::: :.:	GCUGGGGCAGGGGCAGUUCGG	Cleavage		1
#N/A	-1.40041	osa-miR397b	Os12g0171200	4	Os12t0171200_01	-1	1	21	375	395	UUAUUGAGUGCAGCGUUGAUG	:::..:. .::::::..::::	CAUUGAUAUUGCACUUGAUAA	Cleavage		1
-1.59805	#N/A	osa-miR171i-3p	Os12g0174100	4.5	Os12t0174100_01	-1	1	21	701	721	GGAUUGAGCCGCGUCAAUAUC	.: :::::::: .::.:::	UGUUUUGACGCGCUUCGAUCA	Cleavage		1
#N/A	1.24358	osa-miR7693-5p	Os12g0181500	4	Os12t0181500_01	-1	1	24	131	154	GUUUCCGCUCUUCAUCGAUGGCUG	:: ..:::.::.::. :::.:::	GAGGUGUCGGUGGAGGCCGGGAAC	Cleavage		1
#N/A	1.24358	osa-miR7693-5p	Os12g0181600	4	Os12t0181600_01	-1	1	24	109	132	GUUUCCGCUCUUCAUCGAUGGCUG	:: ..:::.::.::. :::.:::	GAGGUGUCGGUGGAGGCCGGGAAC	Cleavage		1
2.09284	#N/A	osa-miR1881	Os12g0181900	4	Os12t0181900_01	-1	1	24	3655	3678	AAUGUUAUUGUAGCGUGGUGGUGU	::: ..:.:: ::.:::::: :::	ACAGUGCUACACUGCAAUAAAAUU	Cleavage		1
#N/A	-1.95721	osa-miR408-3p	Os12g0182100	3.5	Os12t0182100_00	-1	1	21	565	585	CUGCACUGCCUCUUCCCUGGC	:: ::: :.::::..::::::	GCGAGGCAGGAGGUGGUGCAG	Cleavage		1
-1.4531	#N/A	osa-miR531a	Os12g0199800	3.5	Os12t0199800_01	-1	1	24	788	811	CUCGCCGGGGCUGCGUGCCGCCAU	:.:::.:::::: :: :::::	GGCGUGGCGCGCAGCGCCCGCGAG	Cleavage		1
-1.48205	#N/A	osa-miR531b	Os12g0199800	3.5	Os12t0199800_01	-1	1	20	774	793	CUCGCCGGGGCUGCGUGCCG	:: :::::::.:.::::: :	CGCCACGCAGUCUCGGCGUG	Cleavage		2
-1.48205	#N/A	osa-miR531b	Os12g0199800	4.5	Os12t0199800_01	-1	1	20	792	811	CUCGCCGGGGCUGCGUGCCG	::.:::::: :: :::::	UGGCGCGCAGCGCCCGCGAG	Cleavage		2
#N/A	1.24358	osa-miR7693-5p	Os12g0211400	5	Os12t0211400_00	-1	1	24	256	279	GUUUCCGCUCUUCAUCGAUGGCUG	::::. ::. :..::::::.:.:	GAGCCGCCGGCGGGGAGCGGGAGC	Cleavage		1
#N/A	-1.27212	osa-miR397a	Os12g0217300	4.5	Os12t0217300_01	-1	1	21	3112	3132	UCAUUGAGUGCAGCGUUGAUG	:.::: ::.::.:.::.: ::	CGUCAUCGUUGUAUUCGACGA	Cleavage		1
#N/A	-1.27212	osa-miR397a	Os12g0217300	4.5	Os12t0217300_02	-1	1	21	563	583	UCAUUGAGUGCAGCGUUGAUG	:.::: ::.::.:.::.: ::	CGUCAUCGUUGUAUUCGACGA	Cleavage		1
-1.4531	#N/A	osa-miR531a	Os12g0225300	3	Os12t0225300_01	-1	1	24	95	118	CUCGCCGGGGCUGCGUGCCGCCAU	: ::::. ::::::::::::.	CCGCCGGCGAGCAGCCCCGGCGGC	Cleavage		1
-1.48205	#N/A	osa-miR531b	Os12g0225300	3	Os12t0225300_01	-1	1	20	99	118	CUCGCCGGGGCUGCGUGCCG	::::. ::::::::::::.	CGGCGAGCAGCCCCGGCGGC	Cleavage		1
-1.4531	#N/A	osa-miR531a	Os12g0225300	3	Os12t0225300_02	-1	1	24	84	107	CUCGCCGGGGCUGCGUGCCGCCAU	: ::::. ::::::::::::.	CCGCCGGCGAGCAGCCCCGGCGGC	Cleavage		1
-1.48205	#N/A	osa-miR531b	Os12g0225300	3	Os12t0225300_02	-1	1	20	88	107	CUCGCCGGGGCUGCGUGCCG	::::. ::::::::::::.	CGGCGAGCAGCCCCGGCGGC	Cleavage		1
-1.4531	#N/A	osa-miR531a	Os12g0225300	3	Os12t0225300_03	-1	1	24	79	102	CUCGCCGGGGCUGCGUGCCGCCAU	: ::::. ::::::::::::.	CCGCCGGCGAGCAGCCCCGGCGGC	Cleavage		1
-1.48205	#N/A	osa-miR531b	Os12g0225300	3	Os12t0225300_03	-1	1	20	83	102	CUCGCCGGGGCUGCGUGCCG	::::. ::::::::::::.	CGGCGAGCAGCCCCGGCGGC	Cleavage		1
-1.4531	#N/A	osa-miR531a	Os12g0228300	4.5	Os12t0228300_01	-1	1	24	135	158	CUCGCCGGGGCUGCGUGCCGCCAU	::::.:::.::::::. .::: ::	AUGGUGGCGCGCAGCUGUGGCCAG	Cleavage		1
-1.4531	#N/A	osa-miR531a	Os12g0235700	3	Os12t0235700_00	-1	1	24	1996	2019	CUCGCCGGGGCUGCGUGCCGCCAU	:: ::: .:::.::::::::::	CUGACGGGGCGCGGCCCCGGCGAC	Cleavage		1
-1.48205	#N/A	osa-miR531b	Os12g0235700	3	Os12t0235700_00	-1	1	20	2000	2019	CUCGCCGGGGCUGCGUGCCG	::: .:::.::::::::::	CGGGGCGCGGCCCCGGCGAC	Cleavage		1
#N/A	-1.27212	osa-miR397a	Os12g0235700	4.5	Os12t0235700_00	-1	1	21	374	394	UCAUUGAGUGCAGCGUUGAUG	:.::. ::::::::::. ::	CGUCGUCGCUGCACUCGCUGU	Cleavage		1
#N/A	1.07992	osa-miR2865	Os12g0236700	4.5	Os12t0236700_01	-1	1	22	4165	4186	CUCAGCAGUCGACUGUACCGUG	::.::::::::. :.::.::.	CAUGGUACAGUUUAUUGUUGGC	Translation		1
-1.60571	#N/A	osa-miR171b	Os12g0239900	4.5	Os12t0239900_01	-1	1	21	356	376	UGAUUGAGCCGUGCCAAUAUC	::::::::. .: .:::::::	GAUAUUGGUCUGUUUCAAUCA	Cleavage		1
#N/A	1.24358	osa-miR7693-5p	Os12g0254201	4.5	Os12t0254201_01	-1	1	24	2501	2524	GUUUCCGCUCUUCAUCGAUGGCUG	: :.::::.:::::.:.::.:	AACCUAUCGGUGAAGGGUGGGAUU	Cleavage		1
#N/A	-1.40041	osa-miR397b	Os12g0257500	4	Os12t0257500_01	-1	1	21	892	912	UUAUUGAGUGCAGCGUUGAUG	:::::::.::..::: :::	GAUCAACGUUGUGCUCUAUAU	Cleavage		1
#N/A	-1.40041	osa-miR397b	Os12g0257500	4	Os12t0257500_02	-1	1	21	832	852	UUAUUGAGUGCAGCGUUGAUG	:::::::.::..::: :::	GAUCAACGUUGUGCUCUAUAU	Cleavage		1
#N/A	-1.40041	osa-miR397b	Os12g0257600	4.5	Os12t0257600_00	-1	1	21	679	699	UUAUUGAGUGCAGCGUUGAUG	::::::::: ::.::::: :	CAUCAACGCCGCGCUCAACAC	Cleavage		1
#N/A	-1.40041	osa-miR397b	Os12g0258700	3	Os12t0258700_01	-1	1	21	749	769	UUAUUGAGUGCAGCGUUGAUG	::::::::::::.::::: :	CAUCAACGCUGCGCUCAACAC	Cleavage		1
#N/A	-1.27212	osa-miR397a	Os12g0258700	4.5	Os12t0258700_01	-1	1	21	749	769	UCAUUGAGUGCAGCGUUGAUG	::::::::::::.:::::	CAUCAACGCUGCGCUCAACAC	Cleavage		1
#N/A	-1.95721	osa-miR408-3p	Os12g0283100	4	Os12t0283100_01	-1	1	21	227	247	CUGCACUGCCUCUUCCCUGGC	::: :::.:::::.: ::.:	CCCACGGAGGAGGCGGAGCGG	Cleavage		1
2.09284	#N/A	osa-miR1881	Os12g0292200	4.5	Os12t0292200_01	-1	1	24	2618	2641	AAUGUUAUUGUAGCGUGGUGGUGU	:.:::.: :.:.:::::::	AUUGCGCCAUGAUGCGAUAACAUG	Cleavage		2
2.09284	#N/A	osa-miR1881	Os12g0292200	5	Os12t0292200_01	-1	1	24	3694	3717	AAUGUUAUUGUAGCGUGGUGGUGU	:::. :.::.:: :.. :::::::	ACAUAAUCAUGCAAUGCUAACAUU	Cleavage		2
#N/A	1.10449	osa-miR5493	Os12g0411700	4.5	Os12t0411700_01	-1	1	21	394	414	AGCCGGGCUCGGUCGCGCGUG	..::::.::: : :::::::	UGCGCGUGACGGUGCCCGGCC	Translation		1
2.09284	#N/A	osa-miR1881	Os12g0456700	4	Os12t0456700_01	-1	1	24	1473	1496	AAUGUUAUUGUAGCGUGGUGGUGU	::. ... ::::::::::::..:	ACGGUGUGACGCUACAAUAAUGUA	Cleavage		1
-1.59805	#N/A	osa-miR171i-3p	Os12g0457500	5	Os12t0457500_01	-1	1	21	2363	2383	GGAUUGAGCCGCGUCAAUAUC	::::: :. .::::::::.	AAUAUUUAUUUGGCUCAAUUG	Cleavage		1
#N/A	1.24358	osa-miR7693-5p	Os12g0459300	5	Os12t0459300_01	-1	1	24	326	349	GUUUCCGCUCUUCAUCGAUGGCUG	:::.:::: ::.: : ::::::	ACGCCGUCGACGAGGCGGGGAAAC	Cleavage		1
#N/A	1.24358	osa-miR7693-5p	Os12g0487832	5	Os12t0487832_00	-1	1	24	694	717	GUUUCCGCUCUUCAUCGAUGGCUG	:::::.:. ::: :::::::.	UCGCCAUUGGAGAAUAGCGGAAGG	Translation		1
-1.60571	#N/A	osa-miR171b	Os12g0510500	4.5	Os12t0510500_01	-1	1	21	2488	2508	UGAUUGAGCCGUGCCAAUAUC	:::::::: : :::::.:	AGAAUUGGCACUGAUCAAUUA	Translation		1
#N/A	1.24358	osa-miR7693-5p	Os12g0512400	3.5	Os12t0512400_01	-1	1	24	3390	3413	GUUUCCGCUCUUCAUCGAUGGCUG	: :: ::::: :: :::.:::::.	CCGCAAUCGAGGAUGAGUGGAAAU	Translation		1
-1.4531	#N/A	osa-miR531a	Os12g0528100	5	Os12t0528100_00	-1	1	24	2440	2463	CUCGCCGGGGCUGCGUGCCGCCAU	:::: ::::::..:: ::: :::	AUGGGGGCACGUGGCACCGACGAC	Cleavage		1
-1.4531	#N/A	osa-miR531a	Os12g0528300	4	Os12t0528300_01	-1	1	24	62	85	CUCGCCGGGGCUGCGUGCCGCCAU	::::::: :: :.::::::::	GCGGCGGCAGCCAACUCCGGCGAG	Translation		1
#N/A	1.10449	osa-miR5493	Os12g0540100	3	Os12t0540100_01	-1	1	21	157	177	AGCCGGGCUCGGUCGCGCGUG	::::::.::::::::: :	GUCGCGCGGCCGAGCCCGCCG	Cleavage		1
-1.4531	#N/A	osa-miR531a	Os12g0541300	2.5	Os12t0541300_01	-1	1	24	425	448	CUCGCCGGGGCUGCGUGCCGCCAU	:::::.: :.:::::::::.:	UCCGCGGCGCCCGGCCCCGGCGGG	Cleavage		1
-1.48205	#N/A	osa-miR531b	Os12g0541300	2.5	Os12t0541300_01	-1	1	20	429	448	CUCGCCGGGGCUGCGUGCCG	::::.: :.:::::::::.:	CGGCGCCCGGCCCCGGCGGG	Cleavage		2
-1.48205	#N/A	osa-miR531b	Os12g0541300	4.5	Os12t0541300_01	-1	1	20	2458	2478	CUCGCCGGGGCUGC-GUGCCG	::::.: ::.::: :::::::	CGGCGCCGCGGCCGCGGCGAG	Cleavage		2
#N/A	-1.95721	osa-miR408-3p	Os12g0550800	3.5	Os12t0550800_01	-1	1	21	578	598	CUGCACUGCCUCUUCCCUGGC	::: .::::::::::::	CAGAGGAGAGAGGCAGUGCAC	Cleavage		1
-1.60571	#N/A	osa-miR171b	Os12g0552800	3.5	Os12t0552800_01	-1	1	21	621	641	UGAUUGAGCCGUGCCAAUAUC	:::: :::::.:::::::	AAUAUGAUCACGGUUCAAUCA	Cleavage		1
2.09284	#N/A	osa-miR1881	Os12g0555400	5	Os12t0555400_01	-1	1	24	202	225	AAUGUUAUUGUAGCGUGGUGGUGU	..::::: :::::.:.::..:. :	GUACCACGACGCUGCGAUGGCGAU	Cleavage		1
-1.286	#N/A	osa-miR11341-5p	Os12g0559000	5	Os12t0559000_00	-1	1	24	295	318	CCUAGGCUAUUUUGCGAGACGAAU	.::::::::::. : :::.:	CCCUGUCUCGCAAAGAAACCUGGA	Cleavage		1
2.09284	#N/A	osa-miR1881	Os12g0571900	4	Os12t0571900_01	-1	1	24	1346	1370	AAUGUUAUUGUAGCGU-GGUGGUGU	:.....:. ::::::::::..::::	AUGUUGCUUACGCUACAAUGGCAUU	Cleavage		1
-1.60571	#N/A	osa-miR171b	Os12g0572750	4.5	Os12t0572750_00	-1	1	21	394	415	UGAUUGAGCC-GUGCCAAUAUC	:.: ::::: ::::::::::	CUUGUAGGCACAGGCUCAAUCA	Translation		1
-1.60571	#N/A	osa-miR171b	Os12g0586000	5	Os12t0586000_01	-1	1	21	5	25	UGAUUGAGCCGUGCCAAUAUC	:::::::.::.:.:::	UUCAUUGGCAUGGUUUAAUAC	Cleavage		1
#N/A	1.07992	osa-miR2865	Os12g0587200	4.5	Os12t0587200_01	-1	1	22	2192	2213	CUCAGCAGUCGACUGUACCGUG	.:::..:::::.:: : :::	UUUGGUGUAGUCGGCUACGGAG	Cleavage		1
#N/A	1.07992	osa-miR2865	Os12g0589400	3.5	Os12t0589400_01	-1	1	22	2146	2167	CUCAGCAGUCGACUGUACCGUG	: .: :.::::::.:::: :::	CUUGAUGCAGUCGGCUGCGGAG	Cleavage		1
-1.39623	#N/A	osa-miR5150-5p	Os12g0595800	4.5	Os12t0595800_01	-1	1	24	1073	1096	AGCUUCUGACAGCUGCAGUUUCUC	: :::.: :: ::::::.::.::	GCGAAGCGGCUGCUGUCGGAGGCG	Cleavage		1
-1.39623	#N/A	osa-miR5150-5p	Os12g0595800	4.5	Os12t0595800_02	-1	1	24	1165	1188	AGCUUCUGACAGCUGCAGUUUCUC	: :::.: :: ::::::.::.::	GCGAAGCGGCUGCUGUCGGAGGCG	Cleavage		1
-1.39623	#N/A	osa-miR5150-5p	Os12g0595800	4.5	Os12t0595800_03	-1	1	24	1122	1145	AGCUUCUGACAGCUGCAGUUUCUC	: :::.: :: ::::::.::.::	GCGAAGCGGCUGCUGUCGGAGGCG	Cleavage		1
-1.39623	#N/A	osa-miR5150-5p	Os12g0595800	4.5	Os12t0595800_04	-1	1	24	1092	1115	AGCUUCUGACAGCUGCAGUUUCUC	: :::.: :: ::::::.::.::	GCGAAGCGGCUGCUGUCGGAGGCG	Cleavage		1
-1.39623	#N/A	osa-miR5150-5p	Os12g0605500	4.5	Os12t0605500_01	-1	1	24	1586	1609	AGCUUCUGACAGCUGCAGUUUCUC	..::.:::::: :::::.	CAAGCGUUGUAGCUGUAAGAAGUC	Cleavage		1
-1.4531	#N/A	osa-miR531a	Os12g0610500	5	Os12t0610500_01	-1	1	24	47	69	CUCGCCGGGGCUGCGUGCCGCCAU	::::::::. ::. :.::::::::	AUGGCGGCG-GCGACUCCGGCGAG	Translation		1
-1.59805	#N/A	osa-miR171i-3p	Os12g0614201	4.5	Os12t0614201_01	-1	1	21	498	518	GGAUUGAGCCGCGUCAAUAUC	:::. :::::::: :::.:..	GAUGGUGACGCGGAUCAGUUU	Cleavage		1
-1.4531	#N/A	osa-miR531a	Os12g0614500	4.5	Os12t0614500_00	-1	1	24	715	738	CUCGCCGGGGCUGCGUGCCGCCAU	::::::: .: :::::.:::::.	AUGGCGGGGCACAGCCUCGGCGGC	Cleavage		1
#N/A	1.24358	osa-miR7693-5p	Os12g0616400	4	Os12t0616400_01	-1	1	24	798	821	GUUUCCGCUCUUCAUCGAUGGCUG	:. ::: .:.::..:::::::..:	CGACCAAUGGUGGGGAGCGGAGGC	Cleavage		1
#N/A	1.24358	osa-miR7693-5p	Os12g0616400	4	Os12t0616400_02	-1	1	24	989	1012	GUUUCCGCUCUUCAUCGAUGGCUG	:. ::: .:.::..:::::::..:	CGACCAAUGGUGGGGAGCGGAGGC	Cleavage		1
-1.48205	#N/A	osa-miR531b	Os12g0617250	3	Os12t0617250_00	-1	1	20	1080	1099	CUCGCCGGGGCUGCGUGCCG	:::.:::::.:.:::.::	AGGCGCGCAGUCUCGGUGAA	Cleavage		1
#N/A	1.24358	osa-miR7693-5p	Os12g0617250	4	Os12t0617250_00	-1	1	24	1224	1247	GUUUCCGCUCUUCAUCGAUGGCUG	:::::.:::::::.::::.:	ACGCCAUUGAUGAAGGGCGGGAUG	Cleavage		1
#N/A	-1.27212	osa-miR397a	Os12g0630500	4.5	Os12t0630500_01	-1	1	21	894	915	UCAUUGAGUGCA-GCGUUGAUG	:::::: :::::::.::::	UGGCAACGCAUGCACUCGAUGA	Cleavage		1
#N/A	-1.27212	osa-miR397a	Os12g0630700	4	Os12t0630700_01	-1	1	21	604	624	UCAUUGAGUGCAGCGUUGAUG	:::..:.: :::.::.:::::	CAUUGAUGAUGCGCUUAAUGA	Cleavage		1
#N/A	-1.40041	osa-miR397b	Os12g0630700	4.5	Os12t0630700_01	-1	1	21	604	624	UUAUUGAGUGCAGCGUUGAUG	:::..:.: :::.::.:::.:	CAUUGAUGAUGCGCUUAAUGA	Cleavage		1
-1.4531	#N/A	osa-miR531a	TCONS_00000347	4	TCONS_00000347	-1	1	24	2003	2026	CUCGCCGGGGCUGCGUGCCGCCAU	::::: : :.:.:::::::::	GGGGCGGGAGACGGUCCCGGCGAG	Cleavage		1
-1.48205	#N/A	osa-miR531b	TCONS_00000347	4	TCONS_00000347	-1	1	20	2007	2026	CUCGCCGGGGCUGCGUGCCG	::: : :.:.:::::::::	CGGGAGACGGUCCCGGCGAG	Cleavage		1
-1.4531	#N/A	osa-miR531a	TCONS_00000348	0	TCONS_00000348	-1	1	24	8502	8525	CUCGCCGGGGCUGCGUGCCGCCAU	::::::::::::::::::::::::	AUGGCGGCACGCAGCCCCGGCGAG	Cleavage		1
-1.48205	#N/A	osa-miR531b	TCONS_00000348	0	TCONS_00000348	-1	1	20	8506	8525	CUCGCCGGGGCUGCGUGCCG	::::::::::::::::::::	CGGCACGCAGCCCCGGCGAG	Cleavage		1
#N/A	1.10449	osa-miR5493	TCONS_00000348	5	TCONS_00000348	-1	1	21	8679	8699	AGCCGGGCUCGGUCGCGCGUG	:.:::: :: ::: ::::::	CGCGCGGGAGCGAUCCCGGCC	Cleavage		1
#N/A	-1.40041	osa-miR397b	TCONS_00004489	3.5	TCONS_00004489	-1	1	21	1100	1120	UUAUUGAGUGCAGCGUUGAUG	: :::::::::::.:::	UCGCCACGCUGCACUCGAUAU	Cleavage		1
#N/A	1.24358	osa-miR7693-5p	TCONS_00004692	4	TCONS_00004692	-1	1	24	4125	4148	GUUUCCGCUCUUCAUCGAUGGCUG	: :::.:::::: .:.:::.:.	GUGGCAUUGAUGAAAGGUGGAGAU	Translation		1
#N/A	1.24358	osa-miR7693-5p	TCONS_00004693	4	TCONS_00004693	-1	1	24	3011	3034	GUUUCCGCUCUUCAUCGAUGGCUG	: :::.:::::: .:.:::.:.	GUGGCAUUGAUGAAAGGUGGAGAU	Translation		1
#N/A	1.24358	osa-miR7693-5p	TCONS_00004694	4	TCONS_00004694	-1	1	24	4547	4570	GUUUCCGCUCUUCAUCGAUGGCUG	: :::.:::::: .:.:::.:.	GUGGCAUUGAUGAAAGGUGGAGAU	Translation		1
#N/A	1.24358	osa-miR7693-5p	TCONS_00004695	4	TCONS_00004695	-1	1	24	2296	2319	GUUUCCGCUCUUCAUCGAUGGCUG	: :::.:::::: .:.:::.:.	GUGGCAUUGAUGAAAGGUGGAGAU	Translation		1
#N/A	1.24358	osa-miR7693-5p	TCONS_00004697	4	TCONS_00004697	-1	1	24	3040	3063	GUUUCCGCUCUUCAUCGAUGGCUG	: :::.:::::: .:.:::.:.	GUGGCAUUGAUGAAAGGUGGAGAU	Translation		1
#N/A	1.24358	osa-miR7693-5p	TCONS_00004698	4	TCONS_00004698	-1	1	24	3749	3772	GUUUCCGCUCUUCAUCGAUGGCUG	: :::.:::::: .:.:::.:.	GUGGCAUUGAUGAAAGGUGGAGAU	Translation		1
#N/A	1.24358	osa-miR7693-5p	TCONS_00004717	4	TCONS_00004717	-1	1	24	184	207	GUUUCCGCUCUUCAUCGAUGGCUG	.:: ..:.:: ::::.:.:::::	UAGGUGUUGACGAAGGGUGGAAAA	Cleavage		1
#N/A	-1.27212	osa-miR397a	TCONS_00005000	5	TCONS_00005000	-1	1	21	5985	6005	UCAUUGAGUGCAGCGUUGAUG	::::::.:.: :.::::::.	CAUCAAUGUUUAAUUCAAUGG	Translation		1
#N/A	1.10449	osa-miR5493	TCONS_00005794	4.5	TCONS_00005794	-1	1	21	1199	1219	AGCCGGGCUCGGUCGCGCGUG	::: .:.:::.:.::: ::::	CACAUGUGACUGGGCCAGGCU	Cleavage		1
#N/A	-1.27212	osa-miR397a	TCONS_00007104	4.5	TCONS_00007104	-1	1	21	1954	1974	UCAUUGAGUGCAGCGUUGAUG	::::::.::: :.::::::.	CAUCAAUGCUUGAUUCAAUGG	Translation		1
#N/A	-1.40041	osa-miR397b	TCONS_00007104	5	TCONS_00007104	-1	1	21	1954	1974	UUAUUGAGUGCAGCGUUGAUG	::::::.::: :.:::::..	CAUCAAUGCUUGAUUCAAUGG	Translation		1
#N/A	-1.27212	osa-miR397a	TCONS_00007105	4.5	TCONS_00007105	-1	1	21	2247	2267	UCAUUGAGUGCAGCGUUGAUG	::::::.::: :.::::::.	CAUCAAUGCUUGAUUCAAUGG	Translation		1
#N/A	-1.40041	osa-miR397b	TCONS_00007105	5	TCONS_00007105	-1	1	21	2247	2267	UUAUUGAGUGCAGCGUUGAUG	::::::.::: :.:::::..	CAUCAAUGCUUGAUUCAAUGG	Translation		1
-1.59805	#N/A	osa-miR171i-3p	TCONS_00011856	4	TCONS_00011856	-1	1	21	778	798	GGAUUGAGCCGCGUCAAUAUC	:: :::.: :::.:::::.:	CAUCUUGGCCCGGUUCAAUUC	Cleavage		1
-1.60571	#N/A	osa-miR171b	TCONS_00011856	4.5	TCONS_00011856	-1	1	21	778	798	UGAUUGAGCCGUGCCAAUAUC	:: ::::: :::.:::::.	CAUCUUGGCCCGGUUCAAUUC	Cleavage		1
2.09284	#N/A	osa-miR1881	TCONS_00017579	5	TCONS_00017579	-1	1	24	18703	18726	AAUGUUAUUGUAGCGUGGUGGUGU	::: ::::.::.:: :: ::..::	ACAACACCGCGUUAGAAAAAUGUU	Translation		1
2.09284	#N/A	osa-miR1881	TCONS_00017582	5	TCONS_00017582	-1	1	24	20475	20498	AAUGUUAUUGUAGCGUGGUGGUGU	::: ::::.::.:: :: ::..::	ACAACACCGCGUUAGAAAAAUGUU	Translation		1
2.09284	#N/A	osa-miR1881	TCONS_00017583	5	TCONS_00017583	-1	1	24	17341	17364	AAUGUUAUUGUAGCGUGGUGGUGU	::: ::::.::.:: :: ::..::	ACAACACCGCGUUAGAAAAAUGUU	Translation		1
2.09284	#N/A	osa-miR1881	TCONS_00017587	5	TCONS_00017587	-1	1	24	17582	17605	AAUGUUAUUGUAGCGUGGUGGUGU	::: ::::.::.:: :: ::..::	ACAACACCGCGUUAGAAAAAUGUU	Translation		1
2.09284	#N/A	osa-miR1881	TCONS_00018091	5	TCONS_00018091	-1	1	24	7224	7247	AAUGUUAUUGUAGCGUGGUGGUGU	::: ::::.::.:: :: ::..::	ACAACACCGCGUUAGAAAAAUGUU	Translation		1
2.09284	#N/A	osa-miR1881	TCONS_00018095	5	TCONS_00018095	-1	1	24	4753	4776	AAUGUUAUUGUAGCGUGGUGGUGU	::: ::::.::.:: :: ::..::	ACAACACCGCGUUAGAAAAAUGUU	Translation		1
2.09284	#N/A	osa-miR1881	TCONS_00018107	5	TCONS_00018107	-1	1	24	6942	6965	AAUGUUAUUGUAGCGUGGUGGUGU	::: ::::.::.:: :: ::..::	ACAACACCGCGUUAGAAAAAUGUU	Translation		1
#N/A	-1.27212	osa-miR397a	TCONS_00022635	5	TCONS_00022635	-1	1	21	1976	1996	UCAUUGAGUGCAGCGUUGAUG	::::.:::: :::::... ::	CAUCGACGCCGCACUUGGCGA	Cleavage		1
#N/A	1.10449	osa-miR5493	TCONS_00027402	4.5	TCONS_00027402	-1	1	21	3792	3812	AGCCGGGCUCGGUCGCGCGUG	:. ::: ::..:.:::::::	CGGGCGAGAUUGGGCCCGGCA	Cleavage		1
2.09284	#N/A	osa-miR1881	TCONS_00028702	5	TCONS_00028702	-1	1	24	594	617	AAUGUUAUUGUAGCGUGGUGGUGU	.:::.::..: ::.::::.:. ::	GCACUACUGCACUGCAAUGAUUUU	Cleavage		1
2.09284	#N/A	osa-miR1881	TCONS_00028703	5	TCONS_00028703	-1	1	24	693	716	AAUGUUAUUGUAGCGUGGUGGUGU	.:::.::..: ::.::::.:. ::	GCACUACUGCACUGCAAUGAUUUU	Cleavage		1
-1.60571	#N/A	osa-miR171b	TCONS_00030418	3.5	TCONS_00030418	-1	1	21	21	41	UGAUUGAGCCGUGCCAAUAUC	.:: ::::::.:::::.:	AGCGUUAGCACGGUUCAAUUA	Cleavage		1
-1.48205	#N/A	osa-miR531b	TCONS_00031588	4	TCONS_00031588	-1	1	20	713	732	CUCGCCGGGGCUGCGUGCCG	::::.:::.:. .:::::.:	CGGCGCGCGGUGUCGGCGGG	Cleavage		1
#N/A	1.10449	osa-miR5493	TCONS_00032799	5	TCONS_00032799	-1	1	21	3242	3262	AGCCGGGCUCGGUCGCGCGUG	::: :::::::: :.::::	CACCGGCGACCGACCUCGGCA	Cleavage		1
-1.59805	#N/A	osa-miR171i-3p	TCONS_00035788	5	TCONS_00035788	-1	1	21	707	727	GGAUUGAGCCGCGUCAAUAUC	:.: ::::: :::.:. ::::	GGUUUUGACCCGGUUUCAUCC	Cleavage		1
-1.286	#N/A	osa-miR11341-5p	TCONS_00039478	4	TCONS_00039478	-1	1	24	11096	11119	CCUAGGCUAUUUUGCGAGACGAAU	::::::.:: :.:: :::.:::::	AUUCGUUUCACGAAUUAGUCUAGG	Translation		1
#N/A	1.10449	osa-miR5493	TCONS_00039947	5	TCONS_00039947	-1	1	21	3340	3360	AGCCGGGCUCGGUCGCGCGUG	:: ::: :...:.:::::::	CAGGCGAGGUUGGGCCCGGCA	Cleavage		1
#N/A	1.10449	osa-miR5493	TCONS_00042013	4.5	TCONS_00042013	-1	1	21	3938	3958	AGCCGGGCUCGGUCGCGCGUG	:: :.:.:..:: ::::::::	CAAGUGUGGUCGUGCCCGGCU	Cleavage		1
-1.4531	#N/A	osa-miR531a	TCONS_00043338	3	TCONS_00043338	-1	1	24	307	330	CUCGCCGGGGCUGCGUGCCGCCAU	:::::.:::.::: :::::.:	GGCGCGGCGCGCGGCCACGGCGGG	Cleavage		1
-1.48205	#N/A	osa-miR531b	TCONS_00043338	3	TCONS_00043338	-1	1	20	311	330	CUCGCCGGGGCUGCGUGCCG	::::.:::.::: :::::.:	CGGCGCGCGGCCACGGCGGG	Cleavage		1
#N/A	1.10449	osa-miR5493	TCONS_00057686	4	TCONS_00057686	-1	1	21	2527	2547	AGCCGGGCUCGGUCGCGCGUG	.::::.:: : ::.::::::	GGCGCGUGAGCUAGUCCGGCU	Translation		1
#N/A	1.07992	osa-miR2865	TCONS_00062384	4.5	TCONS_00062384	-1	1	22	266	287	CUCAGCAGUCGACUGUACCGUG	::.:::.:..::.::::	CAAUUUAUAGUUGGUUGUUGAG	Cleavage		1
-1.48205	#N/A	osa-miR531b	TCONS_00066081	4.5	TCONS_00066081	-1	1	20	4734	4753	CUCGCCGGGGCUGCGUGCCG	::. :::::: ::::: ::	AGGUCCGCAGCGCCGGCAAG	Cleavage		1
#N/A	-1.27212	osa-miR397a	TCONS_00067979	4.5	TCONS_00067979	-1	1	21	2178	2198	UCAUUGAGUGCAGCGUUGAUG	:: :..:.::.:.:::::::	CAGGAGUGUUGUAUUCAAUGA	Cleavage		1
#N/A	-1.27212	osa-miR397a	TCONS_00068450	4.5	TCONS_00068450	-1	1	21	2254	2274	UCAUUGAGUGCAGCGUUGAUG	:: :..:.::.:.:::::::	CAGGAGUGUUGUAUUCAAUGA	Cleavage		1
#N/A	-1.27212	osa-miR397a	TCONS_00068451	4.5	TCONS_00068451	-1	1	21	2230	2250	UCAUUGAGUGCAGCGUUGAUG	:: :..:.::.:.:::::::	CAGGAGUGUUGUAUUCAAUGA	Cleavage		1
-1.48205	#N/A	osa-miR531b	TCONS_00071080	3	TCONS_00071080	-1	1	20	182	200	CUCGCCGGGGCUGCGUGCCG	:::::::: :::::::::::	CGGCACGC-GCCCCGGCGAG	Cleavage		1
-1.60571	#N/A	osa-miR171b	TCONS_00072533	5	TCONS_00072533	-1	1	21	5617	5637	UGAUUGAGCCGUGCCAAUAUC	:.:: :::.:. :::: ::::	GGUACUGGUAUUGCUCCAUCA	Translation		1
#N/A	-1.95721	osa-miR408-3p	TCONS_00074390	3.5	TCONS_00074390	-1	1	21	1960	1980	CUGCACUGCCUCUUCCCUGGC	.::::::.::::..: ::.:	AUCAGGGAGGAGGUGGCGCGG	Cleavage		1
-1.60571	#N/A	osa-miR171b	TCONS_00074613	5	TCONS_00074613	-1	1	21	66	86	UGAUUGAGCCGUGCCAAUAUC	::.::::::.: :::::..	CAUGUUGGCAUGAAUCAAUUG	Cleavage		1
#N/A	1.10449	osa-miR5493	TCONS_00075669	4.5	TCONS_00075669	-1	1	21	668	688	AGCCGGGCUCGGUCGCGCGUG	:: ::: :..::.:::::::	CAGGCGAGGUCGGGCCCGGCA	Cleavage		1
-1.4531	#N/A	osa-miR531a	TCONS_00077934	4	TCONS_00077934	-1	1	24	1775	1797	CUCGCCGGGGCUGCGUGCCGCCAU	:::::::: :.:::::::::.	GCGGCGGCAC-CGGCCCCGGCGGC	Cleavage		1
-1.60571	#N/A	osa-miR171b	TCONS_00078547	5	TCONS_00078547	-1	1	21	1120	1140	UGAUUGAGCCGUGCCAAUAUC	::.::::::.: :::::..	CAUGUUGGCAUGAAUCAAUUG	Cleavage		1
-1.60571	#N/A	osa-miR171b	TCONS_00078548	5	TCONS_00078548	-1	1	21	2842	2862	UGAUUGAGCCGUGCCAAUAUC	::.::::::.: :::::..	CAUGUUGGCAUGAAUCAAUUG	Cleavage		1
-1.77656	#N/A	osa-miR810b.1	TCONS_00078548	5	TCONS_00078548	-1	1	21	8783	8802	UGAACACCGAUAUGCGUCAUC	::::::: ::.:::::: ::	GAUGACG-AUGUCGGUGAUCC	Cleavage		1
-1.60571	#N/A	osa-miR171b	TCONS_00078550	5	TCONS_00078550	-1	1	21	2746	2766	UGAUUGAGCCGUGCCAAUAUC	::.::::::.: :::::..	CAUGUUGGCAUGAAUCAAUUG	Cleavage		1
-1.77656	#N/A	osa-miR810b.1	TCONS_00078550	5	TCONS_00078550	-1	1	21	8687	8706	UGAACACCGAUAUGCGUCAUC	::::::: ::.:::::: ::	GAUGACG-AUGUCGGUGAUCC	Cleavage		1
-1.60571	#N/A	osa-miR171b	TCONS_00078551	5	TCONS_00078551	-1	1	21	1623	1643	UGAUUGAGCCGUGCCAAUAUC	::.::::::.: :::::..	CAUGUUGGCAUGAAUCAAUUG	Cleavage		1
-1.77656	#N/A	osa-miR810b.1	TCONS_00078551	5	TCONS_00078551	-1	1	21	7564	7583	UGAACACCGAUAUGCGUCAUC	::::::: ::.:::::: ::	GAUGACG-AUGUCGGUGAUCC	Cleavage		1
-1.60571	#N/A	osa-miR171b	TCONS_00078552	5	TCONS_00078552	-1	1	21	2545	2565	UGAUUGAGCCGUGCCAAUAUC	::.::::::.: :::::..	CAUGUUGGCAUGAAUCAAUUG	Cleavage		1
-1.77656	#N/A	osa-miR810b.1	TCONS_00078552	5	TCONS_00078552	-1	1	21	8486	8505	UGAACACCGAUAUGCGUCAUC	::::::: ::.:::::: ::	GAUGACG-AUGUCGGUGAUCC	Cleavage		1
-1.60571	#N/A	osa-miR171b	TCONS_00078553	5	TCONS_00078553	-1	1	21	2388	2408	UGAUUGAGCCGUGCCAAUAUC	::.::::::.: :::::..	CAUGUUGGCAUGAAUCAAUUG	Cleavage		1
-1.77656	#N/A	osa-miR810b.1	TCONS_00078553	5	TCONS_00078553	-1	1	21	8329	8348	UGAACACCGAUAUGCGUCAUC	::::::: ::.:::::: ::	GAUGACG-AUGUCGGUGAUCC	Cleavage		1
-1.60571	#N/A	osa-miR171b	TCONS_00078554	5	TCONS_00078554	-1	1	21	2706	2726	UGAUUGAGCCGUGCCAAUAUC	::.::::::.: :::::..	CAUGUUGGCAUGAAUCAAUUG	Cleavage		1
-1.77656	#N/A	osa-miR810b.1	TCONS_00078554	5	TCONS_00078554	-1	1	21	8647	8666	UGAACACCGAUAUGCGUCAUC	::::::: ::.:::::: ::	GAUGACG-AUGUCGGUGAUCC	Cleavage		1
#N/A	1.24358	osa-miR7693-5p	TCONS_00079863	3.5	TCONS_00079863	-1	1	24	2917	2940	GUUUCCGCUCUUCAUCGAUGGCUG	: :::.:::::::::: :::.	AUGACAUUGAUGAAGAGCAGAAGG	Cleavage		1
#N/A	1.24358	osa-miR7693-5p	TCONS_00079864	3.5	TCONS_00079864	-1	1	24	2917	2940	GUUUCCGCUCUUCAUCGAUGGCUG	: :::.:::::::::: :::.	AUGACAUUGAUGAAGAGCAGAAGG	Cleavage		1
#N/A	1.24358	osa-miR7693-5p	TCONS_00079865	3.5	TCONS_00079865	-1	1	24	2789	2812	GUUUCCGCUCUUCAUCGAUGGCUG	: :::.:::::::::: :::.	AUGACAUUGAUGAAGAGCAGAAGG	Cleavage		1
#N/A	1.24358	osa-miR7693-5p	TCONS_00079866	3.5	TCONS_00079866	-1	1	24	2789	2812	GUUUCCGCUCUUCAUCGAUGGCUG	: :::.:::::::::: :::.	AUGACAUUGAUGAAGAGCAGAAGG	Cleavage		1
-1.4531	#N/A	osa-miR531a	TCONS_00080592	3.5	TCONS_00080592	-1	1	24	411	434	CUCGCCGGGGCUGCGUGCCGCCAU	:: ::: :::::: :::::::	GCGGAGGCCAGCAGCCACGGCGAG	Cleavage		1
-1.48205	#N/A	osa-miR531b	TCONS_00080592	3.5	TCONS_00080592	-1	1	20	415	434	CUCGCCGGGGCUGCGUGCCG	::: :::::: :::::::	AGGCCAGCAGCCACGGCGAG	Cleavage		2
-1.48205	#N/A	osa-miR531b	TCONS_00080592	4.5	TCONS_00080592	-1	1	20	2846	2865	CUCGCCGGGGCUGCGUGCCG	::.:::.::.::::: .:	GAGCGCGCGGCUCCGGCAGG	Cleavage		2
-1.4531	#N/A	osa-miR531a	TCONS_00080593	3.5	TCONS_00080593	-1	1	24	335	358	CUCGCCGGGGCUGCGUGCCGCCAU	:: ::: :::::: :::::::	GCGGAGGCCAGCAGCCACGGCGAG	Cleavage		1
-1.48205	#N/A	osa-miR531b	TCONS_00080593	3.5	TCONS_00080593	-1	1	20	339	358	CUCGCCGGGGCUGCGUGCCG	::: :::::: :::::::	AGGCCAGCAGCCACGGCGAG	Cleavage		2
-1.48205	#N/A	osa-miR531b	TCONS_00080593	4.5	TCONS_00080593	-1	1	20	2675	2694	CUCGCCGGGGCUGCGUGCCG	::.:::.::.::::: .:	GAGCGCGCGGCUCCGGCAGG	Cleavage		2
-1.48205	#N/A	osa-miR531b	TCONS_00080954	3.5	TCONS_00080954	-1	1	20	987	1006	CUCGCCGGGGCUGCGUGCCG	::::.. :.::.::::::.:	CGGCGUCCGGCUCCGGCGGG	Cleavage		1
-1.39623	#N/A	osa-miR5150-5p	TCONS_00081234	3.5	TCONS_00081234	-1	1	24	298	321	AGCUUCUGACAGCUGCAGUUUCUC	::::.:: ::::::: :::::.:	AAGAAGCUACAGCUGUAAGAAGUU	Cleavage		1
#N/A	1.07992	osa-miR2865	TCONS_00088042	5	TCONS_00088042	-1	1	22	3877	3898	CUCAGCAGUCGACUGUACCGUG	:. :::.:::: .::::::.	AAUAGUAUAGUCUGCUGCUGGC	Translation		1
-1.59805	#N/A	osa-miR171i-3p	TCONS_00089382	4.5	TCONS_00089382	-1	1	21	451	471	GGAUUGAGCCGCGUCAAUAUC	::.:: ..:.::::::: ::	CAUGUUCGUGUGGCUCAAACC	Cleavage		1
-1.4531	#N/A	osa-miR531a	TCONS_00094585	4	TCONS_00094585	-1	1	24	822	844	CUCGCCGGGGCUGCGUGCCGCCAU	: ::::::.: :.:::.:::::.:	ACGGCGGCGC-CGGCCUCGGCGGG	Cleavage		1
#N/A	-1.27212	osa-miR397a	TCONS_00096027	4.5	TCONS_00096027	-1	1	21	13389	13409	UCAUUGAGUGCAGCGUUGAUG	:::::::.:: :::.: ::.	AAUCAACGUUGGACUUACUGG	Translation		1
#N/A	-1.27212	osa-miR397a	TCONS_00096028	4.5	TCONS_00096028	-1	1	21	13268	13288	UCAUUGAGUGCAGCGUUGAUG	:::::::.:: :::.: ::.	AAUCAACGUUGGACUUACUGG	Translation		1
#N/A	-1.27212	osa-miR397a	TCONS_00096141	4.5	TCONS_00096141	-1	1	21	2186	2206	UCAUUGAGUGCAGCGUUGAUG	:: :..:.::.:.:::::::	CAGGAGUGUUGUAUUCAAUGA	Cleavage		1
#N/A	-1.27212	osa-miR397a	TCONS_00098699	4	TCONS_00098699	-1	1	21	1354	1374	UCAUUGAGUGCAGCGUUGAUG	::::: ::: ::.::.::::.	CAUCAUCGCCGCGCUUAAUGG	Cleavage		1
#N/A	-1.40041	osa-miR397b	TCONS_00098699	4.5	TCONS_00098699	-1	1	21	1354	1374	UUAUUGAGUGCAGCGUUGAUG	::::: ::: ::.::.:::..	CAUCAUCGCCGCGCUUAAUGG	Cleavage		1
2.09284	#N/A	osa-miR1881	TCONS_00103719	4.5	TCONS_00103719	-1	1	24	649	672	AAUGUUAUUGUAGCGUGGUGGUGU	..::.::.:::.:..:.::.:: :	GUACUACUACGUUGUAGUAGCACU	Cleavage		1
#N/A	1.24358	osa-miR7693-5p	TCONS_00107323	5	TCONS_00107323	-1	1	24	1762	1785	GUUUCCGCUCUUCAUCGAUGGCUG	.:.:.:::: ::. :::::.::	AGGUCGUCGACGAGCAGCGGGAAG	Translation		1
#N/A	1.24358	osa-miR7693-5p	TCONS_00107324	5	TCONS_00107324	-1	1	24	1762	1785	GUUUCCGCUCUUCAUCGAUGGCUG	.:.:.:::: ::. :::::.::	AGGUCGUCGACGAGCAGCGGGAAG	Translation		1
2.09284	#N/A	osa-miR1881	TCONS_00108249	4	TCONS_00108249	-1	1	24	4971	4994	AAUGUUAUUGUAGCGUGGUGGUGU	::::.:.:: :::.::::.:.::	ACACUAUCAAGCUGCAAUGAUAUA	Cleavage		1
-1.77656	#N/A	osa-miR810b.1	TCONS_00111704	5	TCONS_00111704	-1	1	21	523	543	UGAACACCGAUAUGCGUCAUC	:.::..::::. ::: ::::.	GGUGGUGCAUGACGGAGUUCG	Translation		1
#N/A	-1.40041	osa-miR397b	TCONS_00113799	4.5	TCONS_00113799	-1	1	21	633	653	UUAUUGAGUGCAGCGUUGAUG	:::.: :::: ::.:..::::	CAUUAUCGCUACAUUUGAUAA	Translation		1
-1.39623	#N/A	osa-miR5150-5p	TCONS_00113878	4.5	TCONS_00113878	-1	1	24	9240	9263	AGCUUCUGACAGCUGCAGUUUCUC	:::: ::::::::::..::::	GAGAUUCUGCAGCUGUUGGAAGGA	Cleavage		1
-1.39623	#N/A	osa-miR5150-5p	TCONS_00113880	4.5	TCONS_00113880	-1	1	24	9239	9262	AGCUUCUGACAGCUGCAGUUUCUC	:::: ::::::::::..::::	GAGAUUCUGCAGCUGUUGGAAGGA	Cleavage		1
-1.48205	#N/A	osa-miR531b	TCONS_00123522	3.5	TCONS_00123522	-1	1	20	4076	4095	CUCGCCGGGGCUGCGUGCCG	: :..::::: ::::::::	GGCCGUGCAGCACCGGCGAG	Cleavage		1
-1.4531	#N/A	osa-miR531a	TCONS_00126456	4	TCONS_00126456	-1	1	24	909	932	CUCGCCGGGGCUGCGUGCCGCCAU	:: :.::... :::: ::::::::	AUCGUGGUGUCCAGCACCGGCGAG	Cleavage		1
-1.60571	#N/A	osa-miR171b	TCONS_00127421	3.5	TCONS_00127421	-1	1	21	1673	1693	UGAUUGAGCCGUGCCAAUAUC	:::::::::.:::::..	AAAUUUGGCACGGUUCAAUUG	Cleavage		1
-1.4531	#N/A	osa-miR531a	TCONS_00127421	4.5	TCONS_00127421	-1	1	24	149	172	CUCGCCGGGGCUGCGUGCCGCCAU	::::::.:::.: :.:::::.	GCGGCGGCGCGCGGGCUCGGCGGA	Translation		2
-1.48205	#N/A	osa-miR531b	TCONS_00127421	4.5	TCONS_00127421	-1	1	20	153	172	CUCGCCGGGGCUGCGUGCCG	::::.:::.: :.:::::.	CGGCGCGCGGGCUCGGCGGA	Translation		2
-1.4531	#N/A	osa-miR531a	TCONS_00127421	5	TCONS_00127421	-1	1	24	203	226	CUCGCCGGGGCUGCGUGCCGCCAU	: :::..:::.: :.:::::.	CCGACGGUGCGCGGGCUCGGCGGC	Translation		2
-1.48205	#N/A	osa-miR531b	TCONS_00127421	5	TCONS_00127421	-1	1	20	207	226	CUCGCCGGGGCUGCGUGCCG	:::..:::.: :.:::::.	CGGUGCGCGGGCUCGGCGGC	Translation		2
#N/A	1.10449	osa-miR5493	TCONS_00129550	4.5	TCONS_00129550	-1	1	21	1541	1561	AGCCGGGCUCGGUCGCGCGUG	:: ::: :..::.:::::::	CAGGCGAGGUCGGGCCCGGCA	Cleavage		1
#N/A	-1.27212	osa-miR397a	TCONS_00131973	4.5	TCONS_00131973	-1	1	21	6323	6343	UCAUUGAGUGCAGCGUUGAUG	:::::::.:: :::.: ::.	AAUCAACGUUGGACUUACUGG	Translation		1
#N/A	-1.27212	osa-miR397a	TCONS_00131974	4.5	TCONS_00131974	-1	1	21	6492	6512	UCAUUGAGUGCAGCGUUGAUG	:::::::.:: :::.: ::.	AAUCAACGUUGGACUUACUGG	Translation		1
-1.77656	#N/A	osa-miR810b.1	TCONS_00133301	4.5	TCONS_00133301	-1	1	21	726	746	UGAACACCGAUAUGCGUCAUC	:::.::.:.:. ::::::	UCUGAUGCGUGUUAGUGUUCU	Cleavage		1
-1.59805	#N/A	osa-miR171i-3p	TCONS_00137188	5	TCONS_00137188	-1	1	21	1860	1880	GGAUUGAGCCGCGUCAAUAUC	:::.::.::.::..:.:	CGGCUUGGCGUGGUUCGGUUC	Cleavage		1
#N/A	1.07992	osa-miR2865	TCONS_00139226	5	TCONS_00139226	-1	1	22	682	703	CUCAGCAGUCGACUGUACCGUG	.:: ::: :::. ::::::::	UACCGUAGAGUUCACUGCUGAC	Translation		1
#N/A	1.07992	osa-miR2865	TCONS_00139229	5	TCONS_00139229	-1	1	22	526	547	CUCAGCAGUCGACUGUACCGUG	.:: ::: :::. ::::::::	UACCGUAGAGUUCACUGCUGAC	Translation		1
#N/A	-1.95721	osa-miR408-3p	TCONS_00141345	3	TCONS_00141345	-1	1	21	4306	4326	CUGCACUGCCUCUUCCCUGGC	::.::::::.:::.::::.	CCCGGGGAAGGGGCGGUGCGU	Cleavage		1
#N/A	1.10449	osa-miR5493	TCONS_00146905	4.5	TCONS_00146905	-1	1	21	136	156	AGCCGGGCUCGGUCGCGCGUG	:.::::::.: .::.:::::	CGCGCGCGGCGCGGCUCGGCU	Translation		1
2.09284	#N/A	osa-miR1881	TCONS_00147636	5	TCONS_00147636	-1	1	24	2729	2752	AAUGUUAUUGUAGCGUGGUGGUGU	:::: : :::: ..:::.:::::	UCACCCCAACGCGGUAAUGACAUU	Cleavage		1
2.09284	#N/A	osa-miR1881	TCONS_00147637	5	TCONS_00147637	-1	1	24	4680	4703	AAUGUUAUUGUAGCGUGGUGGUGU	:::: : :::: ..:::.:::::	UCACCCCAACGCGGUAAUGACAUU	Cleavage		1
#N/A	-1.95721	osa-miR408-3p	TCONS_00152812	4.5	TCONS_00152812	-1	1	21	14340	14360	CUGCACUGCCUCUUCCCUGGC	:::.:::::..:::..:	AGGCGGGGAGAGGUGGUGUGG	Cleavage		1
#N/A	1.24358	osa-miR7693-5p	TCONS_00153476	3.5	TCONS_00153476	-1	1	24	366	389	GUUUCCGCUCUUCAUCGAUGGCUG	::: : ::.:::: .::::::::	GAGCGAGCGGUGAACGGCGGAAAC	Translation		1
#N/A	-1.95721	osa-miR408-3p	TCONS_00155822	4	TCONS_00155822	-1	1	21	2444	2464	CUGCACUGCCUCUUCCCUGGC	:.:::: ..:.:::::::: :	GUCAGGCGGGGGGCAGUGCUG	Cleavage		1
#N/A	-1.95721	osa-miR408-3p	TCONS_00155823	4	TCONS_00155823	-1	1	21	4389	4409	CUGCACUGCCUCUUCCCUGGC	:.:::: ..:.:::::::: :	GUCAGGCGGGGGGCAGUGCUG	Cleavage		1
#N/A	-1.95721	osa-miR408-3p	TCONS_00155826	4	TCONS_00155826	-1	1	21	2418	2438	CUGCACUGCCUCUUCCCUGGC	:.:::: ..:.:::::::: :	GUCAGGCGGGGGGCAGUGCUG	Cleavage		1
#N/A	-1.95721	osa-miR408-3p	TCONS_00155828	4	TCONS_00155828	-1	1	21	2423	2443	CUGCACUGCCUCUUCCCUGGC	:.:::: ..:.:::::::: :	GUCAGGCGGGGGGCAGUGCUG	Cleavage		1
#N/A	-1.95721	osa-miR408-3p	TCONS_00155829	4	TCONS_00155829	-1	1	21	4342	4362	CUGCACUGCCUCUUCCCUGGC	:.:::: ..:.:::::::: :	GUCAGGCGGGGGGCAGUGCUG	Cleavage		1
#N/A	-1.95721	osa-miR408-3p	TCONS_00155835	4	TCONS_00155835	-1	1	21	4312	4332	CUGCACUGCCUCUUCCCUGGC	:.:::: ..:.:::::::: :	GUCAGGCGGGGGGCAGUGCUG	Cleavage		1
-1.48205	#N/A	osa-miR531b	TCONS_00156422	4	TCONS_00156422	-1	1	20	18165	18184	CUCGCCGGGGCUGCGUGCCG	::.: :::::..::.:::	UCGCGCUCAGCCUUGGUGAG	Cleavage		1
-1.48205	#N/A	osa-miR531b	TCONS_00156423	4	TCONS_00156423	-1	1	20	17525	17544	CUCGCCGGGGCUGCGUGCCG	::.: :::::..::.:::	UCGCGCUCAGCCUUGGUGAG	Cleavage		1
-1.48205	#N/A	osa-miR531b	TCONS_00156424	4	TCONS_00156424	-1	1	20	17841	17860	CUCGCCGGGGCUGCGUGCCG	::.: :::::..::.:::	UCGCGCUCAGCCUUGGUGAG	Cleavage		1
-1.48205	#N/A	osa-miR531b	TCONS_00156425	4	TCONS_00156425	-1	1	20	15588	15607	CUCGCCGGGGCUGCGUGCCG	::.: :::::..::.:::	UCGCGCUCAGCCUUGGUGAG	Cleavage		1
-1.48205	#N/A	osa-miR531b	TCONS_00156426	4	TCONS_00156426	-1	1	20	17830	17849	CUCGCCGGGGCUGCGUGCCG	::.: :::::..::.:::	UCGCGCUCAGCCUUGGUGAG	Cleavage		1
-1.48205	#N/A	osa-miR531b	TCONS_00156427	4	TCONS_00156427	-1	1	20	17465	17484	CUCGCCGGGGCUGCGUGCCG	::.: :::::..::.:::	UCGCGCUCAGCCUUGGUGAG	Cleavage		1
-1.48205	#N/A	osa-miR531b	TCONS_00156428	4	TCONS_00156428	-1	1	20	17703	17722	CUCGCCGGGGCUGCGUGCCG	::.: :::::..::.:::	UCGCGCUCAGCCUUGGUGAG	Cleavage		1
-1.48205	#N/A	osa-miR531b	TCONS_00156429	4	TCONS_00156429	-1	1	20	13975	13994	CUCGCCGGGGCUGCGUGCCG	::.: :::::..::.:::	UCGCGCUCAGCCUUGGUGAG	Cleavage		1
-1.48205	#N/A	osa-miR531b	TCONS_00156431	4	TCONS_00156431	-1	1	20	15544	15563	CUCGCCGGGGCUGCGUGCCG	::.: :::::..::.:::	UCGCGCUCAGCCUUGGUGAG	Cleavage		1
#N/A	-1.40041	osa-miR397b	TCONS_00176285	4.5	TCONS_00176285	-1	1	21	516	536	UUAUUGAGUGCAGCGUUGAUG	:: :.:. :: ::::::::::	CAGCGAUCCUCCACUCAAUAA	Translation		1
#N/A	-1.27212	osa-miR397a	TCONS_00176843	5	TCONS_00176843	-1	1	21	3702	3722	UCAUUGAGUGCAGCGUUGAUG	::::::.:.: :.::::::.	CAUCAAUGUUUAAUUCAAUGG	Translation		1
#N/A	-1.27212	osa-miR397a	TCONS_00176844	5	TCONS_00176844	-1	1	21	2559	2579	UCAUUGAGUGCAGCGUUGAUG	::::::.:.: :.::::::.	CAUCAAUGUUUAAUUCAAUGG	Translation		1
#N/A	-1.27212	osa-miR397a	TCONS_00176845	5	TCONS_00176845	-1	1	21	8697	8717	UCAUUGAGUGCAGCGUUGAUG	::::::.:.: :.::::::.	CAUCAAUGUUUAAUUCAAUGG	Translation		1
#N/A	-1.27212	osa-miR397a	TCONS_00176846	5	TCONS_00176846	-1	1	21	7565	7585	UCAUUGAGUGCAGCGUUGAUG	::::::.:.: :.::::::.	CAUCAAUGUUUAAUUCAAUGG	Translation		1
#N/A	-1.95721	osa-miR408-3p	TCONS_00181551	5	TCONS_00181551	-1	1	21	2460	2480	CUGCACUGCCUCUUCCCUGGC	:::.: ::::. :::::::.	GCCGGAGAAGGUGCAGUGCGC	Translation		1
#N/A	1.10449	osa-miR5493	TCONS_00181877	4.5	TCONS_00181877	-1	1	21	714	734	AGCCGGGCUCGGUCGCGCGUG	::: ::::.:: :::.::::	CACACGCGGCCAAGCUCGGCC	Translation		1
#N/A	1.10449	osa-miR5493	TCONS_00182698	4	TCONS_00182698	-1	1	21	1254	1274	AGCCGGGCUCGGUCGCGCGUG	::::: :::::::::::	GCGGCGCGCGCGAGCCCGGCU	Cleavage		1
#N/A	1.10449	osa-miR5493	TCONS_00184235	4.5	TCONS_00184235	-1	1	21	2683	2703	AGCCGGGCUCGGUCGCGCGUG	::::. :: ::::::: ::::	CACGUCCGUCCGAGCCAGGCU	Cleavage		1
-1.286	#N/A	osa-miR11341-5p	TCONS_00185991	4.5	TCONS_00185991	-1	1	24	326	349	CCUAGGCUAUUUUGCGAGACGAAU	::: ::: :::.:::.: ::::	AUUAAUCUAGCAGAAUGGGCUAGU	Cleavage		1
#N/A	-1.95721	osa-miR408-3p	TCONS_00190556	5	TCONS_00190556	-1	1	21	2528	2548	CUGCACUGCCUCUUCCCUGGC	:::. ::::::::.: :: ::	GCCGAGGAAGAGGUACUGGAG	Cleavage		1
#N/A	1.07992	osa-miR2865	TCONS_00192743	4.5	TCONS_00192743	-1	1	22	1975	1996	CUCAGCAGUCGACUGUACCGUG	..:::: . :: :::::.::::	UGCGGUUUUGUAGACUGUUGAG	Translation		1
-1.60571	#N/A	osa-miR171b	TCONS_00192743	5	TCONS_00192743	-1	1	21	3382	3402	UGAUUGAGCCGUGCCAAUAUC	:::::: :::: ::::::..	GAUAUUUGCACUUCUCAAUUG	Translation		1
#N/A	1.07992	osa-miR2865	TCONS_00192744	4.5	TCONS_00192744	-1	1	22	2279	2300	CUCAGCAGUCGACUGUACCGUG	..:::: . :: :::::.::::	UGCGGUUUUGUAGACUGUUGAG	Translation		1
-1.60571	#N/A	osa-miR171b	TCONS_00192744	5	TCONS_00192744	-1	1	21	3686	3706	UGAUUGAGCCGUGCCAAUAUC	:::::: :::: ::::::..	GAUAUUUGCACUUCUCAAUUG	Translation		1
#N/A	1.07992	osa-miR2865	TCONS_00192745	4.5	TCONS_00192745	-1	1	22	1446	1467	CUCAGCAGUCGACUGUACCGUG	..:::: . :: :::::.::::	UGCGGUUUUGUAGACUGUUGAG	Translation		1
-1.60571	#N/A	osa-miR171b	TCONS_00192745	5	TCONS_00192745	-1	1	21	2853	2873	UGAUUGAGCCGUGCCAAUAUC	:::::: :::: ::::::..	GAUAUUUGCACUUCUCAAUUG	Translation		1
#N/A	1.24358	osa-miR7693-5p	TCONS_00193205	3.5	TCONS_00193205	-1	1	24	5682	5705	GUUUCCGCUCUUCAUCGAUGGCUG	:: :. ::.::::::::::::.	AAGGCGGCGGUGAAGAGCGGAAGG	Cleavage		1
#N/A	1.24358	osa-miR7693-5p	TCONS_00193206	3.5	TCONS_00193206	-1	1	24	5739	5762	GUUUCCGCUCUUCAUCGAUGGCUG	:: :. ::.::::::::::::.	AAGGCGGCGGUGAAGAGCGGAAGG	Cleavage		1
#N/A	-1.27212	osa-miR397a	TCONS_00196139	4.5	TCONS_00196139	-1	1	21	421	441	UCAUUGAGUGCAGCGUUGAUG	::::::.::: :.::::::.	CAUCAAUGCUUGAUUCAAUGG	Translation		1
#N/A	-1.40041	osa-miR397b	TCONS_00196139	5	TCONS_00196139	-1	1	21	421	441	UUAUUGAGUGCAGCGUUGAUG	::::::.::: :.:::::..	CAUCAAUGCUUGAUUCAAUGG	Translation		1
-1.4531	#N/A	osa-miR531a	TCONS_00197693	4.5	TCONS_00197693	-1	1	24	1685	1708	CUCGCCGGGGCUGCGUGCCGCCAU	::: :::::.::: : :::::	AACGCGCCACGCGGCCACCGCGAG	Cleavage		1
-1.48205	#N/A	osa-miR531b	TCONS_00197693	4.5	TCONS_00197693	-1	1	20	1789	1806	CUCGCCGGGGCUGCGUGCCG	::::: ::::.::::::::	CGGCA--CAGCUCCGGCGAG	Cleavage		2
-1.48205	#N/A	osa-miR531b	TCONS_00197693	4.5	TCONS_00197693	-1	1	20	1689	1708	CUCGCCGGGGCUGCGUGCCG	:: :::::.::: : :::::	CGCCACGCGGCCACCGCGAG	Cleavage		2
-1.77656	#N/A	osa-miR810b.1	TCONS_00197745	4	TCONS_00197745	-1	1	21	4392	4412	UGAACACCGAUAUGCGUCAUC	:: :: ::::::.:::::: :	GACGAAGCAUAUUGGUGUUGA	Cleavage		1
-1.4531	#N/A	osa-miR531a	TCONS_00197971	4.5	TCONS_00197971	-1	1	24	183	206	CUCGCCGGGGCUGCGUGCCGCCAU	.:::::::: :. ::.:::::::	GUGGCGGCAGGUUGCUCCGGCGAC	Cleavage		1
#N/A	-1.95721	osa-miR408-3p	TCONS_00198541	3.5	TCONS_00198541	-1	1	21	2785	2805	CUGCACUGCCUCUUCCCUGGC	: .: :::::.:: :::::::	GAUAAGGAAGGGGAAGUGCAG	Cleavage		1
#N/A	-1.95721	osa-miR408-3p	TCONS_00198712	5	TCONS_00198712	-1	1	21	8466	8486	CUGCACUGCCUCUUCCCUGGC	::: :::..:.:: .::::.:	GCCCGGGGGGGGGGGGUGCGG	Cleavage		1
-1.77656	#N/A	osa-miR810b.1	TCONS_00201763	4.5	TCONS_00201763	-1	1	21	1594	1614	UGAACACCGAUAUGCGUCAUC	.::..::: .: ::::::::	UGUGGUGCAAGUGGGUGUUCA	Cleavage		1
-1.4531	#N/A	osa-miR531a	TCONS_00203527	4.5	TCONS_00203527	-1	1	24	389	412	CUCGCCGGGGCUGCGUGCCGCCAU	: ::::::.. ::::..:::::.	ACGGCGGCGUUCAGCUUCGGCGGC	Cleavage		1
-1.77656	#N/A	osa-miR810b.1	TCONS_00204023	5	TCONS_00204023	-1	1	21	2906	2926	UGAACACCGAUAUGCGUCAUC	::: : :..:: ::::::::.	GAUCAAGUGUAACGGUGUUCG	Translation		1
-1.77656	#N/A	osa-miR810b.1	TCONS_00204025	5	TCONS_00204025	-1	1	21	2596	2616	UGAACACCGAUAUGCGUCAUC	::: : :..:: ::::::::.	GAUCAAGUGUAACGGUGUUCG	Translation		1
#N/A	1.10449	osa-miR5493	TCONS_00204868	3.5	TCONS_00204868	-1	1	21	584	604	AGCCGGGCUCGGUCGCGCGUG	:::::::::::::: ::	GCGGCGCGACCGAGCCCCGCC	Cleavage		1
2.09284	#N/A	osa-miR1881	TCONS_00206813	5	TCONS_00206813	-1	1	24	1531	1554	AAUGUUAUUGUAGCGUGGUGGUGU	::.:: ::.::::..::.:..:	CCAUCAGCAUGCUAUGAUGAUGUG	Cleavage		1
2.09284	#N/A	osa-miR1881	TCONS_00206814	5	TCONS_00206814	-1	1	24	1169	1192	AAUGUUAUUGUAGCGUGGUGGUGU	::.:: ::.::::..::.:..:	CCAUCAGCAUGCUAUGAUGAUGUG	Cleavage		1
2.09284	#N/A	osa-miR1881	TCONS_00206815	5	TCONS_00206815	-1	1	24	821	844	AAUGUUAUUGUAGCGUGGUGGUGU	::.:: ::.::::..::.:..:	CCAUCAGCAUGCUAUGAUGAUGUG	Cleavage		1
-1.4531	#N/A	osa-miR531a	TCONS_00207360	4.5	TCONS_00207360	-1	1	24	2643	2667	CUCGCCGGGGCUG-CGUGCCGCCAU	: .:::::: :::::::::: ::	GAGUUGGCACGUCAGCCCCGGCCAG	Cleavage		2
-1.4531	#N/A	osa-miR531a	TCONS_00207360	4.5	TCONS_00207360	-1	1	24	14589	14613	CUCGCCGGGGCUG-CGUGCCGCCAU	: .:::::: :::::::::: ::	GAGUUGGCACGUCAGCCCCGGCCAG	Cleavage		2
-1.48205	#N/A	osa-miR531b	TCONS_00207360	4.5	TCONS_00207360	-1	1	20	2647	2667	CUCGCCGGGGCUG-CGUGCCG	.:::::: :::::::::: ::	UGGCACGUCAGCCCCGGCCAG	Cleavage		2
-1.48205	#N/A	osa-miR531b	TCONS_00207360	4.5	TCONS_00207360	-1	1	20	14593	14613	CUCGCCGGGGCUG-CGUGCCG	.:::::: :::::::::: ::	UGGCACGUCAGCCCCGGCCAG	Cleavage		2
#N/A	1.07992	osa-miR2865	TCONS_00209335	4.5	TCONS_00209335	-1	1	22	95	116	CUCAGCAGUCGACUGUACCGUG	::.:::.:..::.::::	CAAUUUAUAGUUGGUUGUUGAG	Cleavage		1
#N/A	-1.95721	osa-miR408-3p	TCONS_00215470	5	TCONS_00215470	-1	1	21	2519	2539	CUGCACUGCCUCUUCCCUGGC	:::.::::.:::: .: :.::	GCCGGGGAGGAGGAGGAGUAG	Cleavage		1
-1.48205	#N/A	osa-miR531b	TCONS_00215480	4	TCONS_00215480	-1	1	20	9493	9511	CUCGCCGGGGCUGCGUGCCG	::::: ::.:: ::::::::	CGGCA-GCGGCGCCGGCGAG	Cleavage		1
-1.4531	#N/A	osa-miR531a	TCONS_00215481	4	TCONS_00215481	-1	1	24	22560	22582	CUCGCCGGGGCUGCGUGCCGCCAU	: : ::::: ::.:: ::::::::	AGGCCGGCA-GCGGCGCCGGCGAG	Cleavage		1
-1.48205	#N/A	osa-miR531b	TCONS_00215481	4	TCONS_00215481	-1	1	20	22564	22582	CUCGCCGGGGCUGCGUGCCG	::::: ::.:: ::::::::	CGGCA-GCGGCGCCGGCGAG	Cleavage		1
-1.48205	#N/A	osa-miR531b	TCONS_00215482	4	TCONS_00215482	-1	1	20	15151	15169	CUCGCCGGGGCUGCGUGCCG	::::: ::.:: ::::::::	CGGCA-GCGGCGCCGGCGAG	Cleavage		1
#N/A	1.10449	osa-miR5493	TCONS_00218392	3.5	TCONS_00218392	-1	1	21	1441	1461	AGCCGGGCUCGGUCGCGCGUG	.::::::.: ::::.::::	AGCGCGCGGCGGAGCUCGGCA	Translation		1
#N/A	1.24358	osa-miR7693-5p	TCONS_00221796	2.5	TCONS_00221796	-1	1	24	1911	1934	GUUUCCGCUCUUCAUCGAUGGCUG	..::.:::::::::.::::.	ACUUUAUUGAUGAAGAGUGGAAGA	Cleavage		1
#N/A	1.24358	osa-miR7693-5p	TCONS_00221797	2.5	TCONS_00221797	-1	1	24	2846	2869	GUUUCCGCUCUUCAUCGAUGGCUG	..::.:::::::::.::::.	ACUUUAUUGAUGAAGAGUGGAAGA	Cleavage		1
-1.48205	#N/A	osa-miR531b	TCONS_00221797	4.5	TCONS_00221797	-1	1	20	6112	6131	CUCGCCGGGGCUGCGUGCCG	::.:::.:: .:::.:::	GCGCGCGCGGCGUCGGUGAG	Cleavage		1
#N/A	1.24358	osa-miR7693-5p	TCONS_00221798	2.5	TCONS_00221798	-1	1	24	1924	1947	GUUUCCGCUCUUCAUCGAUGGCUG	..::.:::::::::.::::.	ACUUUAUUGAUGAAGAGUGGAAGA	Cleavage		1
#N/A	1.24358	osa-miR7693-5p	TCONS_00221799	2.5	TCONS_00221799	-1	1	24	2575	2598	GUUUCCGCUCUUCAUCGAUGGCUG	..::.:::::::::.::::.	ACUUUAUUGAUGAAGAGUGGAAGA	Cleavage		1
-1.48205	#N/A	osa-miR531b	TCONS_00221799	4.5	TCONS_00221799	-1	1	20	5841	5860	CUCGCCGGGGCUGCGUGCCG	::.:::.:: .:::.:::	GCGCGCGCGGCGUCGGUGAG	Cleavage		1
#N/A	1.24358	osa-miR7693-5p	TCONS_00221800	2.5	TCONS_00221800	-1	1	24	2548	2571	GUUUCCGCUCUUCAUCGAUGGCUG	..::.:::::::::.::::.	ACUUUAUUGAUGAAGAGUGGAAGA	Cleavage		1
-1.59805	#N/A	osa-miR171i-3p	TCONS_00223575	5	TCONS_00223575	-1	1	21	1809	1829	GGAUUGAGCCGCGUCAAUAUC	:::.::.::.::..:.:	CGGCUUGGCGUGGUUCGGUUC	Cleavage		1
#N/A	-1.27212	osa-miR397a	TCONS_00223636	4.5	TCONS_00223636	-1	1	21	1828	1848	UCAUUGAGUGCAGCGUUGAUG	::::::.::: :.::::::.	CAUCAAUGCUUGAUUCAAUGG	Translation		1
#N/A	-1.40041	osa-miR397b	TCONS_00223636	5	TCONS_00223636	-1	1	21	1828	1848	UUAUUGAGUGCAGCGUUGAUG	::::::.::: :.:::::..	CAUCAAUGCUUGAUUCAAUGG	Translation		1
#N/A	1.10449	osa-miR5493	TCONS_00231415	5	TCONS_00231415	-1	1	21	21603	21623	AGCCGGGCUCGGUCGCGCGUG	:.: ::: :.:::::::: :	CGCACGCCAUCGAGCCCGCCG	Cleavage		1
#N/A	1.10449	osa-miR5493	TCONS_00231416	5	TCONS_00231416	-1	1	21	21510	21530	AGCCGGGCUCGGUCGCGCGUG	:.: ::: :.:::::::: :	CGCACGCCAUCGAGCCCGCCG	Cleavage		1
#N/A	1.10449	osa-miR5493	TCONS_00231417	5	TCONS_00231417	-1	1	21	25129	25149	AGCCGGGCUCGGUCGCGCGUG	:.: ::: :.:::::::: :	CGCACGCCAUCGAGCCCGCCG	Cleavage		1
#N/A	1.10449	osa-miR5493	TCONS_00231418	5	TCONS_00231418	-1	1	21	25125	25145	AGCCGGGCUCGGUCGCGCGUG	:.: ::: :.:::::::: :	CGCACGCCAUCGAGCCCGCCG	Cleavage		1
-1.60571	#N/A	osa-miR171b	TCONS_00232318	5	TCONS_00232318	-1	1	21	1159	1179	UGAUUGAGCCGUGCCAAUAUC	:::: :::::::. ::.::.	GAUAAAGGCACGGUGCAGUCG	Cleavage		1
-1.60571	#N/A	osa-miR171b	TCONS_00232319	5	TCONS_00232319	-1	1	21	1491	1511	UGAUUGAGCCGUGCCAAUAUC	:::: :::::::. ::.::.	GAUAAAGGCACGGUGCAGUCG	Cleavage		1
#N/A	1.07992	osa-miR2865	TCONS_00235395	3.5	TCONS_00235395	-1	1	22	564	585	CUCAGCAGUCGACUGUACCGUG	.: :::. :::::.: ::::::	UAAGGUGGAGUCGGCAGCUGAG	Cleavage		1
-1.59805	#N/A	osa-miR171i-3p	TCONS_00236063	4	TCONS_00236063	-1	1	21	2306	2326	GGAUUGAGCCGCGUCAAUAUC	::::::: :::.:..::..	UCUAUUGACUCGGUUUGAUUU	Cleavage		1
#N/A	1.10449	osa-miR5493	TCONS_00237905	5	TCONS_00237905	-1	1	21	10427	10447	AGCCGGGCUCGGUCGCGCGUG	::::::.:. :::::: :	GCCGCGCGGCUCAGCCCGCCG	Translation		1
#N/A	-1.27212	osa-miR397a	TCONS_00239814	4.5	TCONS_00239814	-1	1	21	8886	8906	UCAUUGAGUGCAGCGUUGAUG	::::::.::: :.::::::.	CAUCAAUGCUUGAUUCAAUGG	Translation		1
#N/A	1.07992	osa-miR2865	TCONS_00239814	5	TCONS_00239814	-1	1	22	5697	5718	CUCAGCAGUCGACUGUACCGUG	:: :::: :: .:..::::::	CAAGGUAAAGGUGGUUGCUGAU	Cleavage		1
#N/A	-1.40041	osa-miR397b	TCONS_00239814	5	TCONS_00239814	-1	1	21	8886	8906	UUAUUGAGUGCAGCGUUGAUG	::::::.::: :.:::::..	CAUCAAUGCUUGAUUCAAUGG	Translation		1
-1.60571	#N/A	osa-miR171b	TCONS_00240432	5	TCONS_00240432	-1	1	21	1189	1209	UGAUUGAGCCGUGCCAAUAUC	:.::::: :.::.:::: ::	GGUAUUGCGAUGGUUCAAACA	Cleavage		1
#N/A	1.07992	osa-miR2865	TCONS_00243708	5	TCONS_00243708	-1	1	22	1900	1921	CUCAGCAGUCGACUGUACCGUG	:.: ::::::: :::: :::	AAUGCUACAGUCCACUGAUGAA	Translation		1
#N/A	1.07992	osa-miR2865	TCONS_00243709	5	TCONS_00243709	-1	1	22	1952	1973	CUCAGCAGUCGACUGUACCGUG	:.: ::::::: :::: :::	AAUGCUACAGUCCACUGAUGAA	Translation		1
#N/A	1.07992	osa-miR2865	TCONS_00243710	5	TCONS_00243710	-1	1	22	1401	1422	CUCAGCAGUCGACUGUACCGUG	:.: ::::::: :::: :::	AAUGCUACAGUCCACUGAUGAA	Translation		1
-1.77656	#N/A	osa-miR810b.1	TCONS_00243711	4.5	TCONS_00243711	-1	1	21	1300	1320	UGAACACCGAUAUGCGUCAUC	:::: :::: ::: ::::.:	CAUGAGGCAUCUCGUUGUUUA	Translation		1
#N/A	1.07992	osa-miR2865	TCONS_00243711	5	TCONS_00243711	-1	1	22	5809	5830	CUCAGCAGUCGACUGUACCGUG	:.: ::::::: :::: :::	AAUGCUACAGUCCACUGAUGAA	Translation		1
-1.77656	#N/A	osa-miR810b.1	TCONS_00243712	4.5	TCONS_00243712	-1	1	21	1300	1320	UGAACACCGAUAUGCGUCAUC	:::: :::: ::: ::::.:	CAUGAGGCAUCUCGUUGUUUA	Translation		1
#N/A	1.07992	osa-miR2865	TCONS_00243712	5	TCONS_00243712	-1	1	22	5753	5774	CUCAGCAGUCGACUGUACCGUG	:.: ::::::: :::: :::	AAUGCUACAGUCCACUGAUGAA	Translation		1
-1.48205	#N/A	osa-miR531b	TCONS_00243760	3	TCONS_00243760	-1	1	20	742	761	CUCGCCGGGGCUGCGUGCCG	:::.: :.::::::::::	AGGCGCUCGGCCCCGGCGAC	Cleavage		1
-1.48205	#N/A	osa-miR531b	TCONS_00243761	3	TCONS_00243761	-1	1	20	746	765	CUCGCCGGGGCUGCGUGCCG	:::.: :.::::::::::	AGGCGCUCGGCCCCGGCGAC	Cleavage		1
-1.48205	#N/A	osa-miR531b	TCONS_00243762	3	TCONS_00243762	-1	1	20	3439	3458	CUCGCCGGGGCUGCGUGCCG	:::.: :.::::::::::	AGGCGCUCGGCCCCGGCGAC	Cleavage		1
