# Supplementary material for: Variations in DNA methylation and the role of regulatory factors in rice (Oryza sativa) response to lunar orbit stressors
Source: Front Plant Sci. 2024 Nov 14;15:1427578. doi: 10.3389/fpls.2024.1427578 (PMC11603183; doi:10.3389/fpls.2024.1427578)
Supplement: Supplementary file 13 [file Table7.xlsx]

## Sheet: Sheet1
Table S7 Proportional classification of DMR locations. TS1/TS2/TS3: Spaceflight group during the tillering stage, n=1; HS1/HS2/HS3: Spaceflight group during the heading stage, n = 1.
Sample	Context	Methylation level	Exon	Intron	Promoter	TES	TSS	Utr3	Utr5	Repeat
TS1	CG	Hyper	0.208711	0.15487	0.523896	0.0127042	0.0114943	0.0604961	0.0278282	0.394727
		Hypo	0.224465	0.161468	0.497554	0.0131498	0.011315	0.0626911	0.0293578	0.411765
	CHG	Hyper	0.210342	0.218029	0.44095	0.0174703	0.0125786	0.0614955	0.0391335	0.505699
		Hypo	0.198945	0.237995	0.441689	0.017942	0.0153034	0.0506596	0.037467	0.522309
	CHH	Hyper	0.118248	0.172263	0.6	0.0145985	0.0175182	0.0321168	0.0452555	0.751451
		Hypo	0.0956777	0.191775	0.628619	0.0155266	0.00923206	0.0344104	0.0247587	0.714577
TS2	CG	Hyper	0.278434	0.136731	0.442511	0.0180236	0.0130516	0.081417	0.0298322	0.376357
		Hypo	0.283452	0.142553	0.424823	0.0172577	0.0182033	0.0732861	0.0404255	0.464828
	CHG	Hyper	0.232575	0.223771	0.402054	0.0212766	0.0190756	0.0594277	0.0418195	0.46423
		Hypo	0.201066	0.225819	0.437548	0.0194212	0.0182788	0.0563595	0.041508	0.603023
	CHH	Hyper	0.0882724	0.20681	0.607818	0.0226986	0.0151324	0.0390921	0.0201765	0.739059
		Hypo	0.0870779	0.186994	0.633826	0.0189785	0.0136757	0.0368406	0.0226068	0.684178
TS3	CG	Hyper	0.16521	0.131993	0.589161	0.0148601	0.0131119	0.0541958	0.0314685	0.389867
		Hypo	0.224332	0.170089	0.489733	0.0135606	0.00697404	0.061604	0.0337079	0.568539
	CHG	Hyper	0.22208	0.205392	0.456996	0.0115533	0.0102696	0.0629012	0.0308087	0.507274
		Hypo	0.22343	0.21852	0.419502	0.0206945	0.0189407	0.0631357	0.0357769	0.555573
	CHH	Hyper	0.0860215	0.225806	0.604839	0.0134409	0.016129	0.0268817	0.0268817	0.742561
		Hypo	0.0996616	0.183636	0.617349	0.0199938	0.0166103	0.0359889	0.026761	0.708352
HS1	CG	Hyper	0.222372	0.141509	0.489218	0.0161725	0.0202156	0.06469	0.0458221	0.40113
		Hypo	0.257531	0.141235	0.458765	0.017284	0.0158025	0.0674074	0.0419753	0.539039
	CHG	Hyper	0.242331	0.234151	0.383436	0.0184049	0.0194274	0.0685072	0.0337423	0.485534
		Hypo	0.205145	0.216839	0.460408	0.0203809	0.0106916	0.0497828	0.0367524	0.576422
	CHH	Hyper	0.0672926	0.219092	0.655712	0.0140845	0.00469484	0.0250391	0.0140845	0.715494
		Hypo	0.114082	0.177184	0.608913	0.0181818	0.0149733	0.0349376	0.0317291	0.708844
HS2	CG	Hyper	0.20823	0.154685	0.510659	0.0193356	0.013882	0.0634606	0.0297471	0.427964
		Hypo	0.282529	0.156611	0.417366	0.0167891	0.0128541	0.0794858	0.0343652	0.343551
	CHG	Hyper	0.226133	0.225651	0.414658	0.0168756	0.0178399	0.0583414	0.0405014	0.505838
		Hypo	0.202563	0.228684	0.449975	0.0197141	0.0123213	0.0473139	0.0394283	0.486719
	CHH	Hyper	0.135593	0.19774	0.536723	0.0112994	0.0254237	0.0367232	0.0564972	0.681941
		Hypo	0.0931621	0.183936	0.636907	0.0134368	0.0128397	0.03404	0.0256793	0.697279
HS3	CG	Hyper	0.21875	0.121011	0.515957	0.0192819	0.0192819	0.0691489	0.0365691	0.387622
		Hypo	0.281101	0.151189	0.410263	0.0185232	0.0125156	0.0826033	0.0438048	0.418486
	CHG	Hyper	0.212177	0.216482	0.444034	0.0141451	0.0147601	0.0627306	0.0356704	0.574457
		Hypo	0.214199	0.218256	0.434077	0.0198783	0.0146045	0.0616633	0.0373225	0.466104
	CHH	Hyper	0.0814458	0.178313	0.649157	0.019759	0.00915663	0.0390361	0.0231325	0.696371
		Hypo	0.113365	0.183567	0.599584	0.0208008	0.0150806	0.0374415	0.0301612	0.690786
