# Supplementary material for: Variations in DNA methylation and the role of regulatory factors in rice (Oryza sativa) response to lunar orbit stressors
Source: Front Plant Sci. 2024 Nov 14;15:1427578. doi: 10.3389/fpls.2024.1427578 (PMC11603183; doi:10.3389/fpls.2024.1427578)
Supplement: Supplementary file 14 [file Table8.xlsx]

## Sheet: Sheet1
Table S8 List of DEMRs in Single Sample Analysis.
Gene ID	Symbol	Description	TS1 Log2FC	TS2 Log2FC	TS3 Log2FC	HS1 Log2FC	HS2 Log2FC	HS3 Log2FC
Os05g0446600	ROS1-like4	DNA demethylation	0.528493	0.594735	0.673018	0	0	0
Os02g0496500	OsDML3a	DNA demethylation	0	0	0	-0.267377	0	0
Os06g0237900	OsDML4	DNA demethylation	0	0	0	0	0	0
Os01g0218032	ROS1A	DNA demethylation	0	0.367804	0.444259	-1.76958	0	0
Os05g0445900	ROS1c	DNA demethylation	0.492655	0.747276	0.856655	-2.13867	-0.466157	-0.33072
Os05g0446550	ROS1D	DNA demethylation	0	0.832148	0	-4.33283	0	0
Os01g0965000	OsNRPF1	DNA methylation establishment	0	-1.89747	0	-1.77684	0	-1.50205
Os02g0152700	OsNRPE1	DNA methylation establishment	0.590245	0	0	-0.584146	-0.670543	0
Os05g0506200	KTF1-like	DNA methylation establishment	0.927433	0.439834	0.54691	-1.20451	-0.409631	0
Os06g0255700	DRD1-like	DNA methylation establishment	0	0	0	-1.78628	0	0
Os05g0224900	CMT3a	DNA methylation maintenance	0	0	0	0.69998	-0.374883	0.0794672
Os03g0798300	MET1A	DNA methylation maintenance	0	0	0	-1.33974	0	-1.44901
Os07g0182900	MET1B	DNA methylation maintenance	-0.188771	0.247639	-0.730781	-1.53688	0	0
Os05g0224800	CMT2	Heterochromatin formation	0.624857	0	0	-2.14274	-0.522257	0
Os08g0344100	HDA705	Heterochromatin formation	0	0	0	-0.389782	0	0
Os05g0196500	JMJ703	Heterochromatin formation	0.223526	0.192908	0	-1.6396	-0.140501	0
Os01g0907400	JMJ705	Heterochromatin formation	0.51378	0.345419	0.535954	0	0	0
Os10g0577600	JMJ706	Heterochromatin formation	0	1.92201	1.43968	0	0	0
Os06g0275500	SDG711	Heterochromatin formation	0.202672	-0.206696	0.49212	-0.953192	0	0
Os09g0307800	SDG724	Heterochromatin formation	0	-0.30779	0	-1.81918	0	0
Os02g0554000	SDG725	Heterochromatin formation	0.362857	0.616989	0.692594	-1.21558	0	0		1.92
Os07g0435900	SDG726	Heterochromatin formation	0	0	0	0.73926	0	0
Os01g0126600	IDP1-like2	Heterochromatin formation	0	0	0	0	0	0.216283
Os01g0633200	IDP1-like3	Heterochromatin formation	0	0	0	-0.91673	0	0
Os02g0194000	SWI3b-like	Heterochromatin formation	0	0	0	-0.716174	0	0
Os04g0544100	SDG703	Heterochromatin formation	0.656113	0	0	0	0	0
Os09g0362900	SDG727	Heterochromatin formation	0	0	0	-1.44677	-0.327203	-0.344313
Os10g0181700	OsMORC1	Heterochromatin formation	0	0	0	-2.10251	0	0
Os01g0549200	OsMORC6c	Heterochromatin formation	0	0.311271	0	-0.920194	0.363164	0
Os11g0454800	OsMORC6b	Heterochromatin formation	0	0	1.55592	0	0	0
Os06g0474900	OsMORC6a	Heterochromatin formation	0.242188	0	0.430768	-1.72427	-0.444306	0		0
Os07g0184800	H1-like	Heterochromatin formation	0	-1.03574	-0.705814	1.62735	0	0
Os03g0307800	SDG718	Heterochromatin formation	0	0	0	-1.03624	0	0
Os05g0490700	SDG728	Heterochromatin formation	0.34556	0	0	-1.34246	0	0
Os11g0602200	SDG704	Heterochromatin formation	0.546622	0	0.270159	-1.47675	-0.0964135	-0.124954
Os01g0612000	DNMT2	RdDM(DNA methylation)	0	0	0	-2.43686	0	0
Os03g0165266	DRD1	RdDM(DNA methylation)	0	0	0	0	0	1.57085
Os03g0110800	DRM2	RdDM(DNA methylation)	0	0	0	-0.745945	0	0
Os05g0133900	DRM3	RdDM(DNA methylation)	0	0	0	-0.787424	0	0
Os01g0275600	AGO4a	RdDM(siRNA biogenesis)	0.442727	0	0	-1.47119	0.244215	0
Os04g0151800	AGO4b	RdDM(siRNA biogenesis)	0	0	0	-1.14226	0	0		-4.33
Os03g0583900	DCL2a	RdDM(siRNA biogenesis)	0	0	0.767534	-0.720128	0	0
Os09g0315100	DCL2b	RdDM(siRNA biogenesis)	0	0	0.597524	-2.35521	0	0
Os01g0909200	DCL3a	RdDM(siRNA biogenesis)	0	0	0	-2.11462	-0.0801792	0.169351
Os10g0485600	DCL3b	RdDM(siRNA biogenesis)	-0.576729	0	0	-1.21518	0	0
Os04g0509300	DCL4	RdDM(siRNA biogenesis)	0.424408	0	0.591452	-1.91985	0	0
Os04g0465700	RDR2	RdDM(siRNA biogenesis)	0	0	0	0.355457	-0.403858	0
Os01g0197900	RDR3	RdDM(siRNA biogenesis)	0	0	0	-2.8024	0	0
Os01g0198000	RDR4	RdDM(siRNA biogenesis)	0	0	0	-2.02115	0	0
Os01g0527600	RDR6	RdDM(siRNA biogenesis)	0	-0.565876	0	0.883526	0	0
Os07g0164000	WAF1	RdDM(siRNA biogenesis)	0.282354	-0.339262	-0.404128	-0.445686	0	-0.082348
Os04g0572600	OsNRPD1a	RdDM(siRNA biogenesis)	0.594612	0.471562	1.09806	-1.62865	0	0
Os09g0555200	OsNRPD1b	RdDM(siRNA biogenesis)	0	0	0	-3.24514	0	0
Os09g0346900	OsSHH1	RdDM(siRNA biogenesis)	0	-0.778028	0	-0.866541	0	0
Os05g0392400	CLSY-like2	RdDM(siRNA biogenesis)	0	0.782731	1.05592	-2.01344	-0.275527	0.0916426
Os12g0607000	HMT	Generation of methyl donors	-0.663657	-0.691439	-0.512564	-0.986048	0	0
