# Supplementary material for: Variations in DNA methylation and the role of regulatory factors in rice (Oryza sativa) response to lunar orbit stressors
Source: Front Plant Sci. 2024 Nov 14;15:1427578. doi: 10.3389/fpls.2024.1427578 (PMC11603183; doi:10.3389/fpls.2024.1427578)
Supplement: Supplementary file 15 [file Table9.xlsx]

## Sheet: Sheet1
Table S9 List of DIMRs in Single Sample Analysis.
Gene ID	Symbol	Description	TS1 Differential	TS2 Differential	TS3 Differential	HS1 Differential	HS2 Differential	HS3 Differential
Os05g0445900	ROS1c	DNA demethylation	-	2.33333	6.33333	1	-	-
Os06g0255700	DRD1-like	DNA methylation establishment	-	-	-	5-	-	-
Os01g0235200	DMS3-like	DNA methylation establishment	2.66667	-	-	-	-	-
Os05g0224900	CMT3a	DNA methylation maintenance	-	-	-	27.3333	-	-
Os07g0182900	MET1B	DNA methylation maintenance	2	6	76	-	-	-
Os03g0722400	DDM1b	Heterochromatin formation	-	-	-	-	6	13
Os05g0196500	JMJ703	Heterochromatin formation	-	-	-	38	-	-
Os01g0907400	JMJ705	Heterochromatin formation	-61	-6-	-56	-	-	-
Os10g0577600	JMJ706	Heterochromatin formation	-	53	3-	-	-	-
Os06g0275500	SDG711	Heterochromatin formation	-	16.3333	38.3333	-	-	-
Os01g0927000	SDG714	Heterochromatin formation	158.667	-	-	-	-	-
Os09g0307800	SDG724	Heterochromatin formation	3.66667	1.66667	-	-	-	-
Os02g0554000	SDG725	Heterochromatin formation	-	-	93.6667	22	-	-
Os07g0435900	SDG726	Heterochromatin formation	-	-	-	1-7.3333333	-	-
Os10g0181700	OsMORC1	Heterochromatin formation	1	-	-	-	-	-
Os01g0549200	OsMORC6c	Heterochromatin formation	-	-	-	-	5	-
Os01g0275600	AGO4a	RdDM(siRNA biogenesis)	-	-	-	36	36	-
Os01g0909200	DCL3a	RdDM(siRNA biogenesis)	-	-	-	18	-	26
Os10g0485600	DCL3b	RdDM(siRNA biogenesis)	53.6667	-	-	11	-	25
Os01g0197900	RDR3	RdDM(siRNA biogenesis)	2.66667	-	-	-	-	-
Os01g0198000	RDR4	RdDM(siRNA biogenesis)	-	-	4.66667	8	4	-
Os01g0527600	RDR6	RdDM(siRNA biogenesis)	-	2	1	25.6667	-	-
Os07g0164000	WAF1	RdDM(siRNA biogenesis)	-	1.66667	1.66667	-	-	-
Os04g0572600	OsNRPD1a	RdDM(siRNA biogenesis)	-	-	-	-	-	89.6667
Os09g0555200	OsNRPD1b	RdDM(siRNA biogenesis)	-	-	-	121.667	-	-
Os09g0346900	OsSHH1	RdDM(siRNA biogenesis)	-	1	-	-	-	-
Os05g0392400	CLSY-like2	RdDM(siRNA biogenesis)	-	-	-	29.6667	-	-
