# Supplementary material for: Variations in DNA methylation and the role of regulatory factors in rice (Oryza sativa) response to lunar orbit stressors
Source: Front Plant Sci. 2024 Nov 14;15:1427578. doi: 10.3389/fpls.2024.1427578 (PMC11603183; doi:10.3389/fpls.2024.1427578)
Supplement: Supplementary file 16 [file Table10.xlsx]

## Sheet: Sheet1
Table S10 List of DEmiRs in Single Sample Analysis.
miRNA	TS1 Log2FC	TS2 Log2FC	TS3 Log2FC	HS1 Log2FC	HS2 Log2FC	HS3 Log2FC
osa-miR11338-3p	#N/A	#N/A	#N/A	#N/A	-0.71975	-0.664007
osa-miR11342-5p	#N/A	#N/A	#N/A	0.655967	#N/A	#N/A		3.99
osa-miR1320-5p	#N/A	#N/A	#N/A	1.52088	#N/A	#N/A
osa-miR1423-3p	#N/A	#N/A	#N/A	#N/A	-1.35729	-0.755578
osa-miR1429-3p	#N/A	#N/A	#N/A	#N/A	-1.8257	#N/A
osa-miR1430	1.93281	#N/A	#N/A	#N/A	#N/A	#N/A
osa-miR1436	#N/A	#N/A	#N/A	-1.88553	-1.69297	#N/A
osa-miR1437b-3p	#N/A	#N/A	#N/A	-0.736705	#N/A	-0.282666
osa-miR156a	#N/A	#N/A	#N/A	#N/A	-1.21484	#N/A
osa-miR156f-3p	-2.95307	#N/A	#N/A	#N/A	#N/A	#N/A
osa-miR159a.1	1.04912	#N/A	#N/A	#N/A	#N/A	0.581577
osa-miR160e-5p	#N/A	#N/A	#N/A	#N/A	#N/A	-0.974997		0
osa-miR160f-5p	#N/A	#N/A	#N/A	-1.79874	#N/A	#N/A
osa-miR162b	#N/A	#N/A	#N/A	#N/A	0.96002	#N/A
osa-miR166a-3p	#N/A	#N/A	#N/A	-0.684863	#N/A	#N/A
osa-miR166b-5p	#N/A	#N/A	#N/A	0.609955	-1.00484	#N/A
osa-miR166e-3p	#N/A	#N/A	#N/A	#N/A	#N/A	0.856706
osa-miR166i-3p	#N/A	#N/A	#N/A	-1.5056	#N/A	#N/A
osa-miR166j-5p	#N/A	#N/A	#N/A	1.07178	#N/A	#N/A
osa-miR166k-3p	#N/A	#N/A	#N/A	-0.40646	0.299039	#N/A
osa-miR166k-5p	#N/A	#N/A	#N/A	#N/A	#N/A	0.856706
osa-miR166l-5p	#N/A	#N/A	#N/A	#N/A	1.08291	#N/A		-3.26
osa-miR166m	#N/A	#N/A	#N/A	-0.519231	#N/A	#N/A
osa-miR167e-3p	#N/A	#N/A	1.26372	#N/A	#N/A	#N/A
osa-miR167h-3p	#N/A	#N/A	#N/A	1.02284	0.45486	#N/A
osa-miR169a	1.61191	#N/A	#N/A	#N/A	#N/A	#N/A
osa-miR169i-3p	1.87476	#N/A	#N/A	#N/A	#N/A	#N/A
osa-miR171b	#N/A	#N/A	#N/A	#N/A	-3.26225	#N/A
osa-miR171e-5p	#N/A	#N/A	1.49141	#N/A	#N/A	#N/A
osa-miR1846a-3p	#N/A	#N/A	1.5994	#N/A	#N/A	#N/A
osa-miR1846e	#N/A	#N/A	#N/A	#N/A	#N/A	-1.61883
osa-miR1850.1	#N/A	#N/A	#N/A	#N/A	#N/A	-1.64337
osa-miR1850.2	#N/A	#N/A	#N/A	#N/A	1.25565	#N/A
osa-miR1857-5p	1.79927	#N/A	#N/A	#N/A	#N/A	#N/A
osa-miR1861d	#N/A	#N/A	#N/A	2.47962	1.18675	#N/A
osa-miR1861h	#N/A	#N/A	#N/A	3.99259	2.62104	#N/A
osa-miR1862d	#N/A	#N/A	#N/A	#N/A	#N/A	-0.439541
osa-miR1862e	#N/A	#N/A	#N/A	#N/A	#N/A	-0.685368
osa-miR1863b.2	0.986587	#N/A	#N/A	#N/A	#N/A	#N/A
osa-miR1863c	#N/A	#N/A	#N/A	#N/A	-0.7622	-0.783419
osa-miR1873	#N/A	#N/A	#N/A	#N/A	#N/A	-0.654188
osa-miR1874-5p	#N/A	#N/A	#N/A	#N/A	#N/A	-2.06347
osa-miR1881	#N/A	#N/A	#N/A	#N/A	2.12426	2.1999
osa-miR2103	#N/A	#N/A	#N/A	-0.699186	#N/A	#N/A
osa-miR2118o	1.49905	0.806126	-1.31844	#N/A	#N/A	#N/A
osa-miR2120	#N/A	#N/A	#N/A	-1.50689	-1.89929	-2.78301
osa-miR2864.1	#N/A	#N/A	#N/A	-0.886922	-0.613445	-0.786667
osa-miR2865	1.70084	#N/A	#N/A	0.500661	#N/A	0.272859
osa-miR2867-3p	#N/A	#N/A	#N/A	-0.121913	#N/A	-0.408682
osa-miR2867-5p	1.15466	#N/A	#N/A	#N/A	#N/A	#N/A
osa-miR2876-3p	#N/A	#N/A	#N/A	-0.291281	-0.390862	-1.02388
osa-miR2878-5p	1.25815	#N/A	#N/A	#N/A	#N/A	#N/A
osa-miR2880	1.91249	0.971089	#N/A	#N/A	-0.421852	-0.880682
osa-miR393b-3p	#N/A	#N/A	#N/A	-0.990726	-1.71571	-1.52142
osa-miR396a-5p	#N/A	#N/A	#N/A	-0.810537	-0.898088	-0.888719
osa-miR396c-3p	1.37327	#N/A	1.50574	#N/A	#N/A	#N/A
osa-miR396c-5p	#N/A	#N/A	#N/A	-1.80276	#N/A	#N/A
osa-miR397a	-1.09314	#N/A	-1.07826	0.8549	#N/A	#N/A
osa-miR397b	-1.01157	#N/A	-1.16634	#N/A	#N/A	#N/A
osa-miR398a	#N/A	#N/A	1.62602	1.62891	1.00387	#N/A
osa-miR408-3p	#N/A	#N/A	#N/A	#N/A	1.47978	#N/A
osa-miR408-5p	#N/A	#N/A	#N/A	#N/A	1.53218	#N/A
osa-miR439a	#N/A	#N/A	#N/A	-1.22436	-1.22445	-0.713882
osa-miR444b.2	#N/A	#N/A	#N/A	#N/A	-0.650673	-0.726238
osa-miR5072	#N/A	#N/A	#N/A	-0.996878	#N/A	#N/A
osa-miR5079a	#N/A	#N/A	#N/A	#N/A	-1.31713	#N/A
osa-miR5082	2.54016	#N/A	#N/A	#N/A	#N/A	#N/A
osa-miR5144-3p	-1.5917	0.539804	0.415237	#N/A	#N/A	#N/A
osa-miR5144-5p	#N/A	#N/A	#N/A	-0.902272	-0.679519	-0.333508
osa-miR5148a	1.45794	#N/A	#N/A	#N/A	#N/A	#N/A
osa-miR5159	#N/A	#N/A	#N/A	0.799125	-0.745284	#N/A
osa-miR530-3p	#N/A	#N/A	#N/A	#N/A	#N/A	-2.97614
osa-miR5493	1.98025	1.41637	1.25863	#N/A	#N/A	#N/A
osa-miR5503	1.66284	#N/A	#N/A	#N/A	#N/A	#N/A
osa-miR5504	2.41516	#N/A	#N/A	-1.22443	-1.76884	-0.868279
osa-miR5505	#N/A	#N/A	#N/A	-1.37674	-1.50611	-1.38983
osa-miR5788	1.75665	#N/A	#N/A	-0.462082	-1.56498	-1.4487
osa-miR5801c-5p	#N/A	#N/A	#N/A	#N/A	-0.305369	-0.694207
osa-miR5807	#N/A	#N/A	#N/A	1.54538	1.41601	#N/A
osa-miR5827	#N/A	#N/A	#N/A	1.0814	0.769488	-1.37057
osa-miR6251	#N/A	#N/A	#N/A	#N/A	-1.64778	-0.453492
osa-miR7692-3p	#N/A	#N/A	#N/A	#N/A	-1.06369	-1.22304
osa-miR7693-5p	1.80022	1.71072	#N/A	0.294855	-0.580566	#N/A
osa-miR7694-3p	#N/A	#N/A	#N/A	#N/A	1.09812	#N/A
osa-miR7695-5p	#N/A	#N/A	#N/A	-0.989889	#N/A	-0.92616
osa-miR810b.2	1.4639	#N/A	#N/A	#N/A	0.318981	-0.734659
osa-miR812a	1.46191	#N/A	#N/A	#N/A	#N/A	#N/A
osa-miR812f	#N/A	#N/A	#N/A	-1.03608	#N/A	#N/A
osa-miR812p	1.04597	0.95378	#N/A	#N/A	#N/A	#N/A
osa-miR827	2.38718	1.24256	#N/A	#N/A	#N/A	#N/A
