# Supplementary material for: Variations in DNA methylation and the role of regulatory factors in rice (Oryza sativa) response to lunar orbit stressors
Source: Front Plant Sci. 2024 Nov 14;15:1427578. doi: 10.3389/fpls.2024.1427578 (PMC11603183; doi:10.3389/fpls.2024.1427578)
Supplement: Supplementary file 17 [file Table11.xlsx]

## Sheet: Sheet1
Table S11 List of DImiRs in Single Sample Analysis.
miRNA	TS1 Differential	TS2 Differential	TS3 Differential	HS1 Differential	HS2 Differential	HS3 Differential
osa-miR11336-5p	10.6667	24.6667	#N/A	#N/A	#N/A	#N/A
osa-miR11337-3p	#N/A	30	#N/A	25.3333	#N/A	#N/A
osa-miR11337-5p	#N/A	#N/A	#N/A	#N/A	95	#N/A
osa-miR11339-3p	#N/A	#N/A	#N/A	#N/A	12.6667	#N/A
osa-miR11339-5p	#N/A	#N/A	#N/A	9	#N/A	#N/A
osa-miR11340-3p	#N/A	5	#N/A	#N/A	#N/A	#N/A
osa-miR11341-5p	21.3333	#N/A	6.33333	#N/A	#N/A	#N/A
osa-miR11342-5p	#N/A	27.6667	#N/A	48	#N/A	#N/A
osa-miR1319a	28	40	#N/A	#N/A	#N/A	#N/A
osa-miR1320-5p	#N/A	#N/A	#N/A	56	30	#N/A
osa-miR1423-3p	6	#N/A	#N/A	#N/A	#N/A	#N/A
osa-miR1430	68.3333	#N/A	#N/A	#N/A	#N/A	#N/A
osa-miR1437b-3p	#N/A	-14.6667	#N/A	10.3333	#N/A	#N/A
osa-miR156f-3p	20.6667	#N/A	#N/A	#N/A	#N/A	#N/A
osa-miR159a.1	#N/A	#N/A	#N/A	#N/A	#N/A	84.6667
osa-miR159f	12.6667	#N/A	#N/A	#N/A	#N/A	#N/A
osa-miR160e-5p	37.3333	#N/A	#N/A	#N/A	7.33333	16.3333
osa-miR160f-5p	#N/A	#N/A	#N/A	10	#N/A	10
osa-miR162a	#N/A	#N/A	#N/A	#N/A	#N/A	8.33333
osa-miR164a	#N/A	#N/A	#N/A	#N/A	#N/A	6.66667
osa-miR166a-3p	#N/A	#N/A	#N/A	39	#N/A	#N/A
osa-miR166b-5p	#N/A	#N/A	#N/A	15	17	#N/A
osa-miR166d-5p	#N/A	#N/A	#N/A	#N/A	65	#N/A
osa-miR166g-3p	#N/A	#N/A	#N/A	6.66667	#N/A	#N/A
osa-miR166i-3p	#N/A	#N/A	#N/A	7	#N/A	4
osa-miR166j-5p	#N/A	#N/A	#N/A	46.3333	#N/A	#N/A
osa-miR166l-5p	67	#N/A	#N/A	#N/A	#N/A	#N/A
osa-miR166m	#N/A	#N/A	#N/A	24	#N/A	#N/A
osa-miR167a-5p	20.3333	60.3333	#N/A	#N/A	11	5
osa-miR167d-5p	58	#N/A	#N/A	#N/A	#N/A	#N/A
osa-miR167e-3p	3	3	56	#N/A	#N/A	#N/A
osa-miR167h-3p	#N/A	-7.66667	#N/A	64.6667	#N/A	#N/A
osa-miR169a	29.3333	13.3333	10.3333	#N/A	#N/A	#N/A
osa-miR169i-3p	85	5	#N/A	#N/A	#N/A	#N/A
osa-miR171b	23.6667	#N/A	#N/A	10	37	13
osa-miR171e-5p	#N/A	10.3333	46.3333	#N/A	#N/A	#N/A
osa-miR171i-3p	13.3333	#N/A	#N/A	#N/A	30.3333	32.3333
osa-miR1846a-3p	#N/A	#N/A	53.3333	35	27	#N/A
osa-miR1846d-3p	#N/A	#N/A	#N/A	#N/A	#N/A	61
osa-miR1846e	#N/A	#N/A	#N/A	#N/A	#N/A	32.3333
osa-miR1850.1	#N/A	#N/A	#N/A	#N/A	42	#N/A
osa-miR1857-3p	-10	-4	-7	#N/A	#N/A	#N/A
osa-miR1860-3p	#N/A	#N/A	#N/A	44.3333	#N/A	40.3333
osa-miR1861h	#N/A	#N/A	#N/A	96	#N/A	#N/A
osa-miR1862a	#N/A	#N/A	35.6667	#N/A	44	31
osa-miR1862d	#N/A	#N/A	#N/A	17.6667	#N/A	#N/A
osa-miR1862e	#N/A	#N/A	#N/A	6.66667	9.66667	#N/A
osa-miR1863b.2	23.6667	#N/A	44.6667	#N/A	#N/A	#N/A
osa-miR1863c	#N/A	#N/A	#N/A	#N/A	14	10
osa-miR1871	#N/A	7.66667	6.66667	#N/A	#N/A	#N/A
osa-miR1872	#N/A	3	8	#N/A	#N/A	#N/A
osa-miR1874-5p	#N/A	#N/A	#N/A	#N/A	42.6667	#N/A
osa-miR1879	#N/A	#N/A	#N/A	#N/A	#N/A	9.66667
osa-miR2055	#N/A	5.66667	#N/A	#N/A	#N/A	#N/A
osa-miR2120	8	#N/A	#N/A	#N/A	#N/A	#N/A
osa-miR2863c	#N/A	10	5	74.3333	#N/A	#N/A
osa-miR2865	-8.33333	#N/A	-7.33333	19.3333	#N/A	18.3333
osa-miR2871a-5p	43.6667	#N/A	#N/A	#N/A	#N/A	#N/A
osa-miR2876-3p	#N/A	#N/A	#N/A	-7.33333	-7.33333	#N/A
osa-miR2877	#N/A	#N/A	9	#N/A	8	#N/A
osa-miR2879	27	#N/A	9	#N/A	#N/A	#N/A
osa-miR319a-3p.2-3p	#N/A	#N/A	#N/A	#N/A	2.66667	#N/A
osa-miR393b-3p	26.3333	#N/A	#N/A	#N/A	21.6667	#N/A
osa-miR396a-5p	27.6667	34.6667	#N/A	6.33333	10.3333	7.33333
osa-miR396c-5p	35.3333	#N/A	#N/A	12	#N/A	17
osa-miR396e-5p	#N/A	#N/A	#N/A	6.66667	2.66667	17.6667
osa-miR396f-5p	#N/A	#N/A	#N/A	6.66667	2.66667	17.6667
osa-miR397a	28.6667	#N/A	41.6667	79.6667	#N/A	#N/A
osa-miR397b	23.6667	#N/A	57.6667	54.6667	#N/A	#N/A
osa-miR398a	#N/A	41.6667	125.667	#N/A	#N/A	#N/A
osa-miR399d	#N/A	#N/A	#N/A	#N/A	13.3333	#N/A
osa-miR408-5p	#N/A	33.6667	18.6667	#N/A	#N/A	#N/A
osa-miR444d.3	32.6667	#N/A	#N/A	#N/A	#N/A	#N/A
osa-miR5072	-18.6667	-17.6667	#N/A	10	#N/A	#N/A
osa-miR5079a	#N/A	101.667	#N/A	13.6667	26.6667	#N/A
osa-miR5083	55.3333	#N/A	#N/A	4.33333	#N/A	3.33333
osa-miR5143a	13.3333	#N/A	#N/A	#N/A	#N/A	#N/A
osa-miR5150-5p	#N/A	8	#N/A	#N/A	#N/A	#N/A
osa-miR5159	#N/A	67	#N/A	56.6667	9.66667	#N/A
osa-miR528-3p	#N/A	#N/A	#N/A	#N/A	#N/A	23.6667
osa-miR528-5p	16	69	#N/A	#N/A	#N/A	12.3333
osa-miR535-3p	11.6667	14.6667	#N/A	#N/A	#N/A	#N/A
osa-miR535-5p	#N/A	7.66667	#N/A	#N/A	#N/A	#N/A
osa-miR5501	29.6667	92.6667	#N/A	#N/A	36.3333	#N/A
osa-miR5513	#N/A	#N/A	15.3333	#N/A	#N/A	#N/A
osa-miR5788	72.3333	#N/A	#N/A	#N/A	22.6667	9.66667
osa-miR5794	#N/A	#N/A	#N/A	#N/A	#N/A	5
osa-miR5795	#N/A	9	#N/A	#N/A	#N/A	#N/A
osa-miR5801c-5p	#N/A	#N/A	#N/A	#N/A	#N/A	4
osa-miR5814	#N/A	#N/A	#N/A	37.6667	#N/A	#N/A
osa-miR5827	#N/A	#N/A	#N/A	34.3333	#N/A	17.3333
osa-miR6248	20.3333	#N/A	#N/A	#N/A	#N/A	#N/A
osa-miR6249a	23.3333	#N/A	#N/A	#N/A	#N/A	#N/A
osa-miR6251	#N/A	#N/A	#N/A	#N/A	26	#N/A
osa-miR7693-5p	#N/A	#N/A	#N/A	16.3333	#N/A	#N/A
osa-miR7694-3p	#N/A	#N/A	#N/A	#N/A	91.3333	#N/A
osa-miR810b.2	89.3333	#N/A	#N/A	#N/A	27.6667	2.66667
osa-miR812a	55	#N/A	#N/A	#N/A	#N/A	#N/A
osa-miR812f	#N/A	#N/A	#N/A	#N/A	12.6667	#N/A
osa-miR812k	#N/A	#N/A	22.3333	#N/A	#N/A	#N/A
osa-miR812n-5p	1.66667	#N/A	1.66667	#N/A	#N/A	#N/A
osa-miR812p	#N/A	#N/A	#N/A	#N/A	23	#N/A
osa-miR812r	22	#N/A	54	27.3333	#N/A	12.3333
osa-miR820a	#N/A	#N/A	#N/A	#N/A	29.6667	#N/A
osa-miR827	85	#N/A	#N/A	#N/A	#N/A	#N/A
