# Supplementary material for: Variations in DNA methylation and the role of regulatory factors in rice (Oryza sativa) response to lunar orbit stressors
Source: Front Plant Sci. 2024 Nov 14;15:1427578. doi: 10.3389/fpls.2024.1427578 (PMC11603183; doi:10.3389/fpls.2024.1427578)
Supplement: Supplementary file 18 [file Table12.xlsx]

## Sheet: Table S8
Table S12. List of differential miRNAs and their target differential MRs identified using single-sample analysis method.Fold change: DEmiRs-DEMRs identified based on expression levels; SSN: DImiRs-DIMRs identified based on single-sample network analysis; Fold change and SSN: Differences identified by both methods.
Method	miRNA_Acc.	Target_Acc.	Target_Gene name Acc.	Expectation	Target_Acc.	UPE$	miRNA_start	miRNA_end	Target_start	Target_end	miRNA_aligned_fragment	alignment	Target_aligned_fragment	Inhibition	Target_Desc.	Multiplicity
Fold change and SSN	osa-miR5159	Os01g0275600	OsAGO4a	4	Os01t0275600_01	-1	1	24	269	292	AACUAGAGUGGGUCAACGGGUACC	:: :..: ::.:.:.::::.:::	GGGCCUUGAUGGCUCGCUCUGGUU	Cleavage		1
SSN	osa-miR1874-5p	Os01g0275600	OsAGO4a	4.5	Os01t0275600_01	-1	1	24	2907	2930	UAGGGCUACUACACCAUCCAUAAG	:::.:::::: : :.::::.:.:.	CUUGUGGAUGUUUUGGUAGUCUUG	Cleavage		1
SSN	osa-miR1874-5p	Os01g0275600	OsAGO4a	4.5	Os01t0275600_02	-1	1	24	588	611	UAGGGCUACUACACCAUCCAUAAG	:::.:::::: : :.::::.:.:.	CUUGUGGAUGUUUUGGUAGUCUUG	Cleavage		1
SSN	osa-miR169a	Os01g0527600	OsRDR6	4.5	Os01t0527600_01	-1	1	21	222	242	CAGCCAAGGAUGACUUGCCGA	:::.:::: ::::::: :	GACGCAGGUCAGCCUUGGCGG	Translation		1
Fold change	osa-miR398a	Os02g0554000	SDG725	5	Os02t0554000_02	-1	1	21	698	718	UGUGUUCUCAGGUCACCCCUU	:: :::::.::::: ::. ::	AAUGGGUGGCCUGAAAAUUCA	Cleavage		1
Fold change	osa-miR1850.2	Os04g0465700	OsRDR2	2.5	Os04t0465700_01	-1	1	21	1504	1524	UUGUGUGUGAACUAAACGUGG	...:::::::::::::: ::	GUGUGUUUAGUUCACACAAAA	Cleavage		1
SSN	osa-miR5501	Os05g0445900	ROS1c	4.5	Os05t0445900_01	-1	1	21	5481	5501	UCUUGUGGCUAGAAGGGUGAG	:::: ::::::::::::	AUCACAGUUCUAGCCACAAUC	Cleavage		1
SSN	osa-miR5501	Os05g0445900	ROS1c	4.5	Os05t0445900_02	-1	1	21	5273	5293	UCUUGUGGCUAGAAGGGUGAG	:::: ::::::::::::	AUCACAGUUCUAGCCACAAUC	Cleavage		1
Fold change	osa-miR397b	Os05g0490700	SDG728	4.5	Os05t0490700_01	-1	1	21	2493	2513	UUAUUGAGUGCAGCGUUGAUG	..:..:.:: :::::...:::	UGUUGAUGCCGCACUUGGUAA	Cleavage		1
SSN	osa-miR11339-5p	Os05g0490700	SDG728	5	Os05t0490700_01	-1	1	21	1085	1105	GCAUUGCCCACAUUCAUAUAG	::::. :::::::: ..:::	CUAUGAGAAUGUGGAUGAUGA	Cleavage		1
Fold change	osa-miR398a	Os05g0490700	SDG728	3	Os05t0490700_02	-1	1	21	1422	1442	UGUGUUCUCAGGUCACCCCUU	:::::: :..::.:::::.:	UAGGGGUAAUUUGGGAACAUA	Cleavage		1
Fold change	osa-miR166j-5p	Os07g0182900	OsMET1b	5	Os07t0182900_01	-1	1	21	2825	2845	GAAUGACGUCCGGUCUGAAGA	:.: :::::: ::.: ::::.	UUUACAGACCAGAUGACAUUU	Translation		1
Fold change	osa-miR166j-5p	Os07g0182900	OsMET1b	5	Os07t0182900_02	-1	1	21	3449	3469	GAAUGACGUCCGGUCUGAAGA	:.: :::::: ::.: ::::.	UUUACAGACCAGAUGACAUUU	Translation		1
SSN	osa-miR2863c	Os07g0182900	OsMET1b	4	Os07t0182900_03	-1	1	24	153	177	UUAGUAGGACUA-GAAUGGGCCAAA	:::.:::. ::::::::::::	CGCUGCCUAUUUGUAGUCCUACUAA	Cleavage		1
Fold change	osa-miR166j-5p	Os07g0182900	OsMET1b	5	Os07t0182900_03	-1	1	21	3228	3248	GAAUGACGUCCGGUCUGAAGA	:.: :::::: ::.: ::::.	UUUACAGACCAGAUGACAUUU	Translation		1
Fold change	osa-miR166j-5p	Os07g0182900	OsMET1b	5	Os07t0182900_04	-1	1	21	3065	3085	GAAUGACGUCCGGUCUGAAGA	:.: :::::: ::.: ::::.	UUUACAGACCAGAUGACAUUU	Translation		1
Fold change	osa-miR166j-5p	Os07g0182900	OsMET1b	5	Os07t0182900_05	-1	1	21	3025	3045	GAAUGACGUCCGGUCUGAAGA	:.: :::::: ::.: ::::.	UUUACAGACCAGAUGACAUUU	Translation		1
Fold change	osa-miR166j-5p	Os07g0182900	OsMET1b	5	Os07t0182900_06	-1	1	21	2826	2846	GAAUGACGUCCGGUCUGAAGA	:.: :::::: ::.: ::::.	UUUACAGACCAGAUGACAUUU	Translation		1
Fold change and SSN	osa-miR160f-5p	Os07g0435900	SDG726	4	Os07t0435900_01	-1	1	21	2285	2305	UGCCUGGCUCCCUGAAUGCCA	:::: :::::::.: :::	CACCAUUGAGGGAGCUAAGCA	Cleavage		1
SSN	osa-miR11339-5p	Os07g0435900	SDG726	4.5	Os07t0435900_01	-1	1	21	1813	1833	GCAUUGCCCACAUUCAUAUAG	:::::::.::::::: ::	GUAUAUGAGUGUGGGCCAUAU	Cleavage		1
SSN	osa-miR5083	Os09g0307800	SDG724	5	Os09t0307800_01	-1	1	20	1190	1209	AGACUACAAUUAUCUGAUCA	:::.:::.:::::: : :	CAAUCGGAUGAUUGUACUGU	Cleavage		1
SSN	osa-miR5079a	Os10g0577600	JMJ706	5	Os10t0577600_01	-1	1	22	1074	1096	UUUGGAUCUGUUA-UUUUGGUAU	:: :::..: ::::::::::::	AUUCCAGGAGUAACAGAUCCAAU	Cleavage		1
Fold change	osa-miR1320-5p	Os11g0602200	SDG704	4	Os11t0602200_01	-1	1	21	785	805	UGGAACGGAGGAAUUUUAUAG	:. ::.::::.::.:::::	GUGCAAGAUUCUUCUGUUCCU	Cleavage		1
Fold change	osa-miR810b.2	Os12g0607000	HMT	4	Os12t0607000_01	-1	1	21	1304	1324	AAGUGAUUUAAUUAUGCCGUU	:: : ::::: ::.:::::::	AAGGCCAUAAGUAGAUCACUU	Translation		1
Fold change	osa-miR810b.2	Os12g0607000	HMT	4	Os12t0607000_02	-1	1	21	1075	1095	AAGUGAUUUAAUUAUGCCGUU	:: : ::::: ::.:::::::	AAGGCCAUAAGUAGAUCACUU	Translation		1
